# Supplementary material for: HTT loss-of-function contributes to RNA deregulation in developing Huntington’s disease neurons
Source: Cell Biosci. 2025 Jul 9;15:100. doi: 10.1186/s13578-025-01443-5 (PMC12239503; doi:10.1186/s13578-025-01443-5)
Supplement: Supplementary file 5 — Supplementary Material 5: Supplementary Table 3. Lists of DEGs in HD and KO-NSCs. [file 13578_2025_1443_MOESM5_ESM.xlsx]

## Sheet: HD-NSC vs IC1-NSC
Supplementary Table 3. Lists of DEGs in HD and KO-NSCs
HD-NSC vs IC1-NSC
gene_ID	Gene_name	log2FoldChange	Fold_change	P-value	P_adjusted	Description
ENSG00000069122	ADGRF5	10.0175	1036.49	7.48e-19	5.25e-16	adhesion G protein-coupled receptor F5
ENSG00000277649	TIMM22	9.5531	751.226	0.00940536	0.124177	translocase of inner mitochondrial membrane 22
ENSG00000278501	TIMM22	9.5531	751.226	0.00940536	0.124177	translocase of inner mitochondrial membrane 22
ENSG00000287080	H3C3	9.22265	597.439	6.48e-82	1.82e-77	H3 clustered histone 3
ENSG00000122691	TWIST1	8.69469	414.346	4.25e-25	6.3e-22	twist family bHLH transcription factor 1
ENSG00000229807	XIST	8.58302	383.484	1.96e-32	5.49e-29	X inactive specific transcript
ENSG00000278444	CDC42EP5	8.36241	329.107	0.00311423	0.0664938	CDC42 effector protein 5
ENSG00000276410	H2BC3	8.11326	276.907	4.08e-33	1.43e-29	H2B clustered histone 3
ENSG00000163599	CTLA4	7.9973	255.522	0.00752389	0.110017	cytotoxic T-lymphocyte associated protein 4
ENSG00000232821	AC003986,2	7.98027	252.523	9.99e-09	1.82e-06	novel transcript
ENSG00000287996	AL359208,1	7.82934	227.44	8.71e-09	1.63e-06	novel transcript
ENSG00000205810	KLRC3	7.79766	222.5	1.4e-08	2.44e-06	killer cell lectin like receptor C3
ENSG00000126778	SIX1	7.50649	181.836	2.81e-42	1.32e-38	SIX homeobox 1
ENSG00000143196	DPT	7.44332	174.046	4.17e-07	5.27e-05	dermatopontin
ENSG00000274847	MAFIP	7.20198	147.236	5.54e-07	6.61e-05	MAFF interacting protein (pseudogene)
ENSG00000019186	CYP24A1	7.04079	131.67	0.002799	0.0623738	cytochrome P450 family 24 subfamily A member 1
ENSG00000011465	DCN	7.01095	128.975	4.97e-20	3.98e-17	decorin
ENSG00000278299	TBC1D3C	7.00549	128.488	0.0570141	0.318504	TBC1 domain family member 3C
ENSG00000285032	MTMR9	6.94761	123.435	0.0591039	0.324247	myotubularin related protein 9
ENSG00000106034	CPED1	6.9462	123.314	3.27e-27	6.12e-24	cadherin like and PC-esterase domain containing 1
ENSG00000205809	KLRC2	6.94526	123.234	1.08e-07	1.52e-05	killer cell lectin like receptor C2
ENSG00000139329	LUM	6.94167	122.928	4.26e-25	6.3e-22	lumican
ENSG00000000005	TNMD	6.87813	117.632	1e-07	1.42e-05	tenomodulin
ENSG00000111799	COL12A1	6.87204	117.136	1.05e-29	2.27e-26	collagen type XII alpha 1 chain
ENSG00000212643	ZRSR2P1	6.78887	110.575	0.00150858	0.0416634	ZRSR2 pseudogene 1
ENSG00000182492	BGN	6.7571	108.166	1.14e-68	1.07e-64	biglycan
ENSG00000255641	AC068775,1	6.74959	107.604	0.000282894	0.0136843	novel protein
ENSG00000285330	AC126283,2	6.74855	107.527	0.000252834	0.0127124	novel protein
ENSG00000071991	CDH19	6.72258	105.608	9.73e-07	0.000111842	cadherin 19
ENSG00000255819	KLRC4-KLRK1	6.71433	105.006	7.88e-07	9.25e-05	KLRC4-KLRK1 readthrough
ENSG00000130300	PLVAP	6.6909	103.315	3.97e-22	4.13e-19	plasmalemma vesicle associated protein
ENSG00000092607	TBX15	6.68419	102.835	8.55e-20	6.49e-17	T-box transcription factor 15
ENSG00000277726	AL109811,3	6.64539	100.106	9.53e-06	0.000803125	novel protein
ENSG00000258952	SALRNA1	6.63631	99.4782	7.7e-06	0.000671307	senescence associated long non-coding RNA 1
ENSG00000251254	GTF2F2P1	6.6145	97.9855	3.69e-05	0.00259353	general transcription factor IIF subunit 2 pseudogene 1
ENSG00000159184	HOXB13	6.54043	93.0821	0.000297216	0.0142299	homeobox B13
ENSG00000288297	ECSCR	6.52266	91.9424	5.46e-06	0.000494512	endothelial cell surface expressed chemotaxis and apoptosis regulator
ENSG00000249751	ECSCR	6.52266	91.9424	5.46e-06	0.000494512	endothelial cell surface expressed chemotaxis and apoptosis regulator
ENSG00000184058	TBX1	6.51418	91.4039	1.74e-25	2.87e-22	T-box transcription factor 1
ENSG00000145681	HAPLN1	6.45593	87.7865	6.14e-71	8.61e-67	hyaluronan and proteoglycan link protein 1
ENSG00000287496	AC093227,3	6.45297	87.6069	0.000267132	0.0132181	novel transcript
ENSG00000162761	LMX1A	6.43433	86.4819	1.76e-06	0.000180605	LIM homeobox transcription factor 1 alpha
ENSG00000123610	TNFAIP6	6.42197	85.7443	4.29e-05	0.00295839	TNF alpha induced protein 6
ENSG00000251493	FOXD1	6.28826	78.1549	1.62e-21	1.56e-18	forkhead box D1
ENSG00000215912	TTC34	6.23024	75.0742	3.78e-07	4.84e-05	tetratricopeptide repeat domain 34
ENSG00000008196	TFAP2B	6.2076	73.9052	8.36e-17	4.6e-14	transcription factor AP-2 beta
ENSG00000268357	VN1R81P	6.19496	73.2603	0.000201286	0.0105754	vomeronasal 1 receptor 81 pseudogene
ENSG00000234475	HSPA1A	6.18318	72.6644	0.014145	0.156118	heat shock protein family A (Hsp70) member 1A
ENSG00000106511	MEOX2	6.15419	71.219	1.6e-09	3.43e-07	mesenchyme homeobox 2
ENSG00000284811	AC270285,1	6.12822	69.9486	8.51e-06	0.000726126
ENSG00000168497	CAVIN2	6.10193	68.6852	7.87e-15	3.45e-12	caveolae associated protein 2
ENSG00000226268	AC135977,1	6.06922	67.1457	0.0733764	0.356625	solute carrier family 25, member 33 (SLC25A33) pseudogene
ENSG00000223618	VPS52	6.05847	66.6472	0.0160895	0.166203	VPS52 subunit of GARP complex
ENSG00000274741	AC138827,3	6.05612	66.5386	0.000494365	0.0201709	occludin (OCLN) pseudogene
ENSG00000262456	AC006435,1	6.02638	65.181	0.0168308	0.17041	novel transcript, antisense to MNT
ENSG00000198851	CD3E	5.97939	63.0923	0.00433137	0.0809881	CD3e molecule
ENSG00000157554	ERG	5.97226	62.7811	3.72e-16	1.91e-13	ETS transcription factor ERG
ENSG00000163081	CCDC140	5.8979	59.6272	9.19e-06	0.00077656	CCDC140 long non-coding RNA
ENSG00000120149	MSX2	5.89693	59.5872	8.19e-15	3.54e-12	msh homeobox 2
ENSG00000227191	TRGC2	5.88162	58.9583	7.17e-05	0.00458395	T cell receptor gamma constant 2
ENSG00000183542	KLRC4	5.8809	58.9286	0.000919267	0.0305842	killer cell lectin like receptor C4
ENSG00000240821	RPL9P25	5.87257	58.5894	0.000223377	0.0114572	ribosomal protein L9 pseudogene 25
ENSG00000287554	AC006364,1	5.86251	58.1824	0.000401035	0.0176355	novel transcript
ENSG00000276886	GREM1	5.85962	58.0658	1.33e-08	2.35e-06	gremlin 1, DAN family BMP antagonist
ENSG00000288370	CTAGE4	5.74467	53.6189	0.000425185	0.018296	CTAGE family member 4
ENSG00000180938	ZNF572	5.64861	50.165	1.96e-09	4.11e-07	zinc finger protein 572
ENSG00000133110	POSTN	5.64282	49.964	7.01e-20	5.47e-17	periostin
ENSG00000237070	AC005550,2	5.58092	47.8657	0.000377754	0.0169301	novel transcript, antisense to MEOX2
ENSG00000234816	H2AC5P	5.4478	43.6467	6.69e-05	0.00431491	H2A clustered histone 5, pseudogene
ENSG00000158055	GRHL3	5.42822	43.0583	9.19e-10	2.11e-07	grainyhead like transcription factor 3
ENSG00000138207	RBP4	5.37126	41.3914	0.000779525	0.027331	retinol binding protein 4
ENSG00000287352	AC011029,1	5.35451	40.9135	0.000277694	0.013581	novel transcript
ENSG00000266524	GDF10	5.35355	40.8863	2.21e-24	3.1e-21	growth differentiation factor 10
ENSG00000134853	PDGFRA	5.3501	40.7887	2.68e-24	3.59e-21	platelet derived growth factor receptor alpha
ENSG00000160180	TFF3	5.34437	40.627	0.000412609	0.017892	trefoil factor 3
ENSG00000172987	HPSE2	5.32187	39.9984	9.62e-15	4.09e-12	heparanase 2 (inactive)
ENSG00000186564	FOXD2	5.25733	38.2484	0.000103971	0.00619321	forkhead box D2
ENSG00000230630	DNM3OS	5.23542	37.672	5.03e-16	2.48e-13	DNM3 opposite strand/antisense RNA
ENSG00000106991	ENG	5.183	36.3277	3.23e-17	1.81e-14	endoglin
ENSG00000141052	MYOCD	5.16858	35.9665	1.29e-09	2.85e-07	myocardin
ENSG00000137273	FOXF2	5.15014	35.5097	3.18e-18	2.08e-15	forkhead box F2
ENSG00000178726	THBD	5.14954	35.4949	3.59e-10	8.82e-08	thrombomodulin
ENSG00000164741	DLC1	5.11272	34.6005	7.87e-46	4.42e-42	DLC1 Rho GTPase activating protein
ENSG00000174600	CMKLR1	4.94567	30.8172	3.19e-11	9.03e-09	chemerin chemokine-like receptor 1
ENSG00000125618	PAX8	4.87648	29.3742	6.68e-23	8.15e-20	paired box 8
ENSG00000150048	CLEC1A	4.85384	28.9168	1.27e-10	3.3e-08	C-type lectin domain family 1 member A
ENSG00000151617	EDNRA	4.82219	28.2894	6.99e-21	6.54e-18	endothelin receptor type A
ENSG00000107562	CXCL12	4.81201	28.0904	2.77e-20	2.35e-17	C-X-C motif chemokine ligand 12
ENSG00000248572	EGFLAM-AS2	4.77804	27.4368	0.000762898	0.026991	EGFLAM antisense RNA 2
ENSG00000288673	AC270289,4	4.72718	26.4865	9.65e-09	1.77e-06	DLC1 Rho GTPase activating protein
ENSG00000120708	TGFBI	4.70962	26.166	4.2e-08	6.59e-06	transforming growth factor beta induced
ENSG00000187140	FOXD3	4.67909	25.6181	3.35e-06	0.000321719	forkhead box D3
ENSG00000163453	IGFBP7	4.58706	24.035	8.61e-22	8.63e-19	insulin like growth factor binding protein 7
ENSG00000104415	CCN4	4.58576	24.0132	1.41e-06	0.000152778	cellular communication network factor 4
ENSG00000155011	DKK2	4.57629	23.8561	1.85e-18	1.23e-15	dickkopf WNT signaling pathway inhibitor 2
ENSG00000172819	RARG	4.42013	21.4088	9.24e-12	2.82e-09	retinoic acid receptor gamma
ENSG00000109132	PHOX2B	4.40075	21.1231	0.00123247	0.0370216	paired like homeobox 2B
ENSG00000112837	TBX18	4.39034	20.9713	1.4e-19	1.03e-16	T-box transcription factor 18
ENSG00000248498	ASNSP1	4.38911	20.9534	0.000106866	0.00631075	asparagine synthetase pseudogene 1
ENSG00000005102	MEOX1	4.37694	20.7774	1.05e-13	3.93e-11	mesenchyme homeobox 1
ENSG00000258815	LINC02820	4.35642	20.4839	1.29e-09	2.85e-07	long intergenic non-protein coding RNA 2820
ENSG00000165694	FRMD7	4.34886	20.3769	1.55e-17	9.25e-15	FERM domain containing 7
ENSG00000184254	ALDH1A3	4.34188	20.2785	5.66e-08	8.67e-06	aldehyde dehydrogenase 1 family member A3
ENSG00000111432	FZD10	4.33544	20.1883	1.82e-11	5.42e-09	frizzled class receptor 10
ENSG00000175899	A2M	4.28575	19.5047	1.54e-22	1.8e-19	alpha-2-macroglobulin
ENSG00000104313	EYA1	4.25818	19.1355	2.01e-20	1.77e-17	EYA transcriptional coactivator and phosphatase 1
ENSG00000054598	FOXC1	4.22785	18.7374	1.53e-23	1.96e-20	forkhead box C1
ENSG00000112175	BMP5	4.21416	18.5604	7.22e-16	3.43e-13	bone morphogenetic protein 5
ENSG00000248215	LINC02505	4.1733	18.0421	0.00106804	0.0338205	long intergenic non-protein coding RNA 2505
ENSG00000188783	PRELP	4.16797	17.9756	7.65e-09	1.46e-06	proline and arginine rich end leucine rich repeat protein
ENSG00000189058	APOD	4.15389	17.8011	0.00255932	0.058922	apolipoprotein D
ENSG00000145908	ZNF300	4.09452	17.0833	6.92e-14	2.69e-11	zinc finger protein 300
ENSG00000124491	F13A1	4.08129	16.9274	2.46e-33	9.84e-30	coagulation factor XIII A chain
ENSG00000064300	NGFR	4.06633	16.7528	6.7e-08	1.01e-05	nerve growth factor receptor
ENSG00000164318	EGFLAM	4.06348	16.7197	3.83e-16	1.92e-13	EGF like, fibronectin type III and laminin G domains
ENSG00000041982	TNC	4.05443	16.6152	1.39e-09	3.03e-07	tenascin C
ENSG00000166825	ANPEP	4.04155	16.4675	9.02e-09	1.68e-06	alanyl aminopeptidase, membrane
ENSG00000282416	AC092299,1	4.0197	16.22	0.254514	0.559449	novel pseudogene
ENSG00000234451	BX005266,3	4.01809	16.2019	0.00233075	0.0556293	G protein-coupled receptor, family C, group 5,member B (GPRC5B) pseudogene
ENSG00000280916	FOXCUT	4.01805	16.2015	0.000296434	0.0142167	FOXC1 upstream transcript
ENSG00000184584	STING1	3.98752	15.8622	4.02e-06	0.000376995	stimulator of interferon response cGAMP interactor 1
ENSG00000163017	ACTG2	3.96825	15.6517	7.74e-14	2.98e-11	actin gamma 2, smooth muscle
ENSG00000135903	PAX3	3.9577	15.5377	1.1e-57	7.68e-54	paired box 3
ENSG00000169071	ROR2	3.94985	15.4533	4.7e-18	3e-15	receptor tyrosine kinase like orphan receptor 2
ENSG00000170961	HAS2	3.9415	15.3642	2.57e-06	0.000253428	hyaluronan synthase 2
ENSG00000135318	NT5E	3.93882	15.3357	3.96e-20	3.27e-17	5'-nucleotidase ecto
ENSG00000285579	AC015687,1	3.91149	15.0479	9.66e-06	0.000809718	novel transcript
ENSG00000111348	ARHGDIB	3.91064	15.039	9.56e-08	1.38e-05	Rho GDP dissociation inhibitor beta
ENSG00000184374	COLEC10	3.90848	15.0166	3.39e-06	0.000324507	collectin subfamily member 10
ENSG00000047457	CP	3.90468	14.9771	8.79e-12	2.71e-09	ceruloplasmin
ENSG00000196867	ZFP28	3.8908	14.8336	7.73e-18	4.72e-15	ZFP28 zinc finger protein
ENSG00000164035	EMCN	3.87588	14.681	9.62e-05	0.00581492	endomucin
ENSG00000277400	AC145212,1	3.87107	14.6322	1.15e-08	2.06e-06	MaFF-interacting protein
ENSG00000087303	NID2	3.8535	14.4551	1.75e-32	5.46e-29	nidogen 2
ENSG00000122861	PLAU	3.84978	14.4178	1.12e-09	2.51e-07	plasminogen activator, urokinase
ENSG00000170965	PLAC1	3.82523	14.1745	0.00787695	0.112926	placenta enriched 1
ENSG00000197467	COL13A1	3.80325	13.9602	4.99e-30	1.17e-26	collagen type XIII alpha 1 chain
ENSG00000275571	TTC34	3.77895	13.7271	6.06e-08	9.24e-06	tetratricopeptide repeat domain 34
ENSG00000145824	CXCL14	3.7241	13.2149	3.73e-10	9.1e-08	C-X-C motif chemokine ligand 14
ENSG00000108691	CCL2	3.72219	13.1974	7.98e-06	0.000688655	C-C motif chemokine ligand 2
ENSG00000189223	PAX8-AS1	3.72194	13.1952	1.03e-10	2.73e-08	PAX8 antisense RNA 1
ENSG00000168542	COL3A1	3.69369	12.9393	2.7e-11	7.82e-09	collagen type III alpha 1 chain
ENSG00000211689	TRGC1	3.68771	12.8858	6.3e-07	7.46e-05	T cell receptor gamma constant 1
ENSG00000138061	CYP1B1	3.66023	12.6427	5.88e-27	1.03e-23	cytochrome P450 family 1 subfamily B member 1
ENSG00000151468	CCDC3	3.64078	12.4734	6.36e-14	2.51e-11	coiled-coil domain containing 3
ENSG00000176692	FOXC2	3.63788	12.4484	2.51e-10	6.24e-08	forkhead box C2
ENSG00000079689	SCGN	3.6371	12.4416	9.26e-07	0.000107828	secretagogin, EF-hand calcium binding protein
ENSG00000228592	D21S2088E	3.61677	12.2675	1.18e-06	0.000132779	D21S2088E
ENSG00000288335	TWIST2	3.59121	12.0521	1.75e-06	0.000179512	twist family bHLH transcription factor 2
ENSG00000233608	TWIST2	3.59121	12.0521	1.75e-06	0.000179512	twist family bHLH transcription factor 2
ENSG00000135636	DYSF	3.58656	12.0133	1.34e-16	7.23e-14	dysferlin
ENSG00000017483	SLC38A5	3.58583	12.0072	2.75e-09	5.64e-07	solute carrier family 38 member 5
ENSG00000223345	H2BP1	3.5736	11.9059	0.000486079	0.0199962	H2B histone pseudogene 1
ENSG00000213654	GPSM3	3.55789	11.7769	0.00046146	0.0193479	G protein signaling modulator 3
ENSG00000247993	FOXD1-AS1	3.5461	11.681	6.29e-07	7.46e-05	FOXD1 antisense RNA 1
ENSG00000277297	ATP5F1AP10	3.53931	11.6262	0.000547557	0.0216748	ATP synthase F1 subunit alpha pseudogene 10
ENSG00000100234	TIMP3	3.5379	11.6149	1.42e-08	2.45e-06	TIMP metallopeptidase inhibitor 3
ENSG00000013297	CLDN11	3.47673	11.1327	1.05e-13	3.93e-11	claudin 11
ENSG00000151702	FLI1	3.45021	10.9299	3.76e-07	4.84e-05	Fli-1 proto-oncogene, ETS transcription factor
ENSG00000186895	FGF3	3.44437	10.8858	0.0118872	0.1421	fibroblast growth factor 3
ENSG00000275018	AL121581,1	3.4423	10.8701	0.0606131	0.326979	novel transcript
ENSG00000267120	AD000671,2	3.42546	10.744	0.0021043	0.0516521	novel transcript
ENSG00000177103	DSCAML1	3.42395	10.7328	0.000119901	0.00687924	DS cell adhesion molecule like 1
ENSG00000267601	AC022966,1	3.41823	10.6903	0.0664593	0.341247	novel transcript, antisense to TIMP2
ENSG00000274801	AC091304,4	3.40611	10.6008	0.0554195	0.314843	cholinergic receptor, nicotinic, beta 4 (CHRNB4) pseudogene
ENSG00000261189	AL031058,1	3.39136	10.4931	2.79e-05	0.00204716	novel transcript, antisense to DSP
ENSG00000147256	ARHGAP36	3.38792	10.468	3.22e-05	0.00229769	Rho GTPase activating protein 36
ENSG00000270249	AC093668,1	3.38015	10.4118	0.00673133	0.104397	novel protein
ENSG00000124205	EDN3	3.37751	10.3928	4.27e-07	5.38e-05	endothelin 3
ENSG00000020181	ADGRA2	3.3762	10.3834	3.53e-12	1.13e-09	adhesion G protein-coupled receptor A2
ENSG00000204849	SPATA31A1	3.347	10.1753	0.000731271	0.0263906	SPATA31 subfamily A member 1
ENSG00000143867	OSR1	3.33929	10.1211	3.07e-08	5.13e-06	odd-skipped related transcription factor 1
ENSG00000102760	RGCC	3.32801	10.0422	1.3e-06	0.000143944	regulator of cell cycle
ENSG00000133115	STOML3	3.32682	10.034	0.00873269	0.118416	stomatin like 3
ENSG00000259807	AC009093,1	3.32678	10.0337	3.88e-06	0.000366524	novel transcript
ENSG00000229970	AC007128,1	3.31906	9.98015	9.09e-05	0.00555669	novel transcript, antisense to ICA1
ENSG00000019549	SNAI2	3.29908	9.84285	5.21e-09	1.01e-06	snail family transcriptional repressor 2
ENSG00000096696	DSP	3.28702	9.76096	3.94e-10	9.53e-08	desmoplakin
ENSG00000102359	SRPX2	3.27785	9.69912	1.82e-22	2.04e-19	sushi repeat containing protein X-linked 2
ENSG00000164761	TNFRSF11B	3.27059	9.65041	1.4e-08	2.44e-06	TNF receptor superfamily member 11b
ENSG00000167157	PRRX2	3.25978	9.57837	3.9e-09	7.88e-07	paired related homeobox 2
ENSG00000105880	DLX5	3.24896	9.50678	5.38e-10	1.26e-07	distal-less homeobox 5
ENSG00000231245	C1DP1	3.23564	9.41946	0.0153153	0.162328	C1D nuclear receptor corepressor pseudogene 1
ENSG00000280944	AC241851,2	3.22035	9.3201	0.000115895	0.00671805	novel transcript
ENSG00000288508	ISLR	3.21782	9.3038	9.69e-08	1.38e-05	immunoglobulin superfamily containing leucine rich repeat
ENSG00000129009	ISLR	3.21782	9.3038	9.69e-08	1.38e-05	immunoglobulin superfamily containing leucine rich repeat
ENSG00000261757	AC005592,1	3.21241	9.26897	0.0397157	0.269471	novel transcript
ENSG00000132854	KANK4	3.19799	9.17679	7.95e-09	1.51e-06	KN motif and ankyrin repeat domains 4
ENSG00000288550	AC018809,3	3.16451	8.96629	0.16169	0.489144	novel protein
ENSG00000183801	OLFML1	3.1635	8.96001	3.68e-08	5.89e-06	olfactomedin like 1
ENSG00000250208	FZD10-AS1	3.15952	8.93531	2.2e-07	2.95e-05	FZD10 antisense divergent transcript
ENSG00000275300	MCCC2	3.14952	8.87363	0.0080195	0.113897	methylcrotonoyl-CoA carboxylase 2
ENSG00000288539	AC022133,2	3.1398	8.81403	0.000304568	0.014483	novel transcript
ENSG00000170624	SGCD	3.13946	8.81195	5.12e-06	0.00046678	sarcoglycan delta
ENSG00000123572	NRK	3.139	8.80912	4.41e-12	1.38e-09	Nik related kinase
ENSG00000232392	GOT2P7	3.13657	8.79429	0.0177412	0.175448	GOT2 pseudogene 7
ENSG00000163132	MSX1	3.1273	8.73796	3.11e-12	1e-09	msh homeobox 1
ENSG00000147869	CER1	3.12222	8.70725	0.000428513	0.018411	cerberus 1, DAN family BMP antagonist
ENSG00000179772	FOXS1	3.12158	8.70339	0.0190586	0.182963	forkhead box S1
ENSG00000157502	PWWP3B	3.12142	8.70242	6.21e-09	1.2e-06	PWWP domain containing 3B
ENSG00000179256	SMCO3	3.11904	8.68809	0.00408675	0.0783716	single-pass membrane protein with coiled-coil domains 3
ENSG00000116774	OLFML3	3.1052	8.60514	1.64e-14	6.75e-12	olfactomedin like 3
ENSG00000285314	AC002470,2	3.0957	8.54869	0.011464	0.138995	novel transcript
ENSG00000179855	GIPC3	3.09153	8.52402	0.000291344	0.0140205	GIPC PDZ domain containing family member 3
ENSG00000277646	AL353684,1	3.09113	8.52161	0.000847274	0.0289539	pyruvate dehydrogenase kinase, isozyme 1 (PDK1) pseudogene
ENSG00000234109	RPL7P36	3.08899	8.50902	0.0100708	0.128838	ribosomal protein L7 pseudogene 36
ENSG00000050555	LAMC3	3.07666	8.43659	2.64e-06	0.000258489	laminin subunit gamma 3
ENSG00000106852	LHX6	3.05883	8.33296	0.0326551	0.243857	LIM homeobox 6
ENSG00000261040	WFDC21P	3.05434	8.30708	0.0220172	0.19729	WAP four-disulfide core domain 21, pseudogene
ENSG00000092068	SLC7A8	3.04474	8.25197	5.5e-11	1.54e-08	solute carrier family 7 member 8
ENSG00000185885	IFITM1	3.04111	8.23122	1.55e-08	2.66e-06	interferon induced transmembrane protein 1
ENSG00000164283	ESM1	3.02209	8.12344	0.00607637	0.0984287	endothelial cell specific molecule 1
ENSG00000111262	KCNA1	3.01431	8.07975	0.00092059	0.0305842	potassium voltage-gated channel subfamily A member 1
ENSG00000284115	AC113189,9	3.00678	8.03766	0.0143172	0.156535	novel transcript
ENSG00000272884	AC113189,4	3.00678	8.03766	0.0143172	0.156535	novel transcript
ENSG00000263244	AC087190,3	2.97382	7.85616	0.300018	0.591607	novel transcript, 3' overlapping chromosome 16 open reading frame 72
ENSG00000178394	HTR1A	2.96938	7.83202	0.000480459	0.0198816	5-hydroxytryptamine receptor 1A
ENSG00000000971	CFH	2.96866	7.82808	0.000194229	0.0103011	complement factor H
ENSG00000249899	AC025180,1	2.96448	7.80545	2.96e-06	0.000286241	novel transcript
ENSG00000237718	AC009095,1	2.95762	7.7684	0.0787219	0.366454	novel transcript
ENSG00000177468	OLIG3	2.94082	7.67848	0.000341241	0.015656	oligodendrocyte transcription factor 3
ENSG00000173918	C1QTNF1	2.9373	7.65979	3.55e-08	5.73e-06	C1q and TNF related 1
ENSG00000124216	SNAI1	2.93169	7.63002	1.16e-14	4.86e-12	snail family transcriptional repressor 1
ENSG00000240032	LNCSRLR	2.92503	7.5949	0.00753687	0.110017	lncRNA sorafenib resistance in renal cell carcinoma associated
ENSG00000214286	PDCL3P3	2.92052	7.5712	0.000244243	0.0123691	PDCL3 pseudogene 3
ENSG00000124253	PCK1	2.91604	7.54774	0.000849638	0.0289614	phosphoenolpyruvate carboxykinase 1
ENSG00000259856	RAB43P1	2.915	7.54228	0.0129308	0.148867	RAB43 pseudogene 1
ENSG00000168122	ZNF355P	2.90326	7.48113	0.00523544	0.0902315	zinc finger protein 355, pseudogene
ENSG00000113389	NPR3	2.90045	7.46658	4.84e-09	9.49e-07	natriuretic peptide receptor 3
ENSG00000177409	SAMD9L	2.89167	7.4213	3.37e-07	4.35e-05	sterile alpha motif domain containing 9 like
ENSG00000261127	AC133548,2	2.89127	7.41925	0.00126423	0.0378541	protein phosphatase 2, regulatory subunit B'', beta (PPP2R3B) pseudogene
ENSG00000180287	PLD5	2.88413	7.38259	2.87e-07	3.76e-05	phospholipase D family member 5
ENSG00000078098	FAP	2.87643	7.34331	0.0177291	0.17539	fibroblast activation protein alpha
ENSG00000254035	AC104117,3	2.86468	7.28376	0.00610874	0.098625	novel transcript
ENSG00000205927	OLIG2	2.86311	7.2758	0.00101495	0.0326552	oligodendrocyte transcription factor 2
ENSG00000226496	LINC00323	2.86292	7.27484	0.00764492	0.111092	long intergenic non-protein coding RNA 323
ENSG00000105851	PIK3CG	2.86126	7.26651	0.00574337	0.0948416	phosphatidylinositol-4,5-bisphosphate 3-kinase catalytic subunit gamma
ENSG00000176678	FOXL1	2.85661	7.2431	0.000114029	0.00665113	forkhead box L1
ENSG00000163359	COL6A3	2.84129	7.16661	0.00412752	0.078723	collagen type VI alpha 3 chain
ENSG00000197057	DTHD1	2.82778	7.09982	0.0426168	0.278204	death domain containing 1
ENSG00000182168	UNC5C	2.81947	7.05905	1.78e-08	3.02e-06	unc-5 netrin receptor C
ENSG00000185614	INKA1	2.81643	7.04416	5.02e-06	0.000460325	inka box actin regulator 1
ENSG00000107831	FGF8	2.8085	7.00558	2.58e-05	0.00190142	fibroblast growth factor 8
ENSG00000258548	LINC00645	2.80054	6.96703	8.06e-06	0.00069151	long intergenic non-protein coding RNA 645
ENSG00000267340	AC060780,2	2.79971	6.96299	0.0289961	0.229771	ribosomal protein, large, P1 (RPLP1) pseudogene
ENSG00000064218	DMRT3	2.79752	6.95245	9.55e-05	0.00580109	doublesex and mab-3 related transcription factor 3
ENSG00000184221	OLIG1	2.7902	6.91724	0.0015855	0.0426132	oligodendrocyte transcription factor 1
ENSG00000010610	CD4	2.78659	6.89997	1.32e-09	2.9e-07	CD4 molecule
ENSG00000243089	AC107029,1	2.77364	6.83832	0.00183465	0.0474404	novel transcript
ENSG00000282278	AC058822,1	2.76826	6.81287	0.0730772	0.356401	novel FIP1L1-PDGFRA fusion protein
ENSG00000154342	WNT3A	2.76028	6.77529	0.00020008	0.0105615	Wnt family member 3A
ENSG00000184232	OAF	2.75877	6.7682	5.64e-15	2.51e-12	out at first homolog
ENSG00000113356	POLR3G	2.75169	6.73503	5.97e-05	0.0039327	RNA polymerase III subunit G
ENSG00000261857	MIA	2.75098	6.73174	0.00106258	0.0336855	MIA SH3 domain containing
ENSG00000282435	AC246817,4	2.75007	6.72747	0.00956434	0.125009	novel transcript
ENSG00000196954	CASP4	2.74969	6.72573	0.0316269	0.240012	caspase 4
ENSG00000271454	AL353729,2	2.74637	6.71026	1.47e-06	0.000156619	CAS1 domain containing 1 (CASD1) pseudogene
ENSG00000277013	AC008556,1	2.73028	6.63584	5.29e-07	6.37e-05	novel transcript
ENSG00000287460	AL442636,1	2.72862	6.62822	3.9e-07	4.96e-05	novel transcript
ENSG00000236013	AL357146,1	2.72718	6.62162	0.00117105	0.0359463	novel transcript
ENSG00000162849	KIF26B	2.71852	6.58198	2.08e-12	6.79e-10	kinesin family member 26B
ENSG00000118777	ABCG2	2.71357	6.55943	5.5e-06	0.000496142	ATP binding cassette subfamily G member 2 (Junior blood group)
ENSG00000073756	PTGS2	2.70723	6.53067	0.00567677	0.0941296	prostaglandin-endoperoxide synthase 2
ENSG00000180347	ITPRID1	2.70592	6.52476	0.0109218	0.135175	ITPR interacting domain containing 1
ENSG00000158525	CPA5	2.68028	6.4098	0.0141749	0.156314	carboxypeptidase A5
ENSG00000166073	GPR176	2.67923	6.40512	4.99e-07	6.11e-05	G protein-coupled receptor 176
ENSG00000288520	AL357075,4	2.65212	6.28592	0.17184	0.49711	CNK3/IPCEF1 fusion protein
ENSG00000282046	GREM1	2.65153	6.28332	0.00057844	0.0225722	gremlin 1, DAN family BMP antagonist
ENSG00000223867	AC098592,1	2.64612	6.2598	0.10473	0.413263	pseudogene similar to part of serine/threonine kinase
ENSG00000126785	RHOJ	2.64457	6.25309	1.71e-06	0.000178898	ras homolog family member J
ENSG00000131196	NFATC1	2.6423	6.24328	4.91e-10	1.16e-07	nuclear factor of activated T cells 1
ENSG00000113721	PDGFRB	2.63947	6.23101	1.95e-20	1.76e-17	platelet derived growth factor receptor beta
ENSG00000259656	AC013452,2	2.63433	6.20887	0.0289593	0.229771	novel transcript
ENSG00000127863	TNFRSF19	2.63273	6.20197	2.91e-06	0.000282532	TNF receptor superfamily member 19
ENSG00000177301	KCNA2	2.62996	6.19008	0.000546357	0.0216748	potassium voltage-gated channel subfamily A member 2
ENSG00000258856	AL136520,1	2.62529	6.17009	0.0117925	0.141505	serine/arginine-rich splicing factor 10 (SRSF10) pseudogene
ENSG00000197550	AL359955,1	2.62261	6.15863	9.86e-06	0.000820577	zinc finger pseudogene
ENSG00000250420	AACSP1	2.61616	6.13115	1.05e-05	0.000870648	acetoacetyl-CoA synthetase pseudogene 1
ENSG00000253819	LINC01151	2.61203	6.11362	0.0506623	0.302787	long intergenic non-protein coding RNA 1151
ENSG00000162878	PKDCC	2.612	6.11349	2.52e-17	1.44e-14	protein kinase domain containing, cytoplasmic
ENSG00000171992	SYNPO	2.60699	6.09231	6e-11	1.67e-08	synaptopodin
ENSG00000285585	AC069444,2	2.60092	6.06673	0.136958	0.464236	novel protein
ENSG00000189108	IL1RAPL2	2.59652	6.04825	0.000938504	0.0310137	interleukin 1 receptor accessory protein like 2
ENSG00000223749	MIR503HG	2.59055	6.02328	5.02e-13	1.73e-10	MIR503 host gene
ENSG00000169129	AFAP1L2	2.59008	6.02132	1.75e-08	2.99e-06	actin filament associated protein 1 like 2
ENSG00000215612	HMX1	2.57732	5.9683	0.00796591	0.113678	H6 family homeobox 1
ENSG00000288204	HMX1	2.57732	5.9683	0.00796591	0.113678	H6 family homeobox 1
ENSG00000139926	FRMD6	2.57606	5.96311	1.81e-08	3.06e-06	FERM domain containing 6
ENSG00000019991	HGF	2.57036	5.9396	0.00134936	0.0391239	hepatocyte growth factor
ENSG00000187800	PEAR1	2.56847	5.93181	4.87e-10	1.16e-07	platelet endothelial aggregation receptor 1
ENSG00000285304	Z83844,2	2.5576	5.88727	0.229855	0.54325	novel protein
ENSG00000166743	ACSM1	2.55602	5.88082	0.00342084	0.0705155	acyl-CoA synthetase medium chain family member 1
ENSG00000167600	CYP2S1	2.54914	5.85287	4.53e-07	5.62e-05	cytochrome P450 family 2 subfamily S member 1
ENSG00000125378	BMP4	2.54787	5.84769	4.79e-07	5.92e-05	bone morphogenetic protein 4
ENSG00000217236	SP9	2.54659	5.84251	5.05e-07	6.11e-05	Sp9 transcription factor
ENSG00000050767	COL23A1	2.54303	5.82812	0.0038369	0.0753839	collagen type XXIII alpha 1 chain
ENSG00000091136	LAMB1	2.52913	5.77224	9.8e-11	2.62e-08	laminin subunit beta 1
ENSG00000145536	ADAMTS16	2.52681	5.76297	1.95e-07	2.66e-05	ADAM metallopeptidase with thrombospondin type 1 motif 16
ENSG00000150556	LYPD6B	2.5244	5.75332	0.0294097	0.230783	LY6/PLAUR domain containing 6B
ENSG00000106333	PCOLCE	2.52298	5.74769	1.09e-13	4.03e-11	procollagen C-endopeptidase enhancer
ENSG00000220256	AC093802,1	2.5225	5.74577	0.00595361	0.0972262	novel transcript
ENSG00000144355	DLX1	2.51636	5.72136	2.26e-09	4.65e-07	distal-less homeobox 1
ENSG00000183246	RIMBP3C	2.51266	5.70672	0.0889639	0.385787	RIMS binding protein 3C
ENSG00000157613	CREB3L1	2.51076	5.69919	1.47e-06	0.000156619	cAMP responsive element binding protein 3 like 1
ENSG00000205413	SAMD9	2.50758	5.68666	0.00102627	0.0328933	sterile alpha motif domain containing 9
ENSG00000181234	TMEM132C	2.50687	5.68386	9.58e-08	1.38e-05	transmembrane protein 132C
ENSG00000261600	AC233266,2	2.50465	5.67513	0.0279657	0.225664	novel transcript
ENSG00000153071	DAB2	2.48605	5.60241	1.45e-06	0.000155953	DAB adaptor protein 2
ENSG00000228582	TAP2	2.48201	5.58674	0.00305844	0.0660058	transporter 2, ATP binding cassette subfamily B member
ENSG00000259727	AC103740,2	2.47594	5.56329	0.000148714	0.00831137	novel transcript
ENSG00000173068	BNC2	2.47286	5.55143	9.48e-07	0.00010966	basonuclin 2
ENSG00000183770	FOXL2	2.472	5.54811	0.0023323	0.0556293	forkhead box L2
ENSG00000159167	STC1	2.46617	5.52574	4.03e-09	8.07e-07	stanniocalcin 1
ENSG00000134817	APLNR	2.46246	5.51157	0.000400204	0.0176266	apelin receptor
ENSG00000243695	AL353729,1	2.46232	5.51101	1.06e-06	0.000120106	TGF beta-inducible nuclear protein 1 (TINP1) pseudogene
ENSG00000110799	VWF	2.46069	5.50479	1.27e-06	0.000141505	von Willebrand factor
ENSG00000163762	TM4SF18	2.44988	5.46371	6.19e-06	0.000552758	transmembrane 4 L six family member 18
ENSG00000285283	AL035078,4	2.44821	5.45738	0.354038	0.628774	novel protein
ENSG00000285479	CACNA1C	2.44742	5.45442	2.82e-05	0.00204966	calcium voltage-gated channel subunit alpha1 C
ENSG00000151067	CACNA1C	2.44742	5.45442	2.82e-05	0.00204966	calcium voltage-gated channel subunit alpha1 C
ENSG00000213949	ITGA1	2.44454	5.44351	9.5e-07	0.00010966	integrin subunit alpha 1
ENSG00000115594	IL1R1	2.44265	5.4364	2.12e-06	0.000213474	interleukin 1 receptor type 1
ENSG00000123104	ITPR2	2.44148	5.432	1.16e-06	0.000131026	inositol 1,4,5-trisphosphate receptor type 2
ENSG00000108821	COL1A1	2.4399	5.42604	2.51e-05	0.00186998	collagen type I alpha 1 chain
ENSG00000112769	LAMA4	2.43641	5.41294	3.26e-05	0.00231818	laminin subunit alpha 4
ENSG00000285633	AL132633,1	2.43536	5.40898	0.00181372	0.0471601	novel transcript
ENSG00000133710	SPINK5	2.41704	5.34073	1.51e-11	4.54e-09	serine peptidase inhibitor Kazal type 5
ENSG00000256630	AC090424,1	2.41699	5.34055	0.00951242	0.124886	ribosomal protein S6 (RPS6) pseudogene
ENSG00000244578	LINC01391	2.41697	5.34048	0.0378528	0.263399	long intergenic non-protein coding RNA 1391
ENSG00000236714	LINC01844	2.406	5.30001	0.0671609	0.343218	long intergenic non-protein coding RNA 1844
ENSG00000103316	CRYM	2.40485	5.29581	7.35e-05	0.00463465	crystallin mu
ENSG00000112936	C7	2.40391	5.29235	0.00180598	0.0470024	complement C7
ENSG00000166923	GREM1	2.40291	5.2887	0.00114476	0.0354053	gremlin 1, DAN family BMP antagonist
ENSG00000163191	S100A11	2.39713	5.26756	5.3e-14	2.12e-11	S100 calcium binding protein A11
ENSG00000171234	UGT2B7	2.39711	5.26747	0.00416903	0.0791755	UDP glucuronosyltransferase family 2 member B7
ENSG00000286235	AL035461,3	2.39383	5.2555	0.236263	0.547257	novel protein
ENSG00000101825	MXRA5	2.39292	5.25219	3.37e-08	5.53e-06	matrix remodeling associated 5
ENSG00000159247	TUBBP5	2.39207	5.2491	3.8e-08	6.06e-06	tubulin beta pseudogene 5
ENSG00000166250	CLMP	2.38654	5.22902	2.28e-05	0.00173528	CXADR like membrane protein
ENSG00000180787	ZFP3	2.38537	5.22477	7.14e-08	1.07e-05	ZFP3 zinc finger protein
ENSG00000169908	TM4SF1	2.38498	5.22338	0.0198598	0.187114	transmembrane 4 L six family member 1
ENSG00000239865	RPP21	2.38447	5.22151	0.174398	0.498773	ribonuclease P/MRP subunit p21
ENSG00000250155	AC008957,1	2.38393	5.21955	0.000222746	0.0114457	novel transcript
ENSG00000136541	ERMN	2.37177	5.17577	0.0408771	0.27358	ermin
ENSG00000211448	DIO2	2.36763	5.16093	0.00410444	0.078543	iodothyronine deiodinase 2
ENSG00000113580	NR3C1	2.35245	5.10689	8.86e-05	0.0054472	nuclear receptor subfamily 3 group C member 1
ENSG00000255690	TRIL	2.34825	5.09205	2.08e-05	0.0016108	TLR4 interactor with leucine rich repeats
ENSG00000259757	AC091891,1	2.34461	5.07924	0.0180287	0.177291	novel transcript
ENSG00000183239	AL109615,1	2.32719	5.01828	0.0248967	0.211539	ribosomal protein L29 (RPL29) pseudogene
ENSG00000225028	AC096541,1	2.32174	4.99934	0.0163601	0.167507	novel transcript
ENSG00000253706	AC011632,1	2.30655	4.947	0.000997648	0.0323584	novel transcript, antisense to PI15
ENSG00000274441	AC008957,2	2.30455	4.94015	0.000462263	0.0193479	novel transcript, antisense SLC1A3
ENSG00000233854	POU6F2-AS2	2.29901	4.92119	0.00533646	0.0908683	POU6F2 antisense RNA 2
ENSG00000286783	AC093151,6	2.29873	4.92026	0.0525276	0.307665	SET domain and mariner transposase fusion gene (SETMAR) pseudogene
ENSG00000286640	AC093151,5	2.29873	4.92026	0.0525276	0.307665	SET domain and mariner transposase fusion gene (SETMAR) pseudogene
ENSG00000227365	AC008060,2	2.29714	4.91482	0.137365	0.464382	novel transcript, antisense to CNPY1
ENSG00000163520	FBLN2	2.29194	4.89713	8.11e-09	1.53e-06	fibulin 2
ENSG00000160307	S100B	2.28425	4.87111	0.00440904	0.0818662	S100 calcium binding protein B
ENSG00000137809	ITGA11	2.28195	4.86333	7.7e-11	2.1e-08	integrin subunit alpha 11
ENSG00000258930	AC005230,1	2.27969	4.85575	0.038181	0.264561	tetratricopeptide repeat domain 7B (TTC7B) pseudogene
ENSG00000170017	ALCAM	2.27487	4.83953	1.02e-12	3.42e-10	activated leukocyte cell adhesion molecule
ENSG00000287818	AL512283,3	2.27077	4.82579	0.0126689	0.147291	novel transcript, antisense to PKIB
ENSG00000275013	PRAME	2.26462	4.80527	0.00350703	0.0717762	PRAME nuclear receptor transcriptional regulator
ENSG00000007350	TKTL1	2.26342	4.80127	1.6e-06	0.000169725	transketolase like 1
ENSG00000121297	TSHZ3	2.26187	4.79611	1.53e-07	2.14e-05	teashirt zinc finger homeobox 3
ENSG00000171227	TMEM37	2.26171	4.79558	2.57e-06	0.000253428	transmembrane protein 37
ENSG00000113430	IRX4	2.26073	4.79234	0.0835753	0.375733	iroquois homeobox 4
ENSG00000226816	AC005082,1	2.25931	4.78763	0.000821629	0.0283887	novel transcript
ENSG00000134548	SPX	2.25722	4.78071	0.00031844	0.0149151	spexin hormone
ENSG00000158104	HPD	2.25668	4.77891	0.0137536	0.153902	4-hydroxyphenylpyruvate dioxygenase
ENSG00000144668	ITGA9	2.25431	4.77105	7.88e-11	2.13e-08	integrin subunit alpha 9
ENSG00000278527	SNORD22	2.25429	4.771	0.0248517	0.211477	Small nucleolar RNA SNORD22
ENSG00000287059	AC090004,2	2.2528	4.76606	0.00542091	0.0915647	novel transcript
ENSG00000258610	AF111169,1	2.25261	4.76543	0.00770972	0.111601	novel transcript
ENSG00000249906	AC006487,1	2.2504	4.75816	0.0718098	0.353636	novel transcript
ENSG00000104371	DKK4	2.24825	4.75107	0.0407755	0.27303	dickkopf WNT signaling pathway inhibitor 4
ENSG00000213383	AC104297,1	2.24121	4.72794	0.000277856	0.013581	pyrophosphatase (inorganic) 1 (PPA1) pseudogene
ENSG00000234779	BNC2-AS1	2.23907	4.72092	0.00999593	0.128116	BNC2 antisense RNA 1
ENSG00000185112	FAM43A	2.2383	4.71842	4.33e-06	0.000400721	family with sequence similarity 43 member A
ENSG00000140937	CDH11	2.23539	4.70891	1.77e-09	3.73e-07	cadherin 11
ENSG00000075035	WSCD2	2.23345	4.70258	0.0140822	0.155731	WSC domain containing 2
ENSG00000231179	MICB	2.23068	4.69356	0.00815854	0.114792	MHC class I polypeptide-related sequence B
ENSG00000204516	MICB	2.23068	4.69356	0.00815854	0.114792	MHC class I polypeptide-related sequence B
ENSG00000271474	AC106881,1	2.22966	4.69023	1.77e-05	0.00138668	novel transcript, antisense to UNC5C
ENSG00000050628	PTGER3	2.22646	4.67985	0.00130442	0.0384606	prostaglandin E receptor 3
ENSG00000277829	AL031651,2	2.22453	4.67359	0.000313036	0.0147852	novel transcript, sense intronic to KIAA1755
ENSG00000225826	LINC00626	2.22211	4.66575	0.00442907	0.0820752	long intergenic non-protein coding RNA 626
ENSG00000122121	XPNPEP2	2.2203	4.65992	3.01e-05	0.00217789	X-prolyl aminopeptidase 2
ENSG00000224057	EGFR-AS1	2.21569	4.64504	0.00534515	0.0909422	EGFR antisense RNA 1
ENSG00000285897	AC004687,2	2.2134	4.63768	0.0210406	0.192598	novel transcript
ENSG00000171522	PTGER4	2.2116	4.63188	3.36e-07	4.35e-05	prostaglandin E receptor 4
ENSG00000196569	LAMA2	2.20755	4.61889	0.00155424	0.0423769	laminin subunit alpha 2
ENSG00000213860	RPL21P75	2.20571	4.61303	0.406672	0.66608	ribosomal protein L21 pseudogene 75
ENSG00000081189	MEF2C	2.20541	4.61207	7.34e-08	1.09e-05	myocyte enhancer factor 2C
ENSG00000133636	NTS	2.20303	4.60445	3.91e-05	0.0027316	neurotensin
ENSG00000105889	STEAP1B	2.20236	4.60232	0.000208272	0.0107809	STEAP family member 1B
ENSG00000261312	AC002550,1	2.20051	4.59641	2.33e-05	0.00175493	novel transcript, antisense to C16orf88
ENSG00000244721	HLA-L	2.19726	4.58608	0.4486	0.694429	major histocompatibility complex, class I, L (pseudogene)
ENSG00000082497	SERTAD4	2.18967	4.56202	4.32e-07	5.38e-05	SERTA domain containing 4
ENSG00000281230	SERTAD4	2.18967	4.56202	4.32e-07	5.38e-05	SERTA domain containing 4
ENSG00000069702	TGFBR3	2.18707	4.55378	2.79e-06	0.000272499	transforming growth factor beta receptor 3
ENSG00000143369	ECM1	2.18529	4.54819	3.26e-15	1.47e-12	extracellular matrix protein 1
ENSG00000164438	TLX3	2.17775	4.52448	0.081118	0.37181	T cell leukemia homeobox 3
ENSG00000237181	PRKAR1B-AS1	2.17572	4.51811	0.0749703	0.359214	PRKAR1B antisense RNA 1
ENSG00000167244	IGF2	2.17355	4.51133	2.06e-06	0.000209284	insulin like growth factor 2
ENSG00000154229	PRKCA	2.16662	4.48971	1.08e-05	0.000889145	protein kinase C alpha
ENSG00000260461	AL133355,1	2.16633	4.4888	0.0107797	0.134356	novel transcript, overlapping to OBFC1
ENSG00000226625	RBM17P1	2.16177	4.47462	1.42e-05	0.00114173	RNA binding motif protein 17 pseudogene 1
ENSG00000078401	EDN1	2.16001	4.46917	0.00648597	0.102059	endothelin 1
ENSG00000122176	FMOD	2.15801	4.463	0.00285053	0.0633712	fibromodulin
ENSG00000106714	CNTNAP3	2.15795	4.4628	3.21e-14	1.3e-11	contactin associated protein family member 3
ENSG00000145626	UGT3A1	2.15638	4.45795	0.104839	0.413576	UDP glycosyltransferase family 3 member A1
ENSG00000182508	LHFPL1	2.15382	4.45004	5.62e-05	0.00374527	LHFPL tetraspan subfamily member 1
ENSG00000180353	HCLS1	2.14721	4.4297	0.00897593	0.120205	hematopoietic cell-specific Lyn substrate 1
ENSG00000181649	PHLDA2	2.13763	4.40039	0.00219581	0.0533165	pleckstrin homology like domain family A member 2
ENSG00000243914	RPL5P14	2.13624	4.39614	0.0399419	0.270229	ribosomal protein L5 pseudogene 14
ENSG00000079308	TNS1	2.13586	4.395	8.33e-05	0.00520428	tensin 1
ENSG00000077238	IL4R	2.13452	4.39091	3.17e-08	5.23e-06	interleukin 4 receptor
ENSG00000113924	HGD	2.1339	4.38902	0.0159302	0.165349	homogentisate 1,2-dioxygenase
ENSG00000096433	ITPR3	2.13323	4.38698	8.62e-05	0.00533908	inositol 1,4,5-trisphosphate receptor type 3
ENSG00000065371	ROPN1	2.13041	4.37841	0.0436022	0.281867	rhophilin associated tail protein 1
ENSG00000248187	AC078850,1	2.12849	4.37258	0.0275116	0.2236	novel transcript
ENSG00000115085	ZAP70	2.12788	4.37075	0.0213873	0.194188	zeta chain of T cell receptor associated protein kinase 70
ENSG00000152583	SPARCL1	2.12286	4.35555	0.0225333	0.199935	SPARC like 1
ENSG00000286156	AC026273,1	2.12005	4.34709	0.000843577	0.0288627	BMS1, ribosome biogenesis factor (BMS1) pseudogene
ENSG00000009709	PAX7	2.11801	4.34094	4.11e-05	0.00284169	paired box 7
ENSG00000274049	INO80B-WBP1	2.1178	4.34032	0.0434217	0.281089	INO80B-WBP1 readthrough (NMD candidate)
ENSG00000159231	CBR3	2.11741	4.33915	0.00594344	0.0972015	carbonyl reductase 3
ENSG00000226440	LAMA4-AS1	2.11526	4.33268	0.0211592	0.193034	LAMA4 antisense RNA 1
ENSG00000231764	DLX6-AS1	2.11518	4.33244	0.000557628	0.0219422	DLX6 antisense RNA 1
ENSG00000162998	FRZB	2.11259	4.32468	7.22e-11	1.98e-08	frizzled related protein
ENSG00000256566	AL049650,1	2.10781	4.31035	0.0543093	0.311885	novel protein
ENSG00000169594	BNC1	2.10153	4.29164	0.000215562	0.0111111	basonuclin 1
ENSG00000163710	PCOLCE2	2.10038	4.28823	3.98e-05	0.00276392	procollagen C-endopeptidase enhancer 2
ENSG00000185652	NTF3	2.09879	4.28349	0.000140339	0.00790631	neurotrophin 3
ENSG00000164756	SLC30A8	2.09814	4.28158	0.00904525	0.120672	solute carrier family 30 member 8
ENSG00000234288	OR1AA1P	2.09748	4.27962	0.0215444	0.195173	olfactory receptor family 1 subfamily AA member 1 pseudogene
ENSG00000152952	PLOD2	2.09504	4.27239	1.1e-05	0.000899904	procollagen-lysine,2-oxoglutarate 5-dioxygenase 2
ENSG00000264630	PRKCA-AS1	2.08588	4.24534	0.0203645	0.18949	PRKCA antisense RNA 1
ENSG00000234702	VDAC1P3	2.08347	4.23826	0.00800352	0.113897	voltage dependent anion channel 1 pseudogene 3
ENSG00000164125	GASK1B	2.08311	4.23721	4.43e-08	6.91e-06	golgi associated kinase 1B
ENSG00000286546	AL079338,1	2.08162	4.23283	0.0216377	0.195448	novel transcript, antisense to MACROD2
ENSG00000239263	RBM43P1	2.07832	4.22316	0.011687	0.140726	RNA binding motif protein 43 pseudogene 1
ENSG00000153064	BANK1	2.07474	4.21269	0.00307507	0.0661728	B cell scaffold protein with ankyrin repeats 1
ENSG00000278212	AC134878,2	2.0726	4.20645	0.0133894	0.151582	MAFF interacting protein (pseudogene)
ENSG00000197461	PDGFA	2.07239	4.20583	0.000185285	0.00993952	platelet derived growth factor subunit A
ENSG00000276539	PLPPR1	2.0694	4.19713	0.0701991	0.349759	phospholipid phosphatase related 1
ENSG00000251634	NAIPP4	2.0676	4.19189	0.120128	0.438682	NAIP pseudogene 4
ENSG00000250722	SELENOP	2.06672	4.18935	4.26e-06	0.000395404	selenoprotein P
ENSG00000180801	ARSJ	2.06436	4.18249	6.44e-05	0.00418528	arylsulfatase family member J
ENSG00000164093	PITX2	2.06245	4.17696	0.0268186	0.220976	paired like homeodomain 2
ENSG00000116745	RPE65	2.06106	4.17294	0.073821	0.357131	retinoid isomerohydrolase RPE65
ENSG00000187823	RTL4	2.06049	4.17129	0.00428003	0.080376	retrotransposon Gag like 4
ENSG00000206340	C4A	2.0565	4.15977	0.0755875	0.360936	complement C4A (Rodgers blood group)
ENSG00000134954	ETS1	2.05596	4.1582	1.57e-06	0.00016635	ETS proto-oncogene 1, transcription factor
ENSG00000274630	AC125257,2	2.04557	4.12835	0.0679191	0.34439	novel transcript, antisense to ACLY
ENSG00000109099	PMP22	2.04523	4.1274	1.71e-05	0.00135257	peripheral myelin protein 22
ENSG00000261051	AC107021,2	2.03973	4.11168	0.0157478	0.164614	novel transcript, overlapping to PLOD2
ENSG00000104321	TRPA1	2.03199	4.08968	0.00440302	0.0818087	transient receptor potential cation channel subfamily A member 1
ENSG00000137573	SULF1	2.02975	4.08334	6.68e-06	0.00059512	sulfatase 1
ENSG00000188580	NKAIN2	2.02923	4.08186	0.00162996	0.0434697	sodium/potassium transporting ATPase interacting 2
ENSG00000278139	P3R3URF-PIK3R3	2.0241	4.06739	0.36405	0.634905	P3R3URF-PIK3R3 readthrough
ENSG00000152207	CYSLTR2	2.02047	4.05716	0.026337	0.218613	cysteinyl leukotriene receptor 2
ENSG00000228271	LINC02048	2.0174	4.04852	0.0559061	0.316005	long intergenic non-protein coding RNA 2048
ENSG00000230457	PA2G4P4	2.01703	4.04749	0.00252586	0.05847	proliferation-associated 2G4 pseudogene 4
ENSG00000260244	AC104083,1	2.01482	4.0413	0.391866	0.65535	novel transcript, overlapping GUCY1A3
ENSG00000282304	AC140479,4	2.01363	4.03796	0.0382656	0.264885	novel transcript
ENSG00000253831	ETV3L	2.01328	4.037	0.1037	0.411865	ETS variant transcription factor 3 like
ENSG00000283213	AC130466,1	2.01271	4.03541	0.00972119	0.126259	novel transcript
ENSG00000282053	AC019257,1	2.01188	4.03307	0.0511371	0.304027	novel transcript
ENSG00000166033	HTRA1	2.00182	4.00506	5.65e-05	0.00375785	HtrA serine peptidase 1
ENSG00000188770	OPTC	2.0016	4.00444	0.0311002	0.237622	opticin
ENSG00000161249	DMKN	2.00141	4.00392	0.0125016	0.146237	dermokine
ENSG00000256824	AP000721,2	2.00138	4.00382	0.10308	0.410784	novel transcript, antisense to MACROD1
ENSG00000145642	SHISAL2B	2.00034	4.00093	0.0151968	0.161976	shisa like 2B
ENSG00000255337	AP001830,1	1.99976	3.99935	0.0597055	0.325218	novel transcript
ENSG00000225953	SATB2-AS1	1.99925	3.99791	0.0120118	0.142737	SATB2 antisense RNA 1
ENSG00000258373	SLC25A3P2	1.99488	3.98582	0.0522931	0.306997	solute carrier family 25 member 3 pseudogene 2
ENSG00000224864	AC011447,1	1.99418	3.98389	0.196078	0.516931	ribosomal protein S16 (RPS16) pseudogene
ENSG00000162733	DDR2	1.9932	3.98119	2.45e-05	0.00183951	discoidin domain receptor tyrosine kinase 2
ENSG00000162618	ADGRL4	1.99308	3.98087	0.000760898	0.026991	adhesion G protein-coupled receptor L4
ENSG00000174807	CD248	1.99268	3.97977	5.07e-13	1.73e-10	CD248 molecule
ENSG00000286911	AC009533,3	1.99076	3.97445	0.0591654	0.324247	novel transcript
ENSG00000165757	JCAD	1.98701	3.96414	0.000180457	0.00974504	junctional cadherin 5 associated
ENSG00000238072	CDC26P1	1.98564	3.9604	0.143938	0.471447	cell division cycle 26 pseudogene 1
ENSG00000170577	SIX2	1.98165	3.94944	0.0053216	0.0908635	SIX homeobox 2
ENSG00000276600	RAB7B	1.97771	3.93867	0.000771322	0.0271862	RAB7B, member RAS oncogene family
ENSG00000237424	FOXD2-AS1	1.97646	3.93526	0.00369741	0.0741496	FOXD2 adjacent opposite strand RNA 1
ENSG00000121068	TBX2	1.97448	3.92986	0.056429	0.317121	T-box transcription factor 2
ENSG00000137507	LRRC32	1.97093	3.9202	0.000176696	0.00957024	leucine rich repeat containing 32
ENSG00000257986	LINC02306	1.96348	3.90001	0.00850459	0.116374	long intergenic non-protein coding RNA 2306
ENSG00000165424	ZCCHC24	1.94784	3.85798	2.7e-13	9.6e-11	zinc finger CCHC-type containing 24
ENSG00000108771	DHX58	1.94318	3.84552	0.0422534	0.277886	DExH-box helicase 58
ENSG00000024422	EHD2	1.94073	3.83901	0.00173957	0.0457836	EH domain containing 2
ENSG00000107796	ACTA2	1.9393	3.8352	4.36e-05	0.00299152	actin alpha 2, smooth muscle
ENSG00000287988	FO082814,1	1.93732	3.82994	0.187282	0.510537	methylenetetrahydrofolate dehydrogenase (NADP+ dependent) 1 like (MTHFD1L) pseudogene
ENSG00000145808	ADAMTS19	1.93303	3.81857	0.00115517	0.0356148	ADAM metallopeptidase with thrombospondin type 1 motif 19
ENSG00000229415	SFTA3	1.93195	3.81571	0.0109718	0.135308	surfactant associated 3
ENSG00000154127	UBASH3B	1.93128	3.81392	1.31e-06	0.000143944	ubiquitin associated and SH3 domain containing B
ENSG00000234571	H2BP2	1.93059	3.8121	0.00482459	0.0856497	H2B histone pseudogene 2
ENSG00000256116	AP001453,1	1.92943	3.80905	0.0652287	0.338085	novel transcript
ENSG00000234218	MICB	1.92761	3.80425	0.025885	0.21708	MHC class I polypeptide-related sequence B
ENSG00000115232	ITGA4	1.92701	3.80266	8.14e-08	1.19e-05	integrin subunit alpha 4
ENSG00000260272	AC093525,2	1.9264	3.80105	0.117371	0.434715	novel protein
ENSG00000153233	PTPRR	1.92482	3.7969	0.00213005	0.0521455	protein tyrosine phosphatase receptor type R
ENSG00000147257	GPC3	1.9247	3.79657	8.91e-06	0.00075488	glypican 3
ENSG00000235308	AL445991,1	1.92367	3.79386	0.0360421	0.257119	novel pseudogene
ENSG00000276592	PHBP6	1.9223	3.79027	0.162709	0.489456	prohibitin pseudogene 6
ENSG00000116132	PRRX1	1.91944	3.78277	1.17e-05	0.000946918	paired related homeobox 1
ENSG00000173213	TUBB8B	1.91841	3.78005	0.00204053	0.050843	tubulin beta 8B
ENSG00000170374	SP7	1.9172	3.77689	0.00774935	0.111955	Sp7 transcription factor
ENSG00000272459	AC139795,3	1.90755	3.75173	0.00837227	0.115513	novel transcript
ENSG00000240801	AC132217,1	1.90588	3.74736	0.0803044	0.370078	novel transcript, 3' overlapping ncRNA IGF2
ENSG00000153165	RGPD3	1.90469	3.74428	0.0125039	0.146237	RANBP2 like and GRIP domain containing 3
ENSG00000277626	WNT3	1.90242	3.73841	0.00533082	0.0908635	Wnt family member 3
ENSG00000249413	AC116049,1	1.89894	3.72938	0.189047	0.512434	novel transcript
ENSG00000269987	AC004542,2	1.89737	3.72534	0.41004	0.668216	novel transcript
ENSG00000102445	RUBCNL	1.89712	3.7247	1.46e-09	3.15e-07	rubicon like autophagy enhancer
ENSG00000165061	ZMAT4	1.8957	3.72102	0.0044154	0.081876	zinc finger matrin-type 4
ENSG00000065717	TLE2	1.89566	3.72092	0.0203089	0.189247	TLE family member 2, transcriptional corepressor
ENSG00000259848	AC097374,1	1.89334	3.71494	0.00595232	0.0972262	pseudogene similar to part of asparagine synthetase (ASNS)
ENSG00000226491	FTOP1	1.88652	3.69743	0.0108682	0.13492	FTO pseudogene 1
ENSG00000176170	SPHK1	1.88644	3.69722	0.00289541	0.0639635	sphingosine kinase 1
ENSG00000006377	DLX6	1.88174	3.6852	0.000433399	0.0185924	distal-less homeobox 6
ENSG00000274840	AC132807,2	1.8802	3.68127	0.0247098	0.210479	novel transcript
ENSG00000240755	ERLEC1P1	1.87746	3.67426	0.593061	0.79149	endoplasmic reticulum lectin 1 pseudogene 1
ENSG00000166763	STRCP1	1.87663	3.67217	0.0827899	0.37466	stereocilin pseudogene 1
ENSG00000254894	NAV2-AS1	1.87624	3.67117	0.291499	0.586552	NAV2 antisense RNA 1
ENSG00000084636	COL16A1	1.87528	3.66872	0.00218842	0.0532509	collagen type XVI alpha 1 chain
ENSG00000152779	SLC16A12	1.87466	3.66715	0.00163935	0.0436787	solute carrier family 16 member 12
ENSG00000138316	ADAMTS14	1.8719	3.66014	0.0634722	0.333854	ADAM metallopeptidase with thrombospondin type 1 motif 14
ENSG00000135905	DOCK10	1.8675	3.64901	5.51e-05	0.00367877	dedicator of cytokinesis 10
ENSG00000078596	ITM2A	1.86548	3.6439	0.00551901	0.0922806	integral membrane protein 2A
ENSG00000269113	TRABD2B	1.86538	3.64365	1.75e-07	2.42e-05	TraB domain containing 2B
ENSG00000258385	AL391516,1	1.85937	3.62848	0.0310286	0.2373	WD repeat-containing protein 75 (WDR75) pseudogene
ENSG00000196196	HRCT1	1.85918	3.62801	0.0640285	0.335459	histidine rich carboxyl terminus 1
ENSG00000287804	Z98745,2	1.85497	3.61743	0.209297	0.528266	novel transcript
ENSG00000171956	FOXB1	1.85311	3.61278	0.00417099	0.0791755	forkhead box B1
ENSG00000288029	AC115282,2	1.85192	3.60981	0.129054	0.45248	novel transcript
ENSG00000112319	EYA4	1.85058	3.60644	1.39e-05	0.00112108	EYA transcriptional coactivator and phosphatase 4
ENSG00000137252	HCRTR2	1.8473	3.59827	0.0410643	0.274505	hypocretin receptor 2
ENSG00000239801	DENND6A-AS1	1.84679	3.59698	0.220403	0.537505	DENND6A antisense RNA 1
ENSG00000218109	KIRREL3-AS3	1.84664	3.5966	0.0521551	0.306804	KIRREL3 antisense RNA 3
ENSG00000007312	CD79B	1.84285	3.58717	0.0334264	0.247123	CD79b molecule
ENSG00000250072	SH3TC2-DT	1.84284	3.58715	0.0206115	0.190454	SH3TC2 divergent transcript
ENSG00000008516	MMP25	1.83902	3.57768	3.97e-05	0.00276042	matrix metallopeptidase 25
ENSG00000272479	AC010857,1	1.83783	3.57471	0.0777678	0.364905	novel transcript
ENSG00000167994	RAB3IL1	1.83278	3.56222	0.00246412	0.0575154	RAB3A interacting protein like 1
ENSG00000224292	AF196972,1	1.83229	3.56101	0.0494718	0.299356	novel transcript, antisense to PORCN, EBP
ENSG00000064195	DLX3	1.83103	3.5579	0.0136025	0.15292	distal-less homeobox 3
ENSG00000149090	PAMR1	1.83062	3.55689	0.00872734	0.118402	peptidase domain containing associated with muscle regeneration 1
ENSG00000186867	QRFPR	1.82947	3.55407	0.0142424	0.156391	pyroglutamylated RFamide peptide receptor
ENSG00000232691	ZNRD1ASP	1.8275	3.54922	0.0940006	0.396091	zinc ribbon domain containing 1 antisense, pseudogene
ENSG00000250765	AC138035,2	1.82656	3.5469	0.19024	0.513311	novel transcript
ENSG00000120820	GLT8D2	1.82389	3.54035	2.15e-06	0.00021574	glycosyltransferase 8 domain containing 2
ENSG00000146648	EGFR	1.82179	3.53518	7.75e-06	0.000673144	epidermal growth factor receptor
ENSG00000273796	BX322562,1	1.81947	3.52952	0.0423992	0.278193	novel transcript
ENSG00000131914	LIN28A	1.8121	3.51153	0.00141022	0.0401587	lin-28 homolog A
ENSG00000146910	CNPY1	1.8111	3.50909	0.0645034	0.336657	canopy FGF signaling regulator 1
ENSG00000216636	RPL7P25	1.80898	3.50394	0.0243003	0.208365	ribosomal protein L7 pseudogene 25
ENSG00000254066	LINC01938	1.80892	3.50381	0.042484	0.278204	long intergenic non-protein coding RNA 1938
ENSG00000160963	COL26A1	1.8085	3.50279	3.29e-07	4.29e-05	collagen type XXVI alpha 1 chain
ENSG00000113578	FGF1	1.80813	3.50187	0.0197727	0.186657	fibroblast growth factor 1
ENSG00000276298	AC234782,1	1.80685	3.49878	0.0014044	0.0400425	HYDIN, axonemal central pair apparatus protein (HYDIN) pseudogene
ENSG00000278565	CEACAM21	1.80619	3.49718	0.000547481	0.0216748	CEA cell adhesion molecule 21
ENSG00000189221	MAOA	1.80455	3.49319	0.00018912	0.0101066	monoamine oxidase A
ENSG00000282540	WHAMMP2	1.80371	3.49116	0.0208705	0.191667	WAS protein homolog associated with actin, golgi membranes and microtubules pseudogene 2
ENSG00000161896	IP6K3	1.80159	3.48604	0.147203	0.474717	inositol hexakisphosphate kinase 3
ENSG00000204381	LAYN	1.7973	3.47569	0.00267772	0.0605856	layilin
ENSG00000268643	AC006486,1	1.7964	3.47352	0.0921953	0.392605	novel protein
ENSG00000287248	AC009271,2	1.79468	3.46938	0.0298174	0.232506	novel transcript
ENSG00000146070	PLA2G7	1.79157	3.46192	3.96e-06	0.000372357	phospholipase A2 group VII
ENSG00000228158	TLE1P1	1.79068	3.45977	0.0424869	0.278204	TLE family member 1 pseudogene 1
ENSG00000216867	RPL22P12	1.7894	3.45671	0.063953	0.335126	ribosomal protein L22 pseudogene 12
ENSG00000272855	AC104458,1	1.78641	3.44956	0.0746923	0.358821	novel transcript
ENSG00000287542	AC098582,1	1.78615	3.44894	0.0733288	0.356553	HECT and RLD domain containing E3 ubiquitin protein ligase 3
ENSG00000076662	ICAM3	1.784	3.44379	0.00444032	0.0821736	intercellular adhesion molecule 3
ENSG00000235649	MXRA5Y	1.78275	3.44082	0.00145697	0.0407951	matrix remodeling associated 5 Y-linked (pseudogene)
ENSG00000284116	AL772307,1	1.78049	3.43542	7.34e-05	0.00463465	novel transcript
ENSG00000166289	PLEKHF1	1.77994	3.43411	0.000699202	0.0256429	pleckstrin homology and FYVE domain containing 1
ENSG00000288147	MG910336,1	1.7773	3.42785	0.0501382	0.300958	uncharacterized LOC389831
ENSG00000154269	ENPP3	1.77579	3.42426	0.0473505	0.292421	ectonucleotide pyrophosphatase/phosphodiesterase 3
ENSG00000269145	AC007192,2	1.77484	3.42199	0.174161	0.498676	novel transcript, antisense to MAST3
ENSG00000166501	PRKCB	1.77483	3.42199	0.000304351	0.014483	protein kinase C beta
ENSG00000027075	PRKCH	1.77437	3.42088	0.00399024	0.0773171	protein kinase C eta
ENSG00000268027	AC243960,1	1.77227	3.41591	0.0454632	0.288057	novel transcript, sense intronic to CEACAM21
ENSG00000227954	TARID	1.77226	3.41588	0.00517214	0.0897291	TCF21 antisense RNA inducing promoter demethylation
ENSG00000247809	NR2F2-AS1	1.77035	3.41137	0.00083283	0.0286347	NR2F2 antisense RNA 1
ENSG00000269823	AL513523,9	1.76872	3.40751	0.073976	0.357409
ENSG00000237260	PPIAP67	1.76803	3.40589	0.088998	0.385864	peptidylprolyl isomerase A pseudogene 67
ENSG00000251076	AC104126,1	1.76607	3.40127	0.0331131	0.245838	novel transcript
ENSG00000115844	DLX2	1.76155	3.39062	9.9e-06	0.00082202	distal-less homeobox 2
ENSG00000283563	AC098650,1	1.75714	3.38028	1.74e-06	0.000179512	novel protein
ENSG00000140563	MCTP2	1.75689	3.37968	0.0463223	0.289305	multiple C2 and transmembrane domain containing 2
ENSG00000154856	APCDD1	1.75636	3.37845	6.47e-05	0.00419051	APC down-regulated 1
ENSG00000169418	NPR1	1.75349	3.37173	0.00465208	0.0840069	natriuretic peptide receptor 1
ENSG00000277585	MUC4	1.75313	3.37089	0.244721	0.552801	mucin 4, cell surface associated
ENSG00000135046	ANXA1	1.74867	3.36049	9.17e-07	0.000107185	annexin A1
ENSG00000108379	WNT3	1.74748	3.35772	0.085496	0.378998	Wnt family member 3
ENSG00000158887	MPZ	1.74638	3.35515	7.44e-05	0.00468038	myelin protein zero
ENSG00000256007	ARAP1-AS1	1.74406	3.34977	0.230579	0.543669	ARAP1 antisense RNA 1
ENSG00000214415	GNAT3	1.74387	3.34931	0.143468	0.470833	G protein subunit alpha transducin 3
ENSG00000287134	AC106845,1	1.74262	3.34641	0.116252	0.432796	novel transcript, antisense to DLC1
ENSG00000249421	ADAMTS19-AS1	1.74133	3.34344	0.0353849	0.25488	ADAMTS19 antisense RNA 1
ENSG00000237321	AL354936,1	1.7384	3.33664	0.181966	0.505218	novel transcript
ENSG00000165929	TC2N	1.73001	3.3173	0.0132214	0.150239	tandem C2 domains, nuclear
ENSG00000226747	FSIP2-AS2	1.72657	3.30939	0.0219272	0.196985	FSIP2 antisense RNA 2
ENSG00000156510	HKDC1	1.72512	3.30608	0.0540296	0.311688	hexokinase domain containing 1
ENSG00000277527	LINC01796	1.7244	3.30444	0.115906	0.432145	long intergenic non-protein coding RNA 1796
ENSG00000233123	LINC01007	1.72348	3.30233	0.0881489	0.384428	long intergenic non-protein coding RNA 1007
ENSG00000185811	IKZF1	1.71845	3.29082	0.000154899	0.00860562	IKAROS family zinc finger 1
ENSG00000280114	AL021920,2	1.71667	3.28678	0.00436439	0.0812082	phosphodiesterase 4D interacting protein (myomegalin) (PDE4DIP) pseudogene
ENSG00000163092	XIRP2	1.71661	3.28664	0.109292	0.421137	xin actin binding repeat containing 2
ENSG00000065361	ERBB3	1.71589	3.28499	0.00126921	0.0379125	erb-b2 receptor tyrosine kinase 3
ENSG00000203952	CCDC160	1.71448	3.28179	8.04e-08	1.19e-05	coiled-coil domain containing 160
ENSG00000109158	GABRA4	1.71402	3.28074	0.0987781	0.404619	gamma-aminobutyric acid type A receptor subunit alpha4
ENSG00000285816	AP000944,5	1.713	3.27841	0.0130325	0.149381	novel protein, POLA2-CDC42EP2 readthrough
ENSG00000273403	AC107294,3	1.7129	3.27819	0.10383	0.412206	novel transcript
ENSG00000072657	TRHDE	1.71171	3.27549	1.17e-08	2.09e-06	thyrotropin releasing hormone degrading enzyme
ENSG00000186377	CYP4X1	1.71085	3.27354	0.029249	0.230444	cytochrome P450 family 4 subfamily X member 1
ENSG00000238213	TARDBPP2	1.70973	3.27099	0.0827196	0.374561	TAR DNA binding protein pseudogene 2
ENSG00000172985	SH3RF3	1.70339	3.25664	0.000156956	0.0087027	SH3 domain containing ring finger 3
ENSG00000254405	MSH5-SAPCD1	1.70307	3.25592	0.035683	0.256263	MSH5-SAPCD1 readthrough (NMD candidate)
ENSG00000143341	HMCN1	1.70133	3.25202	1.74e-06	0.000179512	hemicentin 1
ENSG00000185758	CLDN24	1.70122	3.25177	0.0576214	0.320393	claudin 24
ENSG00000107821	KAZALD1	1.69864	3.24595	2.58e-07	3.42e-05	Kazal type serine peptidase inhibitor domain 1
ENSG00000213303	AC008481,1	1.69864	3.24594	0.088273	0.384529	ribosomal protein S12 (RPS12) pseudogene
ENSG00000145335	SNCA	1.69793	3.24435	1.03e-08	1.86e-06	synuclein alpha
ENSG00000005187	ACSM3	1.69639	3.2409	0.00490418	0.0866911	acyl-CoA synthetase medium chain family member 3
ENSG00000158815	FGF17	1.69615	3.24034	0.000125092	0.00711881	fibroblast growth factor 17
ENSG00000284933	ARHGEF5	1.69523	3.23828	0.00165899	0.0440346	Rho guanine nucleotide exchange factor 5
ENSG00000261235	AC092142,1	1.69377	3.23501	0.130476	0.454772	novel transcript, antisense to HSD17B2
ENSG00000288013	AP003486,2	1.69354	3.23449	0.0154738	0.163098	novel transcript
ENSG00000285602	AC097625,1	1.69283	3.23291	0.079144	0.367383	novel protein
ENSG00000170356	OR2A20P	1.69047	3.22763	0.00395581	0.0770572	olfactory receptor family 2 subfamily A member 20 pseudogene
ENSG00000257225	AC079601,1	1.68541	3.21631	0.00787644	0.112926	novel transcript, antisense to PRICKLE1
ENSG00000179930	ZNF648	1.68252	3.20989	0.00303332	0.0657164	zinc finger protein 648
ENSG00000088756	ARHGAP28	1.68014	3.20458	1.18e-06	0.000132436	Rho GTPase activating protein 28
ENSG00000154654	NCAM2	1.67963	3.20345	0.000781274	0.027331	neural cell adhesion molecule 2
ENSG00000113083	LOX	1.67946	3.20308	0.000452864	0.0191762	lysyl oxidase
ENSG00000232650	LINC01780	1.67831	3.20052	0.079907	0.368972	long intergenic non-protein coding RNA 1780
ENSG00000287086	AC034193,1	1.6747	3.19253	0.108356	0.419	novel transcript, antisense to VHL
ENSG00000134107	BHLHE40	1.67377	3.19047	0.00145069	0.0407005	basic helix-loop-helix family member e40
ENSG00000259442	AC105339,3	1.67316	3.18912	0.234818	0.546319	novel transcript, antisense FSD2
ENSG00000130052	STARD8	1.67032	3.18284	0.000610323	0.0234886	StAR related lipid transfer domain containing 8
ENSG00000231389	HLA-DPA1	1.66718	3.17593	0.0589709	0.324111	major histocompatibility complex, class II, DP alpha 1
ENSG00000142178	SIK1	1.66651	3.17446	2.8e-06	0.000273187	salt inducible kinase 1
ENSG00000006283	CACNA1G	1.66449	3.17002	0.00621015	0.0992984	calcium voltage-gated channel subunit alpha1 G
ENSG00000270106	TSNAX-DISC1	1.66296	3.16667	0.0262816	0.218525	TSNAX-DISC1 readthrough (NMD candidate)
ENSG00000271811	Z97200,1	1.66272	3.16613	0.000985072	0.0320617	novel transcript
ENSG00000250669	AC112206,4	1.66271	3.16611	0.0555165	0.315034	mitochondrial ribosomal protein L39 (MRPL39) pseudogene
ENSG00000215146	BX322639,1	1.66069	3.16168	0.0238184	0.206122	zinc finger protein pseudogene
ENSG00000273483	AL354760,1	1.66023	3.16068	0.000858723	0.0290814	novel transcript, antisense to WNT2B
ENSG00000225408	AL136980,1	1.65872	3.15736	0.0916584	0.391589	novel transcript
ENSG00000171517	LPAR3	1.65716	3.15394	0.0432766	0.280344	lysophosphatidic acid receptor 3
ENSG00000270661	Z99289,2	1.65533	3.14994	0.088771	0.385178	novel transcript, sense intronic LAMA4
ENSG00000277782	AC068870,2	1.65519	3.14964	0.00339354	0.0702131	novel transcript
ENSG00000205562	AL049775,1	1.65227	3.14328	0.000462887	0.0193479	novel transcript
ENSG00000267280	TBX2-AS1	1.65072	3.1399	0.138885	0.466222	TBX2 antisense RNA 1
ENSG00000136352	NKX2-1	1.64655	3.13084	0.00410688	0.078543	NK2 homeobox 1
ENSG00000269952	AL117336,1	1.64588	3.12938	0.0905755	0.38933	novel transcript, sense intronic to CREM
ENSG00000165092	ALDH1A1	1.64404	3.12539	0.185335	0.508768	aldehyde dehydrogenase 1 family member A1
ENSG00000251467	AC020893,1	1.64339	3.12398	0.0817915	0.373008	dullard homolog (Xenopus laevis) (DULLARD) pseudogene
ENSG00000260492	CISTR	1.64268	3.12246	0.025992	0.217177	chondrogenesis-associated transcript
ENSG00000125148	MT2A	1.64077	3.11832	0.000391043	0.0173046	metallothionein 2A
ENSG00000227403	LINC01806	1.6391	3.11471	0.114884	0.430314	long intergenic non-protein coding RNA 1806
ENSG00000237819	CDK6-AS1	1.63753	3.11132	0.00430984	0.0807188	CDK6 antisense RNA 1
ENSG00000145075	CCDC39	1.63413	3.10401	0.249788	0.556576	coiled-coil domain containing 39
ENSG00000233355	CHRM3-AS2	1.6328	3.10115	0.0047581	0.0850817	CHRM3 antisense RNA 2
ENSG00000270137	AF230666,2	1.63002	3.09516	0.0278722	0.225226	novel transcript, intronic to PHF20L1
ENSG00000224509	MRPS9-AS2	1.62826	3.09139	0.103936	0.412301	MRPS9 antisense RNA 2
ENSG00000264164	AC090616,2	1.62482	3.08403	0.0850018	0.378438	bromodomain PHD finger transcription factor (BPTF) pseudogene
ENSG00000261456	TUBB8	1.62222	3.07849	0.000317671	0.014904	tubulin beta 8 class VIII
ENSG00000171291	ZNF439	1.6201	3.07397	0.000453158	0.0191762	zinc finger protein 439
ENSG00000248429	FAM198B-AS1	1.62005	3.07386	0.14017	0.467106	FAM198B antisense RNA 1
ENSG00000249669	CARMN	1.61933	3.07233	0.0741238	0.357568	cardiac mesoderm enhancer-associated non-coding RNA
ENSG00000148908	RGS10	1.61774	3.06893	0.0190251	0.182963	regulator of G protein signaling 10
ENSG00000170775	GPR37	1.61758	3.06859	5.29e-08	8.2e-06	G protein-coupled receptor 37
ENSG00000278202	AC243919,2	1.61386	3.06071	0.0535134	0.310522	novel transcript
ENSG00000123095	BHLHE41	1.61362	3.06019	0.0106945	0.13371	basic helix-loop-helix family member e41
ENSG00000177098	SCN4B	1.61256	3.05794	0.0199241	0.187155	sodium voltage-gated channel beta subunit 4
ENSG00000285864	AP000593,4	1.61216	3.05708	0.13038	0.454772	novel transcript
ENSG00000228605	GPANK1	1.61052	3.05363	0.0229991	0.202214	G-patch domain and ankyrin repeats 1
ENSG00000206408	GPANK1	1.61052	3.05363	0.0229991	0.202214	G-patch domain and ankyrin repeats 1
ENSG00000223772	GEMIN8P3	1.60928	3.051	0.258865	0.562609	gem nuclear organelle associated protein 8 pseudogene 3
ENSG00000137491	SLCO2B1	1.60539	3.04278	0.0386519	0.265985	solute carrier organic anion transporter family member 2B1
ENSG00000226107	AC004383,1	1.60289	3.0375	0.0418825	0.277201	ribosomal protein L36a (RPL36A) pseudogene
ENSG00000275993	SIK1B	1.60141	3.0344	4.14e-08	6.53e-06	salt inducible kinase 1B (putative)
ENSG00000196549	MME	1.597	3.02514	8.99e-05	0.00550571	membrane metalloendopeptidase
ENSG00000183036	PCP4	1.59647	3.02402	0.000747328	0.0267778	Purkinje cell protein 4
ENSG00000141738	GRB7	1.5948	3.02053	0.0487318	0.29677	growth factor receptor bound protein 7
ENSG00000144331	ZNF385B	1.59041	3.01136	0.0081289	0.114778	zinc finger protein 385B
ENSG00000181552	EDDM3B	1.58765	3.0056	0.0552346	0.314435	epididymal protein 3B
ENSG00000079215	SLC1A3	1.58702	3.00428	0.00815489	0.114792	solute carrier family 1 member 3
ENSG00000132031	MATN3	1.58668	3.00357	6.87e-06	0.000609532	matrilin 3
ENSG00000101888	NXT2	1.58655	3.0033	0.00600331	0.0976965	nuclear transport factor 2 like export factor 2
ENSG00000204767	INSYN2B	1.58646	3.00311	0.0141899	0.156314	inhibitory synaptic factor family member 2B
ENSG00000265939	UBE2CP2	1.58327	2.99647	0.0624105	0.330997	ubiquitin conjugating enzyme E2 C pseudogene 2
ENSG00000144339	TMEFF2	1.58211	2.99407	2.13e-05	0.00164156	transmembrane protein with EGF like and two follistatin like domains 2
ENSG00000169174	PCSK9	1.58194	2.99372	0.00436512	0.0812082	proprotein convertase subtilisin/kexin type 9
ENSG00000285446	Z84488,1	1.58155	2.99292	0.291867	0.586747	novel protein
ENSG00000254835	RNF185-AS1	1.57957	2.98881	0.205768	0.525201	RNF185 antisense RNA 1
ENSG00000273622	CDC42EP5	1.57834	2.98626	0.0566782	0.317461	CDC42 effector protein 5
ENSG00000138080	EMILIN1	1.57733	2.98417	0.00121399	0.0367815	elastin microfibril interfacer 1
ENSG00000189120	SP6	1.57583	2.98107	0.0409353	0.273839	Sp6 transcription factor
ENSG00000246283	AC090510,1	1.57574	2.98088	0.426729	0.680129	novel transcript
ENSG00000254122	PCDHGB7	1.57226	2.97369	6.41e-16	3.1e-13	protocadherin gamma subfamily B, 7
ENSG00000226247	SUPT4H1P1	1.56962	2.96827	0.142697	0.470173	SPT4 homolog, DSIF elongation factor subunit pseudogene
ENSG00000258964	AL137129,1	1.56791	2.96475	0.246834	0.554531	novel transcript
ENSG00000111110	PPM1H	1.56771	2.96433	4.09e-06	0.000380876	protein phosphatase, Mg2+/Mn2+ dependent 1H
ENSG00000267026	AL136084,1	1.56721	2.9633	0.140785	0.467807	novel transcript, antisense to GALNT12
ENSG00000170891	CYTL1	1.56451	2.95777	0.0567889	0.3177	cytokine like 1
ENSG00000139567	ACVRL1	1.56205	2.95272	0.004015	0.0776861	activin A receptor like type 1
ENSG00000071205	ARHGAP10	1.56178	2.95219	5.91e-05	0.00390694	Rho GTPase activating protein 10
ENSG00000256500	AL139300,1	1.55982	2.94818	0.31976	0.604702	novel protein
ENSG00000125398	SOX9	1.55957	2.94767	9.67e-06	0.000809718	SRY-box transcription factor 9
ENSG00000139780	METTL21C	1.55912	2.94674	0.118985	0.436961	methyltransferase like 21C
ENSG00000261586	AC068987,3	1.55844	2.94535	0.13017	0.454573	novel transcript
ENSG00000276386	CNTNAP3P2	1.55511	2.93857	1.53e-10	3.93e-08	CNTNAP3 pseudogene 2
ENSG00000277575	AL162233,1	1.55472	2.93777	0.0271466	0.222242	CAS1 domain containing 1 (CASD1) pseudogene
ENSG00000162267	ITIH3	1.5537	2.9357	0.0207443	0.191071	inter-alpha-trypsin inhibitor heavy chain 3
ENSG00000120051	CFAP58	1.54926	2.92668	0.0299512	0.233161	cilia and flagella associated protein 58
ENSG00000228960	OR2A9P	1.54756	2.92322	7.16e-06	0.000629458	olfactory receptor family 2 subfamily A member 9 pseudogene
ENSG00000110195	FOLR1	1.54643	2.92093	0.0598981	0.325412	folate receptor alpha
ENSG00000254783	AP003084,1	1.54303	2.91407	0.0400174	0.270494	immunoglobin superfamily, member 21 (IGSF21) pseudogene
ENSG00000258325	ITFG2-AS1	1.53905	2.90602	0.0956011	0.398578	ITFG2 antisense RNA 1
ENSG00000116147	TNR	1.53857	2.90506	0.14104	0.467929	tenascin R
ENSG00000135333	EPHA7	1.53786	2.90363	0.0242405	0.208043	EPH receptor A7
ENSG00000174145	NWD2	1.53612	2.90013	0.0205997	0.190427	NACHT and WD repeat domain containing 2
ENSG00000215720	MFFP1	1.5348	2.89748	0.0814682	0.372441	MFF pseudogene 1
ENSG00000166426	CRABP1	1.53308	2.89403	4.91e-07	6.04e-05	cellular retinoic acid binding protein 1
ENSG00000274829	PARN	1.5312	2.89026	0.0491217	0.298432	poly(A)-specific ribonuclease
ENSG00000187474	FPR3	1.52999	2.88785	0.0155882	0.163677	formyl peptide receptor 3
ENSG00000124749	COL21A1	1.5294	2.88667	0.328756	0.609927	collagen type XXI alpha 1 chain
ENSG00000184838	PRR16	1.52877	2.8854	0.00381533	0.0752235	proline rich 16
ENSG00000150361	KLHL1	1.52837	2.8846	0.0206162	0.190454	kelch like family member 1
ENSG00000118733	OLFM3	1.5262	2.88026	0.0143035	0.156535	olfactomedin 3
ENSG00000064489	BORCS8-MEF2B	1.52386	2.87559	0.110643	0.423263	BORCS8-MEF2B readthrough
ENSG00000229685	HLA-DPA1	1.52236	2.87261	0.0510529	0.30386	major histocompatibility complex, class II, DP alpha 1
ENSG00000234073	AC011816,1	1.51748	2.8629	0.17943	0.503812	chromobox homolog 3 (CBX3) pseudogene
ENSG00000282397	AC104021,1	1.51534	2.85865	0.107908	0.418474	novel transcript
ENSG00000282033	AC074387,1	1.51376	2.85554	0.0170627	0.171581	uncharacterized LOC105373553
ENSG00000285665	TOP1P1	1.51254	2.85312	0.184389	0.508223	DNA topoisomerase I pseudogene 1
ENSG00000269397	AC011503,2	1.51217	2.85238	2.53e-05	0.00187986	novel transcript, sense intronic to ZNF726
ENSG00000162511	LAPTM5	1.51008	2.84827	0.0649296	0.337783	lysosomal protein transmembrane 5
ENSG00000269983	AC146944,2	1.50851	2.84515	0.114298	0.429802	novel transcript
ENSG00000176134	AL445665,1	1.50743	2.84304	5.08e-06	0.000464106	methylenetetrahydrofolate dehydrogenase (NADP+ dependent) 1-like (MTHFD1L) pseudogene
ENSG00000128918	ALDH1A2	1.50685	2.84189	0.0526599	0.308073	aldehyde dehydrogenase 1 family member A2
ENSG00000277734	TRAC	1.50654	2.84128	0.154134	0.482397	T cell receptor alpha constant
ENSG00000163251	FZD5	1.50526	2.83876	0.0943997	0.396635	frizzled class receptor 5
ENSG00000234303	CLYBL-AS1	1.50458	2.83743	0.151865	0.48031	CLYBL antisense RNA 1
ENSG00000205359	SLCO6A1	1.50449	2.83725	0.0110065	0.135378	solute carrier organic anion transporter family member 6A1
ENSG00000226245	ZNF32-AS1	1.50404	2.83635	0.157396	0.48457	ZNF32 antisense RNA 1
ENSG00000230916	MTCO1P53	1.50388	2.83605	0.0955758	0.398555	MT-CO1 pseudogene 53
ENSG00000163492	CCDC141	1.50273	2.83379	0.00378965	0.0751395	coiled-coil domain containing 141
ENSG00000145708	CRHBP	1.50266	2.83365	0.0825787	0.374286	corticotropin releasing hormone binding protein
ENSG00000263677	AC012588,1	1.50236	2.83306	0.0161025	0.166215	novel transcript
ENSG00000223872	AC006372,1	1.50193	2.83222	0.196373	0.517414	novel transcript
ENSG00000172238	ATOH1	1.50137	2.83112	0.281011	0.57839	atonal bHLH transcription factor 1
ENSG00000277481	PKD1L3	1.50132	2.83102	0.0729142	0.356318	polycystin 1 like 3, transient receptor potential channel interacting
ENSG00000274654	AC022467,1	1.50032	2.82905	0.0830673	0.375049	novel transcript, sense intronic to FBN1
ENSG00000007129	CEACAM21	1.49977	2.82797	0.00046015	0.0193263	CEA cell adhesion molecule 21
ENSG00000197085	NPSR1-AS1	1.49545	2.81953	0.106319	0.415947	NPSR1 antisense RNA 1
ENSG00000197442	MAP3K5	1.49498	2.81861	0.0555978	0.315058	mitogen-activated protein kinase kinase kinase 5
ENSG00000151655	ITIH2	1.49438	2.81744	0.122885	0.442691	inter-alpha-trypsin inhibitor heavy chain 2
ENSG00000185686	PRAME	1.49364	2.81598	0.0633518	0.333408	PRAME nuclear receptor transcriptional regulator
ENSG00000249302	FTH1P24	1.4926	2.81397	0.0928175	0.393435	ferritin heavy chain 1 pseudogene 24
ENSG00000242288	BMS1P4-AGAP5	1.49109	2.811	0.0586699	0.323706	BMS1P4-AGAP5 readthough
ENSG00000239926	PRDX3P4	1.49082	2.81049	0.123499	0.444159	peroxiredoxin 3 pseudogene 4
ENSG00000166387	PPFIBP2	1.49076	2.81038	0.00510268	0.0890858	PPFIA binding protein 2
ENSG00000148848	ADAM12	1.49058	2.81002	7.22e-08	1.08e-05	ADAM metallopeptidase domain 12
ENSG00000266869	AC005993,1	1.48774	2.80449	0.0703722	0.350126	novel transcript
ENSG00000181019	NQO1	1.48659	2.80226	3.15e-08	5.22e-06	NAD(P)H quinone dehydrogenase 1
ENSG00000117228	GBP1	1.48645	2.80198	0.0851978	0.378576	guanylate binding protein 1
ENSG00000251363	LINC02315	1.48614	2.80138	4.36e-05	0.00299152	long intergenic non-protein coding RNA 2315
ENSG00000237928	NFIA-AS2	1.48547	2.80009	0.0053088	0.0908281	NFIA antisense RNA 2
ENSG00000266441	AP005205,2	1.48442	2.79805	0.00975927	0.126411	novel transcript, antisense to ARHGAP28,
ENSG00000137747	TMPRSS13	1.48307	2.79543	0.22372	0.539674	transmembrane serine protease 13
ENSG00000213014	VN2R17P	1.48179	2.79296	0.0905884	0.38933	vomeronasal 2 receptor 17, pseudogene
ENSG00000264272	AC100786,1	1.48161	2.7926	0.307083	0.596171	novel transcript, antisense to TTYH2
ENSG00000215089	KRT18P11	1.47873	2.78704	0.122746	0.442563	keratin 18 pseudogene 11
ENSG00000115414	FN1	1.4784	2.7864	3.15e-05	0.00225882	fibronectin 1
ENSG00000279413	AC112497,2	1.47775	2.78514	0.00149677	0.0414955
ENSG00000077009	NMRK2	1.47773	2.78511	0.0877608	0.38338	nicotinamide riboside kinase 2
ENSG00000283128	AC009403,2	1.4767	2.78311	0.111736	0.425011	novel transcript
ENSG00000279263	OR2L8	1.47471	2.77927	0.217264	0.535209	olfactory receptor family 2 subfamily L member 8
ENSG00000204136	GGTA1	1.4741	2.7781	0.0730502	0.356401	glycoprotein alpha-galactosyltransferase 1 (inactive)
ENSG00000124942	AHNAK	1.47337	2.77669	0.00264181	0.059998	AHNAK nucleoprotein
ENSG00000213694	S1PR3	1.473	2.77598	0.000226709	0.0115646	sphingosine-1-phosphate receptor 3
ENSG00000287672	AC003086,1	1.47286	2.77572	0.151528	0.479666	novel transcript
ENSG00000233817	AL162727,1	1.4713	2.77272	0.152563	0.480615	novel transcript
ENSG00000204161	TMEM273	1.47119	2.77251	0.0321568	0.241939	transmembrane protein 273
ENSG00000286606	AC097468,3	1.46998	2.77018	0.03293	0.245061	novel transcript
ENSG00000243978	RTL9	1.46968	2.7696	8.7e-05	0.00536441	retrotransposon Gag like 9
ENSG00000277170	AC012676,3	1.46932	2.76891	0.276234	0.575388	novel transcript, sense intronic with DNAJA3
ENSG00000242610	OR5BH1P	1.46684	2.76417	0.0748556	0.359061	olfactory receptor family 5 subfamily BH member 1 pseudogene
ENSG00000162624	LHX8	1.46672	2.76393	0.139175	0.466483	LIM homeobox 8
ENSG00000205578	POM121B	1.46615	2.76283	0.10716	0.417218	POM121 transmembrane nucleoporin B (pseudogene)
ENSG00000111145	ELK3	1.46545	2.7615	0.00186451	0.0479476	ETS transcription factor ELK3
ENSG00000166147	FBN1	1.46398	2.75868	5.85e-10	1.36e-07	fibrillin 1
ENSG00000141753	IGFBP4	1.46178	2.75449	6.56e-13	2.22e-10	insulin like growth factor binding protein 4
ENSG00000148841	ITPRIP	1.4611	2.75317	0.00133487	0.0390524	inositol 1,4,5-trisphosphate receptor interacting protein
ENSG00000229502	AL391863,1	1.46108	2.75314	0.00801755	0.113897	novel transcript
ENSG00000166106	ADAMTS15	1.46075	2.75252	1.58e-05	0.00125585	ADAM metallopeptidase with thrombospondin type 1 motif 15
ENSG00000172752	COL6A5	1.45899	2.74916	0.112583	0.426382	collagen type VI alpha 5 chain
ENSG00000150893	FREM2	1.45884	2.74887	0.000292921	0.0140722	FRAS1 related extracellular matrix 2
ENSG00000235621	LINC00494	1.45611	2.74367	0.174332	0.49876	long intergenic non-protein coding RNA 494
ENSG00000259203	AC016044,1	1.45552	2.74256	0.0294518	0.230835	novel transcript
ENSG00000100599	RIN3	1.45356	2.73883	1.36e-06	0.000148914	Ras and Rab interactor 3
ENSG00000253223	AC110998,1	1.45246	2.73675	0.0249837	0.212086	PRP3 pre-mRNA processing factor 3 homolog (S, cerevisiae) (PRPF3) pseudogene
ENSG00000238289	MICB	1.45239	2.73662	0.0460748	0.289305	MHC class I polypeptide-related sequence B
ENSG00000187678	SPRY4	1.45182	2.73554	0.003303	0.0692009	sprouty RTK signaling antagonist 4
ENSG00000267303	AC011511,4	1.45062	2.73326	0.179848	0.504078	novel transcript
ENSG00000271871	AC005740,4	1.44905	2.73027	0.0957477	0.398582	novel transcript, antisense to PCDH12
ENSG00000255513	AC005363,1	1.44889	2.72999	0.265398	0.568224	ribosomal protein L26 (RPL26) pseudogene
ENSG00000254718	AL157756,1	1.44868	2.72959	0.0676507	0.344077	novel transcript, antisense to PPM1A
ENSG00000122870	BICC1	1.44841	2.72907	0.0102312	0.130093	BicC family RNA binding protein 1
ENSG00000151812	SLC35F4	1.44792	2.72814	0.00246788	0.0575551	solute carrier family 35 member F4
ENSG00000136630	HLX	1.44666	2.72577	0.0653434	0.338492	H2,0 like homeobox
ENSG00000171488	LRRC8C	1.44601	2.72454	0.000579061	0.0225722	leucine rich repeat containing 8 VRAC subunit C
ENSG00000185070	FLRT2	1.44484	2.72233	2.16e-05	0.00166062	fibronectin leucine rich transmembrane protein 2
ENSG00000233077	LINC01271	1.4425	2.71791	0.105526	0.414773	long intergenic non-protein coding RNA 1271
ENSG00000154864	PIEZO2	1.43979	2.71282	2.55e-05	0.00188567	piezo type mechanosensitive ion channel component 2
ENSG00000283809	AC007326,4	1.43946	2.71219	0.441977	0.689946	novel protein
ENSG00000213809	KLRK1	1.43844	2.71028	0.117994	0.435628	killer cell lectin like receptor K1
ENSG00000231617	DAXX	1.43829	2.71	0.270189	0.571925	death domain associated protein
ENSG00000154529	CNTNAP3B	1.43767	2.70883	5.64e-08	8.67e-06	contactin associated protein family member 3B
ENSG00000075651	PLD1	1.43648	2.7066	0.00691095	0.106011	phospholipase D1
ENSG00000100146	SOX10	1.43521	2.70422	0.0157824	0.164707	SRY-box transcription factor 10
ENSG00000111817	DSE	1.43485	2.70355	0.000344407	0.0157373	dermatan sulfate epimerase
ENSG00000094963	FMO2	1.43456	2.70299	0.156237	0.484007	flavin containing dimethylaniline monoxygenase 2
ENSG00000152580	IGSF10	1.43409	2.70212	0.0125313	0.146451	immunoglobulin superfamily member 10
ENSG00000176928	GCNT4	1.43238	2.69891	0.00375891	0.074777	glucosaminyl (N-acetyl) transferase 4
ENSG00000285508	AL034430,1	1.43171	2.69765	0.147031	0.474717	novel protein
ENSG00000178033	CALHM5	1.43164	2.69754	0.00300018	0.0654025	calcium homeostasis modulator family member 5
ENSG00000084453	SLCO1A2	1.42982	2.69414	1.42e-06	0.000153392	solute carrier organic anion transporter family member 1A2
ENSG00000092969	TGFB2	1.42974	2.69399	0.0221909	0.198061	transforming growth factor beta 2
ENSG00000182022	CHST15	1.42973	2.69396	0.00769526	0.111575	carbohydrate sulfotransferase 15
ENSG00000139211	AMIGO2	1.42798	2.6907	0.00296697	0.0649284	adhesion molecule with Ig like domain 2
ENSG00000264982	AC015563,2	1.42711	2.68908	0.148634	0.476095	novel transcript, antisense to FAM59A
ENSG00000278494	RRN3	1.42697	2.68881	0.108868	0.420139	RRN3 homolog, RNA polymerase I transcription factor
ENSG00000254432	AC113143,1	1.42691	2.68871	0.0616256	0.328678	novel transcript
ENSG00000283228	AC068547,1	1.42617	2.68732	0.164814	0.490925	novel transcript
ENSG00000099260	PALMD	1.42605	2.6871	0.00202214	0.050605	palmdelphin
ENSG00000236936	AL031005,1	1.42542	2.68593	0.172217	0.49711	novel transcript
ENSG00000285160	THSD1P1	1.424	2.68329	0.199696	0.520775	thrombospondin type 1 domain containing 1 pseudogene 1
ENSG00000178718	RPP25	1.42344	2.68224	1.41e-05	0.00113396	ribonuclease P and MRP subunit p25
ENSG00000269994	AL513318,1	1.42082	2.67738	1.87e-07	2.57e-05	novel transcript
ENSG00000228639	ROCR	1.42031	2.67643	0.0817266	0.372958	regulator of chondrogenesis RNA
ENSG00000244021	AC093591,1	1.41992	2.6757	0.0552526	0.314435	ribosomal protein L21 (RPL21) pseudogene
ENSG00000213145	CRIP1	1.41818	2.67249	0.00279663	0.0623706	cysteine rich protein 1
ENSG00000283378	CNTNAP3C	1.41787	2.6719	0.00189533	0.0485619	contactin associated protein family member 3C
ENSG00000136237	RAPGEF5	1.41737	2.67099	0.00624968	0.0996822	Rap guanine nucleotide exchange factor 5
ENSG00000095637	SORBS1	1.41526	2.66708	7.35e-05	0.00463465	sorbin and SH3 domain containing 1
ENSG00000263535	AK4P1	1.41465	2.66594	0.0499984	0.300892	adenylate kinase 4 pseudogene 1
ENSG00000012211	PRICKLE3	1.41457	2.66581	0.0016569	0.04403	prickle planar cell polarity protein 3
ENSG00000235174	RPL39P3	1.41417	2.66507	0.340816	0.619186	ribosomal protein L39 pseudogene 3
ENSG00000253463	HMGB1P19	1.40877	2.6551	0.150538	0.478637	high mobility group box 1 pseudogene 19
ENSG00000105894	PTN	1.40833	2.6543	0.00155878	0.0423771	pleiotrophin
ENSG00000283239	AC019257,8	1.40602	2.65004	0.117673	0.435235	novel transcript
ENSG00000038427	VCAN	1.40528	2.64869	0.0032877	0.0690416	versican
ENSG00000226476	LINC01748	1.40508	2.64832	8.16e-08	1.19e-05	long intergenic non-protein coding RNA 1748
ENSG00000225080	PFN1P4	1.40329	2.64505	0.102615	0.410401	profilin 1 pseudogene 4
ENSG00000163513	TGFBR2	1.40133	2.64146	0.000775547	0.0272325	transforming growth factor beta receptor 2
ENSG00000173867	AC013489,1	1.40026	2.63948	0.000699036	0.0256429	novel transcript
ENSG00000236489	AC133473,1	1.39965	2.63838	0.10401	0.412412	ribosomal protein L34 (RPL34) pseudogene
ENSG00000165704	HPRT1	1.39805	2.63544	4.43e-05	0.00301829	hypoxanthine phosphoribosyltransferase 1
ENSG00000259658	AC027559,1	1.39626	2.63218	0.0420029	0.277539	ubiquitin-conjugating enzyme E2Q family member 2 (UBE2Q2) pseudogene
ENSG00000288605	AC007461,1	1.39559	2.63096	0.172798	0.497647	novel transcript
ENSG00000273398	AC017083,3	1.39437	2.62873	0.0438308	0.282369	novel protein
ENSG00000198053	SIRPA	1.39263	2.62558	0.000325568	0.0151982	signal regulatory protein alpha
ENSG00000275719	AC008622,2	1.39215	2.6247	0.185184	0.508768	novel transcript, antisense to SLC1A5
ENSG00000140470	ADAMTS17	1.39212	2.62465	0.0022357	0.0538897	ADAM metallopeptidase with thrombospondin type 1 motif 17
ENSG00000242134	RPL5P13	1.39095	2.62252	0.208826	0.527918	ribosomal protein L5 pseudogene 13
ENSG00000253953	PCDHGB4	1.39073	2.62211	3.7e-09	7.52e-07	protocadherin gamma subfamily B, 4
ENSG00000184845	DRD1	1.39035	2.62142	0.0133383	0.1512	dopamine receptor D1
ENSG00000153820	SPHKAP	1.38882	2.61864	0.32785	0.609606	SPHK1 interactor, AKAP domain containing
ENSG00000150907	FOXO1	1.38832	2.61773	0.00337048	0.0700013	forkhead box O1
ENSG00000174640	SLCO2A1	1.38557	2.61275	0.138137	0.465434	solute carrier organic anion transporter family member 2A1
ENSG00000169242	EFNA1	1.38482	2.61139	0.000203022	0.0106165	ephrin A1
ENSG00000259436	AC010247,2	1.38286	2.60785	0.00770915	0.111601	novel transcript, antisense to POU2F2
ENSG00000277639	AC007906,2	1.38267	2.6075	0.00276545	0.0618631	novel protein
ENSG00000159200	RCAN1	1.38209	2.60645	3.98e-10	9.53e-08	regulator of calcineurin 1
ENSG00000172986	GXYLT2	1.3801	2.60286	0.00151735	0.041777	glucoside xylosyltransferase 2
ENSG00000247877	AC021086,1	1.37999	2.60266	0.00175062	0.0459021	novel transcript
ENSG00000187773	DIPK1C	1.37989	2.60249	0.217023	0.535051	divergent protein kinase domain 1C
ENSG00000147246	HTR2C	1.37973	2.6022	0.0836844	0.375851	5-hydroxytryptamine receptor 2C
ENSG00000114200	BCHE	1.37965	2.60205	0.0165579	0.168559	butyrylcholinesterase
ENSG00000180071	ANKRD18A	1.37945	2.60169	0.00917947	0.122114	ankyrin repeat domain 18A
ENSG00000285245	AL162417,1	1.37873	2.6004	0.361944	0.633529	novel protein
ENSG00000233766	CAVIN2-AS1	1.37849	2.59996	0.00673657	0.104421	CAVIN2 and TMEFF2 antisense RNA 1
ENSG00000162882	HAAO	1.3778	2.59871	4.87e-06	0.000448513	3-hydroxyanthranilate 3,4-dioxygenase
ENSG00000077943	ITGA8	1.37635	2.59611	0.00117651	0.0360744	integrin subunit alpha 8
ENSG00000272293	AC083964,1	1.375	2.59369	0.053932	0.311469	novel transcript, antisense to FBXO25
ENSG00000257921	AC025165,3	1.37327	2.59056	0.204537	0.524399	novel protein
ENSG00000249069	LINC01033	1.37287	2.58985	0.165904	0.491951	long intergenic non-protein coding RNA 1033
ENSG00000249193	HSPD1P5	1.37193	2.58816	0.121868	0.440933	heat shock protein family D (Hsp60) member 1 pseudogene 5
ENSG00000230798	FOXD3-AS1	1.37151	2.58741	0.104537	0.413083	FOXD3 antisense RNA 1
ENSG00000168671	UGT3A2	1.37109	2.58666	0.0588983	0.324111	UDP glycosyltransferase family 3 member A2
ENSG00000254553	AL033529,1	1.37057	2.58572	0.552589	0.765959	novel transcript
ENSG00000267325	LINC01415	1.37033	2.58529	0.0899428	0.387803	long intergenic non-protein coding RNA 1415
ENSG00000273073	AC073869,1	1.36973	2.58423	0.159085	0.48656	novel transcript
ENSG00000166450	PRTG	1.36934	2.58352	0.00665562	0.103554	protogenin
ENSG00000272255	AC113361,1	1.36824	2.58156	0.0777906	0.364905	novel transcript
ENSG00000205129	C4orf47	1.36771	2.5806	0.0919283	0.392026	chromosome 4 open reading frame 47
ENSG00000200488	RN7SKP203	1.36614	2.5778	0.0627059	0.331314	RN7SK pseudogene 203
ENSG00000272760	AC093726,1	1.36556	2.57677	0.349267	0.625416	novel transcript, antisense to PAXIP1
ENSG00000154258	ABCA9	1.36556	2.57676	9.94e-05	0.00595921	ATP binding cassette subfamily A member 9
ENSG00000172640	OR10AD1	1.36436	2.57461	0.0171202	0.171982	olfactory receptor family 10 subfamily AD member 1
ENSG00000166292	TMEM100	1.36321	2.57258	0.0419132	0.277281	transmembrane protein 100
ENSG00000259308	FABP5P8	1.36293	2.57207	0.0905087	0.389204	fatty acid binding protein 5 pseudogene 8
ENSG00000266442	MSH5-SAPCD1	1.36185	2.57015	0.235902	0.547105	MSH5-SAPCD1 readthrough (NMD candidate)
ENSG00000230872	MFSD13B	1.36089	2.56843	0.196865	0.518128	major facilitator superfamily domain containing 13B (pseudogene)
ENSG00000233405	LINC01046	1.36045	2.56765	0.170218	0.496066	long intergenic non-protein coding RNA 1046
ENSG00000149150	SLC43A1	1.36015	2.56712	0.000263883	0.0131036	solute carrier family 43 member 1
ENSG00000273853	AC023158,2	1.35954	2.56603	0.208721	0.527918	novel transcript, sense intronic to SYT10
ENSG00000240463	RPS19P3	1.35916	2.56537	0.125892	0.448127	ribosomal protein S19 pseudogene 3
ENSG00000101230	ISM1	1.35841	2.56403	0.00179677	0.0468497	isthmin 1
ENSG00000138722	MMRN1	1.3563	2.56029	0.0188141	0.181703	multimerin 1
ENSG00000267809	NDUFV2P1	1.35619	2.56008	0.0599097	0.325412	NADH:ubiquinone oxidoreductase core subunit V2 pseudogene 1
ENSG00000135862	LAMC1	1.35503	2.55803	0.000282662	0.0136843	laminin subunit gamma 1
ENSG00000111405	ENDOU	1.35192	2.55251	0.141289	0.468033	endonuclease, poly(U) specific
ENSG00000287561	AL121899,4	1.35178	2.55227	0.0916553	0.391589	novel transcript
ENSG00000134058	CDK7	1.35057	2.55013	0.0508461	0.303267	cyclin dependent kinase 7
ENSG00000085741	WNT11	1.34875	2.54692	0.0824178	0.373945	Wnt family member 11
ENSG00000276573	AL442067,1	1.34753	2.54476	0.239292	0.549157	novel transcript, sense intronic to RAP2A
ENSG00000223631	LINC01120	1.34626	2.54252	0.169728	0.495972	long intergenic non-protein coding RNA 1120
ENSG00000166863	TAC3	1.34563	2.54141	0.0778216	0.364973	tachykinin precursor 3
ENSG00000181201	H2BU2P	1.34551	2.5412	0.0730815	0.356401	H2B,U histone 2, pseudogene
ENSG00000285234	H2BU2P	1.34551	2.5412	0.0730815	0.356401	H2B,U histone 2, pseudogene
ENSG00000270935	AL021808,1	1.34438	2.53921	0.225763	0.540953	cell division cycle associated 7 (CDCA7) pseudogene
ENSG00000282142	AC245187,2	1.34433	2.53913	0.0600046	0.32549	novel transcript
ENSG00000255282	WTAPP1	1.34273	2.5363	0.101301	0.408054	Wilms tumor 1 associated protein pseudogene 1
ENSG00000256463	SALL3	1.33984	2.53123	0.00802559	0.113897	spalt like transcription factor 3
ENSG00000277015	SALL3	1.33984	2.53123	0.00802559	0.113897	spalt like transcription factor 3
ENSG00000134508	CABLES1	1.33896	2.5297	0.000734752	0.0264624	Cdk5 and Abl enzyme substrate 1
ENSG00000156427	FGF18	1.33705	2.52633	0.00971947	0.126259	fibroblast growth factor 18
ENSG00000102271	KLHL4	1.33509	2.52292	0.00942321	0.124225	kelch like family member 4
ENSG00000269421	AC011503,3	1.33309	2.51941	0.0616581	0.328687	zinc finger protein 92 pseudogene 3
ENSG00000156687	UNC5D	1.33151	2.51665	0.0148171	0.159703	unc-5 netrin receptor D
ENSG00000064309	CDON	1.33149	2.51663	2.4e-05	0.00180654	cell adhesion associated, oncogene regulated
ENSG00000243896	OR2A7	1.33063	2.51512	0.0677967	0.344263	olfactory receptor family 2 subfamily A member 7
ENSG00000267561	AC093155,3	1.32948	2.51313	0.192857	0.514939	novel protein
ENSG00000167779	IGFBP6	1.32941	2.513	0.152601	0.480615	insulin like growth factor binding protein 6
ENSG00000031081	ARHGAP31	1.32923	2.51268	0.0120388	0.142737	Rho GTPase activating protein 31
ENSG00000138829	FBN2	1.32892	2.51215	4.88e-05	0.00329862	fibrillin 2
ENSG00000122025	FLT3	1.32828	2.51103	0.0336359	0.247753	fms related receptor tyrosine kinase 3
ENSG00000255104	AC005324,3	1.32799	2.51052	0.00358967	0.0729267	novel transcript
ENSG00000139174	PRICKLE1	1.32796	2.51048	1.79e-10	4.52e-08	prickle planar cell polarity protein 1
ENSG00000112559	MDFI	1.32604	2.50714	0.000280972	0.01367	MyoD family inhibitor
ENSG00000225932	CTAGE4	1.32581	2.50673	0.0400304	0.270494	CTAGE family member 4
ENSG00000183160	TMEM119	1.32521	2.50569	0.119799	0.438342	transmembrane protein 119
ENSG00000187772	LIN28B	1.3245	2.50447	0.00449231	0.0827552	lin-28 homolog B
ENSG00000229190	AC069542,1	1.32447	2.50441	0.0768233	0.363359	novel transcript
ENSG00000248192	ATG10-AS1	1.32432	2.50414	0.167025	0.492932	ATG10 antisense RNA 1
ENSG00000116962	NID1	1.32428	2.50408	0.000328457	0.0152317	nidogen 1
ENSG00000228643	AC079779,2	1.32372	2.50311	0.0776456	0.364688	novel transcript
ENSG00000271659	AL161729,4	1.32372	2.50311	0.151185	0.479567	novel transcript, antisense to PTCH1
ENSG00000003436	TFPI	1.31892	2.4948	1.65e-06	0.000173316	tissue factor pathway inhibitor
ENSG00000273291	AC092042,3	1.31889	2.49475	0.293154	0.587458	novel protein
ENSG00000226386	PARD3-AS1	1.31854	2.49414	0.208218	0.527603	PARD3 antisense RNA 1
ENSG00000167173	C15orf39	1.31717	2.49178	4.88e-06	0.000448513	chromosome 15 open reading frame 39
ENSG00000124835	AC105760,1	1.31679	2.49112	0.0615979	0.328678	novel transcript
ENSG00000260725	AC005307,1	1.31584	2.48948	0.0666004	0.34143	novel transcript
ENSG00000151364	KCTD14	1.31583	2.48946	0.0119937	0.142643	potassium channel tetramerization domain containing 14
ENSG00000242156	AC000041,1	1.31499	2.488	0.149858	0.477829	adaptor-related protein complex 1, beta 1 subunit (AP1B1) pseudogene
ENSG00000247516	MIR4458HG	1.31343	2.48532	0.283252	0.580533	MIR4458 host gene
ENSG00000179546	HTR1D	1.31305	2.48467	0.00122662	0.0369816	5-hydroxytryptamine receptor 1D
ENSG00000197943	PLCG2	1.31284	2.48431	0.00563214	0.0935269	phospholipase C gamma 2
ENSG00000146072	TNFRSF21	1.31233	2.48342	3.91e-07	4.96e-05	TNF receptor superfamily member 21
ENSG00000185924	RTN4RL1	1.31108	2.48128	0.000790808	0.0275614	reticulon 4 receptor like 1
ENSG00000280689	BORCS5	1.31056	2.48037	0.116394	0.432882	BLOC-1 related complex subunit 5
ENSG00000257718	CPNE8-AS1	1.30935	2.47829	0.109082	0.420616	CPNE8 antisense RNA 1
ENSG00000125864	BFSP1	1.30849	2.47682	0.0175216	0.174467	beaded filament structural protein 1
ENSG00000183055	FAM133CP	1.30829	2.47648	0.0986889	0.404561	family with sequence similarity 133 member C, pseudogene
ENSG00000229653	ZNRD1ASP	1.30807	2.4761	0.0844044	0.377319	zinc ribbon domain containing 1 antisense, pseudogene
ENSG00000137871	ZNF280D	1.30671	2.47378	0.00917087	0.122058	zinc finger protein 280D
ENSG00000088387	DOCK9	1.30663	2.47363	1.33e-06	0.000146078	dedicator of cytokinesis 9
ENSG00000248231	KRT8P4	1.30561	2.47189	0.0479643	0.294266	keratin 8 pseudogene 4
ENSG00000130303	BST2	1.30461	2.47017	0.0552256	0.314435	bone marrow stromal cell antigen 2
ENSG00000058335	RASGRF1	1.30459	2.47013	0.117003	0.434383	Ras protein specific guanine nucleotide releasing factor 1
ENSG00000223501	VPS52	1.30319	2.46774	0.0828642	0.374732	VPS52 subunit of GARP complex
ENSG00000187546	AGMO	1.30258	2.4667	0.248305	0.555466	alkylglycerol monooxygenase
ENSG00000254245	PCDHGA3	1.30251	2.46658	0.0152627	0.162139	protocadherin gamma subfamily A, 3
ENSG00000090989	EXOC1	1.30081	2.46368	0.00102343	0.0328904	exocyst complex component 1
ENSG00000231252	AC099792,1	1.3001	2.46245	0.000814701	0.0282537	novel transcript
ENSG00000165646	SLC18A2	1.29986	2.46205	0.0326452	0.243857	solute carrier family 18 member A2
ENSG00000163659	TIPARP	1.29815	2.45914	0.00419805	0.0794741	TCDD inducible poly(ADP-ribose) polymerase
ENSG00000186815	TPCN1	1.2964	2.45615	0.00016386	0.0090156	two pore segment channel 1
ENSG00000259144	RANBP20P	1.29554	2.45469	0.137773	0.464817	RAN binding protein 20 pseudogene
ENSG00000259223	AC009654,1	1.29545	2.45454	0.0124845	0.146237	novel transcript
ENSG00000148926	ADM	1.29442	2.45278	0.000264978	0.0131347	adrenomedullin
ENSG00000250111	AC107982,1	1.29218	2.44898	0.190546	0.513589	coiled-coil domain containing 144B (pseudogene) (CCDC144B) pseudogene
ENSG00000100558	PLEK2	1.29196	2.44861	0.119022	0.436961	pleckstrin 2
ENSG00000258466	AL049779,1	1.29169	2.44815	0.152161	0.480615	novel protein
ENSG00000148200	NR6A1	1.29131	2.4475	0.000247757	0.0125019	nuclear receptor subfamily 6 group A member 1
ENSG00000135547	HEY2	1.29062	2.44634	0.0303706	0.235176	hes related family bHLH transcription factor with YRPW motif 2
ENSG00000174652	ZNF266	1.28986	2.44505	2.98e-11	8.52e-09	zinc finger protein 266
ENSG00000140092	FBLN5	1.28879	2.44324	3.12e-06	0.00030074	fibulin 5
ENSG00000231804	AL353748,1	1.28877	2.4432	0.173097	0.497839	ribosomal protein L21 (RPL21) pseudogene
ENSG00000272936	AC096586,1	1.28781	2.44157	0.582088	0.784547	novel transcript, antisense to GNPDA2
ENSG00000198019	FCGR1B	1.28648	2.43932	0.0555154	0.315034	Fc fragment of IgG receptor Ib
ENSG00000226876	SMYD3-AS1	1.28633	2.43906	0.0795205	0.368217	SMYD3 antisense RNA 1
ENSG00000149633	KIAA1755	1.28536	2.43743	0.0022262	0.0537969	KIAA1755
ENSG00000231945	VARS1	1.28434	2.43571	0.105758	0.415278	valyl-tRNA synthetase 1
ENSG00000260118	AL157700,1	1.28182	2.43146	0.0649713	0.337876	novel transcript
ENSG00000284858	AC091185,2	1.28173	2.4313	0.182769	0.50616	novel oocyte-secreted protein family member pseudogene
ENSG00000151090	THRB	1.28132	2.43061	0.0705927	0.350708	thyroid hormone receptor beta
ENSG00000186973	FAM183A	1.2802	2.42873	0.00180102	0.0469168	family with sequence similarity 183 member A
ENSG00000136826	KLF4	1.27959	2.42771	0.0154092	0.162649	Kruppel like factor 4
ENSG00000265490	AP001178,2	1.27869	2.42619	0.358056	0.631853	novel transcript, antisense to ENOSF1
ENSG00000243663	RPS4XP14	1.27778	2.42465	0.0928475	0.393435	ribosomal protein S4X pseudogene 14
ENSG00000284817	RPS4XP14	1.27778	2.42465	0.0928475	0.393435	ribosomal protein S4X pseudogene 14
ENSG00000235844	HLA-DPA1	1.27661	2.42269	0.135011	0.461593	major histocompatibility complex, class II, DP alpha 1
ENSG00000168384	HLA-DPA1	1.27661	2.42269	0.135011	0.461593	major histocompatibility complex, class II, DP alpha 1
ENSG00000235394	ZNRD1ASP	1.27652	2.42254	0.219039	0.536525	zinc ribbon domain containing 1 antisense, pseudogene
ENSG00000277945	AC107308,1	1.27339	2.41729	0.161902	0.489144	novel transcript, sense intronic to HMGA2
ENSG00000228638	FCF1P2	1.27338	2.41728	0.229847	0.54325	FCF1 pseudogene 2
ENSG00000008441	NFIX	1.27288	2.41644	0.177587	0.502004	nuclear factor I X
ENSG00000260382	AC087481,1	1.2712	2.41362	0.138468	0.465754	transmembrane protein 183A (TMEM183A) pseudogene
ENSG00000183876	ARSI	1.27028	2.41208	0.0328564	0.244709	arylsulfatase family member I
ENSG00000022355	GABRA1	1.26945	2.4107	0.254878	0.559449	gamma-aminobutyric acid type A receptor subunit alpha1
ENSG00000241506	PSMC1P1	1.26833	2.40882	0.275799	0.575339	proteasome 26S subunit, ATPase 1 pseudogene 1
ENSG00000162105	SHANK2	1.26729	2.40709	0.000404276	0.0176948	SH3 and multiple ankyrin repeat domains 2
ENSG00000287091	AC009961,3	1.26712	2.40681	0.132879	0.45833	novel transcript, sense intronic to CD302and LY75-CD302
ENSG00000185903	OR11N1P	1.26693	2.40649	0.143946	0.471447	olfactory receptor family 11 subfamily N member 1 pseudogene
ENSG00000263155	MYZAP	1.26637	2.40555	0.348439	0.624729	myocardial zonula adherens protein
ENSG00000287844	AC018953,2	1.26607	2.40506	0.236998	0.547983	novel transcript
ENSG00000178882	RFLNA	1.26567	2.40439	0.0185067	0.179849	refilin A
ENSG00000162039	MEIOB	1.26518	2.40357	0.201041	0.521811	meiosis specific with OB-fold
ENSG00000274303	7SK	1.26465	2.40269	0.255649	0.560087	7SK RNA
ENSG00000215808	LINC01139	1.26389	2.40142	0.0121565	0.143244	long intergenic non-protein coding RNA 1139
ENSG00000236252	AL512605,1	1.26376	2.4012	0.0508153	0.303267	uncharacterized LOC101928381
ENSG00000113739	STC2	1.26356	2.40087	0.0909081	0.390226	stanniocalcin 2
ENSG00000104332	SFRP1	1.26323	2.40032	0.000781226	0.027331	secreted frizzled related protein 1
ENSG00000118322	ATP10B	1.2626	2.39928	0.0180818	0.177565	ATPase phospholipid transporting 10B (putative)
ENSG00000095303	PTGS1	1.26162	2.39765	0.0053689	0.0912524	prostaglandin-endoperoxide synthase 1
ENSG00000178695	KCTD12	1.26108	2.39674	0.0022358	0.0538897	potassium channel tetramerization domain containing 12
ENSG00000187536	TPM3P7	1.25913	2.39351	0.0719608	0.353961	tropomyosin 3 pseudogene 7
ENSG00000285107	CACNA1C-AS4	1.2584	2.3923	0.191726	0.514361	CACNA1C antisense RNA 4
ENSG00000256025	CACNA1C-AS4	1.2584	2.3923	0.191726	0.514361	CACNA1C antisense RNA 4
ENSG00000256232	LINC02387	1.25701	2.39	0.133264	0.459264	long intergenic non-protein coding RNA 2387
ENSG00000231453	LINC01305	1.25492	2.38654	0.322492	0.605771	long intergenic non-protein coding RNA 1305
ENSG00000165197	VEGFD	1.25461	2.38603	0.113638	0.428412	vascular endothelial growth factor D
ENSG00000124134	KCNS1	1.25451	2.38586	0.000678908	0.0251617	potassium voltage-gated channel modifier subfamily S member 1
ENSG00000157557	ETS2	1.25445	2.38576	3.73e-05	0.00261377	ETS proto-oncogene 2, transcription factor
ENSG00000205946	USP17L6P	1.25386	2.38478	0.216263	0.534802	ubiquitin specific peptidase 17 like family member 6, pseudogene
ENSG00000273541	AL137060,1	1.25364	2.38441	0.230628	0.543671
ENSG00000068366	ACSL4	1.25301	2.38339	0.0209413	0.192066	acyl-CoA synthetase long chain family member 4
ENSG00000253722	AC010834,1	1.25294	2.38327	0.490648	0.724773	novel transcript
ENSG00000101938	CHRDL1	1.25021	2.37877	0.0231251	0.202939	chordin like 1
ENSG00000232176	AL161909,1	1.24799	2.37511	0.0836877	0.375851	ribosomal protein S6 (RPS6) pseudogene
ENSG00000227060	LINC00629	1.24693	2.37336	0.0706387	0.350708	long intergenic non-protein coding RNA 629
ENSG00000162595	DIRAS3	1.24676	2.37308	0.00825311	0.114801	DIRAS family GTPase 3
ENSG00000269696	AC005498,3	1.24603	2.37187	0.00157984	0.0426132	novel transcript, antisense to ZFP28
ENSG00000134343	ANO3	1.24588	2.37163	0.0215416	0.195173	anoctamin 3
ENSG00000271889	AC016747,2	1.24464	2.3696	0.173626	0.498389	novel transcript
ENSG00000277277	FAM243B	1.24454	2.36943	0.165224	0.491316	family with sequence similarity 243 member B
ENSG00000213659	RSU1P3	1.24441	2.36921	0.115366	0.431067	Ras suppressor protein 1 pseudogene 3
ENSG00000197454	OR2L5	1.24315	2.36715	0.102501	0.410281	olfactory receptor family 2 subfamily L member 5
ENSG00000259627	AC079328,2	1.24289	2.36672	0.0981929	0.403706	novel transcript, antisense to TPM1
ENSG00000213468	FIRRE	1.24286	2.36667	0.0396541	0.269444	firre intergenic repeating RNA element
ENSG00000281358	RASSF1-AS1	1.24246	2.36601	0.132423	0.457521	RASSF1 antisense RNA 1
ENSG00000130720	FIBCD1	1.24229	2.36574	0.0850216	0.378449	fibrinogen C domain containing 1
ENSG00000145741	BTF3	1.2384	2.35937	2.22e-09	4.61e-07	basic transcription factor 3
ENSG00000165807	PPP1R36	1.23783	2.35844	0.117814	0.435323	protein phosphatase 1 regulatory subunit 36
ENSG00000287219	AL021707,9	1.23726	2.35751	0.166411	0.492387	novel transcript
ENSG00000276077	CU633904,1	1.23687	2.35686	0.16958	0.495803	uncharacterized LOC102724951
ENSG00000182795	C1orf116	1.23629	2.35593	0.0926638	0.393351	chromosome 1 open reading frame 116
ENSG00000258819	LINC02289	1.23589	2.35526	0.00717116	0.107646	long intergenic non-protein coding RNA 2289
ENSG00000227536	SOCS5P4	1.23495	2.35374	0.0565435	0.317277	suppressor of cytokine signaling 5 pseudogene 4
ENSG00000004948	CALCR	1.23456	2.35309	0.257822	0.561996	calcitonin receptor
ENSG00000240563	L1TD1	1.23371	2.35171	0.0200597	0.18787	LINE1 type transposase domain containing 1
ENSG00000152661	GJA1	1.23364	2.35159	0.0197461	0.186531	gap junction protein alpha 1
ENSG00000179071	CCDC89	1.23337	2.35115	0.141962	0.468519	coiled-coil domain containing 89
ENSG00000276931	AC009041,3	1.23313	2.35077	0.0567505	0.31761	novel transcript, sense intronic to LMF1
ENSG00000186439	TRDN	1.23255	2.34982	0.159655	0.486931	triadin
ENSG00000104611	SH2D4A	1.23248	2.3497	0.0256173	0.215637	SH2 domain containing 4A
ENSG00000234243	GPSM3	1.23231	2.34943	0.184668	0.508358	G protein signaling modulator 3
ENSG00000236697	GPSM3	1.23231	2.34943	0.184668	0.508358	G protein signaling modulator 3
ENSG00000237052	GPSM3	1.23231	2.34943	0.184668	0.508358	G protein signaling modulator 3
ENSG00000206314	GPSM3	1.23231	2.34943	0.184668	0.508358	G protein signaling modulator 3
ENSG00000234508	GPSM3	1.23231	2.34943	0.184668	0.508358	G protein signaling modulator 3
ENSG00000177144	NUDT4B	1.22992	2.34554	0.220711	0.537675	nudix hydrolase 4B
ENSG00000100985	MMP9	1.22988	2.34548	0.0231171	0.202933	matrix metallopeptidase 9
ENSG00000286549	AP001631,2	1.2293	2.34454	0.161785	0.489144	novel transcript, sense intronic to MX2
ENSG00000234832	NXT1-AS1	1.22885	2.3438	0.140512	0.46743	NXT1 antisense RNA 1
ENSG00000235248	OR13C1P	1.22843	2.34311	0.242686	0.551588	olfactory receptor family 13 subfamily C member 1 pseudogene
ENSG00000273396	LINC01396	1.22838	2.34303	0.15276	0.480797	long intergenic non-protein coding RNA 1396
ENSG00000283149	AC068631,2	1.22756	2.34171	0.238802	0.548923	novel protein
ENSG00000275263	AC135048,3	1.22732	2.34131	0.0899125	0.387775	novel transcript
ENSG00000277196	AC007325,2	1.22649	2.33996	0.0799039	0.368972	proline dehydrogenase 1, mitochondrial
ENSG00000254224	AP003465,1	1.22648	2.33996	0.0810073	0.371534	novel transcript
ENSG00000253307	AC011676,1	1.22592	2.33904	0.236839	0.547682	novel transcript
ENSG00000106355	LSM5	1.22398	2.3359	0.000842855	0.0288627	LSM5 homolog, U6 small nuclear RNA and mRNA degradation associated
ENSG00000102048	ASB9	1.22226	2.33313	0.0611061	0.327988	ankyrin repeat and SOCS box containing 9
ENSG00000236739	CLIC4P1	1.22187	2.3325	0.174912	0.499112	chloride intracellular channel 4 pseudogene 1
ENSG00000131668	BARX1	1.22174	2.33227	0.0270672	0.22193	BARX homeobox 1
ENSG00000128606	LRRC17	1.22158	2.33201	0.0179916	0.177013	leucine rich repeat containing 17
ENSG00000273999	RBM17P2	1.22128	2.33154	5.69e-06	0.000512052	RNA binding motif protein 17 pseudogene 2
ENSG00000284644	AC074386,1	1.221	2.33108	0.0607309	0.327163	novel transcript, antisense to OR2A1 and ARHGEF5
ENSG00000103489	XYLT1	1.22005	2.32955	0.000190024	0.0101164	xylosyltransferase 1
ENSG00000182621	PLCB1	1.22	2.32947	0.000438127	0.0187094	phospholipase C beta 1
ENSG00000281742	MCCC2	1.21977	2.32909	0.233103	0.545573	methylcrotonoyl-CoA carboxylase 2
ENSG00000189184	PCDH18	1.21969	2.32896	0.067114	0.343041	protocadherin 18
ENSG00000182240	BACE2	1.21937	2.32845	0.00207728	0.0514326	beta-secretase 2
ENSG00000256045	MTRNR2L10	1.2191	2.32801	0.331181	0.611318	MT-RNR2 like 10
ENSG00000153179	RASSF3	1.21796	2.32618	2.29e-07	3.06e-05	Ras association domain family member 3
ENSG00000101935	AMMECR1	1.21788	2.32604	0.000119061	0.0068591	AMMECR nuclear protein 1
ENSG00000198759	EGFL6	1.21528	2.32186	0.214336	0.533347	EGF like domain multiple 6
ENSG00000159289	GOLGA6A	1.2146	2.32077	0.141774	0.468301	golgin A6 family member A
ENSG00000130707	ASS1	1.21414	2.32002	0.0235931	0.204995	argininosuccinate synthase 1
ENSG00000108244	KRT23	1.2127	2.31771	0.236017	0.547105	keratin 23
ENSG00000147255	IGSF1	1.21078	2.31463	0.0155319	0.163404	immunoglobulin superfamily member 1
ENSG00000231233	CFAP58-DT	1.21011	2.31355	0.194133	0.515622	CFAP58 divergent transcript
ENSG00000239483	RPS15AP16	1.20968	2.31286	0.104607	0.41314	ribosomal protein S15a pseudogene 16
ENSG00000223486	AC092198,1	1.20963	2.31278	0.0187781	0.181606	novel transcript
ENSG00000242198	AC008897,1	1.20875	2.31137	0.170805	0.496414	ribosomal protein S26 (RPS26) pseudogene
ENSG00000214967	NPIPA7	1.20869	2.31127	0.0215934	0.195427	nuclear pore complex interacting protein family member A7
ENSG00000259250	AC018904,1	1.20852	2.311	0.099645	0.406153	novel transcript, antisense to ADAM10
ENSG00000254656	RTL1	1.20849	2.31095	0.0627795	0.3316	retrotransposon Gag like 1
ENSG00000123096	SSPN	1.2078	2.30986	0.0123857	0.145455	sarcospan
ENSG00000230836	LINC01293	1.2058	2.30666	0.0927485	0.393372	long intergenic non-protein coding RNA 1293
ENSG00000251224	CNOT10-AS1	1.20533	2.30591	0.139355	0.466664	CNOT10 antisense RNA 1
ENSG00000137558	PI15	1.20517	2.30565	0.156488	0.484251	peptidase inhibitor 15
ENSG00000182107	TMEM30B	1.20439	2.3044	0.116298	0.432796	transmembrane protein 30B
ENSG00000249532	MIR302CHG	1.20293	2.30206	0.123807	0.444625	miR-302/367 cluster host gene
ENSG00000231646	FSIP2-AS1	1.20233	2.30111	0.00601853	0.0978248	FSIP2 antisense RNA 1
ENSG00000227094	AL512785,1	1.20185	2.30035	0.362045	0.633547	novel transcript
ENSG00000200997	RNVU1-34	1.20159	2.29994	0.198331	0.519804	RNA, variant U1 small nuclear 34
ENSG00000100292	HMOX1	1.20025	2.29779	2.25e-06	0.000225061	heme oxygenase 1
ENSG00000237225	OR13K1P	1.19938	2.2964	0.0138463	0.154537	olfactory receptor family 13 subfamily K member 1 pseudogene
ENSG00000105974	CAV1	1.1968	2.29231	0.158827	0.486248	caveolin 1
ENSG00000248690	HAS2-AS1	1.19505	2.28953	0.014536	0.157642	HAS2 antisense RNA 1
ENSG00000250882	AC010261,1	1.19385	2.28763	0.32814	0.609714	novel transcript
ENSG00000286338	AC099487,2	1.19358	2.2872	0.189661	0.512847	novel transcript
ENSG00000273047	AL121845,2	1.19353	2.28712	0.401542	0.663037	novel transcript, LIME1-SLC2A4RG readthrough
ENSG00000196656	AC004057,1	1.19281	2.28598	0.439646	0.688446	ribosomal protein S26 (RPS26) pseudogene
ENSG00000270909	CR788268,1	1.19233	2.28521	8.64e-05	0.00533996	CAS1 domain containing 1 (CASD1) pseudogene
ENSG00000226683	PWWP2AP1	1.19195	2.28461	0.275234	0.574914	PWWP domain containing 2A pseudogene 1
ENSG00000250892	AC108475,1	1.19142	2.28378	0.28931	0.584945	pseudogene similar to part of WEE1 homolog (WEE1)
ENSG00000143344	RGL1	1.191	2.28311	0.00423607	0.0798704	ral guanine nucleotide dissociation stimulator like 1
ENSG00000272167	AL606537,1	1.19048	2.28229	0.226595	0.54144	PROX1 antisense RNA 1
ENSG00000114854	TNNC1	1.18814	2.27859	0.0560722	0.316277	troponin C1, slow skeletal and cardiac type
ENSG00000286172	RNVU1-8	1.18801	2.27839	0.095306	0.397949	RNA, variant U1 small nuclear 8
ENSG00000198807	PAX9	1.1875	2.27758	0.203418	0.523218	paired box 9
ENSG00000251680	AC008591,1	1.18681	2.27649	0.024031	0.207195	novel transcript
ENSG00000149218	ENDOD1	1.18572	2.27476	0.0024768	0.0577151	endonuclease domain containing 1
ENSG00000214190	RNF152P1	1.18546	2.27435	0.217318	0.535209	ring finger protein 152 pseudogene 1
ENSG00000225401	TGIF2P1	1.18544	2.27432	0.173082	0.497839	TGFB induced factor homeobox 2 pseudogene 1
ENSG00000244733	AL132656,2	1.18486	2.27341	0.0590514	0.324171	novel transcript
ENSG00000176076	KCNE5	1.18402	2.27209	0.00987676	0.127352	potassium voltage-gated channel subfamily E regulatory subunit 5
ENSG00000226437	TRIM39	1.18268	2.26998	0.201668	0.52214	tripartite motif containing 39
ENSG00000264186	SNRPCP4	1.18177	2.26855	0.202333	0.522497	small nuclear ribonucleoprotein polypeptide C pseudogene 4
ENSG00000261349	AL031432,2	1.18175	2.26851	0.274277	0.574207	novel pseudogene
ENSG00000225558	UBE2D3P2	1.1817	2.26843	0.280216	0.577847	ubiquitin conjugating enzyme E2 D3 pseudogene 2
ENSG00000288299	LDHA	1.18081	2.26704	0.000354584	0.0161235	lactate dehydrogenase A
ENSG00000230162	CT45A11P	1.18035	2.26632	0.29981	0.591607	cancer/testis antigen family 45 member A11, pseudogene
ENSG00000181577	C6orf223	1.18031	2.26626	0.205277	0.524951	chromosome 6 open reading frame 223
ENSG00000077274	CAPN6	1.1786	2.26357	0.0361464	0.257396	calpain 6
ENSG00000198947	DMD	1.17859	2.26355	0.00460545	0.0836018	dystrophin
ENSG00000111077	TNS2	1.17735	2.26161	0.0212452	0.193283	tensin 2
ENSG00000233786	CDC27P1	1.17722	2.26141	0.341065	0.619214	cell division cycle 27 pseudogene 1
ENSG00000261554	AC037471,2	1.17167	2.25272	0.222403	0.538591	vomeronasal 1 receptor (VN1R) pseudogene
ENSG00000168938	PPIC	1.17077	2.25132	0.00507259	0.0889842	peptidylprolyl isomerase C
ENSG00000259182	AC019254,1	1.17069	2.2512	0.113587	0.42836	novel transcript
ENSG00000130203	APOE	1.16995	2.25004	0.0162038	0.166709	apolipoprotein E
ENSG00000143320	CRABP2	1.1695	2.24933	0.0176153	0.174836	cellular retinoic acid binding protein 2
ENSG00000227210	AC079145,1	1.16904	2.24861	0.00319397	0.0676812	novel transcript
ENSG00000233013	FAM157B	1.1687	2.24809	0.202713	0.522698	family with sequence similarity 157 member B
ENSG00000221970	OR2A1	1.16869	2.24807	0.0460949	0.289305	olfactory receptor family 2 subfamily A member 1
ENSG00000256950	AC069503,2	1.16747	2.24617	0.295583	0.589303	novel transcript
ENSG00000176971	FIBIN	1.16743	2.24611	0.0566119	0.317407	fin bud initiation factor homolog
ENSG00000184005	ST6GALNAC3	1.16649	2.24465	0.0129485	0.148973	ST6 N-acetylgalactosaminide alpha-2,6-sialyltransferase 3
ENSG00000240793	UBA52P8	1.16627	2.24431	0.149627	0.477636	ubiquitin A-52 residue ribosomal protein fusion product 1 pseudogene 8
ENSG00000188707	ZBED6CL	1.16562	2.2433	0.0692314	0.347532	ZBED6 C-terminal like
ENSG00000265752	AC010754,1	1.16542	2.24299	0.254253	0.559258	novel transcript
ENSG00000223838	AC007091,1	1.16525	2.24272	0.178537	0.503217	novel transcript
ENSG00000168454	TXNDC2	1.16404	2.24083	0.12438	0.445397	thioredoxin domain containing 2
ENSG00000142173	COL6A2	1.16355	2.24007	0.0490643	0.29819	collagen type VI alpha 2 chain
ENSG00000274351	AL137000,1	1.16214	2.23789	0.24345	0.552217	protein-kinase, interferon-inducible double stranded RNA dependent inhibitor, repressor of (P58 repressor) PRKRIR
ENSG00000285920	AC087721,2	1.16213	2.23788	0.518213	0.743074	novel protein
ENSG00000248746	ACTN3	1.16162	2.23708	0.162843	0.489456	actinin alpha 3
ENSG00000149573	MPZL2	1.16096	2.23606	0.158852	0.486248	myelin protein zero like 2
ENSG00000258215	AC078886,1	1.16029	2.23502	0.154405	0.482667	tripartite motif containing 61 (TRIM61) pseudogene
ENSG00000161544	CYGB	1.15999	2.23456	0.0291216	0.230271	cytoglobin
ENSG00000287572	AC270284,1	1.15939	2.23364	0.259823	0.563774	novel transcript
ENSG00000101928	MOSPD1	1.15806	2.23158	0.0134559	0.152102	motile sperm domain containing 1
ENSG00000225991	RPL23AP34	1.15791	2.23134	0.526062	0.749721	ribosomal protein L23a pseudogene 34
ENSG00000132481	TRIM47	1.15772	2.23104	0.16571	0.491827	tripartite motif containing 47
ENSG00000285154	AC243837,4	1.15736	2.23049	0.34008	0.61888	olfactory receptor 2A1/2A42-like
ENSG00000180921	FAM83H	1.15631	2.22887	0.0483162	0.2952	family with sequence similarity 83 member H
ENSG00000165072	MAMDC2	1.15595	2.22831	0.0760745	0.36217	MAM domain containing 2
ENSG00000189127	ANKRD34B	1.15577	2.22802	0.158223	0.485254	ankyrin repeat domain 34B
ENSG00000236333	TRHDE-AS1	1.15561	2.22779	2.21e-05	0.00169472	TRHDE antisense RNA 1
ENSG00000236166	AL021408,1	1.15537	2.22742	0.0951462	0.397747	novel transcript
ENSG00000167588	GPD1	1.1552	2.22715	0.186559	0.509961	glycerol-3-phosphate dehydrogenase 1
ENSG00000272805	TAS2R10	1.15368	2.2248	0.13769	0.464809	taste 2 receptor member 10
ENSG00000121318	TAS2R10	1.15368	2.2248	0.13769	0.464809	taste 2 receptor member 10
ENSG00000277238	TAS2R10	1.15368	2.2248	0.13769	0.464809	taste 2 receptor member 10
ENSG00000225066	MDM4P1	1.15355	2.22461	0.159386	0.486849	MDM4 pseudogene 1
ENSG00000232024	LSM12P1	1.15288	2.22357	0.437645	0.687375	LSM12 pseudogene 1
ENSG00000173546	CSPG4	1.15279	2.22344	0.0164665	0.168056	chondroitin sulfate proteoglycan 4
ENSG00000184672	RALYL	1.15272	2.22333	0.0676227	0.344077	RALY RNA binding protein like
ENSG00000127399	LRRC61	1.15197	2.22217	0.227738	0.541843	leucine rich repeat containing 61
ENSG00000168491	CCDC110	1.15167	2.22171	0.119667	0.438185	coiled-coil domain containing 110
ENSG00000152518	ZFP36L2	1.15133	2.22119	0.000650804	0.0244758	ZFP36 ring finger protein like 2
ENSG00000258677	AC022826,2	1.15132	2.22117	0.248173	0.55543	novel protein, UBE2W-STAU2 readthrough
ENSG00000274667	AC090517,2	1.151	2.22068	0.193753	0.515473	novel transcript, sense intronic to
ENSG00000172380	GNG12	1.15088	2.2205	0.00208454	0.0514326	G protein subunit gamma 12
ENSG00000256040	PAPPA-AS1	1.14956	2.21846	0.592423	0.791176	PAPPA antisense RNA 1
ENSG00000258388	PPT2-EGFL8	1.14853	2.21688	0.255027	0.559511	PPT2-EGFL8 readthrough (NMD candidate)
ENSG00000284838	C1QTNF4	1.1479	2.21591	0.00506762	0.0889842	C1q and TNF related 4
ENSG00000172247	C1QTNF4	1.1479	2.21591	0.00506762	0.0889842	C1q and TNF related 4
ENSG00000237105	HCP5	1.14567	2.21249	0.544836	0.760846	HLA complex P5
ENSG00000177459	ERICH5	1.14559	2.21236	0.318244	0.603491	glutamate rich 5
ENSG00000109610	SOD3	1.14497	2.21142	0.105889	0.415467	superoxide dismutase 3
ENSG00000162643	DNAI3	1.14473	2.21105	0.0263839	0.218813	dynein axonemal intermediate chain 3
ENSG00000175556	LONRF3	1.14471	2.21101	0.0610117	0.32783	LON peptidase N-terminal domain and ring finger 3
ENSG00000279463	AL159972,1	1.14457	2.2108	0.195005	0.515888	novel transcript, sense intronic to KLF12
ENSG00000206457	CCHCR1	1.14282	2.20812	0.327776	0.609606	coiled-coil alpha-helical rod protein 1
ENSG00000188959	C9orf152	1.14179	2.20654	0.119085	0.436961	chromosome 9 open reading frame 152
ENSG00000264743	DPRXP4	1.14058	2.2047	0.167215	0.493238	divergent-paired related homeobox pseudogene 4
ENSG00000134438	RAX	1.13846	2.20146	0.0999571	0.406493	retina and anterior neural fold homeobox
ENSG00000162520	SYNC	1.13735	2.19977	0.103865	0.412226	syncoilin, intermediate filament protein
ENSG00000235387	SPAAR	1.13691	2.19909	0.322425	0.605771	small regulatory polypeptide of amino acid response
ENSG00000172889	EGFL7	1.1369	2.19907	0.00337238	0.0700013	EGF like domain multiple 7
ENSG00000171345	KRT19	1.13682	2.19896	0.0189625	0.182633	keratin 19
ENSG00000281766	RYBP	1.13632	2.19819	0.0121133	0.143075	RING1 and YY1 binding protein
ENSG00000072201	LNX1	1.13475	2.1958	0.0640742	0.335636	ligand of numb-protein X 1
ENSG00000158270	COLEC12	1.13433	2.19516	0.170574	0.496414	collectin subfamily member 12
ENSG00000134333	LDHA	1.13342	2.19378	0.000114929	0.00668974	lactate dehydrogenase A
ENSG00000008394	MGST1	1.13169	2.19115	0.0192167	0.183507	microsomal glutathione S-transferase 1
ENSG00000276920	NKD2	1.13127	2.19051	0.0674532	0.34371	NKD inhibitor of WNT signaling pathway 2
ENSG00000116704	SLC35D1	1.12944	2.18773	0.00189808	0.0485882	solute carrier family 35 member D1
ENSG00000147883	CDKN2B	1.12937	2.18764	0.0160775	0.166201	cyclin dependent kinase inhibitor 2B
ENSG00000226493	RPL26P27	1.12866	2.18655	0.168476	0.494741	ribosomal protein L26 pseudogene 27
ENSG00000145675	PIK3R1	1.12732	2.18453	0.00340057	0.0703069	phosphoinositide-3-kinase regulatory subunit 1
ENSG00000173261	PLAC8L1	1.12678	2.18371	0.062553	0.33113	PLAC8 like 1
ENSG00000256162	SMLR1	1.12612	2.18271	0.096517	0.400277	small leucine rich protein 1
ENSG00000052850	ALX4	1.12559	2.18191	0.10403	0.412412	ALX homeobox 4
ENSG00000131471	AOC3	1.12484	2.18077	0.0362144	0.257549	amine oxidase copper containing 3
ENSG00000231965	AF131215,1	1.12484	2.18077	0.123912	0.444675	ribosomal protein L17 (RPL17) pseudogene
ENSG00000285026	AC270301,5	1.12484	2.18077	0.123912	0.444675	ribosomal protein L17 (RPL17) pseudogene
ENSG00000257185	LINC02293	1.12462	2.18045	0.0788185	0.366679	long intergenic non-protein coding RNA 2293
ENSG00000264714	KIAA0895LP1	1.12443	2.18016	0.177449	0.501911	KIAA00895L pseudogene 1
ENSG00000213856	VDAC1P2	1.12435	2.18004	0.160352	0.487625	voltage dependent anion channel 1 pseudogene 2
ENSG00000219547	RPL17P25	1.12316	2.17823	0.373534	0.642214	ribosomal protein L17 pseudogene 25
ENSG00000204814	AL935212,1	1.12255	2.17732	0.204026	0.523703	novel transcript
ENSG00000215695	RSC1A1	1.12246	2.17718	0.444905	0.692059	regulator of solute carriers 1
ENSG00000270008	AL137247,2	1.1224	2.17708	0.552192	0.765658	novel transcript
ENSG00000221874	ZNF816-ZNF321P	1.12202	2.17651	0.222632	0.538755	ZNF816-ZNF321P readthrough
ENSG00000115183	TANC1	1.12156	2.17582	0.00191187	0.048763	tetratricopeptide repeat, ankyrin repeat and coiled-coil containing 1
ENSG00000073060	SCARB1	1.12152	2.17576	0.000262181	0.0130421	scavenger receptor class B member 1
ENSG00000198948	MFAP3L	1.12151	2.17574	0.0147037	0.158726	microfibril associated protein 3 like
ENSG00000184185	KCNJ12	1.1205	2.17422	0.0127955	0.148029	potassium inwardly rectifying channel subfamily J member 12
ENSG00000232273	FTH1P1	1.12003	2.17351	0.110231	0.422809	ferritin heavy chain 1 pseudogene 1
ENSG00000271947	AC017076,1	1.1199	2.17331	0.139683	0.466847	novel transcript
ENSG00000220842	RPL21P16	1.11897	2.17192	0.513721	0.739999	ribosomal protein L21 pseudogene 16
ENSG00000184697	CLDN6	1.11863	2.17141	0.084607	0.377693	claudin 6
ENSG00000238090	AC006195,1	1.11841	2.17108	0.223159	0.539271	RAB3A interacting protein (rabin3)-like 1 (RAB3IL1) pseudogene
ENSG00000154133	ROBO4	1.11619	2.16774	0.0415458	0.276163	roundabout guidance receptor 4
ENSG00000188483	IER5L	1.11431	2.16492	1.12e-05	0.000911073	immediate early response 5 like
ENSG00000164692	COL1A2	1.11397	2.16441	0.0257129	0.21627	collagen type I alpha 2 chain
ENSG00000162885	B3GALNT2	1.1122	2.16176	0.00302339	0.0657043	beta-1,3-N-acetylgalactosaminyltransferase 2
ENSG00000123405	NFE2	1.11088	2.15977	0.0384941	0.265481	nuclear factor, erythroid 2
ENSG00000238186	AL603839,2	1.10873	2.15655	0.316244	0.602262	novel transcript
ENSG00000157399	ARSL	1.10853	2.15627	0.00109087	0.0344149	arylsulfatase L
ENSG00000278083	AC013476,1	1.10744	2.15464	0.0848394	0.378176	zinc finger protein 354B (ZNF354B) pseudogene
ENSG00000284686	AC119674,2	1.10705	2.15405	0.1969	0.518173	novel transcript
ENSG00000263563	UBBP4	1.10661	2.1534	0.0538349	0.311101	ubiquitin B pseudogene 4
ENSG00000143248	RGS5	1.10659	2.15336	0.00533072	0.0908635	regulator of G protein signaling 5
ENSG00000284320	SHMT1	1.10586	2.15226	0.489392	0.72387	serine hydroxymethyltransferase 1
ENSG00000234953	AL138799,3	1.10515	2.15121	0.377196	0.645635	novel transcript
ENSG00000106018	VIPR2	1.10504	2.15106	0.0813151	0.372094	vasoactive intestinal peptide receptor 2
ENSG00000257681	AC025265,1	1.10413	2.14969	0.23519	0.546679	novel transcript, antisense to STAB2
ENSG00000260880	HCCAT5	1.10372	2.14908	0.174051	0.498604	hepatocellular carcinoma associated transcript 5
ENSG00000276408	AC025287,2	1.1037	2.14905	0.106404	0.416093	novel transcript
ENSG00000270553	AC011921,3	1.10257	2.14737	0.292313	0.586923	splicing factor 3B, 14 kDa subunit (SF3B14) pseudogene
ENSG00000232994	RPL7P14	1.10212	2.1467	0.365231	0.635438	ribosomal protein L7 pseudogene 14
ENSG00000225406	ELF2P4	1.10197	2.14647	0.064509	0.336657	ELF2 pseudogene 4
ENSG00000134996	OSTF1	1.10071	2.14461	0.038238	0.264825	osteoclast stimulating factor 1
ENSG00000177452	AL161742,1	1.10012	2.14372	0.0603183	0.326016	ribosomal protein L19 (RPL19) pseudogene
ENSG00000144369	FAM171B	1.09826	2.14096	0.0354362	0.255053	family with sequence similarity 171 member B
ENSG00000164330	EBF1	1.09792	2.14046	0.00412499	0.078723	EBF transcription factor 1
ENSG00000165495	PKNOX2	1.09792	2.14046	1.02e-06	0.000116399	PBX/knotted 1 homeobox 2
ENSG00000148700	ADD3	1.09766	2.14007	0.020493	0.189816	adducin 3
ENSG00000134716	CYP2J2	1.09747	2.13979	0.258823	0.562604	cytochrome P450 family 2 subfamily J member 2
ENSG00000161638	ITGA5	1.09746	2.13978	0.000149449	0.00833587	integrin subunit alpha 5
ENSG00000118971	CCND2	1.09725	2.13947	0.00597614	0.0974693	cyclin D2
ENSG00000224103	HLA-DPA1	1.09705	2.13916	0.356274	0.6304	major histocompatibility complex, class II, DP alpha 1
ENSG00000174715	PPIAP72	1.09589	2.13744	0.196735	0.51793	peptidylprolyl isomerase A pseudogene 72
ENSG00000174498	IGDCC3	1.09578	2.13728	0.000119765	0.00687924	immunoglobulin superfamily DCC subclass member 3
ENSG00000176054	RPL23P2	1.09546	2.13681	0.154299	0.482662	ribosomal protein L23 pseudogene 2
ENSG00000123575	FAM199X	1.09545	2.13679	0.0183225	0.179051	family with sequence similarity 199, X-linked
ENSG00000278787	UBR7	1.09501	2.13615	0.0260586	0.217366	ubiquitin protein ligase E3 component n-recognin 7
ENSG00000272825	AL844908,1	1.09415	2.13487	0.0357535	0.256547	novel transcript
ENSG00000161021	MAML1	1.09341	2.13377	0.163808	0.49006	mastermind like transcriptional coactivator 1
ENSG00000288100	AL161663,2	1.09294	2.13308	0.23375	0.545632	novel transcript, antisense to STXBP6
ENSG00000227117	HORMAD2-AS1	1.09294	2.13308	0.243937	0.552505	HORMAD2 and MTMR3 antisense RNA 1
ENSG00000228956	SATB1-AS1	1.09232	2.13217	0.0594804	0.324729	SATB1 antisense RNA 1
ENSG00000277368	AL138966,2	1.09095	2.13015	0.264486	0.567266	novel transcript, antisense to ring finger protein (C3H2C3 type) 6
ENSG00000240861	AC009153,1	1.09029	2.12917	0.221573	0.538052	ribosomal protein S10 (RPS10) pseudogene
ENSG00000202406	RN7SKP187	1.08956	2.12809	0.269007	0.570855	RN7SK pseudogene 187
ENSG00000160867	FGFR4	1.08891	2.12714	0.0623735	0.330997	fibroblast growth factor receptor 4
ENSG00000168899	VAMP5	1.08868	2.12679	0.033263	0.246494	vesicle associated membrane protein 5
ENSG00000171621	SPSB1	1.0884	2.12638	0.00563708	0.0935269	splA/ryanodine receptor domain and SOCS box containing 1
ENSG00000099219	ERMP1	1.08834	2.12629	0.000210567	0.0108797	endoplasmic reticulum metallopeptidase 1
ENSG00000139239	RPL14P1	1.08579	2.12254	0.235724	0.547105	ribosomal protein L14 pseudogene 1
ENSG00000183153	GJD3	1.08424	2.12025	0.328816	0.609927	gap junction protein delta 3
ENSG00000188883	KLRG2	1.08395	2.11983	0.374345	0.642756	killer cell lectin like receptor G2
ENSG00000239215	RPL27P12	1.08267	2.11794	0.308934	0.597715	ribosomal protein L27 pseudogene 12
ENSG00000283924	TNPO1P2	1.08264	2.1179	0.220493	0.537505	transportin 1 pseudogene 2
ENSG00000230662	TNPO1P2	1.08264	2.1179	0.220493	0.537505	transportin 1 pseudogene 2
ENSG00000287038	AL162388,2	1.08253	2.11774	0.0127469	0.14784	novel transcript
ENSG00000156504	FAM122B	1.08203	2.11702	0.00118776	0.0362276	family with sequence similarity 122B
ENSG00000152953	STK32B	1.08117	2.11574	0.10086	0.407702	serine/threonine kinase 32B
ENSG00000259999	AC009054,1	1.07977	2.11369	0.366202	0.636176	novel transcript, sense intronic to CFDP1
ENSG00000203706	SERTAD4-AS1	1.07865	2.11206	0.0152208	0.162056	SERTAD4 antisense RNA 1
ENSG00000280963	SERTAD4-AS1	1.07865	2.11206	0.0152208	0.162056	SERTAD4 antisense RNA 1
ENSG00000225178	RPSAP58	1.07772	2.11069	0.0172721	0.173004	ribosomal protein SA pseudogene 58
ENSG00000228760	BAG6	1.07721	2.10995	0.0165227	0.168384	BAG cochaperone 6
ENSG00000091106	NLRC4	1.07671	2.10922	0.157541	0.484647	NLR family CARD domain containing 4
ENSG00000188488	SERPINA5	1.07591	2.10805	0.0339948	0.248958	serpin family A member 5
ENSG00000287642	AC093599,2	1.07579	2.10787	0.134912	0.461593	novel transcript, antisense to FHDC1
ENSG00000250993	AC020551,1	1.07569	2.10773	0.352785	0.627591	novel transcript
ENSG00000136859	ANGPTL2	1.07543	2.10735	0.00208732	0.0514326	angiopoietin like 2
ENSG00000165168	CYBB	1.07535	2.10724	0.0844864	0.377324	cytochrome b-245 beta chain
ENSG00000250786	SNHG18	1.07507	2.10683	0.0118824	0.1421	small nucleolar RNA host gene 18
ENSG00000249364	AC112206,2	1.07297	2.10376	0.0339597	0.248831	novel transcript
ENSG00000125968	ID1	1.07212	2.10253	0.0515781	0.30529	inhibitor of DNA binding 1, HLH protein
ENSG00000231114	AC078842,2	1.07212	2.10252	0.00954781	0.124999	novel transcript
ENSG00000280571	AC006059,2	1.07174	2.10197	0.0762347	0.362427	novel protein
ENSG00000223932	GPANK1	1.07166	2.10185	0.0875316	0.383118	G-patch domain and ankyrin repeats 1
ENSG00000179388	EGR3	1.07032	2.0999	0.322991	0.605845	early growth response 3
ENSG00000010932	FMO1	1.06971	2.09902	0.109662	0.421809	flavin containing dimethylaniline monoxygenase 1
ENSG00000274092	AC106739,1	1.06929	2.09839	0.274713	0.574635	novel transcript, antisense to IL4R
ENSG00000254198	AC113191,1	1.06915	2.0982	0.0136056	0.15292	Family with sequence similarity 9, member C (FAM9C) pseudogene
ENSG00000137310	TCF19	1.067	2.09507	0.454453	0.698561	transcription factor 19
ENSG00000122707	RECK	1.06662	2.09452	0.0148585	0.16002	reversion inducing cysteine rich protein with kazal motifs
ENSG00000258646	AL049780,1	1.06628	2.09403	0.294555	0.588577	novel transcript, antisense to EIF2B2
ENSG00000172572	PDE3A	1.06555	2.09297	0.0151777	0.161973	phosphodiesterase 3A
ENSG00000286334	AL161430,1	1.06528	2.09257	0.296329	0.589686	novel transcript, antisense to MBNL2
ENSG00000241155	ARHGAP31-AS1	1.0646	2.09159	0.14661	0.474482	ARHGAP31 antisense RNA 1
ENSG00000163430	FSTL1	1.06441	2.09131	0.00013799	0.00778966	follistatin like 1
ENSG00000164308	ERAP2	1.0638	2.09043	0.0181524	0.178195	endoplasmic reticulum aminopeptidase 2
ENSG00000281641	SAMD12-AS1	1.06354	2.09006	0.340625	0.619069	SAMD12 antisense RNA 1
ENSG00000288235	FAM106C	1.06334	2.08976	0.187812	0.511076	family with sequence similarity 106 member C
ENSG00000135697	BCO1	1.06253	2.0886	0.211599	0.530386	beta-carotene oxygenase 1
ENSG00000224401	RPL7P57	1.06233	2.0883	0.173449	0.49805	ribosomal protein L7 pseudogene 57
ENSG00000224216	AC234781,1	1.06185	2.08761	0.22738	0.541686	novel transcript
ENSG00000236212	AC009262,1	1.06142	2.08698	0.182774	0.50616	novel transcript
ENSG00000138944	SHISAL1	1.06127	2.08677	0.00402611	0.0778009	shisa like 1
ENSG00000116525	TRIM62	1.0608	2.08609	7.96e-06	0.000688655	tripartite motif containing 62
ENSG00000229896	AL157373,2	1.06078	2.08605	0.258716	0.562602	novel transcript
ENSG00000106688	SLC1A1	1.05993	2.08483	0.0411968	0.274868	solute carrier family 1 member 1
ENSG00000225210	DUXAP9	1.05958	2.08432	0.141777	0.468301	double homeobox A pseudogene 9
ENSG00000256073	URB1-AS1	1.05931	2.08393	0.0293552	0.230685	URB1 antisense RNA 1 (head to head)
ENSG00000235631	RNF148	1.05922	2.0838	0.101481	0.408335	ring finger protein 148
ENSG00000088882	CPXM1	1.05885	2.08327	0.00169058	0.044704	carboxypeptidase X, M14 family member 1
ENSG00000233994	GDI2P2	1.05856	2.08285	0.233878	0.54567	GDP dissociation inhibitor 2 pseudogene 2
ENSG00000262533	AC090617,3	1.05783	2.08179	0.490865	0.724827	novel transcript, antisense to DPH1 and OVCA2
ENSG00000288630	AC009093,11	1.05778	2.08173	0.466404	0.706651	novel transcript
ENSG00000139832	RAB20	1.05751	2.08134	0.0935841	0.395242	RAB20, member RAS oncogene family
ENSG00000238246	AC069549,1	1.05737	2.08114	0.303052	0.593372	novel transcript
ENSG00000226101	LINC02097	1.05719	2.08087	0.0154892	0.163098	long intergenic non-protein coding RNA 2097
ENSG00000240775	AC021205,1	1.05678	2.08029	0.177916	0.502332	ribosomal protein S26 (RPS26) pseudogene
ENSG00000228124	AL096678,1	1.05503	2.07776	0.252471	0.557961	novel transcript
ENSG00000119147	ECRG4	1.0548	2.07744	0.0207666	0.191214	ECRG4 augurin precursor
ENSG00000231794	AC009542,1	1.05466	2.07722	0.187786	0.511076	novel transcript, antisense to WDR91
ENSG00000164659	ELAPOR2	1.05388	2.07611	0.000303931	0.014483	endosome-lysosome associated apoptosis and autophagy regulator family member 2
ENSG00000148175	STOM	1.05355	2.07563	0.00552249	0.0922806	stomatin
ENSG00000134569	LRP4	1.05283	2.07459	0.0273969	0.22325	LDL receptor related protein 4
ENSG00000263505	SLC25A3P3	1.05132	2.07243	0.0578586	0.32113	solute carrier family 25 member 3 pseudogene 3
ENSG00000268995	VN1R82P	1.05111	2.07212	0.47107	0.710514	vomeronasal 1 receptor 82 pseudogene
ENSG00000233795	POLR1H	1.04999	2.07052	0.490733	0.724789	RNA polymerase I subunit H
ENSG00000106536	POU6F2	1.04978	2.07021	1.56e-05	0.0012439	POU class 6 homeobox 2
ENSG00000261026	AC105046,1	1.04882	2.06884	0.373041	0.64181	novel transcript, overlapping to EGR3
ENSG00000151491	EPS8	1.0482	2.06795	0.00262293	0.0597799	epidermal growth factor receptor pathway substrate 8
ENSG00000266601	AC018521,6	1.04692	2.06612	0.234873	0.546355	novel transcript, antisense to SP2
ENSG00000234343	NEU1	1.04629	2.06522	0.30162	0.592801	neuraminidase 1
ENSG00000227440	ATP5MC1P4	1.04597	2.06475	0.26737	0.56973	ATP synthase membrane subunit c locus 1 pseudogene 4
ENSG00000272410	AC022384,1	1.04593	2.0647	0.484853	0.720529	novel protein
ENSG00000219294	PIP5K1P1	1.04465	2.06287	0.100079	0.406665	phosphatidylinositol-4-phosphate 5-kinase type 1 pseudogene 1
ENSG00000273061	CDC37L1-DT	1.04455	2.06272	0.130508	0.454772	CDC37L1 divergent transcript
ENSG00000240668	KRT8P36	1.04255	2.05986	0.229129	0.542701	keratin 8 pseudogene 36
ENSG00000157514	TSC22D3	1.04221	2.05938	1.31e-06	0.000143944	TSC22 domain family member 3
ENSG00000272670	DOC2B	1.04198	2.05905	0.63411	0.815558	double C2 domain beta
ENSG00000218358	RAET1K	1.04179	2.05878	0.0489789	0.297758	retinoic acid early transcript 1K pseudogene
ENSG00000198865	CCDC152	1.03935	2.0553	0.0796211	0.368318	coiled-coil domain containing 152
ENSG00000223503	AL353807,1	1.03888	2.05463	0.293355	0.587757	claudin 6 (CLDN6) pseudogene
ENSG00000265943	AC090912,1	1.03808	2.05349	0.149033	0.476642	novel transcript, antisense to RBBP8
ENSG00000070759	TESK2	1.03724	2.0523	0.00158192	0.0426132	testis associated actin remodelling kinase 2
ENSG00000086717	PPEF1	1.03711	2.05211	0.0672788	0.343259	protein phosphatase with EF-hand domain 1
ENSG00000165182	CXorf58	1.03706	2.05205	0.402157	0.663506	chromosome X open reading frame 58
ENSG00000100504	PYGL	1.03672	2.05155	0.00479357	0.0854437	glycogen phosphorylase L
ENSG00000198682	PAPSS2	1.0365	2.05124	0.0156178	0.163861	3'-phosphoadenosine 5'-phosphosulfate synthase 2
ENSG00000137766	UNC13C	1.0357	2.05011	0.0233536	0.203988	unc-13 homolog C
ENSG00000216657	GLRX3P2	1.03538	2.04965	0.195817	0.51663	glutaredoxin 3 pseudogene 2
ENSG00000151790	TDO2	1.03461	2.04857	0.277886	0.576295	tryptophan 2,3-dioxygenase
ENSG00000204209	DAXX	1.03298	2.04625	0.106572	0.416352	death domain associated protein
ENSG00000233401	PRKAR1AP1	1.03286	2.04608	0.258736	0.562602	protein kinase cAMP-dependent type I regulatory subunit alpha pseudogene 1
ENSG00000145757	SPATA9	1.03214	2.04506	0.279843	0.577511	spermatogenesis associated 9
ENSG00000283453	AC244258,1	1.03202	2.04489	0.0592665	0.324455	primase, DNA, polypeptide 2 (58kDa) (PRIM2) pseudogene
ENSG00000225230	AC008937,1	1.03201	2.04487	0.0620472	0.329759	novel transcript
ENSG00000231588	SHQ1P1	1.03141	2.04403	0.254747	0.559449	SHQ1, H/ACA ribonucleoprotein assembly factor pseudogene 1
ENSG00000144677	CTDSPL	1.03072	2.04304	0.00155802	0.0423771	CTD small phosphatase like
ENSG00000229243	LINC01981	1.0299	2.04188	0.0308716	0.237032	long intergenic non-protein coding RNA 1981
ENSG00000115738	ID2	1.0292	2.04089	0.151191	0.479567	inhibitor of DNA binding 2
ENSG00000138271	GPR87	1.02918	2.04086	0.237805	0.54864	G protein-coupled receptor 87
ENSG00000163909	HEYL	1.02821	2.03949	0.0163442	0.167507	hes related family bHLH transcription factor with YRPW motif like
ENSG00000232467	TMA16P2	1.02821	2.03949	0.180585	0.504078	translation machinery associated 16 homolog pseudogene 2
ENSG00000257379	AC023509,1	1.02818	2.03944	0.335372	0.615021	novel transcript
ENSG00000277299	AC084876,1	1.02745	2.03841	0.241317	0.550304	novel transcript, antisense to GIT2
ENSG00000087245	MMP2	1.02677	2.03745	2.05e-07	2.77e-05	matrix metallopeptidase 2
ENSG00000163739	CXCL1	1.02629	2.03678	0.250077	0.556576	C-X-C motif chemokine ligand 1
ENSG00000263020	AL662899,2	1.02549	2.03565	0.273565	0.573628	novel protein
ENSG00000196562	SULF2	1.02533	2.03543	0.0535301	0.310554	sulfatase 2
ENSG00000232305	CLCP1	1.02409	2.03367	0.260476	0.563881	Charcot-Leyden crystal protein pseudogene 1
ENSG00000226877	AL354733,1	1.02085	2.02912	0.405014	0.664813	novel transcript, antisense to KIF27
ENSG00000257880	AC078789,1	1.0208	2.02905	0.409186	0.667855	novel transcript, sense intronic to FAM19A2
ENSG00000185551	NR2F2	1.01726	2.02407	0.0159655	0.16547	nuclear receptor subfamily 2 group F member 2
ENSG00000276725	CEP170	1.01716	2.02393	0.2732	0.573442	centrosomal protein 170
ENSG00000267243	AC005381,1	1.01689	2.02356	0.303941	0.59408	novel transcript
ENSG00000135312	HTR1B	1.01666	2.02324	0.0857014	0.379668	5-hydroxytryptamine receptor 1B
ENSG00000128610	FEZF1	1.01634	2.02278	0.0599946	0.32549	FEZ family zinc finger 1
ENSG00000256975	AC092821,2	1.01634	2.02277	0.270609	0.572349	RAN binding protein (RANBP) pseudogene
ENSG00000278496	AL158062,1	1.01563	2.02178	0.340752	0.619149	retinoblastoma binding protein 8 (RBBP8) pseudogene
ENSG00000145649	GZMA	1.01539	2.02145	0.14341	0.470833	granzyme A
ENSG00000253853	AC246817,1	1.01465	2.02041	0.0569793	0.318385	novel transcript
ENSG00000287652	AC000082,1	1.01382	2.01925	0.489606	0.723959	novel transcript, antisense to DGCR8and CDC45
ENSG00000114279	FGF12	1.01308	2.01821	0.00233872	0.0556346	fibroblast growth factor 12
ENSG00000275857	AC009133,4	1.01296	2.01805	0.772726	0.894968	novel transcript, antisense to KIF22
ENSG00000277454	AC245078,1	1.01212	2.01688	0.290724	0.585791	PRH1-PRR4 readthrough
ENSG00000241991	AC114982,1	1.01197	2.01666	0.271091	0.572549	ribosomal protein L31 (RPL31) pseudogene
ENSG00000057704	TMCC3	1.01146	2.01594	0.00134679	0.0391155	transmembrane and coiled-coil domain family 3
ENSG00000178093	TSSK6	1.01059	2.01473	0.016102	0.166215	testis specific serine kinase 6
ENSG00000171729	TMEM51	1.00964	2.01341	0.00152761	0.0418951	transmembrane protein 51
ENSG00000266289	AC012213,3	1.00934	2.01299	0.118264	0.436063	novel transcript
ENSG00000267289	AC008752,2	1.00931	2.01295	0.349125	0.625243	novel transcript
ENSG00000270955	AC135731,2	1.0092	2.01279	0.232185	0.544983	NEDD4 binding protein 2 (N4BP2) pseudogene
ENSG00000244060	RPS2P41	1.0088	2.01224	0.216009	0.534737	ribosomal protein S2 pseudogene 41
ENSG00000249664	AC027338,1	1.00737	2.01024	0.302523	0.593068	novel transcript
ENSG00000152137	HSPB8	1.00709	2.00985	0.0121989	0.143562	heat shock protein family B (small) member 8
ENSG00000005243	COPZ2	1.00687	2.00955	0.0248712	0.211536	COPI coat complex subunit zeta 2
ENSG00000283567	C19orf85	1.00679	2.00944	0.296397	0.589766	chromosome 19 open reading frame 85
ENSG00000261771	DNAAF4-CCPG1	1.00559	2.00776	0.395949	0.658636	DNAAF4-CCPG1 readthrough (NMD candidate)
ENSG00000010030	ETV7	1.0048	2.00667	0.337259	0.617065	ETS variant transcription factor 7
ENSG00000090339	ICAM1	1.00455	2.00632	0.0100313	0.128394	intercellular adhesion molecule 1
ENSG00000187527	ATP13A5	1.00454	2.00631	0.256513	0.56093	ATPase 13A5
ENSG00000101017	CD40	1.00332	2.00461	0.133008	0.458661	CD40 molecule
ENSG00000250295	RDH10-AS1	1.00327	2.00454	0.094848	0.39735	RDH10 antisense RNA 1
ENSG00000198881	ASB12	1.00252	2.0035	0.286354	0.58267	ankyrin repeat and SOCS box containing 12
ENSG00000284297	AC208162,3	1.00249	2.00346	0.360434	0.632694	novel transcript
ENSG00000104953	TLE6	1.00196	2.00272	0.170625	0.496414	TLE family member 6, subcortical maternal complex member
ENSG00000007171	NOS2	1.00158	2.00219	0.186155	0.509561	nitric oxide synthase 2
ENSG00000159197	KCNE2	1.00141	2.00195	0.387464	0.652345	potassium voltage-gated channel subfamily E regulatory subunit 2
ENSG00000272010	AC100814,1	1.00136	2.00189	0.26066	0.564001	novel transcript
ENSG00000115884	SDC1	1.00134	2.00186	0.000485589	0.0199962	syndecan 1
ENSG00000233063	SAR1AP4	1.00126	2.00174	0.394123	0.657075	secretion associated Ras related GTPase 1A pseudogene 4
ENSG00000226710	SNHG32	1.00103	2.00143	0.0145127	0.157512	small nucleolar RNA host gene 32
ENSG00000268903	AL627309,6	1.00068	2.00095	0.163364	0.489777	novel pseudogene
ENSG00000284369	COG5	1.00048	2.00067	0.0823837	0.373945	component of oligomeric golgi complex 5
ENSG00000225265	TAF1A-AS1	1.00012	2.00016	0.0322682	0.242501	TAF1A antisense RNA 1
ENSG00000182158	CREB3L2	0.999376	1.99914	4.71e-09	9.32e-07	cAMP responsive element binding protein 3 like 2
ENSG00000276040	SPATA31A7	0.998739	1.99825	0.471099	0.710514	SPATA31 subfamily A member 7
ENSG00000239828	AC063944,1	0.998422	1.99781	0.0886751	0.385059	novel transcript
ENSG00000271833	AL445222,1	0.997317	1.99628	0.270999	0.572484	novel transcript
ENSG00000158516	CPA2	0.997115	1.996	0.18725	0.510537	carboxypeptidase A2
ENSG00000275426	AC253576,2	0.99711	1.996	0.0590253	0.324171	novel transcript
ENSG00000227245	AC092042,1	0.996903	1.99571	0.380605	0.648189	novel transcript
ENSG00000225778	PROSER2-AS1	0.996569	1.99525	0.146901	0.474717	PROSER2 antisense RNA 1
ENSG00000226468	AC018641,1	0.995711	1.99406	0.410725	0.668564	phosphoribosyl pyrophosphate synthetase 2 (PRPS2) pseudogene
ENSG00000248309	MEF2C-AS1	0.995094	1.99321	0.155462	0.48334	MEF2C antisense RNA 1
ENSG00000273474	AL157392,4	0.994796	1.9928	0.202309	0.522497	novel transcript, antisense to FRMD4A
ENSG00000157227	MMP14	0.994743	1.99273	0.00552181	0.0922806	matrix metallopeptidase 14
ENSG00000235426	AL133481,1	0.99452	1.99242	0.43807	0.687542	novel transcript
ENSG00000273294	C1QTNF3-AMACR	0.994493	1.99238	0.380512	0.648147	C1QTNF3-AMACR readthrough (NMD candidate)
ENSG00000180964	TCEAL8	0.993418	1.9909	0.0262875	0.218525	transcription elongation factor A like 8
ENSG00000214575	CPEB1	0.992787	1.99003	0.0117118	0.140843	cytoplasmic polyadenylation element binding protein 1
ENSG00000149571	KIRREL3	0.992467	1.98958	0.00887619	0.119661	kirre like nephrin family adhesion molecule 3
ENSG00000288564	AL355385,2	0.992433	1.98954	0.500056	0.730782	novel protein
ENSG00000255624	C10orf88B	0.991975	1.98891	0.171998	0.49711	C10orf88B (pseudogene)
ENSG00000274769	AC016747,4	0.991485	1.98823	0.199441	0.520397	novel transcript
ENSG00000100979	PLTP	0.991105	1.98771	0.00216078	0.052624	phospholipid transfer protein
ENSG00000102098	SCML2	0.990671	1.98711	0.000394407	0.0174259	Scm polycomb group protein like 2
ENSG00000176399	DMRTA1	0.990405	1.98674	0.0737386	0.357039	DMRT like family A1
ENSG00000127824	TUBA4A	0.990303	1.9866	0.0208192	0.191447	tubulin alpha 4a
ENSG00000278041	AL133325,3	0.990172	1.98642	0.161115	0.488412	novel transcript
ENSG00000215875	ST13P20	0.990153	1.9864	0.321494	0.605771	ST13, Hsp70 interacting protein pseudogene 20
ENSG00000274340	AC032011,1	0.988839	1.98459	0.0872769	0.382447	novel transcript
ENSG00000266127	ZNF415P1	0.988749	1.98446	0.277616	0.576008	zinc finger protein 415 pseudogene 1
ENSG00000234210	AC006372,3	0.987733	1.98307	0.284234	0.58108	novel transcript
ENSG00000257550	AC023509,2	0.986551	1.98144	0.115907	0.432145	novel transcript, antisense to ATF7
ENSG00000099860	GADD45B	0.986427	1.98127	0.0338101	0.248465	growth arrest and DNA damage inducible beta
ENSG00000168461	RAB31	0.986346	1.98116	0.0229957	0.202214	RAB31, member RAS oncogene family
ENSG00000231181	AL954705,1	0.986248	1.98103	0.318527	0.603609	ribosomal protein L9 (RPL9) pseudogene
ENSG00000253626	EIF5AL1	0.986235	1.98101	0.211057	0.529833	eukaryotic translation initiation factor 5A like 1
ENSG00000156531	PHF6	0.985945	1.98061	0.00297149	0.0649284	PHD finger protein 6
ENSG00000129521	EGLN3	0.985744	1.98033	0.0468646	0.291279	egl-9 family hypoxia inducible factor 3
ENSG00000072315	TRPC5	0.985453	1.97993	0.0301425	0.234256	transient receptor potential cation channel subfamily C member 5
ENSG00000273363	AL353801,3	0.985113	1.97947	0.204433	0.524372	novel transcript
ENSG00000285909	AP002762,2	0.985099	1.97945	0.202064	0.522305	novel transcript, antisense to CRTAM
ENSG00000272137	AL451064,1	0.984889	1.97916	0.0907843	0.389993	novel transcript
ENSG00000242595	RPL26P26	0.984425	1.97852	0.303949	0.59408	ribosomal protein L26 pseudogene 26
ENSG00000166025	AMOTL1	0.984257	1.97829	0.00206736	0.0513291	angiomotin like 1
ENSG00000286231	AL445423,3	0.983553	1.97733	0.121595	0.440933	novel protein
ENSG00000236813	BTF3P8	0.983132	1.97675	0.264747	0.567481	basic transcription factor 3 pseudogene 8
ENSG00000010379	SLC6A13	0.982794	1.97629	0.15837	0.485492	solute carrier family 6 member 13
ENSG00000224729	PCOLCE-AS1	0.982788	1.97628	0.240861	0.55001	PCOLCE antisense RNA 1
ENSG00000188868	ZNF563	0.981378	1.97435	0.0019661	0.0496837	zinc finger protein 563
ENSG00000250742	LINC02381	0.981296	1.97424	0.0417807	0.276854	long intergenic non-protein coding RNA 2381
ENSG00000115170	ACVR1	0.979948	1.97239	0.00113156	0.0350407	activin A receptor type 1
ENSG00000239557	PPP2R5CP	0.979491	1.97177	0.314008	0.600702	protein phosphatase 2 regulatory subunit B'gamma pseudogene
ENSG00000251689	AC079140,5	0.979461	1.97173	0.105435	0.414704	novel zinc finger protein pseudogene
ENSG00000135549	PKIB	0.978783	1.9708	0.0317725	0.240476	cAMP-dependent protein kinase inhibitor beta
ENSG00000283108	AC011451,3	0.978616	1.97057	0.300554	0.591869	novel transcript
ENSG00000275374	AC113385,3	0.978136	1.96992	0.115372	0.431067	glucuronidase, beta (GUSB) pseudogene
ENSG00000173930	SLCO4C1	0.977931	1.96964	0.118429	0.43615	solute carrier organic anion transporter family member 4C1
ENSG00000235330	RPL12P25	0.977549	1.96912	0.221381	0.538052	ribosomal protein L12 pseudogene 25
ENSG00000053108	FSTL4	0.977092	1.96849	0.0202138	0.188788	follistatin like 4
ENSG00000225078	AL365338,1	0.976594	1.96781	0.299632	0.591579	COP9 constitutive photomorphogenic homolog subunit 2 (Arabidopsis) (COPS2) pseudogene
ENSG00000162552	WNT4	0.975496	1.96632	0.0292934	0.230599	Wnt family member 4
ENSG00000123612	ACVR1C	0.974812	1.96538	0.322988	0.605845	activin A receptor type 1C
ENSG00000236808	POLR1H	0.974513	1.96498	0.522894	0.747004	RNA polymerase I subunit H
ENSG00000233490	GPSM3	0.973943	1.9642	0.0132194	0.150239	G protein signaling modulator 3
ENSG00000272991	AF129408,1	0.973889	1.96413	0.40948	0.667977	novel transcript, antisense to BRWD1
ENSG00000260537	AC012184,2	0.971063	1.96029	0.316781	0.602673	novel protein, DDX19B and DDX19A readthrough
ENSG00000119042	SATB2	0.970932	1.96011	8.87e-05	0.0054472	SATB homeobox 2
ENSG00000285684	AL137781,1	0.970746	1.95985	0.158051	0.485069	novel transcript
ENSG00000236177	HLA-DPA1	0.970119	1.959	0.263712	0.566298	major histocompatibility complex, class II, DP alpha 1
ENSG00000172159	FRMD3	0.969703	1.95844	0.0212214	0.193283	FERM domain containing 3
ENSG00000117298	ECE1	0.969394	1.95802	9.34e-08	1.36e-05	endothelin converting enzyme 1
ENSG00000143167	GPA33	0.969002	1.95749	0.0367021	0.259636	glycoprotein A33
ENSG00000105967	TFEC	0.968774	1.95718	0.111025	0.42383	transcription factor EC
ENSG00000115290	GRB14	0.968605	1.95695	0.0269443	0.221686	growth factor receptor bound protein 14
ENSG00000135535	CD164	0.968454	1.95674	0.0109926	0.135326	CD164 molecule
ENSG00000141338	ABCA8	0.968047	1.95619	0.104718	0.413263	ATP binding cassette subfamily A member 8
ENSG00000116729	WLS	0.967652	1.95566	0.0024159	0.0566997	Wnt ligand secretion mediator
ENSG00000237207	RBM17P3	0.967044	1.95483	0.155667	0.483456	RNA binding motif protein 17 pseudogene 3
ENSG00000287834	AP005210,2	0.967005	1.95478	0.0251814	0.213376	novel transcript, antisense to ARHGAP28
ENSG00000260661	AC116903,2	0.966998	1.95477	0.248153	0.55543	novel transcript, antisense to SLCO3A1
ENSG00000157404	KIT	0.96697	1.95473	0.0332546	0.246494	KIT proto-oncogene, receptor tyrosine kinase
ENSG00000183421	RIPK4	0.966305	1.95383	0.378873	0.646796	receptor interacting serine/threonine kinase 4
ENSG00000269506	AC110792,2	0.96606	1.9535	0.0166724	0.169479	novel transcript, antisense to CHIC2
ENSG00000270659	AC079610,1	0.965674	1.95298	0.190505	0.513578	novel transcript
ENSG00000240499	AC004594,1	0.965628	1.95291	0.0779059	0.365171	novel transcript, antisense to CADPS2
ENSG00000260914	AC026464,4	0.965474	1.9527	0.20125	0.521811	novel protein
ENSG00000065308	TRAM2	0.965052	1.95213	1.59e-05	0.00126474	translocation associated membrane protein 2
ENSG00000270181	BIVM-ERCC5	0.964826	1.95183	0.1474	0.474904	BIVM-ERCC5 readthrough
ENSG00000268015	AC010320,2	0.964588	1.95151	0.228378	0.542411	novel transcript, antisense to PPP2R1A
ENSG00000254233	LINC02365	0.964069	1.9508	0.409035	0.667855	long intergenic non-protein coding RNA 2365
ENSG00000283060	ID3	0.963765	1.95039	0.0989088	0.404812	inhibitor of DNA binding 3, HLH protein
ENSG00000117318	ID3	0.963765	1.95039	0.0989088	0.404812	inhibitor of DNA binding 3, HLH protein
ENSG00000235779	AC079779,3	0.963753	1.95038	0.193866	0.515473	novel transcript
ENSG00000165568	AKR1E2	0.963298	1.94976	0.00941606	0.124202	aldo-keto reductase family 1 member E2
ENSG00000047365	ARAP2	0.963131	1.94954	0.0547319	0.313188	ArfGAP with RhoGAP domain, ankyrin repeat and PH domain 2
ENSG00000249379	AL033397,2	0.962696	1.94895	0.162573	0.489456	novel transcript
ENSG00000149575	SCN2B	0.962565	1.94877	0.0999295	0.406493	sodium voltage-gated channel beta subunit 2
ENSG00000268266	AC003005,2	0.961932	1.94792	0.289067	0.5847	novel transcript
ENSG00000234476	LINC02765	0.961844	1.9478	0.248671	0.555913	long intergenic non-protein coding RNA 2765
ENSG00000277067	CU634019,1	0.961471	1.94729	0.148266	0.47551	uncharacterized LOC102724843
ENSG00000164124	TMEM144	0.961265	1.94702	0.072294	0.354981	transmembrane protein 144
ENSG00000224985	AL590714,1	0.960241	1.94563	0.0255367	0.215023	novel transcript
ENSG00000047648	ARHGAP6	0.959215	1.94425	0.000727981	0.0263626	Rho GTPase activating protein 6
ENSG00000261468	AC096921,2	0.959181	1.94421	0.120573	0.439441	novel transcript
ENSG00000272416	AC025175,1	0.958919	1.94385	0.361535	0.633474	novel transcript
ENSG00000251199	AC015631,1	0.95884	1.94375	0.256417	0.56093	novel transcript
ENSG00000283109	AC116049,2	0.958381	1.94313	0.622783	0.80873	novel transcript
ENSG00000185559	DLK1	0.95698	1.94124	0.225823	0.541051	delta like non-canonical Notch ligand 1
ENSG00000240583	AQP1	0.955658	1.93946	0.139677	0.466847	aquaporin 1 (Colton blood group)
ENSG00000185222	TCEAL9	0.955098	1.93871	0.000105698	0.00628278	transcription elongation factor A like 9
ENSG00000227073	SDHDP2	0.954966	1.93853	0.45339	0.6975	succinate dehydrogenase complex subunit D pseudogene 2
ENSG00000183337	BCOR	0.954099	1.93737	0.00323834	0.0683633	BCL6 corepressor
ENSG00000185201	IFITM2	0.953991	1.93722	9.69e-05	0.00584194	interferon induced transmembrane protein 2
ENSG00000231528	FAM225A	0.95388	1.93708	0.413435	0.670786	family with sequence similarity 225 member A
ENSG00000088970	KIZ	0.953696	1.93683	0.0325236	0.243458	kizuna centrosomal protein
ENSG00000232312	GPANK1	0.953154	1.9361	0.10257	0.410281	G-patch domain and ankyrin repeats 1
ENSG00000255693	LINC02389	0.953113	1.93605	0.0292143	0.230305	long intergenic non-protein coding RNA 2389
ENSG00000135525	MAP7	0.953038	1.93595	0.260123	0.563829	microtubule associated protein 7
ENSG00000278493	AC039056,2	0.952704	1.9355	0.301872	0.592946	novel transcript, sense intronic to EHD4
ENSG00000210127	MT-TA	0.952684	1.93547	0.0821104	0.373318	mitochondrially encoded tRNA-Ala (GCN)
ENSG00000108604	SMARCD2	0.950853	1.93301	1.97e-05	0.00152467	SWI/SNF related, matrix associated, actin dependent regulator of chromatin, subfamily d, member 2
ENSG00000273703	H2BC14	0.950694	1.9328	0.190441	0.513505	H2B clustered histone 14
ENSG00000110719	TCIRG1	0.950141	1.93206	0.0419144	0.277281	T cell immune regulator 1, ATPase H+ transporting V0 subunit a3
ENSG00000121904	CSMD2	0.94977	1.93156	0.0133656	0.151448	CUB and Sushi multiple domains 2
ENSG00000165874	SHLD2P1	0.949718	1.9315	0.0562991	0.316873	shieldin complex subunit 2 pseudogene 1
ENSG00000131724	IL13RA1	0.94961	1.93135	0.00500563	0.0882149	interleukin 13 receptor subunit alpha 1
ENSG00000281566	AL157778,1	0.949609	1.93135	0.00367971	0.0740844	novel transcript
ENSG00000275146	AP003499,3	0.948651	1.93007	0.301579	0.592771
ENSG00000240395	RPL5P23	0.948476	1.92983	0.156597	0.484251	ribosomal protein L5 pseudogene 23
ENSG00000286154	AC009974,2	0.947852	1.929	0.140378	0.467218	novel transcript, antisense to CYP27A1
ENSG00000164220	F2RL2	0.947595	1.92866	0.0079418	0.113574	coagulation factor II thrombin receptor like 2
ENSG00000223957	NEU1	0.947572	1.92862	0.109457	0.421425	neuraminidase 1
ENSG00000282733	NSFP1	0.946985	1.92784	0.375662	0.643992	N-ethylmaleimide-sensitive factor pseudogene 1
ENSG00000182326	C1S	0.946747	1.92752	0.00166939	0.0442689	complement C1s
ENSG00000265204	AC090772,2	0.94648	1.92716	0.219197	0.536678	novel transcript, antisense to TTC39C
ENSG00000198108	CHSY3	0.945654	1.92606	0.000552266	0.0217618	chondroitin sulfate synthase 3
ENSG00000196932	TMEM26	0.944833	1.92497	0.277979	0.576299	transmembrane protein 26
ENSG00000287381	AC012433,2	0.944705	1.9248	0.131076	0.455808	novel transcript, antisense to MAPK4
ENSG00000117791	MTARC2	0.94372	1.92348	0.0438536	0.282386	mitochondrial amidoxime reducing component 2
ENSG00000237234	Z99289,1	0.943646	1.92338	0.27735	0.575863	novel transcript
ENSG00000254715	OR7E154P	0.943198	1.92279	0.619709	0.80727	olfactory receptor family 7 subfamily E member 154 pseudogene
ENSG00000143387	CTSK	0.942862	1.92234	0.0844794	0.377324	cathepsin K
ENSG00000282978	AC110994,2	0.94248	1.92183	0.219389	0.536769	basic transcription factor 3 (BTF3) pseudogene
ENSG00000213189	BTF3L4P2	0.941961	1.92114	0.380125	0.647846	basic transcription factor 3 like 4 pseudogene 2
ENSG00000276194	HNF1B	0.941773	1.92089	0.430524	0.68295	HNF1 homeobox B
ENSG00000259414	AC242376,1	0.941324	1.92029	0.420339	0.675702	hect domain and RLD 2 pseudogene 7
ENSG00000106153	CHCHD2	0.94131	1.92027	2.41e-06	0.000239758	coiled-coil-helix-coiled-coil-helix domain containing 2
ENSG00000099139	PCSK5	0.941274	1.92022	0.0156784	0.164095	proprotein convertase subtilisin/kexin type 5
ENSG00000232754	AL035658,1	0.941071	1.91995	0.414959	0.671789	novel transcript, antisense to EP300
ENSG00000231995	AL590399,4	0.940626	1.91936	0.233669	0.545632	pseudogene similar to part of ribosomal protein L7a (RPL7A)
ENSG00000113494	PRLR	0.940278	1.9189	0.0363315	0.257989	prolactin receptor
ENSG00000254481	PTP4A2P2	0.940018	1.91855	0.0581591	0.321837	PTP4A2 pseudogene 2
ENSG00000204267	TAP2	0.937824	1.91564	0.285385	0.581876	transporter 2, ATP binding cassette subfamily B member
ENSG00000145794	MEGF10	0.937785	1.91558	0.0958722	0.398842	multiple EGF like domains 10
ENSG00000197386	HTT	0.937374	1.91504	2.47e-05	0.00184973	huntingtin
ENSG00000258337	AC130895,1	0.937125	1.91471	0.248832	0.555919	novel transcript, sense intronic to MED13L
ENSG00000215512	AP005901,1	0.936528	1.91392	0.326617	0.60877	ankyrin repeat domain 30A (ANKRD30A) pseudogene
ENSG00000187475	H1-6	0.936332	1.91366	0.106094	0.41557	H1,6 linker histone, cluster member
ENSG00000285327	XKR5	0.935589	1.91267	0.186581	0.509961	XK related 5
ENSG00000108176	DNAJC12	0.934646	1.91142	0.000774183	0.0272186	DnaJ heat shock protein family (Hsp40) member C12
ENSG00000253385	AP003696,1	0.934351	1.91103	0.180316	0.504078	novel transcript
ENSG00000288542	AL133318,1	0.933418	1.9098	0.790166	0.902789	novel transcript
ENSG00000238064	HCG25	0.9333	1.90964	0.347783	0.624276	HLA complex group 25
ENSG00000225447	RPS15AP10	0.932688	1.90883	0.125914	0.448127	ribosomal protein S15a pseudogene 10
ENSG00000108039	XPNPEP1	0.932421	1.90848	0.00121992	0.0369213	X-prolyl aminopeptidase 1
ENSG00000122035	RASL11A	0.932071	1.90801	0.229311	0.542778	RAS like family 11 member A
ENSG00000224481	AC245100,1	0.931998	1.90792	0.27864	0.576834	novel transcript
ENSG00000272361	AC005014,2	0.93116	1.90681	0.271789	0.573051	novel transcript
ENSG00000146373	RNF217	0.931059	1.90667	0.00619351	0.0991244	ring finger protein 217
ENSG00000171243	SOSTDC1	0.930277	1.90564	0.1319	0.457082	sclerostin domain containing 1
ENSG00000219747	AL133260,1	0.929848	1.90508	0.379946	0.647695	60S ribosomal protein L32 (RPL32) pseudogene
ENSG00000121931	LRIF1	0.929818	1.90504	0.0362495	0.257603	ligand dependent nuclear receptor interacting factor 1
ENSG00000275759	AC026367,3	0.929784	1.90499	0.233854	0.545659	novel transcript
ENSG00000157600	TMEM164	0.929608	1.90476	6.24e-09	1.2e-06	transmembrane protein 164
ENSG00000100101	Z83844,1	0.928992	1.90395	0.69997	0.855105	novel transcript
ENSG00000283753	RPL21P121	0.928807	1.9037	0.294953	0.58869	ribosomal protein L21 pseudogene 121
ENSG00000237382	RPL21P121	0.928807	1.9037	0.294953	0.58869	ribosomal protein L21 pseudogene 121
ENSG00000228366	AL592437,1	0.928535	1.90334	0.226023	0.541212	FUS interacting protein (serine-arginine rich) 1 (FUSIP1) pseudogene
ENSG00000131459	GFPT2	0.92814	1.90282	0.000201144	0.0105754	glutamine-fructose-6-phosphate transaminase 2
ENSG00000277526	AC245123,1	0.927671	1.9022	0.243667	0.552352	novel transcript
ENSG00000228988	AL353771,1	0.927442	1.9019	0.419212	0.675143	novel transcript
ENSG00000163803	PLB1	0.927381	1.90182	0.0580219	0.321394	phospholipase B1
ENSG00000255062	AP001318,2	0.926973	1.90128	0.0921195	0.392424	novel transcript, antisense to DCPS and TIRAP
ENSG00000165675	ENOX2	0.926678	1.90089	0.00142945	0.040465	ecto-NOX disulfide-thiol exchanger 2
ENSG00000165895	ARHGAP42	0.926464	1.90061	0.0212188	0.193283	Rho GTPase activating protein 42
ENSG00000284652	BX323043,1	0.926386	1.90051	0.213183	0.532266	novel transcript
ENSG00000010438	PRSS3	0.926058	1.90008	0.232855	0.545478	serine protease 3
ENSG00000224599	BMS1P12	0.925882	1.89985	0.0203674	0.18949	BMS1 pseudogene 12
ENSG00000185483	ROR1	0.925758	1.89968	9.7e-05	0.00584194	receptor tyrosine kinase like orphan receptor 1
ENSG00000197665	AC007952,1	0.925352	1.89915	0.286396	0.582677	novel transcript, antisense to GRAPL
ENSG00000164176	EDIL3	0.92529	1.89907	0.00657833	0.102877	EGF like repeats and discoidin domains 3
ENSG00000171054	OR13H1	0.924718	1.89831	0.0659299	0.339899	olfactory receptor family 13 subfamily H member 1
ENSG00000007314	SCN4A	0.924324	1.8978	0.111509	0.424491	sodium voltage-gated channel alpha subunit 4
ENSG00000260645	AL359715,2	0.924061	1.89745	0.0463658	0.289332	novel transcript
ENSG00000162551	ALPL	0.923771	1.89707	0.0456291	0.28836	alkaline phosphatase, biomineralization associated
ENSG00000242612	DECR2	0.923056	1.89613	0.00157298	0.042533	2,4-dienoyl-CoA reductase 2
ENSG00000257761	AC078860,2	0.923016	1.89608	0.357157	0.631184	novel transcript, antisense to LGR5
ENSG00000184494	NEU1	0.922447	1.89533	0.0935472	0.39524	neuraminidase 1
ENSG00000240751	AC026348,1	0.921662	1.8943	0.173032	0.497804	Rab geranylgeranyltransferase, beta subunit (RABGGTB) pseudogene
ENSG00000174482	LINGO2	0.921302	1.89382	0.0927237	0.393351	leucine rich repeat and Ig domain containing 2
ENSG00000139117	CPNE8	0.920888	1.89328	0.0143976	0.15693	copine 8
ENSG00000283352	AL021368,4	0.920251	1.89244	0.330106	0.611034	novel transcript
ENSG00000014257	ACP3	0.920226	1.89241	0.462553	0.703587	acid phosphatase 3
ENSG00000235030	IER3	0.920053	1.89219	0.00878864	0.118774	immediate early response 3
ENSG00000230128	IER3	0.920053	1.89219	0.00878864	0.118774	immediate early response 3
ENSG00000237155	IER3	0.920053	1.89219	0.00878864	0.118774	immediate early response 3
ENSG00000227231	IER3	0.920053	1.89219	0.00878864	0.118774	immediate early response 3
ENSG00000115705	TPO	0.919443	1.89139	0.446956	0.693344	thyroid peroxidase
ENSG00000142733	MAP3K6	0.919383	1.89131	0.000142502	0.00801207	mitogen-activated protein kinase kinase kinase 6
ENSG00000287141	AC093675,2	0.91932	1.89122	0.241556	0.550394	novel transcript, antisense to TMEM87B
ENSG00000081803	CADPS2	0.919122	1.89096	0.0018156	0.0471652	calcium dependent secretion activator 2
ENSG00000286060	AL365256,1	0.918963	1.89076	0.215812	0.534407	novel transcript, antisense to IGSF1
ENSG00000270248	AC011468,4	0.917866	1.88932	0.304688	0.594459	transmembrane protein 50B (TMEM50B) pseudogene
ENSG00000249068	AC008417,1	0.917832	1.88927	0.218487	0.535781	cancer/testis antigen family 45, member A5 pseudogene
ENSG00000273261	AC092953,2	0.917383	1.88869	0.374687	0.643131	novel transcript, antisense to ATP11B
ENSG00000224014	AL390728,3	0.917242	1.8885	0.256287	0.560786	SMT3 suppressor of mif two 3 homolog 3 (yeast) (SUMO3) pseudogene
ENSG00000200966	RN7SKP87	0.917142	1.88837	0.341372	0.619436	RN7SK pseudogene 87
ENSG00000276461	TCF20	0.917087	1.8883	0.144195	0.471751	transcription factor 20
ENSG00000262024	TCF20	0.917087	1.8883	0.144195	0.471751	transcription factor 20
ENSG00000118520	ARG1	0.917024	1.88822	0.241405	0.550337	arginase 1
ENSG00000204711	C9orf135	0.916284	1.88725	0.111837	0.425315	chromosome 9 open reading frame 135
ENSG00000219902	RPL35P3	0.915624	1.88638	0.351875	0.62699	ribosomal protein L35 pseudogene 3
ENSG00000263797	AP005210,1	0.915454	1.88616	0.137648	0.464809	novel transcript, antisense to ARHGAP28
ENSG00000169504	CLIC4	0.915351	1.88603	0.0662279	0.340627	chloride intracellular channel 4
ENSG00000271874	AC025754,2	0.914909	1.88545	0.422806	0.676838	novel transcript
ENSG00000154319	FAM167A	0.914892	1.88543	0.0299076	0.232885	family with sequence similarity 167 member A
ENSG00000206256	PPT2	0.914724	1.88521	0.00638825	0.100917	palmitoyl-protein thioesterase 2
ENSG00000042781	USH2A	0.914374	1.88475	0.119002	0.436961	usherin
ENSG00000249787	AC113385,1	0.914345	1.88471	0.217101	0.535094	novel transcript
ENSG00000266648	SETP3	0.914121	1.88442	0.212608	0.531539	SET pseudogene 3
ENSG00000288438	MG910338,3	0.913995	1.88426	0.294123	0.588414	uncharacterized LOC102723360
ENSG00000170561	IRX2	0.913614	1.88376	0.0789074	0.366831	iroquois homeobox 2
ENSG00000165338	HECTD2	0.913574	1.88371	0.036468	0.258697	HECT domain E3 ubiquitin protein ligase 2
ENSG00000125845	BMP2	0.913157	1.88316	0.00395778	0.0770572	bone morphogenetic protein 2
ENSG00000124813	RUNX2	0.912948	1.88289	0.0598734	0.325409	RUNX family transcription factor 2
ENSG00000275935	LENG1	0.912719	1.88259	0.556498	0.768437	leukocyte receptor cluster member 1
ENSG00000277457	LENG1	0.912719	1.88259	0.556498	0.768437	leukocyte receptor cluster member 1
ENSG00000276628	LENG1	0.912719	1.88259	0.556498	0.768437	leukocyte receptor cluster member 1
ENSG00000278257	LENG1	0.912719	1.88259	0.556498	0.768437	leukocyte receptor cluster member 1
ENSG00000278426	LENG1	0.912719	1.88259	0.556498	0.768437	leukocyte receptor cluster member 1
ENSG00000276774	LENG1	0.912719	1.88259	0.556498	0.768437	leukocyte receptor cluster member 1
ENSG00000214185	XPOTP1	0.912365	1.88213	0.394137	0.657075	exportin for tRNA pseudogene 1
ENSG00000104213	PDGFRL	0.911669	1.88122	0.112051	0.425494	platelet derived growth factor receptor like
ENSG00000243422	RPL23AP49	0.911575	1.8811	0.0605543	0.326776	ribosomal protein L23a pseudogene 49
ENSG00000248896	AC105001,1	0.910984	1.88033	0.158021	0.485069	novel transcript, antisense to SOX7 and PINX1
ENSG00000189152	GRAPL	0.910982	1.88032	0.258994	0.562784	GRB2 related adaptor protein like
ENSG00000270933	AC010719,1	0.910847	1.88015	0.211435	0.530322	novel transcript
ENSG00000242361	HLA-DMA	0.910845	1.88015	0.0303292	0.23506	major histocompatibility complex, class II, DM alpha
ENSG00000075223	SEMA3C	0.910681	1.87993	0.0171314	0.171982	semaphorin 3C
ENSG00000253523	AC104350,1	0.910656	1.8799	0.251753	0.557736	novel transcript
ENSG00000157782	CABP1	0.910285	1.87942	0.129323	0.452835	calcium binding protein 1
ENSG00000206557	TRIM71	0.910221	1.87933	0.0120414	0.142737	tripartite motif containing 71
ENSG00000120519	SLC10A7	0.910157	1.87925	0.0732726	0.356553	solute carrier family 10 member 7
ENSG00000238133	MAP3K20-AS1	0.909562	1.87847	0.129497	0.453063	MAP3K20 antisense RNA 1
ENSG00000235619	RPL36AP33	0.908515	1.87711	0.368387	0.638031	ribosomal protein L36a pseudogene 33
ENSG00000138119	MYOF	0.908418	1.87699	0.0770843	0.363841	myoferlin
ENSG00000269903	AC025165,4	0.908255	1.87677	0.177717	0.502052	novel transcript
ENSG00000111199	TRPV4	0.908091	1.87656	0.221157	0.538052	transient receptor potential cation channel subfamily V member 4
ENSG00000197329	PELI1	0.90809	1.87656	0.0264104	0.218898	pellino E3 ubiquitin protein ligase 1
ENSG00000104081	BMF	0.90807	1.87653	0.0323313	0.242536	Bcl2 modifying factor
ENSG00000283681	TCF20	0.90804	1.87649	0.145241	0.472891	transcription factor 20
ENSG00000283026	TCF20	0.90804	1.87649	0.145241	0.472891	transcription factor 20
ENSG00000281897	TCF20	0.90804	1.87649	0.145241	0.472891	transcription factor 20
ENSG00000253521	HPYR1	0.907921	1.87634	0.204426	0.524372	Helicobacter pylori responsive 1
ENSG00000204446	LINC02872	0.907522	1.87582	0.256481	0.56093	long intergenic non-protein coding RNA 2872
ENSG00000123268	ATF1	0.907518	1.87582	0.0261568	0.217955	activating transcription factor 1
ENSG00000198153	ZNF849P	0.907086	1.87525	0.318094	0.603491	zinc finger protein 849, pseudogene
ENSG00000125510	OPRL1	0.90657	1.87458	0.00340599	0.0703671	opioid related nociceptin receptor 1
ENSG00000270115	AL513327,2	0.906107	1.87398	0.0665133	0.341247	novel transcript
ENSG00000138639	ARHGAP24	0.905934	1.87376	0.0666042	0.34143	Rho GTPase activating protein 24
ENSG00000182752	PAPPA	0.90529	1.87292	0.0693329	0.347855	pappalysin 1
ENSG00000140968	IRF8	0.904814	1.8723	0.402789	0.663966	interferon regulatory factor 8
ENSG00000179715	PCED1B	0.903988	1.87123	0.0994944	0.406083	PC-esterase domain containing 1B
ENSG00000213185	FAM24B	0.903355	1.87041	0.297487	0.590345	family with sequence similarity 24 member B
ENSG00000282892	TCF20	0.902661	1.86951	0.141182	0.467929	transcription factor 20
ENSG00000280467	TCF20	0.902661	1.86951	0.141182	0.467929	transcription factor 20
ENSG00000141540	TTYH2	0.902515	1.86932	0.000687609	0.0253836	tweety family member 2
ENSG00000122477	LRRC39	0.9022	1.86891	0.0766143	0.362669	leucine rich repeat containing 39
ENSG00000235947	EGOT	0.901586	1.86812	0.379379	0.6472	eosinophil granule ontogeny transcript
ENSG00000276542	AC097478,2	0.901583	1.86812	0.193409	0.515464	novel transcript, antisense to SNCA
ENSG00000205832	C16orf96	0.901436	1.86792	0.0103918	0.13136	chromosome 16 open reading frame 96
ENSG00000127528	KLF2	0.900696	1.86697	0.333915	0.61382	Kruppel like factor 2
ENSG00000136960	ENPP2	0.90068	1.86695	0.0788124	0.366679	ectonucleotide pyrophosphatase/phosphodiesterase 2
ENSG00000288243	STING1	0.900542	1.86677	0.358937	0.631964	stimulator of interferon response cGAMP interactor 1
ENSG00000154608	CEP170P1	0.900171	1.86629	0.116351	0.432882	centrosomal protein 170 pseudogene 1
ENSG00000163666	HESX1	0.899849	1.86587	0.0804733	0.370181	HESX homeobox 1
ENSG00000156103	MMP16	0.898611	1.86427	0.045754	0.288486	matrix metallopeptidase 16
ENSG00000178522	AMBN	0.898554	1.8642	0.320496	0.605388	ameloblastin
ENSG00000103710	RASL12	0.898521	1.86415	0.15894	0.486285	RAS like family 12
ENSG00000227001	NBPF2P	0.897348	1.86264	0.25125	0.557194	NBPF member 2, pseudogene
ENSG00000233904	HLA-E	0.897191	1.86244	0.166249	0.492124	major histocompatibility complex, class I, E
ENSG00000229252	HLA-E	0.897191	1.86244	0.166249	0.492124	major histocompatibility complex, class I, E
ENSG00000259763	LINC02157	0.897098	1.86232	0.309226	0.597743	long intergenic non-protein coding RNA 2157
ENSG00000288198	PPFIA1	0.896788	1.86192	0.577417	0.781402	PTPRF interacting protein alpha 1
ENSG00000258631	AC110023,1	0.896456	1.86149	0.139433	0.466664	novel transcript
ENSG00000271156	AC090578,2	0.895778	1.86061	0.423522	0.677323	novel transcript
ENSG00000277763	AL138995,1	0.895632	1.86042	0.355839	0.630139	novel transcript
ENSG00000266921	AC006213,1	0.895056	1.85968	0.179617	0.503932	novel transcript, antisense to ZNF155
ENSG00000183873	SCN5A	0.894351	1.85877	0.174144	0.498676	sodium voltage-gated channel alpha subunit 5
ENSG00000137767	SQOR	0.894232	1.85862	0.233347	0.545632	sulfide quinone oxidoreductase
ENSG00000240875	LINC00886	0.89421	1.85859	0.0895764	0.387056	long intergenic non-protein coding RNA 886
ENSG00000232192	KIF26B-AS1	0.894194	1.85857	0.271075	0.572549	KIF26B antisense RNA 1
ENSG00000107159	CA9	0.893783	1.85804	0.104065	0.412439	carbonic anhydrase 9
ENSG00000225505	AC104332,1	0.893518	1.8577	0.104044	0.412412	novel pseudogene
ENSG00000105810	CDK6	0.893373	1.85751	0.0271079	0.22199	cyclin dependent kinase 6
ENSG00000234450	AC005534,1	0.893039	1.85708	0.334361	0.614204	ribosomal protein L26-like 1 (RPL26L1) pseudogene
ENSG00000248936	AC027607,1	0.892658	1.85659	0.277402	0.575863	putatitive novel transcript
ENSG00000175746	C15orf54	0.892571	1.85648	0.304491	0.594301	chromosome 15 putative open reading frame 54
ENSG00000108798	ABI3	0.892196	1.856	0.137035	0.464258	ABI family member 3
ENSG00000145703	IQGAP2	0.892077	1.85585	0.0124932	0.146237	IQ motif containing GTPase activating protein 2
ENSG00000272525	AC099522,2	0.891614	1.85525	0.0565696	0.31736	novel transcript
ENSG00000230254	HLA-E	0.891371	1.85494	0.162009	0.489166	major histocompatibility complex, class I, E
ENSG00000256030	CBX3P4	0.891347	1.85491	0.259929	0.563774	chromobox 3 pseudogene 4
ENSG00000121690	DEPDC7	0.890756	1.85415	0.0314313	0.239283	DEP domain containing 7
ENSG00000166391	MOGAT2	0.890551	1.85388	0.449784	0.695383	monoacylglycerol O-acyltransferase 2
ENSG00000162946	DISC1	0.890515	1.85384	0.000215838	0.0111111	DISC1 scaffold protein
ENSG00000282840	AC004554,1	0.890003	1.85318	0.255471	0.55996	novel transcript
ENSG00000166265	CYYR1	0.889539	1.85258	0.0579611	0.321248	cysteine and tyrosine rich 1
ENSG00000240350	SOCAR	0.889527	1.85257	0.109252	0.421097	serous ovarian cancer associated RNA
ENSG00000266469	AC005288,1	0.889305	1.85228	0.259958	0.563774	novel transcript, antisense to MED1 & FBXL20
ENSG00000271980	AC012640,4	0.889244	1.8522	0.194922	0.515888	novel transcript, antisense to CCT5
ENSG00000188649	CC2D2B	0.889182	1.85213	0.283664	0.580722	coiled-coil and C2 domain containing 2B
ENSG00000139289	PHLDA1	0.888934	1.85181	0.00210161	0.0516311	pleckstrin homology like domain family A member 1
ENSG00000149948	HMGA2	0.888605	1.85138	0.0128591	0.148345	high mobility group AT-hook 2
ENSG00000258565	BLZF2P	0.888486	1.85123	0.340358	0.618974	basic leucine zipper nuclear factor 2, pseudogene
ENSG00000270426	AC099343,2	0.888209	1.85088	0.132161	0.4572	novel transcript, sense intronic to IRF2
ENSG00000288516	PRKACA	0.887475	1.84994	0.0446598	0.285481	protein kinase cAMP-activated catalytic subunit alpha
ENSG00000241014	AC114490,1	0.887236	1.84963	0.142346	0.469457	novel platelet-activating factor receptor family pseudogene
ENSG00000274001	AL512506,1	0.887165	1.84954	0.381001	0.648517	novel transcript, sense intronic to CCDC122
ENSG00000115935	WIPF1	0.886959	1.84927	0.0037407	0.0745867	WAS/WASL interacting protein family member 1
ENSG00000274598	AC087893,2	0.886253	1.84837	0.174816	0.499081	novel transcript, sense intronic to SSH1
ENSG00000286882	AC116428,1	0.886235	1.84835	0.325872	0.608424	novel transcript, antisense to FER
ENSG00000106546	AHR	0.886168	1.84826	0.0767087	0.362924	aryl hydrocarbon receptor
ENSG00000251095	AC093866,1	0.886121	1.8482	0.147422	0.474919	novel transcript
ENSG00000103335	PIEZO1	0.885329	1.84719	0.00818415	0.114801	piezo type mechanosensitive ion channel component 1
ENSG00000183785	TUBA8	0.885062	1.84684	0.161745	0.489144	tubulin alpha 8
ENSG00000105289	TJP3	0.884738	1.84643	0.151653	0.479951	tight junction protein 3
ENSG00000286506	FP325317,2	0.884336	1.84591	0.457623	0.700823	methylenetetrahydrofolate dehydrogenase (NADP+ dependent) 1 like (MTHFD1L) pseudogene
ENSG00000225507	AC069282,1	0.88269	1.84381	0.22004	0.537476	pseudogene similar to part of TTK protein kinase TTK
ENSG00000090104	RGS1	0.882445	1.8435	0.424004	0.677787	regulator of G protein signaling 1
ENSG00000226435	ANKRD18DP	0.882005	1.84293	0.427396	0.680466	ankyrin repeat domain 18D, pseudogene
ENSG00000234683	AL138799,2	0.881882	1.84278	0.526335	0.749739	ribosomal protein S20 (RPS20) pseudogene
ENSG00000149177	PTPRJ	0.881779	1.84265	0.00450138	0.0827593	protein tyrosine phosphatase receptor type J
ENSG00000155090	KLF10	0.881298	1.84203	0.100057	0.406665	Kruppel like factor 10
ENSG00000196628	TCF4	0.881217	1.84193	0.00256357	0.058922	transcription factor 4
ENSG00000113248	PCDHB15	0.881083	1.84176	0.000787001	0.0274628	protocadherin beta 15
ENSG00000177359	AC024940,1	0.880568	1.8411	0.216924	0.535051	ovostatin 2
ENSG00000204568	MRPS18B	0.880275	1.84073	0.235845	0.547105	mitochondrial ribosomal protein S18B
ENSG00000285162	AC004593,2	0.879975	1.84034	0.322344	0.605771	chimerin 2
ENSG00000108384	RAD51C	0.879608	1.83988	5.53e-07	6.61e-05	RAD51 paralog C
ENSG00000049246	PER3	0.878519	1.83849	0.00161739	0.0432168	period circadian regulator 3
ENSG00000258790	AL121594,1	0.877434	1.8371	0.145327	0.473002	novel transcript
ENSG00000101438	SLC32A1	0.877338	1.83698	0.201751	0.522162	solute carrier family 32 member 1
ENSG00000255970	LINC02421	0.877305	1.83694	0.177724	0.502052	long intergenic non-protein coding RNA 2421
ENSG00000233330	AL078581,2	0.877168	1.83677	0.259379	0.56318	novel transcript
ENSG00000148482	SLC39A12	0.877142	1.83673	0.329954	0.610875	solute carrier family 39 member 12
ENSG00000142089	IFITM3	0.876359	1.83574	0.00320893	0.0678958	interferon induced transmembrane protein 3
ENSG00000227267	AC072039,1	0.875394	1.83451	0.312225	0.599257	downstream neighbor of SON (DONSON) pseudogene
ENSG00000174080	CTSF	0.875215	1.83428	0.00057927	0.0225722	cathepsin F
ENSG00000261737	CLCA4-AS1	0.875002	1.83401	0.249953	0.556576	CLCA4 antisense RNA 1
ENSG00000144218	AFF3	0.874945	1.83394	0.00777921	0.112213	AF4/FMR2 family member 3
ENSG00000185339	TCN2	0.874167	1.83295	0.000457284	0.0192702	transcobalamin 2
ENSG00000188985	DHFRP1	0.87381	1.8325	0.563388	0.772439	dihydrofolate reductase pseudogene 1
ENSG00000255760	LINC02422	0.873666	1.83231	0.248241	0.55543	long intergenic non-protein coding RNA 2422
ENSG00000148935	GAS2	0.873554	1.83217	0.0482305	0.29503	growth arrest specific 2
ENSG00000184564	SLITRK6	0.873267	1.83181	0.125252	0.447019	SLIT and NTRK like family member 6
ENSG00000231007	CDC20P1	0.873128	1.83163	0.0479224	0.29414	cell division cycle 20 pseudogene 1
ENSG00000236430	KRT8P29	0.87298	1.83144	0.243475	0.552217	keratin 8 pseudogene 29
ENSG00000251111	FCF1P8	0.872798	1.83121	0.189132	0.512495	FCF1 pseudogene 8
ENSG00000183386	FHL3	0.87255	1.8309	0.00116071	0.0356959	four and a half LIM domains 3
ENSG00000179460	EEF1A1P27	0.872109	1.83034	0.480824	0.717896	eukaryotic translation elongation factor 1 alpha 1 pseudogene 27
ENSG00000231573	HCG25	0.8721	1.83033	0.377817	0.646267	HLA complex group 25
ENSG00000262171	AC130651,1	0.871894	1.83006	0.254992	0.559478	novel transcript, antisense to C16orf63
ENSG00000282412	AC243629,3	0.871894	1.83006	0.254992	0.559478	novel transcript, antisense to C16orf63
ENSG00000182263	FIGN	0.870947	1.82886	0.0499119	0.300758	fidgetin, microtubule severing factor
ENSG00000262292	AC007952,5	0.870591	1.82841	0.237948	0.54864	novel transcript
ENSG00000272248	AL138831,2	0.870314	1.82806	0.176361	0.500504	novel transcript
ENSG00000140287	HDC	0.869985	1.82764	0.164441	0.490651	histidine decarboxylase
ENSG00000223864	NPM1P19	0.869907	1.82754	0.218779	0.536309	nucleophosmin 1 pseudogene 19
ENSG00000105849	POLR1F	0.869758	1.82736	0.0727159	0.355726	RNA polymerase I subunit F
ENSG00000285129	RPS3AP30	0.86975	1.82735	0.307538	0.596645	RPS3A pseudogene 30
ENSG00000274943	AC079684,1	0.868525	1.8258	0.260722	0.564001	novel transcript, sense intronic to PPHLN1
ENSG00000266306	AC061975,5	0.868397	1.82563	0.397055	0.659627	leucine rich repeat containing 37, member A3 (LRRC37A3) pseudogene
ENSG00000272472	AL512283,1	0.86818	1.82536	0.262694	0.565759	novel transcript
ENSG00000140416	TPM1	0.867112	1.82401	0.00410268	0.078543	tropomyosin 1
ENSG00000286370	AC064856,1	0.867073	1.82396	0.0157188	0.164432	novel transcript
ENSG00000197837	H4-16	0.866934	1.82378	0.0510654	0.30386	H4 histone 16
ENSG00000237719	Z95152,1	0.866565	1.82332	0.188869	0.51222	nudix (nucleoside diphosphate linked moiety X) type 5 motif (NUDT5) pseudogene
ENSG00000147010	SH3KBP1	0.86589	1.82246	0.0160514	0.166062	SH3 domain containing kinase binding protein 1
ENSG00000170854	RIOX2	0.865778	1.82232	0.074977	0.359214	ribosomal oxygenase 2
ENSG00000072952	IRAG1	0.865256	1.82166	0.0156457	0.164013	inositol 1,4,5-triphosphate receptor associated 1
ENSG00000125810	CD93	0.864737	1.82101	0.207157	0.526708	CD93 molecule
ENSG00000250102	LINC02377	0.864641	1.82089	0.280556	0.578006	long intergenic non-protein coding RNA 2377
ENSG00000151726	ACSL1	0.864427	1.82062	0.159937	0.487104	acyl-CoA synthetase long chain family member 1
ENSG00000226797	AC005828,1	0.864078	1.82018	0.331842	0.611867	novel transcript, antisense to TANC2
ENSG00000266680	AL135905,1	0.864025	1.82011	0.109656	0.421809	novel transcript, antisense to PTP4A1
ENSG00000185674	LYG2	0.863932	1.81999	0.302181	0.592946	lysozyme g2
ENSG00000234546	LNCTAM34A	0.863804	1.81983	0.379515	0.647315	long non coding transcriptional activator of miR34a
ENSG00000106078	COBL	0.863593	1.81956	0.0521013	0.306705	cordon-bleu WH2 repeat protein
ENSG00000251188	AC079140,3	0.863424	1.81935	0.181346	0.504897	novel zinc finger protein pseudogene
ENSG00000188820	CALHM6	0.86314	1.81899	0.246171	0.553943	calcium homeostasis modulator family member 6
ENSG00000258471	AL161668,3	0.862653	1.81838	0.195995	0.516808	novel transcript, antisense to SLC39A2
ENSG00000101955	SRPX	0.861051	1.81636	0.0496326	0.299855	sushi repeat containing protein X-linked
ENSG00000260808	AP003096,1	0.861032	1.81634	0.193614	0.515473	novel transcript
ENSG00000218996	ARL4AP5	0.860525	1.8157	0.135966	0.462946	ADP ribosylation factor like GTPase 4A pseudogene 5
ENSG00000107736	CDH23	0.860089	1.81515	0.0143814	0.156821	cadherin related 23
ENSG00000106366	SERPINE1	0.859551	1.81447	0.292995	0.587455	serpin family E member 1
ENSG00000126458	RRAS	0.859548	1.81447	0.0630019	0.332315	RAS related
ENSG00000155657	TTN	0.858977	1.81375	0.0360441	0.257119	titin
ENSG00000119715	ESRRB	0.858952	1.81372	0.156753	0.484251	estrogen related receptor beta
ENSG00000283852	BCAP29	0.858576	1.81325	0.426358	0.679868	B cell receptor associated protein 29
ENSG00000185681	MORN5	0.858125	1.81268	0.464903	0.705502	MORN repeat containing 5
ENSG00000214688	C10orf105	0.857897	1.81239	0.0876208	0.383232	chromosome 10 open reading frame 105
ENSG00000254221	PCDHGB1	0.857423	1.8118	0.00147193	0.0410727	protocadherin gamma subfamily B, 1
ENSG00000103472	RRN3P2	0.857411	1.81178	0.154479	0.482667	RRN3 pseudogene 2
ENSG00000185933	CALHM1	0.857293	1.81164	0.225687	0.540909	calcium homeostasis modulator 1
ENSG00000219529	AP000580,1	0.856844	1.81107	0.234575	0.54624	ribosomal protein S20 (RPS20) pseudogene
ENSG00000273841	TAF9	0.856374	1.81048	0.134256	0.460559	TATA-box binding protein associated factor 9
ENSG00000016082	ISL1	0.856213	1.81028	0.180452	0.504078	ISL LIM homeobox 1
ENSG00000139800	ZIC5	0.856145	1.81019	0.0200619	0.18787	Zic family member 5
ENSG00000260192	LINC02240	0.855959	1.80996	0.272491	0.573156	long intergenic non-protein coding RNA 2240
ENSG00000275038	AC091980,2	0.854525	1.80816	0.418911	0.674914	novel transcript, antisense to TLX3
ENSG00000286634	AC146507,3	0.854304	1.80789	0.114363	0.429863	novel transcript, sense intronic to NSD1
ENSG00000272755	AC245297,2	0.854176	1.80773	0.105325	0.414504	novel transcript
ENSG00000261019	AC010132,4	0.853664	1.80708	0.117077	0.434383	novel transcript
ENSG00000271597	AC112230,1	0.853049	1.80631	0.356139	0.630359	golgi reassembly stacking protein 2, 55kDa (GORASP2) pseudogene
ENSG00000116701	NCF2	0.852821	1.80603	0.089756	0.387495	neutrophil cytosolic factor 2
ENSG00000267264	AC006504,3	0.85193	1.80491	0.304275	0.594245	vomeronasal receptor pseudogene
ENSG00000145864	GABRB2	0.850866	1.80358	0.0411924	0.274868	gamma-aminobutyric acid type A receptor subunit beta2
ENSG00000265533	AC114689,3	0.850845	1.80356	0.354944	0.629435	novel transcript
ENSG00000100097	LGALS1	0.85044	1.80305	0.00444316	0.0821736	galectin 1
ENSG00000171132	PRKCE	0.849973	1.80247	0.00260953	0.0596196	protein kinase C epsilon
ENSG00000235105	AL356968,2	0.849969	1.80246	0.126443	0.449079	amyotrophic lateral sclerosis 2 (juvenile) chromosome region, candidate 2 (ALS2CR2) pseudogene
ENSG00000259937	AC023158,1	0.849475	1.80184	0.415959	0.672844	novel transcript, sense intronic to SYT10
ENSG00000226964	RHEBP2	0.849413	1.80177	0.0829643	0.374979	RHEB pseudogene 2
ENSG00000049245	VAMP3	0.849215	1.80152	0.0336541	0.247821	vesicle associated membrane protein 3
ENSG00000238120	LINC01589	0.84916	1.80145	0.183729	0.507444	long intergenic non-protein coding RNA 1589
ENSG00000274750	H3C6	0.848953	1.80119	0.100521	0.407133	H3 clustered histone 6
ENSG00000231875	AL359885,1	0.848855	1.80107	0.367504	0.637486	novel pseudogene
ENSG00000173890	GPR160	0.848134	1.80017	0.148602	0.476095	G protein-coupled receptor 160
ENSG00000183908	LRRC55	0.847741	1.79968	0.160672	0.488071	leucine rich repeat containing 55
ENSG00000118412	CASP8AP2	0.846406	1.79802	0.208996	0.528018	caspase 8 associated protein 2
ENSG00000258653	AC005520,1	0.845924	1.79741	0.114648	0.430141	novel protein
ENSG00000118985	ELL2	0.845809	1.79727	0.0492482	0.298531	elongation factor for RNA polymerase II 2
ENSG00000237441	RGL2	0.845291	1.79663	0.0998503	0.406295	ral guanine nucleotide dissociation stimulator like 2
ENSG00000233836	AC139769,1	0.845082	1.79637	0.0453428	0.287731	zinc finger protein 726 pseudogene 1
ENSG00000136111	TBC1D4	0.844906	1.79615	0.00228451	0.0547487	TBC1 domain family member 4
ENSG00000274849	AC023043,4	0.844645	1.79582	0.284996	0.58171	novel transcript, sense intronic to MOCOS
ENSG00000164142	FAM160A1	0.844241	1.79532	0.0340056	0.248972	family with sequence similarity 160 member A1
ENSG00000246898	LINC00920	0.844232	1.79531	0.233361	0.545632	long intergenic non-protein coding RNA 920
ENSG00000187017	ESPN	0.844146	1.7952	0.0758266	0.361678	espin
ENSG00000168306	ACOX2	0.84381	1.79478	0.139848	0.466893	acyl-CoA oxidase 2
ENSG00000229132	EIF4A1P10	0.843784	1.79475	0.475155	0.713724	eukaryotic translation initiation factor 4A1 pseudogene 10
ENSG00000224333	GAPDHP20	0.843762	1.79472	0.179248	0.503683	glyceraldehyde 3 phosphate dehydrogenase pseudogene 20
ENSG00000248909	HMGB1P21	0.843141	1.79395	0.128863	0.452149	high mobility group box 1 pseudogene 21
ENSG00000157654	PALM2AKAP2	0.842992	1.79377	0.00510865	0.0891045	PALM2 and AKAP2 fusion
ENSG00000227383	RPL35AP2	0.84264	1.79333	0.277745	0.57618	ribosomal protein L35a pseudogene 2
ENSG00000150961	SEC24D	0.842634	1.79332	0.0614007	0.328659	SEC24 homolog D, COPII coat complex component
ENSG00000262795	IFNGR2	0.842589	1.79326	0.383132	0.649878	interferon gamma receptor 2
ENSG00000255710	AP003170,1	0.842507	1.79316	0.0955156	0.398473	interferon stimulated exonuclease gene 20kDa-like 2 (ISG20L2) pseudogene
ENSG00000141524	TMC6	0.842066	1.79262	0.0698287	0.348783	transmembrane channel like 6
ENSG00000274419	TBC1D3D	0.841878	1.79238	0.272404	0.573156	TBC1 domain family member 3D
ENSG00000229060	AL451124,1	0.841086	1.7914	0.40072	0.662694	novel pseudogene
ENSG00000259719	LINC02284	0.840808	1.79105	0.318951	0.603995	long intergenic non-protein coding RNA 2284
ENSG00000178425	NT5DC1	0.840797	1.79104	0.0791596	0.367395	5'-nucleotidase domain containing 1
ENSG00000163624	CDS1	0.84058	1.79077	0.0396161	0.269317	CDP-diacylglycerol synthase 1
ENSG00000084093	REST	0.840121	1.7902	0.028908	0.229771	RE1 silencing transcription factor
ENSG00000278308	NPIPA3	0.840119	1.7902	0.197345	0.518663	nuclear pore complex interacting protein family member A3
ENSG00000274618	H4C6	0.83985	1.78986	0.180266	0.504078	H4 clustered histone 6
ENSG00000287787	AC092275,1	0.839671	1.78964	0.304519	0.594301	novel transcript, sense intronic to GSE1
ENSG00000124743	KLHL31	0.83947	1.78939	0.167225	0.493238	kelch like family member 31
ENSG00000112902	SEMA5A	0.838434	1.78811	0.011694	0.14075	semaphorin 5A
ENSG00000281980	AC246817,3	0.838231	1.78786	0.0958661	0.398842	novel transcript
ENSG00000165379	LRFN5	0.837976	1.78754	0.0278713	0.225226	leucine rich repeat and fibronectin type III domain containing 5
ENSG00000162888	C1orf147	0.837708	1.78721	0.160868	0.488152	chromosome 1 open reading frame 147
ENSG00000180440	SERTM1	0.837664	1.78715	0.278541	0.576734	serine rich and transmembrane domain containing 1
ENSG00000123562	MORF4L2	0.837448	1.78689	0.014232	0.156391	mortality factor 4 like 2
ENSG00000261934	PCDHGA9	0.836715	1.78598	0.0530631	0.309316	protocadherin gamma subfamily A, 9
ENSG00000272477	AC144521,1	0.836589	1.78582	0.274669	0.574635	novel transcript, sense intronic to SATB1
ENSG00000122254	HS3ST2	0.836455	1.78566	0.169812	0.496066	heparan sulfate-glucosamine 3-sulfotransferase 2
ENSG00000125409	TEKT3	0.836365	1.78555	0.129833	0.453962	tektin 3
ENSG00000254535	PABPC4L	0.836165	1.7853	0.0263341	0.218613	poly(A) binding protein cytoplasmic 4 like
ENSG00000214814	FER1L6	0.836118	1.78524	0.033766	0.24838	fer-1 like family member 6
ENSG00000283886	BX664615,2	0.835533	1.78452	0.248677	0.555913	Uncharacterized protein FLJ76381
ENSG00000200673	RN7SKP174	0.834442	1.78317	0.290621	0.585668	RN7SK pseudogene 174
ENSG00000219608	HIGD1AP16	0.833944	1.78255	0.387424	0.652339	HIG1 hypoxia inducible domain family member 1A pseudogene 16
ENSG00000267022	AC067968,1	0.832713	1.78103	0.124415	0.445397	novel protein
ENSG00000277401	TJP1	0.832398	1.78064	0.155534	0.483456	tight junction protein 1
ENSG00000149591	TAGLN	0.832306	1.78053	0.0771242	0.363841	transgelin
ENSG00000274031	AC092140,2	0.832167	1.78036	0.321693	0.605771	novel transcript, antisense to OGFOD1
ENSG00000148680	HTR7	0.832141	1.78033	0.398638	0.661182	5-hydroxytryptamine receptor 7
ENSG00000198691	ABCA4	0.83184	1.77995	0.128429	0.45191	ATP binding cassette subfamily A member 4
ENSG00000197147	LRRC8B	0.831706	1.77979	0.00837241	0.115513	leucine rich repeat containing 8 VRAC subunit B
ENSG00000224881	AC068279,1	0.831624	1.77969	0.177826	0.502225	novel pseudogene
ENSG00000111885	MAN1A1	0.831607	1.77967	0.000515937	0.0208275	mannosidase alpha class 1A member 1
ENSG00000257767	AC002996,1	0.830958	1.77887	0.417126	0.673839	novel protein
ENSG00000197705	KLHL14	0.830489	1.77829	0.0910571	0.390339	kelch like family member 14
ENSG00000111907	TPD52L1	0.83008	1.77778	0.0242159	0.208043	TPD52 like 1
ENSG00000237027	AL159174,1	0.830038	1.77773	0.511824	0.738835	novel transcript
ENSG00000271741	AC114490,2	0.829909	1.77757	0.253393	0.558461	novel transcript, ZMYM6-ZMYM6NB readthrough
ENSG00000272617	AC026464,6	0.82981	1.77745	0.361202	0.63317	novel protein, COG8-PDF readthrough
ENSG00000282105	RPL41P2	0.829528	1.7771	0.262105	0.565011	ribosomal protein L41 pseudogene 2
ENSG00000204860	FAM201A	0.82946	1.77702	0.189413	0.512588	family with sequence similarity 201 member A
ENSG00000184675	AMER1	0.829022	1.77648	0.00803833	0.113958	APC membrane recruitment protein 1
ENSG00000131773	KHDRBS3	0.828929	1.77637	0.0185933	0.180253	KH RNA binding domain containing, signal transduction associated 3
ENSG00000288257	STRA6	0.828658	1.77603	0.00407507	0.0783621	signaling receptor and transporter of retinol STRA6
ENSG00000136997	MYC	0.828246	1.77553	0.0338999	0.248708	MYC proto-oncogene, bHLH transcription factor
ENSG00000272209	AL023583,1	0.828037	1.77527	0.449361	0.695038	novel transcript
ENSG00000248557	AC024558,1	0.827857	1.77505	0.290943	0.585938	methyltransferase like 5 (METTL5) pseudogene
ENSG00000223945	AC244033,1	0.827575	1.7747	0.181208	0.504714	ribosomal protein L6 (RPL6) pseudogene
ENSG00000286707	AC010896,1	0.827565	1.77469	0.107744	0.418348	novel transcript
ENSG00000285397	AC270273,5	0.827478	1.77458	0.224975	0.540376	family with sequence similarity 86 member B1
ENSG00000267576	AC011472,3	0.827218	1.77426	0.4229	0.676838	novel transcript, sense intronic to TSPAN16
ENSG00000226874	AC005154,1	0.826793	1.77374	0.327238	0.60906	pseudogene similar to part of transient receptor potential cation channel, subfamily C, member 6 TRPC6
ENSG00000266934	AC005746,1	0.826789	1.77373	0.235843	0.547105	novel transcript, sense intronic to BCAS3
ENSG00000079150	FKBP7	0.82673	1.77366	0.133582	0.459468	FKBP prolyl isomerase 7
ENSG00000227692	MED28P3	0.8262	1.77301	0.360241	0.632619	mediator complex subunit 28 pseudogene 3
ENSG00000130829	DUSP9	0.825893	1.77263	0.228398	0.542411	dual specificity phosphatase 9
ENSG00000230417	LINC00595	0.825853	1.77258	0.348167	0.624523	long intergenic non-protein coding RNA 595
ENSG00000270533	CR382285,1	0.825652	1.77234	0.453384	0.6975	ribosomal protein L7a (RPL7A) pseudogene
ENSG00000169193	CCDC126	0.825478	1.77212	0.0851639	0.378576	coiled-coil domain containing 126
ENSG00000236264	RPL26P30	0.824908	1.77142	0.354841	0.62937	ribosomal protein L26 pseudogene 30
ENSG00000116815	CD58	0.824727	1.7712	0.126333	0.44904	CD58 molecule
ENSG00000285752	CDC42-AS1	0.824595	1.77104	0.00772346	0.111696	CDC42 antisense RNA 1
ENSG00000161791	FMNL3	0.824554	1.77099	3.75e-06	0.000356857	formin like 3
ENSG00000116194	ANGPTL1	0.824365	1.77076	0.0908282	0.390062	angiopoietin like 1
ENSG00000137965	IFI44	0.824296	1.77067	0.3957	0.658468	interferon induced protein 44
ENSG00000286645	AC013267,1	0.824058	1.77038	0.460426	0.702278	novel transcript
ENSG00000174370	C11orf45	0.823987	1.77029	0.222968	0.53909	chromosome 11 open reading frame 45
ENSG00000178878	APOLD1	0.823668	1.7699	0.017617	0.174836	apolipoprotein L domain containing 1
ENSG00000268521	VN1R83P	0.823453	1.76964	0.266058	0.569028	vomeronasal 1 receptor 83 pseudogene
ENSG00000143153	ATP1B1	0.823352	1.76951	0.0115158	0.139442	ATPase Na+/K+ transporting subunit beta 1
ENSG00000185338	SOCS1	0.823271	1.76941	0.181892	0.505214	suppressor of cytokine signaling 1
ENSG00000147231	RADX	0.82315	1.76926	0.00718064	0.107646	RPA1 related single stranded DNA binding protein, X-linked
ENSG00000245067	IGFBP7-AS1	0.822531	1.76851	0.399578	0.661819	IGFBP7 antisense RNA 1
[truncated: 26,059 more rows]

## Sheet: KO-NSC vs IC1-NSC
KO-NSC vs IC1-NSC
gene_ID	Gene_name	log2FoldChange	Fold_change	P-value	P_adjusted	Description
ENSG00000230907	FKBPL	21.9841	4.14842e+06	1.72903e-07	8.76115e-06	FKBP prolyl isomerase like
ENSG00000196954	CASP4	10.3081	1267.81	1.45427e-11	1.39467e-09	caspase 4
ENSG00000263244	AC087190,3	10.2171	1190.31	0.00765467	0.0947035	novel transcript, 3' overlapping chromosome 16 open reading frame 72
ENSG00000111335	OAS2	9.60556	779.043	1.52336e-08	9.22992e-07	2'-5'-oligoadenylate synthetase 2
ENSG00000179300	RTL3	9.49596	722.05	1.76603e-09	1.2577e-07	retrotransposon Gag like 3
ENSG00000250658	AC097652,1	9.45941	703.988	1.98619e-09	1.40172e-07	novel transcript
ENSG00000169429	CXCL8	9.30991	634.689	3.85515e-08	2.16776e-06	C-X-C motif chemokine ligand 8
ENSG00000285343	PPP1R3B	9.2732	618.747	6.62917e-10	5.07976e-08	protein phosphatase 1 regulatory subunit 3B
ENSG00000158714	SLAMF8	9.06826	536.809	3.72321e-08	2.10493e-06	SLAM family member 8
ENSG00000069122	ADGRF5	9.03863	525.896	1.37951e-15	2.15644e-13	adhesion G protein-coupled receptor F5
ENSG00000238034	AL109807,1	8.9911	508.851	8.30606e-09	5.17292e-07	novel transcript
ENSG00000288622	PDCD6-AHRR	8.9505	494.731	4.58383e-09	3.01069e-07	PDCD6-AHRR readthrough (NMD candidate)
ENSG00000123610	TNFAIP6	8.89834	477.165	2.18418e-09	1.52424e-07	TNF alpha induced protein 6
ENSG00000243509	TNFRSF6B	8.76016	433.583	2.92981e-07	1.39206e-05	TNF receptor superfamily member 6b
ENSG00000205791	LOH12CR2	8.74178	428.093	0.0377105	0.287183	loss of heterozygosity on chromosome 12, region 2
ENSG00000108821	COL1A1	8.68492	411.548	1.81138e-14	2.43052e-12	collagen type I alpha 1 chain
ENSG00000251493	FOXD1	8.6283	395.711	9.45665e-21	2.29188e-18	forkhead box D1
ENSG00000244721	HLA-L	8.62629	395.158	0.00366463	0.0547924	major histocompatibility complex, class I, L (pseudogene)
ENSG00000205809	KLRC2	8.54444	373.364	4.92858e-07	2.23639e-05	killer cell lectin like receptor C2
ENSG00000277117	FP565260,3	8.52704	368.888	1.67481e-06	6.84462e-05	ICOS ligand
ENSG00000274538	PHLDA2	8.5101	364.582	0.0430889	0.312996	pleckstrin homology like domain family A member 2
ENSG00000196090	PTPRT	8.49756	361.426	2.99884e-07	1.42054e-05	protein tyrosine phosphatase receptor type T
ENSG00000163359	COL6A3	8.49614	361.072	2.96052e-34	1.81486e-31	collagen type VI alpha 3 chain
ENSG00000285876	AC093912,1	8.43085	345.096	2.88255e-08	1.67199e-06	novel transcript
ENSG00000255641	AC068775,1	8.41824	342.092	7.84841e-08	4.26735e-06	novel protein
ENSG00000278444	CDC42EP5	8.38309	333.857	0.00538191	0.0728475	CDC42 effector protein 5
ENSG00000205810	KLRC3	8.38001	333.146	1.17584e-07	6.23076e-06	killer cell lectin like receptor C3
ENSG00000276476	LINC00540	8.37308	331.55	5.00929e-08	2.79662e-06	long intergenic non-protein coding RNA 540
ENSG00000143631	FLG	8.36416	329.505	0.000485516	0.0101533	filaggrin
ENSG00000285032	MTMR9	8.34911	326.086	1.4575e-07	7.56933e-06	myotubularin related protein 9
ENSG00000128422	KRT17	8.33193	322.226	0.0007485	0.0145983	keratin 17
ENSG00000182742	HOXB4	8.31574	318.63	0.00930705	0.108817	homeobox B4
ENSG00000278996	FP671120,4	8.26008	306.572	0.0496074	0.339966	novel transcript
ENSG00000274847	MAFIP	8.2422	302.795	1.79845e-07	9.03965e-06	MAFF interacting protein (pseudogene)
ENSG00000124610	H1-1	8.23959	302.249	1.43572e-31	7.01349e-29	H1,1 linker histone, cluster member
ENSG00000196611	MMP1	8.13943	281.977	2.59978e-07	1.25046e-05	matrix metallopeptidase 1
ENSG00000276033	KIR3DX1	8.04755	264.578	0.0130095	0.138911	killer cell immunoglobulin like receptor, three Ig domains X1 (pseudogene)
ENSG00000133110	POSTN	8.04362	263.858	1.10169e-21	2.82322e-19	periostin
ENSG00000276886	GREM1	8.02924	261.242	1.59189e-37	1.24423e-34	gremlin 1, DAN family BMP antagonist
ENSG00000104783	KCNN4	8.00597	257.062	7.68457e-06	0.000271163	potassium calcium-activated channel subfamily N member 4
ENSG00000254139	AC104051,2	7.9539	247.95	3.22958e-06	0.000125897	novel transcript
ENSG00000286868	AC074290,1	7.92336	242.755	4.97638e-07	2.25154e-05	novel transcript
ENSG00000288422	ARHGEF35	7.89039	237.27	9.83075e-06	0.0003359	Rho guanine nucleotide exchange factor 35
ENSG00000011465	DCN	7.86827	233.661	4.1981e-39	3.64582e-36	decorin
ENSG00000255819	KLRC4-KLRK1	7.8106	224.505	9.20796e-07	3.92739e-05	KLRC4-KLRK1 readthrough
ENSG00000188015	S100A3	7.79797	222.548	1.09776e-06	4.61297e-05	S100 calcium binding protein A3
ENSG00000170323	FABP4	7.7968	222.367	2.10939e-06	8.50943e-05	fatty acid binding protein 4
ENSG00000251643	AC093763,2	7.78222	220.132	4.20661e-07	1.93121e-05	COP9 constitutive photomorphogenic homolog subunit 3 (Arabidopsis) (COPS3) pseudogene
ENSG00000263947	RN7SL274P	7.62341	197.185	0.0120017	0.130693	RNA, 7SL, cytoplasmic 274, pseudogene
ENSG00000284798	AC270272,1	7.62187	196.975	0.000119836	0.0030747
ENSG00000135925	WNT10A	7.60667	194.911	4.78473e-06	0.000177239	Wnt family member 10A
ENSG00000145824	CXCL14	7.6028	194.389	1.22358e-61	4.78176e-58	C-X-C motif chemokine ligand 14
ENSG00000113430	IRX4	7.60239	194.333	7.77123e-16	1.2209e-13	iroquois homeobox 4
ENSG00000126778	SIX1	7.59984	193.991	2.04914e-34	1.28129e-31	SIX homeobox 1
ENSG00000256268	LINC02454	7.5585	188.51	1.43199e-06	5.93762e-05	long intergenic non-protein coding RNA 2454
ENSG00000222032	AC112721,2	7.53872	185.943	3.39389e-06	0.00013132	novel protein (LOC728009)
ENSG00000283321	AC019117,3	7.53609	185.605	1.24387e-05	0.000410214	novel protein
ENSG00000133321	PLAAT4	7.51373	182.751	1.76461e-05	0.000564097	phospholipase A and acyltransferase 4
ENSG00000278910	BANCR	7.50406	181.53	6.93656e-06	0.00024728	BRAF-activated non-protein coding RNA
ENSG00000288297	ECSCR	7.49192	180.009	1.5632e-06	6.41363e-05	endothelial cell surface expressed chemotaxis and apoptosis regulator
ENSG00000249751	ECSCR	7.49192	180.009	1.5632e-06	6.41363e-05	endothelial cell surface expressed chemotaxis and apoptosis regulator
ENSG00000256514	AP003419,1	7.48754	179.462	0.00801673	0.0977897	novel protein
ENSG00000174600	CMKLR1	7.47238	177.586	9.367e-36	6.3663e-33	chemerin chemokine-like receptor 1
ENSG00000092607	TBX15	7.47217	177.561	4.66929e-29	1.99974e-26	T-box transcription factor 15
ENSG00000230838	LINC01614	7.46856	177.117	1.32867e-23	3.91883e-21	long intergenic non-protein coding RNA 1614
ENSG00000043591	ADRB1	7.46852	177.112	9.45901e-06	0.000326049	adrenoceptor beta 1
ENSG00000162761	LMX1A	7.46138	176.238	1.90409e-06	7.72109e-05	LIM homeobox transcription factor 1 alpha
ENSG00000104415	CCN4	7.43683	173.264	4.72031e-19	1.00392e-16	cellular communication network factor 4
ENSG00000227191	TRGC2	7.43035	172.488	8.63786e-06	0.00030006	T cell receptor gamma constant 2
ENSG00000224642	HCG15	7.42834	172.248	0.0775193	0.440003	HLA complex group 15
ENSG00000108511	HOXB6	7.41316	170.445	9.60645e-05	0.00252622	homeobox B6
ENSG00000198542	ITGBL1	7.34014	162.033	4.38956e-05	0.00126019	integrin subunit beta like 1
ENSG00000041982	TNC	7.32898	160.784	5.07145e-40	4.66335e-37	tenascin C
ENSG00000225813	AC009299,1	7.30534	158.171	2.38928e-06	9.55225e-05	novel pseudogene
ENSG00000164035	EMCN	7.27795	155.196	9.56975e-06	0.000328779	endomucin
ENSG00000163081	CCDC140	7.25819	153.085	3.15654e-06	0.000123204	CCDC140 long non-coding RNA
ENSG00000120149	MSX2	7.24848	152.058	6.5557e-36	4.65812e-33	msh homeobox 2
ENSG00000137673	MMP7	7.20664	147.712	2.66103e-05	0.000808498	matrix metallopeptidase 7
ENSG00000259327	AC023906,3	7.18714	145.728	0.0876745	0.471734	novel transcript
ENSG00000120708	TGFBI	7.17327	144.335	6.17942e-41	6.43978e-38	transforming growth factor beta induced
ENSG00000118526	TCF21	7.11341	138.468	0.000334028	0.0074275	transcription factor 21
ENSG00000282046	GREM1	7.0686	134.233	1.84956e-48	3.21249e-45	gremlin 1, DAN family BMP antagonist
ENSG00000183542	KLRC4	7.06544	133.94	4.00244e-05	0.00115542	killer cell lectin like receptor C4
ENSG00000084636	COL16A1	7.03534	131.174	4.1189e-22	1.08911e-19	collagen type XVI alpha 1 chain
ENSG00000278415	FCAR	7.03436	131.085	0.0946456	0.488606	Fc fragment of IgA receptor
ENSG00000120075	HOXB5	7.00702	128.625	7.47223e-08	4.08819e-06	homeobox B5
ENSG00000265484	AC091691,2	7.00167	128.148	1.00405e-05	0.000342318	novel transcript
ENSG00000278774	U2	6.9906	127.169	0.0967222	0.49409	U2 spliceosomal RNA
ENSG00000268854	AC020909,3	6.98978	127.096	0.0967618	0.49409	novel transcript, antisense to EMC10
ENSG00000122691	TWIST1	6.98685	126.838	1.02838e-16	1.76526e-14	twist family bHLH transcription factor 1
ENSG00000168497	CAVIN2	6.98221	126.431	7.42391e-14	9.3968e-12	caveolae associated protein 2
ENSG00000248215	LINC02505	6.96422	124.864	4.46983e-06	0.000166959	long intergenic non-protein coding RNA 2505
ENSG00000251588	AC125336,1	6.90422	119.778	2.96291e-05	0.000888988	F-box protein 38 (FBXO38) pseudogene
ENSG00000227214	HCG15	6.85619	115.856	0.103331	0.512639	HLA complex group 15
ENSG00000179772	FOXS1	6.84985	115.348	5.52554e-13	6.37456e-11	forkhead box S1
ENSG00000070047	PHRF1	6.82021	113.002	2.24011e-07	1.09945e-05	PHD and ring finger domains 1
ENSG00000117228	GBP1	6.81968	112.961	3.51613e-53	8.45602e-50	guanylate binding protein 1
ENSG00000286099	AL390800,1	6.80457	111.784	1.7347e-09	1.24105e-07	novel transcript
ENSG00000182492	BGN	6.78961	110.631	1.71134e-70	1.07007e-66	biglycan
ENSG00000204261	PSMB8-AS1	6.77053	109.178	0.000475757	0.00996922	PSMB8 antisense RNA 1 (head to head)
ENSG00000244563	RPS26P19	6.76527	108.78	0.00143831	0.0253909	ribosomal protein S26 pseudogene 19
ENSG00000024422	EHD2	6.7551	108.016	3.32285e-29	1.44286e-26	EH domain containing 2
ENSG00000178726	THBD	6.7384	106.773	5.1745e-19	1.08574e-16	thrombomodulin
ENSG00000251254	GTF2F2P1	6.73422	106.464	7.5303e-05	0.00204364	general transcription factor IIF subunit 2 pseudogene 1
ENSG00000158055	GRHL3	6.73293	106.368	1.73341e-25	5.89057e-23	grainyhead like transcription factor 3
ENSG00000167767	KRT80	6.73272	106.353	6.38799e-05	0.00176582	keratin 80
ENSG00000233911	POU5F1	6.72757	105.974	0.000782659	0.0151699	POU class 5 homeobox 1
ENSG00000229094	POU5F1	6.72757	105.974	0.000782659	0.0151699	POU class 5 homeobox 1
ENSG00000160180	TFF3	6.72621	105.875	3.47443e-05	0.00102767	trefoil factor 3
ENSG00000112837	TBX18	6.72258	105.609	9.18838e-32	4.70927e-29	T-box transcription factor 18
ENSG00000260549	MT1L	6.72119	105.507	7.0924e-05	0.00193935	metallothionein 1L, pseudogene
ENSG00000258952	SALRNA1	6.71382	104.969	2.7164e-05	0.000823721	senescence associated long non-coding RNA 1
ENSG00000222022	AC112721,1	6.6962	103.695	0.000122446	0.00312798	novel transcript
ENSG00000163453	IGFBP7	6.6813	102.629	3.5807e-83	3.73157e-79	insulin like growth factor binding protein 7
ENSG00000140093	SERPINA10	6.68119	102.622	0.00108792	0.0201021	serpin family A member 10
ENSG00000187688	TRPV2	6.66476	101.46	4.16059e-26	1.46154e-23	transient receptor potential cation channel subfamily V member 2
ENSG00000259807	AC009093,1	6.64008	99.7387	3.2071e-19	6.96297e-17	novel transcript
ENSG00000261683	LINC00838	6.61756	98.1939	0.000179598	0.00433922	long intergenic non-protein coding RNA 838
ENSG00000288550	AC018809,3	6.61618	98.0997	0.000744353	0.0145356	novel protein
ENSG00000172061	LRRC15	6.61495	98.0166	5.05114e-10	4.01829e-08	leucine rich repeat containing 15
ENSG00000256861	AC048338,1	6.59873	96.9206	0.116991	0.546483	novel protein
ENSG00000259721	AC090877,2	6.57369	95.253	0.000239927	0.00556047	novel transcript
ENSG00000282555	AC090877,4	6.57369	95.253	0.000239927	0.00556047	novel transcript
ENSG00000270617	URGCP-MRPS24	6.57192	95.1361	0.000116046	0.00298606	URGCP-MRPS24 readthrough
ENSG00000282143	AL137798,2	6.56925	94.9604	0.118642	0.550494	novel transcript
ENSG00000224712	NPIPA3	6.56218	94.4958	0.000135381	0.00340511	nuclear pore complex interacting protein family member A3
ENSG00000276076	CRYAA2	6.53871	92.971	0.000417538	0.00895329	crystallin alpha A2
ENSG00000111799	COL12A1	6.52831	92.3031	5.59981e-108	1.75072e-103	collagen type XII alpha 1 chain
ENSG00000139329	LUM	6.51945	91.7382	1.85376e-30	8.7812e-28	lumican
ENSG00000102359	SRPX2	6.49104	89.9491	1.49346e-60	5.18794e-57	sushi repeat containing protein X-linked 2
ENSG00000232326	TAP2	6.48162	89.3637	6.13012e-05	0.00169904	transporter 2, ATP binding cassette subfamily B member
ENSG00000271334	LINC02104	6.47854	89.1733	8.73682e-05	0.00233061	long intergenic non-protein coding RNA 2104
ENSG00000124564	SLC17A3	6.46544	88.3673	0.000206281	0.00489856	solute carrier family 17 member 3
ENSG00000138316	ADAMTS14	6.46176	88.1422	1.55739e-19	3.40491e-17	ADAM metallopeptidase with thrombospondin type 1 motif 14
ENSG00000228435	C6orf47	6.4566	87.8277	0.125121	0.565449	chromosome 6 open reading frame 47
ENSG00000168542	COL3A1	6.43402	86.4634	1.46332e-29	6.44357e-27	collagen type III alpha 1 chain
ENSG00000260142	AC068135,2	6.4118	85.1418	0.000172979	0.00418901	novel transcript
ENSG00000267477	AC008481,3	6.39727	84.2888	0.128643	0.573081	novel protein
ENSG00000164283	ESM1	6.38708	83.6956	2.64371e-08	1.54203e-06	endothelial cell specific molecule 1
ENSG00000243089	AC107029,1	6.38622	83.6458	1.8621e-08	1.11526e-06	novel transcript
ENSG00000277726	AL109811,3	6.35373	81.7828	0.00294733	0.0457524	novel protein
ENSG00000253414	AC124067,2	6.34444	81.2579	0.00034437	0.00763032	novel transcript
ENSG00000248461	LINC02119	6.3438	81.2222	0.00217367	0.0359374	long intergenic non-protein coding RNA 2119
ENSG00000234421	SLC25A5P4	6.33327	80.6316	0.000167093	0.00406536	solute carrier family 25 member 5 pseudogene 4
ENSG00000164438	TLX3	6.33042	80.4724	0.000217364	0.00512109	T cell leukemia homeobox 3
ENSG00000204866	IGFL2	6.32139	79.9701	0.000206509	0.00489856	IGF like family member 2
ENSG00000197467	COL13A1	6.31307	79.5102	2.48353e-21	6.21161e-19	collagen type XIII alpha 1 chain
ENSG00000144837	PLA1A	6.30299	78.9567	0.000121355	0.00310478	phospholipase A1 member A
ENSG00000223485	LINC01615	6.30097	78.8465	0.000322844	0.00720957	long intergenic non-protein coding RNA 1615
ENSG00000111262	KCNA1	6.30044	78.8174	5.61836e-22	1.46377e-19	potassium voltage-gated channel subfamily A member 1
ENSG00000187094	CCK	6.29951	78.7667	0.000602436	0.012231	cholecystokinin
ENSG00000164920	OSR2	6.28874	78.1806	1.79411e-07	9.03965e-06	odd-skipped related transciption factor 2
ENSG00000168530	MYL1	6.28809	78.1453	0.000144762	0.00360624	myosin light chain 1
ENSG00000188624	IGFL3	6.28638	78.053	0.000423137	0.00903617	IGF like family member 3
ENSG00000166923	GREM1	6.28126	77.7761	3.44351e-50	7.68984e-47	gremlin 1, DAN family BMP antagonist
ENSG00000140853	NLRC5	6.27911	77.6605	7.16597e-18	1.37949e-15	NLR family CARD domain containing 5
ENSG00000222047	C10orf55	6.27205	77.2813	5.78089e-05	0.00161226	chromosome 10 open reading frame 55 (putative)
ENSG00000115648	MLPH	6.26978	77.1602	4.58058e-26	1.59119e-23	melanophilin
ENSG00000215523	AL773551,1	6.26027	76.6531	0.13707	0.59084	chromosome 6 open reading frame 214 (putative)
ENSG00000122641	INHBA	6.24598	75.8975	1.39684e-67	7.27847e-64	inhibin subunit beta A
ENSG00000086967	MYBPC2	6.23294	75.2145	9.86589e-05	0.00258764	myosin binding protein C2
ENSG00000257219	LNCOG	6.20472	73.7578	0.00110619	0.0203191	lncRNA osteogenesis associated
ENSG00000269590	AC010422,5	6.19771	73.4003	0.141058	0.598214	novel protein
ENSG00000135114	OASL	6.19443	73.2334	0.000498209	0.0103979	2'-5'-oligoadenylate synthetase like
ENSG00000259847	LINC02126	6.18864	72.9399	0.000427099	0.00911457	long intergenic non-protein coding RNA 2126
ENSG00000204397	CARD16	6.1672	71.8639	0.000133451	0.0033674	caspase recruitment domain family member 16
ENSG00000271945	AL355612,1	6.13969	70.5068	0.00029399	0.0066411	novel transcript
ENSG00000109132	PHOX2B	6.13113	70.0898	0.0303254	0.249039	paired like homeobox 2B
ENSG00000198798	MAGEB3	6.12776	69.9263	0.000803332	0.0154842	MAGE family member B3
ENSG00000157613	CREB3L1	6.12356	69.723	4.06954e-23	1.15664e-20	cAMP responsive element binding protein 3 like 1
ENSG00000248751	AC004997,1	6.10341	68.7557	0.00332786	0.0507276	novel protein
ENSG00000275018	AL121581,1	6.08882	68.0642	0.148212	0.612763	novel transcript
ENSG00000196136	SERPINA3	6.08586	67.9243	2.9142e-07	1.38887e-05	serpin family A member 3
ENSG00000175899	A2M	6.08583	67.9229	3.50945e-63	1.56742e-59	alpha-2-macroglobulin
ENSG00000232641	MOG	6.07915	67.6093	0.148861	0.613515	myelin oligodendrocyte glycoprotein
ENSG00000234362	LINC01914	6.07711	67.5136	0.000329556	0.00733848	long intergenic non-protein coding RNA 1914
ENSG00000137709	POU2F3	6.07048	67.2041	0.00129708	0.023279	POU class 2 homeobox 3
ENSG00000276849	TRBC2	6.06268	66.8419	5.56404e-08	3.08977e-06	T cell receptor beta constant 2
ENSG00000188662	H1-9P	6.05948	66.6936	0.00155179	0.0270184	H1,9 linker histone, pseudogene
ENSG00000221420	SNORA81	6.0506	66.2844	0.150789	0.617374	small nucleolar RNA, H/ACA box 81
ENSG00000256256	AC019209,1	6.03833	65.7232	0.0010848	0.0200562	novel transcript
ENSG00000197849	OR8G1	6.03195	65.4334	0.000312185	0.00700154	olfactory receptor family 8 subfamily G member 1
ENSG00000285330	AC126283,2	6.02053	64.9174	0.00623066	0.0812664	novel protein
ENSG00000137752	CASP1	6.01765	64.7879	0.00109847	0.0202254	caspase 1
ENSG00000008196	TFAP2B	6.01422	64.6339	2.51104e-16	4.15372e-14	transcription factor AP-2 beta
ENSG00000106991	ENG	6.01321	64.5887	1.26328e-44	1.57981e-41	endoglin
ENSG00000258864	AC008575,1	5.99908	63.9591	0.154316	0.623607	novel protein
ENSG00000215912	TTC34	5.99757	63.8923	2.60867e-07	1.2528e-05	tetratricopeptide repeat domain 34
ENSG00000225883	BMS1P11	5.97726	62.999	0.00418585	0.0607832	BMS1 pseudogene 11
ENSG00000183631	PRR32	5.97045	62.7026	0.00213536	0.0354541	proline rich 32
ENSG00000084674	APOB	5.96687	62.5469	1.84348e-53	4.80287e-50	apolipoprotein B
ENSG00000254779	EGLN1P1	5.96406	62.4253	0.00489247	0.0677406	egl-9 family hypoxia inducible factor 1 pseudogene 1
ENSG00000266524	GDF10	5.96125	62.3038	1.0229e-29	4.63476e-27	growth differentiation factor 10
ENSG00000163017	ACTG2	5.94467	61.592	1.07037e-40	1.07949e-37	actin gamma 2, smooth muscle
ENSG00000124253	PCK1	5.94164	61.4626	7.33297e-15	1.03269e-12	phosphoenolpyruvate carboxykinase 1
ENSG00000229637	PRAC2	5.92294	60.671	0.00094641	0.0178352	PRAC2 small nuclear protein
ENSG00000122861	PLAU	5.9211	60.5939	9.76803e-75	7.63469e-71	plasminogen activator, urokinase
ENSG00000277297	ATP5F1AP10	5.91141	60.1881	0.000610931	0.0123626	ATP synthase F1 subunit alpha pseudogene 10
ENSG00000260534	AC100827,3	5.89868	59.6596	0.161369	0.637805	novel transcript
ENSG00000181649	PHLDA2	5.89678	59.5811	1.3248e-32	7.53067e-30	pleckstrin homology like domain family A member 2
ENSG00000250384	UBE2CP3	5.89228	59.3954	0.00117157	0.0213077	ubiquitin conjugating enzyme E2 C pseudogene 3
ENSG00000124491	F13A1	5.88557	59.1197	1.71203e-33	1.02933e-30	coagulation factor XIII A chain
ENSG00000145681	HAPLN1	5.88498	59.0957	1.56023e-28	6.33492e-26	hyaluronan and proteoglycan link protein 1
ENSG00000286174	AL596330,1	5.88115	58.939	0.000818994	0.0157472	novel transcript, antisense to CNIH3
ENSG00000170498	KISS1	5.87765	58.7961	0.00268343	0.0422857	KiSS-1 metastasis suppressor
ENSG00000284811	AC270285,1	5.8648	58.2746	0.00191799	0.0325091
ENSG00000261730	AL034346,1	5.86028	58.0926	0.00210147	0.0350028	novel transcript, antisense to FOXF2
ENSG00000227510	LINC01442	5.83951	57.2621	0.00132792	0.0237506	long intergenic non-protein coding RNA 1442
ENSG00000204644	ZFP57	5.83914	57.2475	0.00468927	0.0657719	ZFP57 zinc finger protein
ENSG00000260727	SLC7A5P1	5.83313	57.0096	0.166104	0.645425	solute carrier family 7 member 5 pseudogene 1
ENSG00000078098	FAP	5.8296	56.87	1.73561e-14	2.33889e-12	fibroblast activation protein alpha
ENSG00000180644	PRF1	5.82285	56.6049	0.00064944	0.0129573	perforin 1
ENSG00000142173	COL6A2	5.81753	56.3963	3.07121e-15	4.48684e-13	collagen type VI alpha 2 chain
ENSG00000159339	PADI4	5.78748	55.2338	0.00555332	0.0747391	peptidyl arginine deiminase 4
ENSG00000170373	CST1	5.78096	54.9848	0.00563003	0.0753176	cystatin SN
ENSG00000113600	C9	5.77883	54.9035	0.00110678	0.0203191	complement C9
ENSG00000254509	AP000866,3	5.76447	54.3597	0.171177	0.654843	endothelial cell adhesion molecule (ESAM) pseudogene
ENSG00000185640	KRT79	5.76311	54.3085	0.0034061	0.0516683	keratin 79
ENSG00000137273	FOXF2	5.75559	54.0263	1.98436e-20	4.77222e-18	forkhead box F2
ENSG00000120093	HOXB3	5.75411	53.971	3.13151e-10	2.53636e-08	homeobox B3
ENSG00000164308	ERAP2	5.74845	53.7596	1.63051e-47	2.68297e-44	endoplasmic reticulum aminopeptidase 2
ENSG00000100985	MMP9	5.7466	53.6908	3.23757e-20	7.49774e-18	matrix metallopeptidase 9
ENSG00000267337	LINC01478	5.72175	52.7736	0.00170646	0.0293297	long intergenic non-protein coding RNA 1478
ENSG00000163823	CCR1	5.71426	52.5004	0.000447312	0.00950052	C-C motif chemokine receptor 1
ENSG00000008441	NFIX	5.70913	52.3144	2.39824e-12	2.53306e-10	nuclear factor I X
ENSG00000268812	AC004264,1	5.70649	52.2186	0.00247279	0.0397273	novel transcript, antisense to LIF
ENSG00000224721	AC007182,1	5.69624	51.8487	0.00712186	0.0896368	novel transcript, antisense to FLVCR2
ENSG00000167244	IGF2	5.68497	51.4453	1.46741e-40	1.39022e-37	insulin like growth factor 2
ENSG00000262160	AC020978,5	5.6789	51.2294	0.0685242	0.412544	novel transcript, antisense to NFATC3
ENSG00000177409	SAMD9L	5.65404	50.354	1.04187e-27	3.92447e-25	sterile alpha motif domain containing 9 like
ENSG00000213654	GPSM3	5.63515	49.6993	1.64381e-05	0.000528182	G protein signaling modulator 3
ENSG00000272989	LINC02012	5.6245	49.3336	0.0357187	0.277007	long intergenic non-protein coding RNA 2012
ENSG00000236544	AC008060,3	5.6202	49.1867	0.00343999	0.0520561	novel transcript
ENSG00000159184	HOXB13	5.6129	48.9385	0.00288778	0.044962	homeobox B13
ENSG00000249669	CARMN	5.60686	48.7341	9.74652e-56	2.77014e-52	cardiac mesoderm enhancer-associated non-coding RNA
ENSG00000125618	PAX8	5.60477	48.6636	7.43195e-35	4.84068e-32	paired box 8
ENSG00000273471	AC112229,4	5.58308	47.9373	0.0402192	0.299543	novel transcript
ENSG00000270249	AC093668,1	5.57781	47.7626	0.0106982	0.120442	novel protein
ENSG00000267650	AC008742,1	5.57472	47.6605	0.00308782	0.0477103	novel transcript, antisense to COL5A3
ENSG00000267387	AC020931,1	5.56494	47.3385	0.00434536	0.0624317	novel transcript, antisense to C19orf66
ENSG00000248663	LINC00992	5.55345	46.963	0.00360517	0.0540845	long intergenic non-protein coding RNA 992
ENSG00000244081	AL591379,2	5.55088	46.8794	0.00256134	0.040856	pseudogene similar to part of tripartite motif-containing 43 (TRIM43)
ENSG00000204264	PSMB8	5.53994	46.5253	7.77858e-06	0.000273554	proteasome 20S subunit beta 8
ENSG00000259375	AC087286,3	5.53748	46.4461	0.0791657	0.446113	novel transcript, antisense to AKAP13
ENSG00000185860	CCDC190	5.52549	46.0617	0.00211556	0.0351812	coiled-coil domain containing 190
ENSG00000287352	AC011029,1	5.50912	45.5417	0.000667265	0.0132537	novel transcript
ENSG00000233656	AL445430,1	5.50356	45.3667	0.0207637	0.191774	novel transcript
ENSG00000233101	HOXB-AS3	5.49514	45.1028	0.00910957	0.106908	HOXB cluster antisense RNA 3
ENSG00000278122	AQP7P5	5.49458	45.085	0.0369704	0.283712	aquaporin 7 pseudogene 5
ENSG00000151617	EDNRA	5.49026	44.9503	2.44888e-46	3.19007e-43	endothelin receptor type A
ENSG00000240821	RPL9P25	5.48627	44.8263	0.00378447	0.0562613	ribosomal protein L9 pseudogene 25
ENSG00000130711	PRDM12	5.48085	44.658	2.68958e-16	4.42564e-14	PR/SET domain 12
ENSG00000137745	MMP13	5.47723	44.5461	0.00069775	0.0137544	matrix metallopeptidase 13
ENSG00000184344	GDF3	5.47558	44.4952	0.00467345	0.0657144	growth differentiation factor 3
ENSG00000160185	UBASH3A	5.46397	44.1386	0.00195577	0.0330336	ubiquitin associated and SH3 domain containing A
ENSG00000249239	AC095059,2	5.45908	43.9892	0.00523711	0.0713744	Guanine nucleotide-binding protein subunit beta-2-like 1 (GNB2L1) pseudogene
ENSG00000166825	ANPEP	5.45765	43.9457	1.30596e-17	2.43033e-15	alanyl aminopeptidase, membrane
ENSG00000212643	ZRSR2P1	5.45641	43.908	0.0438642	0.315898	ZRSR2 pseudogene 1
ENSG00000206485	PPP1R18	5.4553	43.8742	0.0195403	0.183898	protein phosphatase 1 regulatory subunit 18
ENSG00000186086	NBPF6	5.45407	43.8367	0.0104218	0.118366	NBPF member 6
ENSG00000275882	IKBKGP1	5.45268	43.7947	0.0860997	0.46733	inhibitor of nuclear factor kappa B kinase subunit gamma pseudogene 1
ENSG00000230141	HLA-DOA	5.45268	43.7947	0.0860997	0.46733	major histocompatibility complex, class II, DO alpha
ENSG00000235159	AL121672,2	5.43411	43.2344	0.00420655	0.0609989	novel transcript
ENSG00000177469	CAVIN1	5.42669	43.0128	5.171e-14	6.68042e-12	caveolae associated protein 1
ENSG00000248844	LINC02753	5.41862	42.7727	0.0433079	0.314003	long intergenic non-protein coding RNA 2753
ENSG00000111432	FZD10	5.41829	42.763	8.542e-37	6.3585e-34	frizzled class receptor 10
ENSG00000236562	IFITM3P1	5.41108	42.5498	0.00421175	0.0610459	IFITM3 pseudogene 1
ENSG00000273637	AL139260,2	5.40834	42.469	0.0898942	0.478293	novel transcript
ENSG00000286435	AC025048,7	5.40713	42.4334	0.0410568	0.30342	novel transcript
ENSG00000267013	LINC01929	5.40596	42.399	0.00348756	0.052674	long intergenic non-protein coding RNA 1929
ENSG00000171658	NMRAL2P	5.40312	42.3155	0.0118267	0.129464	NmrA like redox sensor 2, pseudogene
ENSG00000173253	DMRT2	5.39563	42.0964	8.59872e-06	0.000299033	doublesex and mab-3 related transcription factor 2
ENSG00000274185	LILRA4	5.37814	41.5893	0.0143419	0.149213	leukocyte immunoglobulin like receptor A4
ENSG00000259042	AC244502,3	5.37732	41.5655	0.0145568	0.150889	novel transcript
ENSG00000108823	SGCA	5.37504	41.4999	0.0046797	0.0657144	sarcoglycan alpha
ENSG00000233890	TCF19	5.37404	41.4713	0.0217845	0.198208	transcription factor 19
ENSG00000231010	AL121672,1	5.37348	41.4551	0.00619971	0.0810316	novel transcript
ENSG00000255191	AP003555,2	5.37079	41.3778	0.0479307	0.333223	novel transcript
ENSG00000276278	AC048382,6	5.37042	41.3672	0.0425492	0.310156	novel transcript, antisense to ZSCAN2
ENSG00000120337	TNFSF18	5.36884	41.322	0.00264915	0.0418932	TNF superfamily member 18
ENSG00000250042	LINC02514	5.36671	41.2611	0.00340913	0.0516891	long intergenic non-protein coding RNA 2514
ENSG00000267280	TBX2-AS1	5.3628	41.1495	5.11849e-13	5.97106e-11	TBX2 antisense RNA 1
ENSG00000274699	TAS2R30	5.36258	41.1432	0.0939785	0.48724	taste 2 receptor member 30
ENSG00000107796	ACTA2	5.36254	41.1421	2.83074e-36	2.05814e-33	actin alpha 2, smooth muscle
ENSG00000249116	IRX4-AS1	5.35947	41.0546	0.00346334	0.0523841	IRX4 antisense RNA 1
ENSG00000183242	WT1-AS	5.3513	40.8228	0.0160197	0.161014	WT1 antisense RNA
ENSG00000135318	NT5E	5.35056	40.8017	1.5915e-56	4.97565e-53	5'-nucleotidase ecto
ENSG00000140563	MCTP2	5.3455	40.6589	1.33071e-07	6.9571e-06	multiple C2 and transmembrane domain containing 2
ENSG00000204464	C1orf195	5.3433	40.597	0.00744278	0.0927425	chromosome 1 open reading frame 195
ENSG00000153294	ADGRF4	5.33865	40.4663	0.00338893	0.0514327	adhesion G protein-coupled receptor F4
ENSG00000235180	LINC00601	5.33704	40.4211	0.00521782	0.0711736	long intergenic non-protein coding RNA 601
ENSG00000211772	TRBC2	5.31533	39.8174	0.0983492	0.497906	T cell receptor beta constant 2
ENSG00000237633	AC104623,1	5.31	39.6706	0.00434408	0.0624317	novel transcript, antisense to FAM49A
ENSG00000133816	MICAL2	5.30823	39.622	4.41909e-28	1.69656e-25	microtubule associated monooxygenase, calponin and LIM domain containing 2
ENSG00000278312	LENG9	5.30121	39.4298	0.017542	0.171493	leukocyte receptor cluster member 9
ENSG00000287369	AC111197,1	5.29822	39.3479	0.000973841	0.0182531	novel transcript
ENSG00000168685	IL7R	5.28946	39.11	8.56133e-35	5.46248e-32	interleukin 7 receptor
ENSG00000124875	CXCL6	5.28783	39.0656	5.16835e-13	6.00681e-11	C-X-C motif chemokine ligand 6
ENSG00000012779	ALOX5	5.28589	39.0133	6.85761e-05	0.00187738	arachidonate 5-lipoxygenase
ENSG00000285347	AL359555,4	5.28352	38.9492	0.00776467	0.095648	novel transcript
ENSG00000113722	CDX1	5.2804	38.865	0.00166746	0.0287543	caudal type homeobox 1
ENSG00000284649	AC009093,8	5.27741	38.7845	0.00226427	0.0370435	BTG3 associated nuclear protein (BANP) pseudogene
ENSG00000157111	TMEM171	5.27663	38.7637	0.00892096	0.105361	transmembrane protein 171
ENSG00000221836	OR2A5	5.27066	38.6035	0.0159192	0.160496	olfactory receptor family 2 subfamily A member 5
ENSG00000262456	AC006435,1	5.26647	38.4916	0.103034	0.511633	novel transcript, antisense to MNT
ENSG00000262810	AC090617,4	5.25847	38.2786	0.00584046	0.0773384	novel transcript, antisense to SMG6
ENSG00000284245	FCAR	5.25298	38.1333	0.0457978	0.324472	Fc fragment of IgA receptor
ENSG00000120949	TNFRSF8	5.25215	38.1114	9.02354e-05	0.00239484	TNF receptor superfamily member 8
ENSG00000250135	AL049795,2	5.25199	38.1073	0.104381	0.515175	novel transcript
ENSG00000164692	COL1A2	5.23599	37.6868	2.10235e-17	3.84374e-15	collagen type I alpha 2 chain
ENSG00000283265	AL356234,3	5.22447	37.3873	0.0104396	0.118383	novel transcript
ENSG00000254612	DNAJB6P1	5.22282	37.3444	0.0111881	0.124302	DNAJB6 pseudogene 1
ENSG00000139330	KERA	5.22093	37.2955	0.0158781	0.160236	keratocan
ENSG00000275871	AC131025,2	5.21993	37.2697	0.0289022	0.24141	novel transcript
ENSG00000264578	AC009630,3	5.2159	37.1658	0.108038	0.523928	novel transcript, antisense to AGPAT6
ENSG00000213877	CFL1P7	5.20985	37.0102	0.00591514	0.0779642	cofilin 1 pseudogene 7
ENSG00000163739	CXCL1	5.20536	36.8951	2.75539e-22	7.42626e-20	C-X-C motif chemokine ligand 1
ENSG00000127743	IL17B	5.20005	36.7596	0.0074737	0.0930166	interleukin 17B
ENSG00000176692	FOXC2	5.18982	36.4999	1.45818e-15	2.26809e-13	forkhead box C2
ENSG00000273119	AP005229,2	5.18884	36.475	0.00534957	0.0726537	novel transcript
ENSG00000266951	AC093072,1	5.186	36.4035	0.0134419	0.141928	novel transcript
ENSG00000147596	PRDM14	5.17504	36.128	0.00500833	0.0688431	PR/SET domain 14
ENSG00000145708	CRHBP	5.17346	36.0883	1.62961e-08	9.8166e-07	corticotropin releasing hormone binding protein
ENSG00000232821	AC003986,2	5.1727	36.0694	0.00197912	0.0333919	novel transcript
ENSG00000155011	DKK2	5.16808	35.954	1.36914e-29	6.11499e-27	dickkopf WNT signaling pathway inhibitor 2
ENSG00000288508	ISLR	5.15066	35.5225	9.29525e-20	2.06104e-17	immunoglobulin superfamily containing leucine rich repeat
ENSG00000129009	ISLR	5.15066	35.5225	9.29525e-20	2.06104e-17	immunoglobulin superfamily containing leucine rich repeat
ENSG00000205795	CYS1	5.15058	35.5205	2.28619e-15	3.40359e-13	cystin 1
ENSG00000274741	AC138827,3	5.14262	35.325	0.00831842	0.100528	occludin (OCLN) pseudogene
ENSG00000214285	NPS	5.14152	35.2981	0.0289639	0.241643	neuropeptide S
ENSG00000287792	AC140118,2	5.14122	35.2908	0.0121385	0.131912	novel transcript
ENSG00000251194	AL133330,1	5.13727	35.1943	0.0231373	0.20703	novel transcript
ENSG00000165474	GJB2	5.13492	35.1369	2.42244e-07	1.17784e-05	gap junction protein beta 2
ENSG00000260139	CSPG4P13	5.13168	35.0583	0.0113315	0.125515	chondroitin sulfate proteoglycan 4 pseudogene 13
ENSG00000000971	CFH	5.12427	34.8786	3.99594e-17	7.1388e-15	complement factor H
ENSG00000145649	GZMA	5.11835	34.7357	6.80315e-13	7.79098e-11	granzyme A
ENSG00000258967	HMGN1P3	5.11197	34.5824	0.0314132	0.255356	high mobility group nucleosome binding domain 1 pseudogene 3
ENSG00000206298	PSMB8	5.10918	34.5156	2.90072e-05	0.000872002	proteasome 20S subunit beta 8
ENSG00000226201	PSMB8	5.10918	34.5156	2.90072e-05	0.000872002	proteasome 20S subunit beta 8
ENSG00000236443	PSMB8	5.10918	34.5156	2.90072e-05	0.000872002	proteasome 20S subunit beta 8
ENSG00000230669	PSMB8	5.10918	34.5156	2.90072e-05	0.000872002	proteasome 20S subunit beta 8
ENSG00000284661	AC105233,5	5.10911	34.5139	0.119284	0.552101	RNA binding protein, fox-1 homolog (C, elegans) 1 (RBFOX1) pseudogene
ENSG00000258144	LINC02406	5.10523	34.4213	0.00810009	0.0986565	long intergenic non-protein coding RNA 2406
ENSG00000120669	SOHLH2	5.10388	34.3891	0.00702867	0.0888595	spermatogenesis and oogenesis specific basic helix-loop-helix 2
ENSG00000287294	AL035694,1	5.09906	34.2744	0.006859	0.0873887	novel transcript
ENSG00000261327	AC134312,5	5.09837	34.2579	1.11448e-09	8.31575e-08	novel transcript
ENSG00000188674	C2orf80	5.08103	33.8487	1.31641e-11	1.26676e-09	chromosome 2 open reading frame 80
ENSG00000172232	AZU1	5.07928	33.8077	0.153123	0.621633	azurocidin 1
ENSG00000136514	RTP4	5.07536	33.7161	0.00554521	0.0746621	receptor transporter protein 4
ENSG00000165496	RPL10L	5.07514	33.7108	0.0104777	0.118729	ribosomal protein L10 like
ENSG00000178776	C5orf46	5.07305	33.6621	0.019486	0.183715	chromosome 5 open reading frame 46
ENSG00000233980	FDPSP2	5.07132	33.6216	0.0614723	0.386127	farnesyl diphosphate synthase pseudogene 2
ENSG00000162595	DIRAS3	5.07125	33.6199	5.34911e-09	3.48405e-07	DIRAS family GTPase 3
ENSG00000177234	LINC01561	5.06701	33.5214	0.0048052	0.0668282	long intergenic non-protein coding RNA 1561
ENSG00000266728	AC015688,4	5.05927	33.342	0.0607851	0.383761	novel protein
ENSG00000187583	PLEKHN1	5.05442	33.2302	0.00746018	0.0928854	pleckstrin homology domain containing N1
ENSG00000106366	SERPINE1	5.05394	33.219	3.62757e-16	5.90689e-14	serpin family E member 1
ENSG00000178394	HTR1A	5.04865	33.0975	2.84752e-10	2.31835e-08	5-hydroxytryptamine receptor 1A
ENSG00000137809	ITGA11	5.04857	33.0956	1.00916e-29	4.63476e-27	integrin subunit alpha 11
ENSG00000175294	CATSPER1	5.04448	33.002	0.0076087	0.0942839	cation channel sperm associated 1
ENSG00000278960	AL022329,3	5.0433	32.9751	0.00730821	0.0913936	novel transcript, antisense to MYO18B
ENSG00000196427	NBPF4	5.03685	32.828	0.010356	0.118005	NBPF member 4
ENSG00000249842	AC010486,3	5.03254	32.7299	0.0256661	0.222896	novel transcript
ENSG00000253647	KCNIP1-OT1	5.03031	32.6794	0.00873662	0.103817	KCNIP1 overlapping transcript 1
ENSG00000233728	AL929472,3	5.03021	32.6772	0.0628861	0.391611	novel transcript
ENSG00000286251	AC097528,1	5.02818	32.6312	0.0104285	0.118366	novel transcript
ENSG00000113721	PDGFRB	5.02617	32.5857	1.38887e-46	1.97371e-43	platelet derived growth factor receptor beta
ENSG00000174332	GLIS1	5.02545	32.5694	0.000124133	0.00316035	GLIS family zinc finger 1
ENSG00000133106	EPSTI1	5.01156	32.2575	1.28311e-14	1.75309e-12	epithelial stromal interaction 1
ENSG00000251733	SCARNA8	5.00858	32.1909	0.0227782	0.204839	small Cajal body-specific RNA 8
ENSG00000277688	AC243585,2	5.00333	32.074	0.131694	0.579655	novel transcript, antisense DDX52
ENSG00000254501	AP003068,1	5.00111	32.0246	0.076272	0.436515	novel transcript
ENSG00000272218	AC108865,2	5.00053	32.0117	0.0249448	0.219004	novel transcript
ENSG00000268357	VN1R81P	4.99653	31.9232	0.077009	0.438409	vomeronasal 1 receptor 81 pseudogene
ENSG00000285773	AL161893,1	4.99431	31.874	0.0844511	0.462477	novel transcript
ENSG00000121797	CCRL2	4.98838	31.7432	0.0078483	0.0963744	C-C motif chemokine receptor like 2
ENSG00000170577	SIX2	4.98796	31.7341	1.11401e-24	3.59057e-22	SIX homeobox 2
ENSG00000283436	LINC01958	4.9861	31.6932	0.0312953	0.254597	long intergenic non-protein coding RNA 1958
ENSG00000217236	SP9	4.98257	31.6157	1.00682e-22	2.76115e-20	Sp9 transcription factor
ENSG00000197309	OR10D3	4.98061	31.5728	7.75763e-05	0.00209624	olfactory receptor family 10 subfamily D member 3 (putative)
ENSG00000288243	STING1	4.98017	31.5631	3.73642e-14	4.86731e-12	stimulator of interferon response cGAMP interactor 1
ENSG00000187546	AGMO	4.95968	31.118	4.19731e-05	0.00121056	alkylglycerol monooxygenase
ENSG00000287496	AC093227,3	4.95721	31.0647	0.0218401	0.198607	novel transcript
ENSG00000288136	AC245175,2	4.95248	30.9631	0.0703721	0.417717
ENSG00000164741	DLC1	4.94949	30.8989	2.40664e-41	2.59452e-38	DLC1 Rho GTPase activating protein
ENSG00000285955	BX842242,1	4.94439	30.7899	0.0287411	0.24084	novel transcript
ENSG00000184584	STING1	4.93621	30.616	6.93131e-15	9.85002e-13	stimulator of interferon response cGAMP interactor 1
ENSG00000235431	AC010991,1	4.93567	30.6045	0.0134914	0.142214	novel transcript
ENSG00000226147	TUBBP10	4.93301	30.5481	0.0276334	0.234128	tubulin beta class I pseudogene 10
ENSG00000268193	AC002985,1	4.93221	30.5311	0.0776831	0.440458	novel transcript
ENSG00000259004	LINC02285	4.93078	30.501	0.012171	0.131987	long intergenic non-protein coding RNA 2285
ENSG00000173918	C1QTNF1	4.93002	30.4847	7.1922e-18	1.37949e-15	C1q and TNF related 1
ENSG00000240216	CPHL1P	4.92839	30.4504	0.0325586	0.261251	ceruloplasmin and hephaestin like 1, pseudogene
ENSG00000225369	CAPZA1P2	4.92837	30.4499	0.0353911	0.275309	CAPZA1 pseudogene 2
ENSG00000281580	LINC01060	4.92194	30.3146	0.016009	0.161014	long intergenic non-protein coding RNA 1060
ENSG00000274248	AJ011932,1	4.92189	30.3135	0.0185924	0.177868	novel transcript
ENSG00000213876	RPL7AP64	4.91999	30.2737	0.039571	0.296394	ribosomal protein L7a pseudogene 64
ENSG00000231259	ANAPC1P2	4.91802	30.2323	0.141502	0.599429	ANAPC1 pseudogene 2
ENSG00000000005	TNMD	4.916	30.1899	0.00373084	0.0556493	tenomodulin
ENSG00000204539	CDSN	4.90571	29.9755	0.0206496	0.190899	corneodesmosin
ENSG00000189223	PAX8-AS1	4.9042	29.9441	2.93798e-27	1.08062e-24	PAX8 antisense RNA 1
ENSG00000287856	AL445524,2	4.90338	29.9271	0.0292311	0.24286	novel protein
ENSG00000259977	AL121578,1	4.90189	29.8962	0.00928089	0.108564	novel transcript
ENSG00000113739	STC2	4.9012	29.8819	9.33175e-10	7.06412e-08	stanniocalcin 2
ENSG00000251574	AC099520,1	4.89875	29.8313	0.0289666	0.241643	novel transcript
ENSG00000213981	AC007277,1	4.89048	29.6607	0.0362744	0.279606	novel transcript, antisense to MYO3B
ENSG00000258955	LINC00519	4.88929	29.6363	0.00268791	0.0423349	long intergenic non-protein coding RNA 519
ENSG00000130948	HSD17B3	4.88774	29.6044	0.045974	0.325335	hydroxysteroid 17-beta dehydrogenase 3
ENSG00000115596	WNT6	4.88535	29.5555	0.00725006	0.0908845	Wnt family member 6
ENSG00000237412	PRSS56	4.88497	29.5477	0.0101551	0.116467	serine protease 56
ENSG00000204540	PSORS1C1	4.88478	29.5438	0.00248058	0.0397707	psoriasis susceptibility 1 candidate 1
ENSG00000241280	AC106712,1	4.8826	29.4992	0.030605	0.250349	novel transcript
ENSG00000288673	AC270289,4	4.87811	29.4075	2.3806e-21	6.00219e-19	DLC1 Rho GTPase activating protein
ENSG00000258352	IFITM3P6	4.87181	29.2794	0.0438108	0.315898	IFITM3P pseudogene 6
ENSG00000255030	OR8B5P	4.87064	29.2555	0.0102461	0.117167	olfactory receptor family 8 subfamily B member 5 pseudogene
ENSG00000283375	AC087521,4	4.86838	29.2098	0.147819	0.612373	novel transcript, antisense HSD17B12
ENSG00000284513	AC006063,2	4.8662	29.1657	0.0134803	0.142189	novel transcript
ENSG00000164256	PRDM9	4.86474	29.1362	0.0103484	0.117991	PR/SET domain 9
ENSG00000282278	AC058822,1	4.86011	29.0427	0.0673718	0.4082	novel FIP1L1-PDGFRA fusion protein
ENSG00000258945	AL049775,3	4.85427	28.9256	0.0780764	0.441887	novel transcript
ENSG00000230630	DNM3OS	4.85157	28.8713	1.0202e-13	1.2657e-11	DNM3 opposite strand/antisense RNA
ENSG00000211689	TRGC1	4.85103	28.8607	7.52203e-08	4.10417e-06	T cell receptor gamma constant 1
ENSG00000183153	GJD3	4.84289	28.6983	0.000179828	0.00434142	gap junction protein delta 3
ENSG00000240118	PSMB9	4.84095	28.6596	0.00395455	0.0582087	proteasome 20S subunit beta 9
ENSG00000169908	TM4SF1	4.8302	28.4469	5.19512e-10	4.11191e-08	transmembrane 4 L six family member 1
ENSG00000232126	HLA-B	4.82717	28.3873	7.22312e-08	3.96182e-06	major histocompatibility complex, class I, B
ENSG00000226762	LINC02668	4.81587	28.1658	0.0043213	0.0622299	long intergenic non-protein coding RNA 2668
ENSG00000174640	SLCO2A1	4.81398	28.1289	5.07059e-06	0.000187163	solute carrier organic anion transporter family member 2A1
ENSG00000275571	TTC34	4.80344	27.9241	4.78597e-07	2.17484e-05	tetratricopeptide repeat domain 34
ENSG00000203805	PLPP4	4.80156	27.8878	2.80921e-14	3.69022e-12	phospholipid phosphatase 4
ENSG00000151790	TDO2	4.79122	27.6886	5.39925e-09	3.5094e-07	tryptophan 2,3-dioxygenase
ENSG00000128815	WDFY4	4.7886	27.6384	0.000134885	0.0033981	WDFY family member 4
ENSG00000176510	OR10AC1	4.78791	27.6252	0.00430783	0.0620645	olfactory receptor family 10 subfamily AC member 1 (gene/pseudogene)
ENSG00000285252	OR10AC1	4.78791	27.6252	0.00430783	0.0620645	olfactory receptor family 10 subfamily AC member 1 (gene/pseudogene)
ENSG00000117226	GBP3	4.77979	27.4701	1.14875e-28	4.7886e-26	guanylate binding protein 3
ENSG00000164488	DACT2	4.77794	27.4348	2.74584e-08	1.59565e-06	dishevelled binding antagonist of beta catenin 2
ENSG00000130600	H19	4.77534	27.3856	1.31684e-11	1.26676e-09	H19 imprinted maternally expressed transcript
ENSG00000288237	H19	4.77534	27.3856	1.31684e-11	1.26676e-09	H19 imprinted maternally expressed transcript
ENSG00000213949	ITGA1	4.76127	27.1197	2.08334e-24	6.57915e-22	integrin subunit alpha 1
ENSG00000164935	DCSTAMP	4.76094	27.1136	0.00424602	0.0614114	dendrocyte expressed seven transmembrane protein
ENSG00000124205	EDN3	4.75657	27.0316	1.60742e-12	1.73291e-10	endothelin 3
ENSG00000134107	BHLHE40	4.75231	26.9519	7.16479e-36	4.97778e-33	basic helix-loop-helix family member e40
ENSG00000205413	SAMD9	4.75153	26.9373	1.64842e-14	2.231e-12	sterile alpha motif domain containing 9
ENSG00000102871	TRADD	4.75097	26.9267	3.29225e-07	1.54548e-05	TNFRSF1A associated via death domain
ENSG00000133800	LYVE1	4.74251	26.7693	1.95193e-10	1.62301e-08	lymphatic vessel endothelial hyaluronan receptor 1
ENSG00000123095	BHLHE41	4.74234	26.7661	2.0406e-09	1.43043e-07	basic helix-loop-helix family member e41
ENSG00000005102	MEOX1	4.73714	26.6699	2.0194e-13	2.46619e-11	mesenchyme homeobox 1
ENSG00000026508	CD44	4.73183	26.572	4.85008e-19	1.02455e-16	CD44 molecule (Indian blood group)
ENSG00000020181	ADGRA2	4.73173	26.5701	1.82099e-28	7.29891e-26	adhesion G protein-coupled receptor A2
ENSG00000121068	TBX2	4.7133	26.2328	8.7147e-05	0.00232671	T-box transcription factor 2
ENSG00000117586	TNFSF4	4.7112	26.1946	5.40897e-26	1.85831e-23	TNF superfamily member 4
ENSG00000168481	LGI3	4.70111	26.012	0.00665589	0.085493	leucine rich repeat LGI family member 3
ENSG00000249899	AC025180,1	4.6894	25.8018	1.7099e-09	1.22611e-07	novel transcript
ENSG00000134668	SPOCD1	4.6865	25.7501	5.46139e-10	4.29007e-08	SPOC domain containing 1
ENSG00000138135	CH25H	4.65933	25.2695	0.00734999	0.0918425	cholesterol 25-hydroxylase
ENSG00000166741	NNMT	4.65866	25.2579	4.14549e-22	1.08911e-19	nicotinamide N-methyltransferase
ENSG00000240801	AC132217,1	4.64726	25.059	5.51429e-11	4.88382e-09	novel transcript, 3' overlapping ncRNA IGF2
ENSG00000287460	AL442636,1	4.64438	25.0091	1.12517e-23	3.38243e-21	novel transcript
ENSG00000013364	MVP	4.64169	24.9625	1.64843e-12	1.77101e-10	major vault protein
ENSG00000184012	TMPRSS2	4.63642	24.8715	6.27102e-05	0.00173502	transmembrane serine protease 2
ENSG00000105974	CAV1	4.62366	24.6524	2.37426e-47	3.71144e-44	caveolin 1
ENSG00000260418	AL023284,4	4.61159	24.447	0.00497197	0.0685076	novel transcript
ENSG00000226268	AC135977,1	4.60646	24.3603	0.272996	0.785673	solute carrier family 25, member 33 (SLC25A33) pseudogene
ENSG00000236841	AC007750,1	4.60156	24.2776	0.0118442	0.129566	novel transcript
ENSG00000287382	AC110611,2	4.60069	24.2631	0.00901186	0.106199	novel transcript
ENSG00000171631	P2RY6	4.59547	24.1754	0.00819542	0.0993878	pyrimidinergic receptor P2Y6
ENSG00000230955	AL929472,2	4.59165	24.1115	0.274547	0.786384	novel transcript
ENSG00000277400	AC145212,1	4.58858	24.0602	1.93552e-15	2.90923e-13	MaFF-interacting protein
ENSG00000092758	COL9A3	4.57113	23.7709	4.12226e-09	2.74209e-07	collagen type IX alpha 3 chain
ENSG00000089327	FXYD5	4.56235	23.6267	1.89515e-12	2.00848e-10	FXYD domain containing ion transport regulator 5
ENSG00000250208	FZD10-AS1	4.56036	23.5942	1.55213e-21	3.94518e-19	FZD10 antisense divergent transcript
ENSG00000107562	CXCL12	4.55353	23.4827	1.57575e-49	3.07901e-46	C-X-C motif chemokine ligand 12
ENSG00000122585	NPY	4.55351	23.4825	9.80888e-14	1.22177e-11	neuropeptide Y
ENSG00000138080	EMILIN1	4.54179	23.2925	1.69402e-09	1.21751e-07	elastin microfibril interfacer 1
ENSG00000122862	SRGN	4.54127	23.2841	2.51977e-06	0.000100354	serglycin
ENSG00000226806	LCT-AS1	4.54083	23.277	5.6155e-05	0.00158022	LCT antisense RNA 1
ENSG00000169715	MT1E	4.53681	23.2123	2.91823e-08	1.68955e-06	metallothionein 1E
ENSG00000105246	EBI3	4.53577	23.1954	0.00699092	0.0885123	Epstein-Barr virus induced 3
ENSG00000260873	SNTB2	4.53562	23.1931	0.0353492	0.275052	syntrophin beta 2
ENSG00000123572	NRK	4.53469	23.178	2.773e-47	4.12834e-44	Nik related kinase
ENSG00000174885	NLRP6	4.53413	23.1691	0.0101979	0.116701	NLR family pyrin domain containing 6
ENSG00000135111	TBX3	4.53328	23.1554	8.06505e-09	5.04291e-07	T-box transcription factor 3
ENSG00000161381	PLXDC1	4.53187	23.1328	4.4155e-18	8.7371e-16	plexin domain containing 1
ENSG00000106034	CPED1	4.52316	22.9936	4.04513e-15	5.85495e-13	cadherin like and PC-esterase domain containing 1
ENSG00000164093	PITX2	4.52135	22.9647	1.84807e-07	9.22974e-06	paired like homeodomain 2
ENSG00000205578	POM121B	4.51901	22.9275	3.29426e-19	7.10288e-17	POM121 transmembrane nucleoporin B (pseudogene)
ENSG00000164251	F2RL1	4.51357	22.8412	1.32795e-23	3.91883e-21	F2R like trypsin receptor 1
ENSG00000227686	VARS1	4.51125	22.8046	0.0301805	0.248045	valyl-tRNA synthetase 1
ENSG00000020633	RUNX3	4.50564	22.716	0.000111598	0.00288346	RUNX family transcription factor 3
ENSG00000111424	VDR	4.50027	22.6317	3.82839e-09	2.57779e-07	vitamin D receptor
ENSG00000105880	DLX5	4.48819	22.443	1.4718e-28	6.05451e-26	distal-less homeobox 5
ENSG00000100234	TIMP3	4.48808	22.4412	4.24236e-50	8.84222e-47	TIMP metallopeptidase inhibitor 3
ENSG00000172137	CALB2	4.4864	22.4152	6.84961e-08	3.77018e-06	calbindin 2
ENSG00000282830	CALB2	4.4864	22.4152	6.84961e-08	3.77018e-06	calbindin 2
ENSG00000224594	RPL29P19	4.46466	22.0799	0.0111501	0.123968	ribosomal protein L29 pseudogene 19
ENSG00000183160	TMEM119	4.45847	21.9853	6.10338e-15	8.75303e-13	transmembrane protein 119
ENSG00000135636	DYSF	4.45669	21.9582	2.79452e-31	1.34412e-28	dysferlin
ENSG00000250829	AC108865,1	4.4485	21.8339	0.0122439	0.132592	novel transcript
ENSG00000276403	AC105105,4	4.4467	21.8067	0.0108049	0.121295	novel transcript
ENSG00000285109	GATA4	4.44404	21.7665	0.0156572	0.158673	GATA binding protein 4
ENSG00000089012	SIRPG	4.4408	21.7177	0.00842836	0.101387	signal regulatory protein gamma
ENSG00000239836	PSMB9	4.43641	21.6518	0.00907851	0.106703	proteasome 20S subunit beta 9
ENSG00000243067	PSMB9	4.43641	21.6518	0.00907851	0.106703	proteasome 20S subunit beta 9
ENSG00000243594	PSMB9	4.43641	21.6518	0.00907851	0.106703	proteasome 20S subunit beta 9
ENSG00000156265	MAP3K7CL	4.43099	21.5705	1.05421e-09	7.89745e-08	MAP3K7 C-terminal like
ENSG00000183421	RIPK4	4.40634	21.2051	0.000557734	0.0114566	receptor interacting serine/threonine kinase 4
ENSG00000257178	AC103702,1	4.40294	21.1551	0.0332734	0.264842	novel transcript, sense intronic to HOXB3
ENSG00000196878	LAMB3	4.40195	21.1406	1.18822e-05	0.000394357	laminin subunit beta 3
ENSG00000138061	CYP1B1	4.40139	21.1325	1.5415e-44	1.85359e-41	cytochrome P450 family 1 subfamily B member 1
ENSG00000143369	ECM1	4.39942	21.1037	2.27309e-32	1.26903e-29	extracellular matrix protein 1
ENSG00000254818	AP004607,3	4.3992	21.1004	0.00936895	0.109377	Cdon homolog (mouse) (CDON) pseudogene
ENSG00000108242	CYP2C18	4.39224	20.9989	0.00902768	0.106346	cytochrome P450 family 2 subfamily C member 18
ENSG00000228582	TAP2	4.3609	20.5476	0.0158395	0.15995	transporter 2, ATP binding cassette subfamily B member
ENSG00000187479	C11orf96	4.35944	20.5269	1.3463e-08	8.23694e-07	chromosome 11 open reading frame 96
ENSG00000248572	EGFLAM-AS2	4.35773	20.5026	0.01478	0.152452	EGFLAM antisense RNA 2
ENSG00000081051	AFP	4.35666	20.4874	6.60607e-05	0.00181967	alpha fetoprotein
ENSG00000253974	NRG1-IT1	4.35646	20.4845	0.00244503	0.0393825	NRG1 intronic transcript 1
ENSG00000136630	HLX	4.35597	20.4775	1.99728e-05	0.000629467	H2,0 like homeobox
ENSG00000247993	FOXD1-AS1	4.35234	20.4261	0.0199392	0.186139	FOXD1 antisense RNA 1
ENSG00000137198	GMPR	4.34583	20.3341	3.59108e-06	0.000138095	guanosine monophosphate reductase
ENSG00000087303	NID2	4.33736	20.2151	3.19397e-49	5.87389e-46	nidogen 2
ENSG00000286717	AP001407,1	4.33434	20.1728	0.0197715	0.184933	novel transcript, antisense to KCNJ6
ENSG00000105329	TGFB1	4.32531	20.047	1.53116e-18	3.08839e-16	transforming growth factor beta 1
ENSG00000233532	LINC00460	4.30661	19.7888	2.40756e-07	1.17243e-05	long intergenic non-protein coding RNA 460
ENSG00000182601	HS3ST4	4.30602	19.7807	1.68536e-09	1.21408e-07	heparan sulfate-glucosamine 3-sulfotransferase 4
ENSG00000240065	PSMB9	4.29863	19.6797	0.0218796	0.19885	proteasome 20S subunit beta 9
ENSG00000196196	HRCT1	4.28054	19.4344	1.58446e-07	8.14747e-06	histidine rich carboxyl terminus 1
ENSG00000171522	PTGER4	4.28044	19.433	4.60082e-18	9.04654e-16	prostaglandin E receptor 4
ENSG00000234155	LINC02535	4.27619	19.3759	0.0110331	0.123105	long intergenic non-protein coding RNA 2535
ENSG00000164176	EDIL3	4.27481	19.3574	4.2785e-38	3.61522e-35	EGF like repeats and discoidin domains 3
ENSG00000198959	TGM2	4.27439	19.3517	4.34719e-16	7.042e-14	transglutaminase 2
ENSG00000088926	F11	4.2739	19.3452	0.0154863	0.157555	coagulation factor XI
ENSG00000111348	ARHGDIB	4.27211	19.3212	1.18122e-40	1.15405e-37	Rho GDP dissociation inhibitor beta
ENSG00000099860	GADD45B	4.26324	19.2027	2.42857e-18	4.8361e-16	growth arrest and DNA damage inducible beta
ENSG00000135903	PAX3	4.26168	19.182	1.16864e-27	4.34955e-25	paired box 3
ENSG00000254646	OR8B10P	4.26116	19.1751	0.0135368	0.142545	olfactory receptor family 8 subfamily B member 10 pseudogene
ENSG00000075891	PAX2	4.24937	19.019	0.0036221	0.0543124	paired box 2
ENSG00000245662	LINC02211	4.24443	18.954	0.0150102	0.154318	long intergenic non-protein coding RNA 2211
ENSG00000206235	TAP2	4.23828	18.8734	0.0166528	0.165123	transporter 2, ATP binding cassette subfamily B member
ENSG00000039068	CDH1	4.22862	18.7475	2.72678e-11	2.54478e-09	cadherin 1
ENSG00000139567	ACVRL1	4.22528	18.7041	1.34116e-16	2.26648e-14	activin A receptor like type 1
ENSG00000119681	LTBP2	4.22476	18.6973	9.52949e-17	1.65517e-14	latent transforming growth factor beta binding protein 2
ENSG00000115594	IL1R1	4.20977	18.5041	1.3256e-31	6.57833e-29	interleukin 1 receptor type 1
ENSG00000176678	FOXL1	4.208	18.4813	1.85384e-10	1.54969e-08	forkhead box L1
ENSG00000184254	ALDH1A3	4.2072	18.4712	1.22698e-07	6.46888e-06	aldehyde dehydrogenase 1 family member A3
ENSG00000135480	KRT7	4.20394	18.4294	0.000728492	0.0142526	keratin 7
ENSG00000206450	HLA-B	4.20376	18.4272	3.05194e-10	2.47833e-08	major histocompatibility complex, class I, B
ENSG00000145908	ZNF300	4.20261	18.4124	4.17273e-19	8.93536e-17	zinc finger protein 300
ENSG00000147883	CDKN2B	4.19566	18.3239	1.17442e-37	9.41463e-35	cyclin dependent kinase inhibitor 2B
ENSG00000197057	DTHD1	4.16763	17.9714	2.34877e-06	9.4023e-05	death domain containing 1
ENSG00000179855	GIPC3	4.15455	17.8092	3.99488e-05	0.00115431	GIPC PDZ domain containing family member 3
ENSG00000162645	GBP2	4.15039	17.7579	2.22018e-11	2.08443e-09	guanylate binding protein 2
ENSG00000154589	LY96	4.15015	17.7549	0.0175699	0.171664	lymphocyte antigen 96
ENSG00000115414	FN1	4.13606	17.5824	4.55543e-32	2.45553e-29	fibronectin 1
ENSG00000089127	OAS1	4.13425	17.5604	4.05983e-06	0.000153851	2'-5'-oligoadenylate synthetase 1
ENSG00000228714	AL691420,1	4.13022	17.5114	0.0250755	0.219719	novel transcript, antisense to DEC1
ENSG00000151615	POU4F2	4.12147	17.4054	1.71556e-07	8.73564e-06	POU class 4 homeobox 2
ENSG00000204381	LAYN	4.12145	17.4052	1.19182e-14	1.65604e-12	layilin
ENSG00000106333	PCOLCE	4.12108	17.4008	4.02116e-22	1.07451e-19	procollagen C-endopeptidase enhancer
ENSG00000174807	CD248	4.11109	17.2807	3.49428e-24	1.07103e-21	CD248 molecule
ENSG00000171992	SYNPO	4.11056	17.2743	8.82169e-33	5.10743e-30	synaptopodin
ENSG00000274488	LY6H	4.10522	17.2105	0.00063777	0.0127995	lymphocyte antigen 6 family member H
ENSG00000164690	SHH	4.10432	17.1998	8.68445e-07	3.73467e-05	sonic hedgehog signaling molecule
ENSG00000163132	MSX1	4.10222	17.1748	8.14557e-38	6.70166e-35	msh homeobox 1
ENSG00000268941	LINC01711	4.10089	17.159	0.0264697	0.227584	long intergenic non-protein coding RNA 1711
ENSG00000052850	ALX4	4.09894	17.1358	2.12933e-13	2.58028e-11	ALX homeobox 4
ENSG00000221869	CEBPD	4.09652	17.1071	3.99601e-11	3.60032e-09	CCAAT enhancer binding protein delta
ENSG00000278788	SBNO2	4.0951	17.0902	0.014539	0.150812	strawberry notch homolog 2
ENSG00000151468	CCDC3	4.09506	17.0897	2.63946e-25	8.77873e-23	coiled-coil domain containing 3
ENSG00000232287	SLC6A1-AS1	4.08259	16.9427	0.0184062	0.176657	SLC6A1 antisense RNA 1
ENSG00000100097	LGALS1	4.07544	16.8589	3.4956e-26	1.24189e-23	galectin 1
ENSG00000238279	BX470102,1	4.07468	16.85	0.0209795	0.192913	novel transcript
ENSG00000223532	HLA-B	4.06594	16.7483	7.99735e-09	5.02067e-07	major histocompatibility complex, class I, B
ENSG00000150556	LYPD6B	4.0524	16.5918	1.14536e-06	4.80008e-05	LY6/PLAUR domain containing 6B
ENSG00000116745	RPE65	4.04232	16.4763	9.41608e-12	9.25737e-10	retinoid isomerohydrolase RPE65
ENSG00000169245	CXCL10	4.04064	16.4571	0.00658322	0.0847685	C-X-C motif chemokine ligand 10
ENSG00000260517	AC009093,2	4.03508	16.3938	6.7702e-06	0.000242456	novel transcript
ENSG00000253819	LINC01151	4.03395	16.381	2.53205e-05	0.000775337	long intergenic non-protein coding RNA 1151
ENSG00000248498	ASNSP1	4.03323	16.3728	0.000503639	0.0104554	asparagine synthetase pseudogene 1
ENSG00000198336	MYL4	4.02563	16.2868	3.22899e-08	1.84217e-06	myosin light chain 4
ENSG00000226409	AL450332,1	4.02539	16.2841	0.0194343	0.183508	novel transcript
ENSG00000223481	TAP2	4.02488	16.2783	0.00122169	0.0220017	transporter 2, ATP binding cassette subfamily B member
ENSG00000225967	TAP2	4.02488	16.2783	0.00122169	0.0220017	transporter 2, ATP binding cassette subfamily B member
ENSG00000099260	PALMD	4.01928	16.2152	1.9983e-08	1.18784e-06	palmdelphin
ENSG00000164379	FOXQ1	4.0144	16.1605	0.0206163	0.190695	forkhead box Q1
ENSG00000165078	CPA6	4.00973	16.1083	0.0195155	0.183719	carboxypeptidase A6
ENSG00000159618	ADGRG5	4.00916	16.1019	0.0196982	0.184661	adhesion G protein-coupled receptor G5
ENSG00000261040	WFDC21P	4.00148	16.0165	0.0194255	0.18348	WAP four-disulfide core domain 21, pseudogene
ENSG00000134853	PDGFRA	3.99612	15.957	1.837e-16	3.07123e-14	platelet derived growth factor receptor alpha
ENSG00000172349	IL16	3.9913	15.9039	5.05439e-12	5.16406e-10	interleukin 16
ENSG00000186795	KCNK18	3.98672	15.8534	0.0320915	0.258851	potassium two pore domain channel subfamily K member 18
ENSG00000237556	KCND3-AS1	3.98193	15.8008	0.0291388	0.242362	KCND3 antisense RNA 1
ENSG00000115165	CYTIP	3.97741	15.7514	0.0276333	0.234128	cytohesin 1 interacting protein
ENSG00000129354	AP1M2	3.9742	15.7164	0.00391082	0.0577553	adaptor related protein complex 1 subunit mu 2
ENSG00000197461	PDGFA	3.97351	15.7089	6.09497e-13	7.00563e-11	platelet derived growth factor subunit A
ENSG00000185112	FAM43A	3.9722	15.6946	1.03108e-12	1.15128e-10	family with sequence similarity 43 member A
ENSG00000102007	PLP2	3.96875	15.6572	3.889e-17	6.98769e-15	proteolipid protein 2
ENSG00000050555	LAMC3	3.96802	15.6492	2.32656e-24	7.27374e-22	laminin subunit gamma 3
ENSG00000111341	MGP	3.96737	15.6421	3.34672e-07	1.56869e-05	matrix Gla protein
ENSG00000165935	SMCO2	3.96471	15.6133	0.0467082	0.32808	single-pass membrane protein with coiled-coil domains 2
ENSG00000180801	ARSJ	3.96196	15.5837	1.24377e-19	2.7384e-17	arylsulfatase family member J
ENSG00000147041	SYTL5	3.95322	15.4895	2.87741e-13	3.45998e-11	synaptotagmin like 5
ENSG00000165810	BTNL9	3.95307	15.4879	1.93071e-10	1.60964e-08	butyrophilin like 9
ENSG00000087494	PTHLH	3.95126	15.4685	1.24382e-13	1.53702e-11	parathyroid hormone like hormone
ENSG00000104413	ESRP1	3.94538	15.4056	0.00745437	0.09285	epithelial splicing regulatory protein 1
ENSG00000102802	MEDAG	3.94029	15.3513	1.52078e-05	0.000490666	mesenteric estrogen dependent adipogenesis
ENSG00000172819	RARG	3.93751	15.3217	1.03328e-16	1.76526e-14	retinoic acid receptor gamma
ENSG00000128510	CPA4	3.92991	15.2413	4.00713e-13	4.72751e-11	carboxypeptidase A4
ENSG00000280090	OR8B4	3.92962	15.2382	0.0281928	0.237451	olfactory receptor family 8 subfamily B member 4
ENSG00000171840	NINJ2	3.92923	15.2341	0.00146814	0.0258009	ninjurin 2
ENSG00000136542	GALNT5	3.9287	15.2285	3.51528e-12	3.62712e-10	polypeptide N-acetylgalactosaminyltransferase 5
ENSG00000135312	HTR1B	3.92161	15.1538	1.05174e-17	1.96896e-15	5-hydroxytryptamine receptor 1B
ENSG00000234710	AC060834,2	3.91378	15.0719	3.89049e-12	4.00106e-10	novel transcript
ENSG00000170801	HTRA3	3.90904	15.0224	2.22601e-28	8.80938e-26	HtrA serine peptidase 3
ENSG00000216316	AL022722,1	3.90889	15.0208	0.0310123	0.253151	60S Ribosomal Protein L13A (RPL13) pseudogene
ENSG00000131620	ANO1	3.9041	14.971	1.76443e-09	1.2577e-07	anoctamin 1
ENSG00000258017	AC011603,2	3.90226	14.9519	0.0107128	0.120476	novel transcript, antisense to TUBA1B
ENSG00000185585	OLFML2A	3.89327	14.8591	7.79972e-19	1.6149e-16	olfactomedin like 2A
ENSG00000287134	AC106845,1	3.88365	14.7603	3.25324e-06	0.000126662	novel transcript, antisense to DLC1
ENSG00000286785	LINC01622	3.87244	14.646	0.0262105	0.226054	long intergenic non-protein coding RNA 1622
ENSG00000230937	MIR205HG	3.86557	14.5765	0.00437268	0.0626812	MIR205 host gene
ENSG00000189120	SP6	3.85965	14.5168	0.000267619	0.00610718	Sp6 transcription factor
ENSG00000262352	LINC02564	3.85886	14.5088	0.00392172	0.0578343	long intergenic non-protein coding RNA 2564
ENSG00000253563	NKX2-1-AS1	3.85672	14.4873	0.00369198	0.0551486	NKX2-1 antisense RNA 1
ENSG00000224608	HLA-B	3.85359	14.456	2.56061e-06	0.000101851	major histocompatibility complex, class I, B
ENSG00000198771	RCSD1	3.85345	14.4546	2.75986e-21	6.84796e-19	RCSD domain containing 1
ENSG00000096696	DSP	3.85313	14.4513	4.9415e-18	9.65569e-16	desmoplakin
ENSG00000136574	GATA4	3.84983	14.4183	0.0343207	0.270005	GATA binding protein 4
ENSG00000128284	APOL3	3.84816	14.4016	9.56284e-05	0.00252263	apolipoprotein L3
ENSG00000204118	NAP1L6P	3.84717	14.3918	1.05746e-11	1.02672e-09	nucleosome assembly protein 1 like 6, pseudogene
ENSG00000267601	AC022966,1	3.83372	14.2582	0.0134918	0.142214	novel transcript, antisense to TIMP2
ENSG00000181195	PENK	3.83287	14.2498	5.43012e-07	2.42872e-05	proenkephalin
ENSG00000217416	ISCA1P1	3.82352	14.1577	0.281036	0.791915	iron-sulfur cluster assembly 1 pseudogene 1
ENSG00000124813	RUNX2	3.82346	14.1572	4.04868e-32	2.22066e-29	RUNX family transcription factor 2
ENSG00000125148	MT2A	3.82149	14.1379	3.09732e-13	3.71014e-11	metallothionein 2A
ENSG00000168830	HTR1E	3.8214	14.137	0.0030134	0.046616	5-hydroxytryptamine receptor 1E
ENSG00000138207	RBP4	3.82049	14.128	0.0394092	0.295678	retinol binding protein 4
ENSG00000226816	AC005082,1	3.81804	14.1041	6.90082e-07	3.03016e-05	novel transcript
ENSG00000137507	LRRC32	3.81782	14.1019	1.80703e-15	2.74247e-13	leucine rich repeat containing 32
ENSG00000279116	OR8D2	3.81567	14.0809	0.00271533	0.0427023	olfactory receptor family 8 subfamily D member 2
ENSG00000224417	AL606970,1	3.81431	14.0676	0.00849977	0.101737	novel transcript
ENSG00000230479	AP000695,1	3.8073	13.9995	0.07327	0.427133	novel transcript
ENSG00000154493	C10orf90	3.80523	13.9794	0.00525875	0.0716382	chromosome 10 open reading frame 90
ENSG00000197355	UAP1L1	3.80411	13.9685	2.08511e-06	8.43324e-05	UDP-N-acetylglucosamine pyrophosphorylase 1 like 1
ENSG00000160307	S100B	3.80213	13.9494	5.09716e-07	2.29953e-05	S100 calcium binding protein B
ENSG00000124749	COL21A1	3.79532	13.8837	5.91464e-06	0.000213775	collagen type XXI alpha 1 chain
ENSG00000168582	CRYGA	3.79376	13.8687	0.0437037	0.315757	crystallin gamma A
ENSG00000253706	AC011632,1	3.79262	13.8578	4.44153e-07	2.02715e-05	novel transcript, antisense to PI15
ENSG00000266446	AL449423,1	3.79116	13.8437	0.0172383	0.169264	novel transcript, sense intronic CDKN2B-AS1
ENSG00000163815	CLEC3B	3.78429	13.778	0.0770107	0.438409	C-type lectin domain family 3 member B
ENSG00000159167	STC1	3.78006	13.7377	2.70264e-37	2.06086e-34	stanniocalcin 1
ENSG00000278608	MAMDC2	3.77469	13.6865	0.000561257	0.0115214	MAM domain containing 2
ENSG00000113578	FGF1	3.77373	13.6775	1.70841e-15	2.64085e-13	fibroblast growth factor 1
ENSG00000118322	ATP10B	3.77268	13.6675	1.7184e-07	8.73564e-06	ATPase phospholipid transporting 10B (putative)
ENSG00000065717	TLE2	3.77191	13.6603	1.71699e-07	8.73564e-06	TLE family member 2, transcriptional corepressor
ENSG00000275210	AC245884,11	3.76767	13.6202	0.0269202	0.229958	novel transcript
ENSG00000213809	KLRK1	3.76616	13.6059	0.000243034	0.00562415	killer cell lectin like receptor K1
ENSG00000261257	AP000821,1	3.76013	13.5491	0.12557	0.566089	novel transcript
ENSG00000235931	LINC01553	3.7591	13.5395	0.0097651	0.113031	long intergenic non-protein coding RNA 1553
ENSG00000247193	AC104078,1	3.75456	13.4969	0.000519121	0.0107482	novel transcript, antisense to CENTD1
ENSG00000019549	SNAI2	3.75296	13.482	7.6289e-17	1.33246e-14	snail family transcriptional repressor 2
ENSG00000263257	AC040173,1	3.75255	13.4781	0.072385	0.424121	novel transcript
ENSG00000187498	COL4A1	3.74227	13.3824	3.86722e-09	2.58455e-07	collagen type IV alpha 1 chain
ENSG00000286318	AC096576,7	3.74213	13.3812	3.92158e-06	0.000149517	novel transcript, sense intronic to KCNIP4
ENSG00000287263	AC008875,3	3.73962	13.3579	1.29624e-10	1.10424e-08	novel transcript
ENSG00000164318	EGFLAM	3.73937	13.3556	4.3222e-23	1.21738e-20	EGF like, fibronectin type III and laminin G domains
ENSG00000238097	LINC02037	3.73296	13.2964	0.00683577	0.0872223	long intergenic non-protein coding RNA 2037
ENSG00000269586	CT45A10	3.73281	13.295	0.00430117	0.0620258	cancer/testis antigen family 45 member A10
ENSG00000283307	OR5AK4P	3.72551	13.2279	0.00616647	0.0806984	olfactory receptor family 5 subfamily AK member 4 pseudogene
ENSG00000175084	DES	3.72228	13.1983	3.15929e-10	2.55225e-08	desmin
ENSG00000116016	EPAS1	3.72218	13.1973	4.38142e-17	7.78299e-15	endothelial PAS domain protein 1
ENSG00000185885	IFITM1	3.72086	13.1853	3.42679e-13	4.08913e-11	interferon induced transmembrane protein 1
ENSG00000143520	FLG2	3.71154	13.1005	0.031988	0.25815	filaggrin family member 2
ENSG00000167105	TMEM92	3.71117	13.097	2.85337e-06	0.00011207	transmembrane protein 92
ENSG00000279141	LINC01451	3.71106	13.096	0.000937252	0.0177053	long intergenic non-protein coding RNA 1451
ENSG00000235387	SPAAR	3.711	13.0955	3.75055e-05	0.00109596	small regulatory polypeptide of amino acid response
ENSG00000218728	KRT18P44	3.7103	13.0892	0.0446494	0.319246	keratin 18 pseudogene 44
ENSG00000186340	THBS2	3.70491	13.0403	6.18826e-12	6.22089e-10	thrombospondin 2
ENSG00000116996	ZP4	3.70236	13.0173	0.0016651	0.0287294	zona pellucida glycoprotein 4
ENSG00000109047	RCVRN	3.69637	12.9634	0.00822898	0.0996665	recoverin
ENSG00000229415	SFTA3	3.69421	12.944	1.84675e-07	9.22974e-06	surfactant associated 3
ENSG00000132481	TRIM47	3.69312	12.9342	6.79547e-06	0.000243082	tripartite motif containing 47
ENSG00000275287	Metazoa_SRP	3.69305	12.9336	0.109421	0.527649	Metazoan signal recognition particle RNA
ENSG00000196639	HRH1	3.69135	12.9183	4.99687e-07	2.25755e-05	histamine receptor H1
ENSG00000255225	OR8B6P	3.68947	12.9016	0.0410078	0.303332	olfactory receptor family 8 subfamily B member 6 pseudogene
ENSG00000197442	MAP3K5	3.68771	12.8858	2.19291e-09	1.52693e-07	mitogen-activated protein kinase kinase kinase 5
ENSG00000204362	LINC02783	3.67065	12.7343	0.0412585	0.304151	long intergenic non-protein coding RNA 2783
ENSG00000281226	LINC02783	3.67065	12.7343	0.0412585	0.304151	long intergenic non-protein coding RNA 2783
ENSG00000231631	PSMB8	3.66919	12.7214	3.25884e-05	0.000969404	proteasome 20S subunit beta 8
ENSG00000260862	AC099506,1	3.66313	12.6681	0.0263238	0.226535	novel transcript
ENSG00000157227	MMP14	3.66033	12.6435	2.05515e-14	2.74582e-12	matrix metallopeptidase 14
ENSG00000281942	AC068473,6	3.65551	12.6014	0.0911205	0.481283	novel transcript
ENSG00000137491	SLCO2B1	3.65222	12.5727	3.44393e-08	1.95765e-06	solute carrier organic anion transporter family member 2B1
ENSG00000204248	COL11A2	3.65174	12.5685	0.0031784	0.0488063	collagen type XI alpha 2 chain
ENSG00000282697	AC073488,11	3.65035	12.5564	0.0395401	0.296276	chromodomain protein, Y chromosome-like (CDYL) pseudogene
ENSG00000230148	HOXB-AS1	3.63561	12.4288	1.84522e-05	0.000586923	HOXB cluster antisense RNA 1
ENSG00000186895	FGF3	3.63288	12.4053	0.0662603	0.404523	fibroblast growth factor 3
ENSG00000198796	ALPK2	3.62734	12.3577	4.44979e-28	1.69656e-25	alpha kinase 2
ENSG00000226037	LINC01040	3.62731	12.3575	0.057508	0.370798	long intergenic non-protein coding RNA 1040
ENSG00000168404	MLKL	3.62511	12.3386	3.76662e-13	4.46059e-11	mixed lineage kinase domain like pseudokinase
ENSG00000168621	GDNF	3.62437	12.3323	1.4219e-07	7.3967e-06	glial cell derived neurotrophic factor
ENSG00000256824	AP000721,2	3.62229	12.3146	0.0413098	0.304452	novel transcript, antisense to MACROD1
ENSG00000277734	TRAC	3.61792	12.2773	7.47968e-08	4.08819e-06	T cell receptor alpha constant
ENSG00000085741	WNT11	3.61644	12.2647	9.68872e-06	0.000332501	Wnt family member 11
ENSG00000163191	S100A11	3.61568	12.2582	1.45976e-35	9.71022e-33	S100 calcium binding protein A11
ENSG00000176971	FIBIN	3.61052	12.2144	4.73637e-20	1.08086e-17	fin bud initiation factor homolog
ENSG00000101825	MXRA5	3.60924	12.2037	8.94641e-44	1.03593e-40	matrix remodeling associated 5
ENSG00000163131	CTSS	3.60825	12.1953	5.14392e-07	2.31062e-05	cathepsin S
ENSG00000219992	AL391422,1	3.60481	12.1663	0.147592	0.611779	FUN14 domain containing 1 (FUNDC1) pseudogene
ENSG00000197646	PDCD1LG2	3.6046	12.1645	3.21676e-15	4.67761e-13	programmed cell death 1 ligand 2
ENSG00000102034	ELF4	3.60446	12.1633	2.86067e-25	9.41432e-23	E74 like ETS transcription factor 4
ENSG00000177359	AC024940,1	3.60189	12.1416	2.62442e-05	0.000800485	ovostatin 2
ENSG00000235978	AC018816,1	3.59782	12.1075	0.0525424	0.351979	novel transcript, antisense to ITPR1
ENSG00000260592	AC130456,3	3.57779	11.9404	0.0340767	0.268966	novel transcript, antisense to TMC5
ENSG00000227120	AC009238,1	3.57698	11.9338	0.048102	0.334043	pseudogene similar to part of Cdon homolog (mouse) (CDON)
ENSG00000235959	AC009237,6	3.57698	11.9338	0.048102	0.334043	pseudogene similar to part of Cdon homolog (mouse) (CDON)
ENSG00000163814	CDCP1	3.57412	11.9101	4.06859e-06	0.000153996	CUB domain containing protein 1
ENSG00000270442	AC008725,1	3.57384	11.9078	0.0526138	0.352155	peptidylprolyl isomerase G (cyclophilin G) (PPIG) pseudogene
ENSG00000080007	DDX43	3.57353	11.9053	0.0446759	0.319329	DEAD-box helicase 43
ENSG00000235649	MXRA5Y	3.57103	11.8847	9.13319e-13	1.03357e-10	matrix remodeling associated 5 Y-linked (pseudogene)
ENSG00000107485	GATA3	3.56928	11.8703	1.86704e-08	1.11608e-06	GATA binding protein 3
ENSG00000170891	CYTL1	3.56891	11.8672	3.05529e-11	2.82605e-09	cytokine like 1
ENSG00000234889	KPNB1P1	3.56072	11.8001	0.0864677	0.468719	KPNB1 pseudogene 1
ENSG00000236765	DXO	3.55521	11.755	0.0461005	0.325793	decapping exoribonuclease
ENSG00000176438	SYNE3	3.55225	11.731	4.8863e-08	2.73283e-06	spectrin repeat containing nuclear envelope family member 3
ENSG00000102755	FLT1	3.54738	11.6914	3.44549e-13	4.0958e-11	fms related receptor tyrosine kinase 1
ENSG00000231574	LINC02015	3.54726	11.6905	0.0599174	0.380821	long intergenic non-protein coding RNA 2015
ENSG00000196569	LAMA2	3.53794	11.6152	9.19691e-14	1.15475e-11	laminin subunit alpha 2
ENSG00000286648	AC068931,1	3.53768	11.6131	0.00273615	0.0429874	novel transcript, antisense to NRG1
ENSG00000159231	CBR3	3.53697	11.6074	8.61772e-07	3.71396e-05	carbonyl reductase 3
ENSG00000231981	RPL7L1P12	3.53656	11.604	0.0974204	0.495829	ribosomal protein L7 like 1 pseudogene 12
ENSG00000142156	COL6A1	3.5344	11.5867	0.00177183	0.0303033	collagen type VI alpha 1 chain
ENSG00000288539	AC022133,2	3.53419	11.585	9.60136e-05	0.00252622	novel transcript
ENSG00000235941	HSPA1A	3.52996	11.5511	5.70602e-11	5.03935e-09	heat shock protein family A (Hsp70) member 1A
ENSG00000230294	LINC02370	3.52598	11.5193	0.103476	0.513097	long intergenic non-protein coding RNA 2370
ENSG00000283079	LINC01515	3.52473	11.5093	1.53311e-23	4.47955e-21	long intergenic non-protein coding RNA 1515
ENSG00000238005	AL391832,2	3.52459	11.5082	0.00879346	0.104096	novel transcript
ENSG00000286963	AC074096,1	3.52331	11.498	0.0709796	0.419166	novel transcript, antisense to ALK
ENSG00000260482	AC008870,1	3.52262	11.4925	0.00079066	0.015306	novel transcript
ENSG00000273686	B2M	3.52044	11.4752	0.00847204	0.101599	beta-2-microglobulin
ENSG00000058335	RASGRF1	3.51969	11.4692	1.47298e-09	1.07848e-07	Ras protein specific guanine nucleotide releasing factor 1
ENSG00000162576	MXRA8	3.51659	11.4446	2.21104e-14	2.94154e-12	matrix remodeling associated 8
ENSG00000128340	RAC2	3.51542	11.4353	8.16654e-06	0.000284636	Rac family small GTPase 2
ENSG00000136155	SCEL	3.51453	11.4283	0.0970652	0.494806	sciellin
ENSG00000288234	BX255925,4	3.5136	11.4209	0.0669462	0.406646	novel transcript, antisense to NRARP
ENSG00000138395	CDK15	3.51304	11.4164	1.34722e-05	0.000441514	cyclin dependent kinase 15
ENSG00000160712	IL6R	3.51033	11.395	6.17959e-11	5.44222e-09	interleukin 6 receptor
ENSG00000285550	AC110014,1	3.50397	11.3449	0.00675524	0.086414	novel transcript
ENSG00000136352	NKX2-1	3.5039	11.3444	4.03046e-11	3.62093e-09	NK2 homeobox 1
ENSG00000286546	AL079338,1	3.50279	11.3356	1.2808e-12	1.41495e-10	novel transcript, antisense to MACROD2
ENSG00000236700	LINC01010	3.50011	11.3146	0.0991532	0.499827	long intergenic non-protein coding RNA 1010
ENSG00000215895	HSPA5P1	3.49706	11.2906	0.0570479	0.36911	HSPA5 pseudogene 1
ENSG00000159450	TCHH	3.49686	11.2891	0.000224832	0.00527317	trichohyalin
ENSG00000078401	EDN1	3.49494	11.2741	9.19048e-13	1.03357e-10	endothelin 1
ENSG00000179046	TRIML2	3.48825	11.222	1.20955e-05	0.000399808	tripartite motif family like 2
ENSG00000101425	BPI	3.48792	11.2194	0.0102303	0.117029	bactericidal permeability increasing protein
ENSG00000287712	AC005865,2	3.4877	11.2177	0.060716	0.383558	novel transcript
ENSG00000121743	GJA3	3.48121	11.1673	0.0118943	0.129841	gap junction protein alpha 3
ENSG00000286010	AC108925,1	3.48105	11.1661	0.0597216	0.380233	novel transcript
ENSG00000254605	AP003555,1	3.47883	11.1489	0.127497	0.57026	novel transcript
ENSG00000110675	ELMOD1	3.47778	11.1408	2.03932e-08	1.20982e-06	ELMO domain containing 1
ENSG00000187140	FOXD3	3.47605	11.1274	0.101388	0.506329	forkhead box D3
ENSG00000165606	DRGX	3.45974	11.0024	0.000809034	0.0155749	dorsal root ganglia homeobox
ENSG00000075429	CACNG5	3.45757	10.9858	4.21875e-09	2.79439e-07	calcium voltage-gated channel auxiliary subunit gamma 5
ENSG00000282501	AC073488,9	3.45438	10.9615	0.10887	0.526415	chromodomain protein, Y chromosome-like (CDYL) pseudogene
ENSG00000087116	ADAMTS2	3.45354	10.9552	1.35566e-10	1.1455e-08	ADAM metallopeptidase with thrombospondin type 1 motif 2
ENSG00000251321	PCAT4	3.44938	10.9236	0.115537	0.543019	prostate cancer associated transcript 4
ENSG00000256022	LINC02411	3.44564	10.8954	0.023656	0.210168	long intergenic non-protein coding RNA 2411
ENSG00000038945	MSR1	3.44148	10.8639	0.00446949	0.0635171	macrophage scavenger receptor 1
ENSG00000138772	ANXA3	3.44078	10.8587	1.4565e-17	2.69443e-15	annexin A3
ENSG00000149591	TAGLN	3.43904	10.8456	1.78087e-15	2.71595e-13	transgelin
ENSG00000188459	WASF4P	3.43637	10.8256	0.00848358	0.101621	WASP family member 4, pseudogene
ENSG00000225691	HLA-C	3.43538	10.8181	3.44487e-09	2.33623e-07	major histocompatibility complex, class I, C
ENSG00000112175	BMP5	3.43532	10.8177	1.45915e-11	1.39507e-09	bone morphogenetic protein 5
ENSG00000286194	AC138207,9	3.43156	10.7896	0.0601249	0.381319	Novel transcript
ENSG00000133980	VRTN	3.42997	10.7776	0.00634648	0.082228	vertebrae development associated
ENSG00000171956	FOXB1	3.41876	10.6942	3.0885e-12	3.20793e-10	forkhead box B1
ENSG00000090104	RGS1	3.41864	10.6933	4.48157e-07	2.03947e-05	regulator of G protein signaling 1
ENSG00000054598	FOXC1	3.41462	10.6636	7.2218e-20	1.6361e-17	forkhead box C1
ENSG00000228299	HLA-C	3.41408	10.6596	3.24134e-07	1.52616e-05	major histocompatibility complex, class I, C
ENSG00000286153	AP000331,1	3.41242	10.6473	7.59275e-05	0.0020588	novel transcript, antisense to RUNX1
ENSG00000257809	AC034102,5	3.41091	10.6362	0.111177	0.53253	novel transcript, antisense to MYL6B
ENSG00000116774	OLFML3	3.40908	10.6227	9.02899e-29	3.81463e-26	olfactomedin like 3
ENSG00000286423	AC004817,5	3.40836	10.6174	0.074924	0.43258	novel transcript
ENSG00000251129	LINC02506	3.40778	10.6131	4.29882e-05	0.00123642	long intergenic non-protein coding RNA 2506
ENSG00000187608	ISG15	3.40459	10.5897	5.36492e-10	4.22491e-08	ISG15 ubiquitin like modifier
ENSG00000273633	CDC42EP5	3.39934	10.5513	7.41868e-05	0.0020186	CDC42 effector protein 5
ENSG00000223749	MIR503HG	3.39369	10.51	3.03972e-20	7.09207e-18	MIR503 host gene
ENSG00000283802	ADAMTS2	3.39326	10.5069	3.83385e-11	3.48435e-09	ADAM metallopeptidase with thrombospondin type 1 motif 2
ENSG00000124942	AHNAK	3.3928	10.5035	7.10864e-12	7.12322e-10	AHNAK nucleoprotein
ENSG00000282540	WHAMMP2	3.38686	10.4604	9.37831e-11	8.07723e-09	WAS protein homolog associated with actin, golgi membranes and microtubules pseudogene 2
ENSG00000166289	PLEKHF1	3.38593	10.4536	2.49138e-12	2.62258e-10	pleckstrin homology and FYVE domain containing 1
ENSG00000276600	RAB7B	3.38243	10.4283	1.27563e-12	1.41423e-10	RAB7B, member RAS oncogene family
ENSG00000170965	PLAC1	3.3809	10.4172	0.0148492	0.153014	placenta enriched 1
ENSG00000250243	AC110296,1	3.37991	10.4101	0.0611413	0.384885	novel transcript
ENSG00000285520	AL353586,1	3.37843	10.3994	0.079761	0.447773	novel transcript, antisense to CCDC3
ENSG00000285283	AL035078,4	3.37425	10.3693	0.279888	0.790566	novel protein
ENSG00000006377	DLX6	3.3703	10.3409	6.46985e-16	1.03201e-13	distal-less homeobox 6
ENSG00000235085	AC091153,2	3.36962	10.3361	0.0650412	0.400285	novel transcript, antisense to PELP1
ENSG00000134545	KLRC1	3.36694	10.3169	0.0856491	0.465936	killer cell lectin like receptor C1
ENSG00000259727	AC103740,2	3.36105	10.2748	1.74245e-07	8.81489e-06	novel transcript
ENSG00000118640	VAMP8	3.35809	10.2538	1.54871e-07	8.00311e-06	vesicle associated membrane protein 8
ENSG00000255974	CYP2A6	3.35349	10.2211	0.0868499	0.469592	cytochrome P450 family 2 subfamily A member 6
ENSG00000276950	GSTT4	3.353	10.2177	0.135971	0.587841	glutathione S-transferase theta 4
ENSG00000164393	ADGRF2	3.34919	10.1908	0.00023204	0.00541569	adhesion G protein-coupled receptor F2
ENSG00000012504	NR1H4	3.34663	10.1727	0.115623	0.543151	nuclear receptor subfamily 1 group H member 4
ENSG00000286486	AL590483,4	3.34324	10.1488	0.0873758	0.471201	novel transcript
ENSG00000130303	BST2	3.34239	10.1428	3.55077e-06	0.000136713	bone marrow stromal cell antigen 2
ENSG00000128342	LIF	3.34124	10.1347	0.000110015	0.00284728	LIF interleukin 6 family cytokine
ENSG00000186910	SERPINA11	3.33973	10.1242	0.116349	0.54454	serpin family A member 11
ENSG00000257042	AC008011,2	3.33847	10.1153	0.0500979	0.342277	novel transcript, antisense to PTHLH
ENSG00000286123	AL049828,2	3.33839	10.1148	8.67968e-06	0.000300511	novel transcript
ENSG00000232935	AL359094,2	3.3363	10.1001	0.213586	0.721034	novel transcript, antisense to DOCK1
ENSG00000287136	AC073578,5	3.33142	10.066	0.126786	0.568864	novel transcript
ENSG00000222033	LINC01124	3.33006	10.0566	0.0777847	0.440669	long intergenic non-protein coding RNA 1124
ENSG00000242807	RPL26P31	3.31729	9.96792	0.112635	0.53605	ribosomal protein L26 pseudogene 31
ENSG00000075426	FOSL2	3.3164	9.96178	1.24871e-14	1.72742e-12	FOS like 2, AP-1 transcription factor subunit
ENSG00000126353	CCR7	3.31293	9.9378	0.00422165	0.0611328	C-C motif chemokine receptor 7
ENSG00000134817	APLNR	3.31054	9.92138	4.20532e-09	2.7914e-07	apelin receptor
ENSG00000196867	ZFP28	3.30611	9.89093	1.26849e-14	1.74706e-12	ZFP28 zinc finger protein
ENSG00000125378	BMP4	3.30565	9.88782	6.24506e-17	1.09689e-14	bone morphogenetic protein 4
ENSG00000264501	RN7SL731P	3.29857	9.83938	0.13579	0.587728	RNA, 7SL, cytoplasmic 731, pseudogene
ENSG00000237834	MOG	3.29712	9.82948	0.0561924	0.366305	myelin oligodendrocyte glycoprotein
ENSG00000278212	AC134878,2	3.29709	9.82931	1.01016e-05	0.000343651	MAFF interacting protein (pseudogene)
ENSG00000106546	AHR	3.29651	9.82533	2.59148e-20	6.09173e-18	aryl hydrocarbon receptor
ENSG00000226890	Z97652,1	3.29167	9.79246	0.0946014	0.488518	novel transcript, antisense to CRAMP1L
ENSG00000124097	HMGB1P1	3.2881	9.76823	0.0168771	0.166555	high mobility group box 1 pseudogene 1
ENSG00000169248	CXCL11	3.27573	9.68482	0.0339175	0.26798	C-X-C motif chemokine ligand 11
ENSG00000229132	EIF4A1P10	3.27481	9.67869	0.00522657	0.0712618	eukaryotic translation initiation factor 4A1 pseudogene 10
ENSG00000189058	APOD	3.27114	9.65406	0.0121711	0.131987	apolipoprotein D
ENSG00000159216	RUNX1	3.27095	9.65279	2.07993e-13	2.53023e-11	RUNX family transcription factor 1
ENSG00000237870	AC073130,1	3.27022	9.64794	0.00370392	0.0553005	uncharacterized LOC102724434
ENSG00000136826	KLF4	3.26555	9.61676	5.94366e-08	3.29473e-06	Kruppel like factor 4
ENSG00000204291	COL15A1	3.26555	9.61675	3.95371e-12	4.05275e-10	collagen type XV alpha 1 chain
ENSG00000248905	FMN1	3.26349	9.60306	2.85992e-23	8.20299e-21	formin 1
ENSG00000123689	G0S2	3.26286	9.59884	0.00632978	0.0822139	G0/G1 switch 2
ENSG00000253522	MIR3142HG	3.26139	9.58904	0.0162678	0.16275	MIR3142 host gene
ENSG00000281758	KCNIP4	3.26114	9.58739	0.046229	0.326328	potassium voltage-gated channel interacting protein 4
ENSG00000103335	PIEZO1	3.25866	9.57097	1.06687e-07	5.71141e-06	piezo type mechanosensitive ion channel component 1
ENSG00000138119	MYOF	3.25602	9.55346	1.20476e-22	3.27526e-20	myoferlin
ENSG00000287303	AP006248,5	3.2546	9.54402	0.0106068	0.119758	novel transcript, antisense to PDGFRL
ENSG00000234247	DNAJB6P6	3.25129	9.52216	0.0326467	0.261469	DNAJB6 pseudogene 6
ENSG00000168398	BDKRB2	3.24916	9.50812	0.000152818	0.00376196	bradykinin receptor B2
ENSG00000126458	RRAS	3.24745	9.49685	1.88816e-15	2.85175e-13	RAS related
ENSG00000185338	SOCS1	3.24602	9.48743	1.66301e-12	1.78056e-10	suppressor of cytokine signaling 1
ENSG00000231826	LINC01819	3.24167	9.4589	0.00249213	0.0399149	long intergenic non-protein coding RNA 1819
ENSG00000241186	TDGF1	3.23953	9.44487	0.000898036	0.0170469	teratocarcinoma-derived growth factor 1
ENSG00000225028	AC096541,1	3.23629	9.4237	0.00443673	0.0632225	novel transcript
ENSG00000092969	TGFB2	3.23363	9.40634	2.27189e-13	2.74241e-11	transforming growth factor beta 2
ENSG00000253953	PCDHGB4	3.23232	9.39779	8.74921e-33	5.10743e-30	protocadherin gamma subfamily B, 4
ENSG00000277152	AC110048,2	3.22965	9.3804	4.35803e-07	1.99195e-05	novel transcript
ENSG00000043143	JADE2	3.2265	9.35994	1.67142e-07	8.56642e-06	jade family PHD finger 2
ENSG00000133454	MYO18B	3.2254	9.35279	9.09868e-08	4.9045e-06	myosin XVIIIB
ENSG00000225437	PACRG-AS2	3.22192	9.33026	0.0523776	0.351288	PACRG antisense RNA 2
ENSG00000284969	AL049629,2	3.21849	9.30811	0.359431	0.849982	novel protein
ENSG00000043462	LCP2	3.21346	9.27575	0.00215976	0.0357831	lymphocyte cytosolic protein 2
ENSG00000226674	TEX41	3.21113	9.26078	6.02873e-10	4.7003e-08	testis expressed 41
ENSG00000164125	GASK1B	3.20068	9.19394	9.56666e-15	1.34122e-12	golgi associated kinase 1B
ENSG00000090339	ICAM1	3.19737	9.17286	7.59463e-09	4.82598e-07	intercellular adhesion molecule 1
ENSG00000099869	IGF2-AS	3.19518	9.15893	0.00650651	0.0839536	IGF2 antisense RNA
ENSG00000148848	ADAM12	3.18933	9.12189	9.07517e-20	2.04119e-17	ADAM metallopeptidase domain 12
ENSG00000260255	AC093524,1	3.18883	9.11873	0.00794696	0.0972422	TNF receptor-associated factor 7 (TRAF7) pseudogene
ENSG00000215512	AP005901,1	3.18849	9.11656	0.0045165	0.0640169	ankyrin repeat domain 30A (ANKRD30A) pseudogene
ENSG00000169885	CALML6	3.18522	9.09595	0.0315044	0.255765	calmodulin like 6
ENSG00000229970	AC007128,1	3.18491	9.09399	1.03864e-07	5.56983e-06	novel transcript, antisense to ICA1
ENSG00000091136	LAMB1	3.18183	9.07455	5.44315e-25	1.77265e-22	laminin subunit beta 1
ENSG00000088320	REM1	3.1783	9.05242	0.0751838	0.433201	RRAD and GEM like GTPase 1
ENSG00000276832	CDRT15P6	3.17773	9.04884	0.112262	0.535189	CDRT15 pseudogene 6
ENSG00000224318	CHL1-AS2	3.17446	9.02832	0.00219875	0.0362562	CHL1 antisense RNA 2
ENSG00000137033	IL33	3.17347	9.02215	0.091883	0.481985	interleukin 33
ENSG00000110852	CLEC2B	3.17012	9.00121	0.00229436	0.0374378	C-type lectin domain family 2 member B
ENSG00000197956	S100A6	3.16914	8.99513	1.16534e-09	8.65395e-08	S100 calcium binding protein A6
ENSG00000275719	AC008622,2	3.1678	8.98676	0.0550622	0.36249	novel transcript, antisense to SLC1A5
ENSG00000225614	ZNF469	3.16689	8.98106	1.44776e-05	0.000469043	zinc finger protein 469
ENSG00000261189	AL031058,1	3.16246	8.95354	1.06145e-06	4.49057e-05	novel transcript, antisense to DSP
ENSG00000139211	AMIGO2	3.16116	8.94547	3.27626e-12	3.39169e-10	adhesion molecule with Ig like domain 2
ENSG00000273622	CDC42EP5	3.15995	8.93796	3.24257e-05	0.000966403	CDC42 effector protein 5
ENSG00000231179	MICB	3.15861	8.92968	0.000350857	0.00772719	MHC class I polypeptide-related sequence B
ENSG00000204516	MICB	3.15861	8.92968	0.000350857	0.00772719	MHC class I polypeptide-related sequence B
ENSG00000240890	AC020633,1	3.15817	8.92698	0.0209745	0.192913	G2/M-phase specific E3 ubiquitin ligase (G2E3) pseudogene
ENSG00000260228	AC009119,1	3.15543	8.91001	1.19948e-08	7.36749e-07	novel transcript, antisense to CDH13
ENSG00000234393	AL592546,2	3.14929	8.87218	0.019308	0.182702	novel transcript
ENSG00000271857	AL096865,1	3.14767	8.86224	2.97905e-05	0.000892973	novel transcript, antisense to RUNX2
ENSG00000237586	AC090192,1	3.14617	8.85301	0.0273853	0.232947	SRY (sex determining region Y)-box 2 (SOX2) pseudogene
ENSG00000115107	STEAP3	3.13614	8.7917	1.03976e-05	0.00035215	STEAP3 metalloreductase
ENSG00000258998	LINC02302	3.13443	8.78128	0.00576375	0.0765496	long intergenic non-protein coding RNA 2302
ENSG00000267765	AC100793,3	3.13164	8.7643	0.0540656	0.358365	novel transcript, antisense to CNTNAP1
ENSG00000178860	MSC	3.13029	8.75612	0.000181467	0.00437424	musculin
ENSG00000244242	IFITM10	3.12725	8.73765	0.000828766	0.0159156	interferon induced transmembrane protein 10
ENSG00000231453	LINC01305	3.12394	8.71767	0.000190375	0.00457837	long intergenic non-protein coding RNA 1305
ENSG00000288614	AL031178,1	3.12033	8.69586	0.10604	0.519559	novel protein
ENSG00000007908	SELE	3.11343	8.6544	0.0403836	0.300179	selectin E
ENSG00000234745	HLA-B	3.11319	8.65294	0.0101703	0.116535	major histocompatibility complex, class I, B
ENSG00000250131	AC078881,1	3.11298	8.65167	1.19307e-16	2.02719e-14	novel transcript
ENSG00000223611	SUPT20HL2	3.11025	8.63535	0.0108923	0.121925	SUPT20H like 2
ENSG00000134531	EMP1	3.10127	8.58176	7.25378e-13	8.27673e-11	epithelial membrane protein 1
ENSG00000285882	AC093516,1	3.10083	8.57911	0.012218	0.132357	novel transcript, sense intronic to HS3ST4
ENSG00000128274	A4GALT	3.09686	8.55555	1.72084e-05	0.000551234	alpha 1,4-galactosyltransferase (P blood group)
ENSG00000196468	FGF16	3.09547	8.54733	0.0705298	0.418185	fibroblast growth factor 16
ENSG00000171621	SPSB1	3.09537	8.54669	6.56935e-16	1.04256e-13	splA/ryanodine receptor domain and SOCS box containing 1
ENSG00000271167	LINC01109	3.09509	8.54503	0.00880524	0.104157	long intergenic non-protein coding RNA 1109
ENSG00000130720	FIBCD1	3.09284	8.53171	0.000403208	0.00867577	fibrinogen C domain containing 1
ENSG00000101276	SLC52A3	3.09218	8.52786	0.00928198	0.108564	solute carrier family 52 member 3
ENSG00000138435	CHRNA1	3.09153	8.52398	5.36463e-06	0.000197085	cholinergic receptor nicotinic alpha 1 subunit
ENSG00000228065	LINC01515	3.09093	8.52046	2.55139e-20	6.04293e-18	long intergenic non-protein coding RNA 1515
ENSG00000006116	CACNG3	3.08819	8.50426	0.0333908	0.265327	calcium voltage-gated channel auxiliary subunit gamma 3
ENSG00000249413	AC116049,1	3.08396	8.47939	1.06598e-06	4.50363e-05	novel transcript
ENSG00000258829	AC026888,1	3.08116	8.46297	0.0301801	0.248045	novel transcript, antisense to NRXN3
ENSG00000158270	COLEC12	3.08098	8.46189	1.79164e-26	6.43836e-24	collectin subfamily member 12
ENSG00000233854	POU6F2-AS2	3.07878	8.44903	0.000317069	0.00710089	POU6F2 antisense RNA 2
ENSG00000261742	LINC00922	3.07503	8.42707	0.0515324	0.347839	long intergenic non-protein coding RNA 922
ENSG00000198768	APCDD1L	3.07272	8.4136	0.000291987	0.00660064	APC down-regulated 1 like
ENSG00000163762	TM4SF18	3.07144	8.40614	1.03702e-11	1.01634e-09	transmembrane 4 L six family member 18
ENSG00000111087	GLI1	3.06989	8.39707	1.19802e-07	6.33757e-06	GLI family zinc finger 1
ENSG00000230705	TAP1	3.06088	8.34481	0.000205372	0.00488642	transporter 1, ATP binding cassette subfamily B member
ENSG00000285838	AL646090,2	3.06011	8.34034	0.0146838	0.15171	novel transcript
ENSG00000145536	ADAMTS16	3.05357	8.30262	1.58033e-11	1.50632e-09	ADAM metallopeptidase with thrombospondin type 1 motif 16
ENSG00000152192	POU4F1	3.05043	8.28458	1.24444e-06	5.20136e-05	POU class 4 homeobox 1
ENSG00000172986	GXYLT2	3.04982	8.28107	5.18588e-17	9.15996e-15	glucoside xylosyltransferase 2
ENSG00000075035	WSCD2	3.04959	8.27977	1.43872e-05	0.000467085	WSC domain containing 2
ENSG00000173917	HOXB2	3.04838	8.27283	1.22308e-07	6.45916e-06	homeobox B2
ENSG00000136235	GPNMB	3.04716	8.26581	1.54883e-08	9.3661e-07	glycoprotein nmb
ENSG00000112561	TFEB	3.0452	8.25462	6.39379e-10	4.92354e-08	transcription factor EB
ENSG00000134640	MTNR1B	3.0447	8.25175	0.0389081	0.293397	melatonin receptor 1B
ENSG00000113083	LOX	3.04454	8.25084	3.70257e-28	1.44696e-25	lysyl oxidase
ENSG00000168394	TAP1	3.04391	8.24723	4.53998e-06	0.000169377	transporter 1, ATP binding cassette subfamily B member
ENSG00000280916	FOXCUT	3.03918	8.22024	0.0104878	0.118762	FOXC1 upstream transcript
ENSG00000169933	FRMPD4	3.03841	8.21587	0.0149768	0.154076	FERM and PDZ domain containing 4
ENSG00000274330	AL160191,3	3.03804	8.21375	0.00225563	0.0369602	ADAM metallopeptidase domain 20 (ADAM20) pseudogene
ENSG00000218672	AC008060,1	3.03646	8.20477	6.8946e-06	0.000246065	novel transcript
ENSG00000257605	MYG1-AS1	3.03547	8.1991	0.069597	0.416357	MYG1 antisense RNA 1
ENSG00000258815	LINC02820	3.03442	8.19316	0.000227073	0.00532039	long intergenic non-protein coding RNA 2820
ENSG00000185774	KCNIP4	3.03413	8.19152	1.82534e-05	0.000581728	potassium voltage-gated channel interacting protein 4
ENSG00000105976	MET	3.03164	8.17737	3.29466e-16	5.3929e-14	MET proto-oncogene, receptor tyrosine kinase
ENSG00000150361	KLHL1	3.03019	8.16915	0.00054087	0.011152	kelch like family member 1
ENSG00000134240	HMGCS2	3.02933	8.1643	0.0316956	0.256718	3-hydroxy-3-methylglutaryl-CoA synthase 2
ENSG00000160219	GAB3	3.02894	8.16212	5.42823e-06	0.000199188	GRB2 associated binding protein 3
ENSG00000164509	IL31RA	3.02823	8.15807	3.66961e-08	2.07838e-06	interleukin 31 receptor A
ENSG00000256654	AC005906,2	3.02213	8.12368	0.00889036	0.105084	novel transcript, sense overlapping KCNA1
ENSG00000274529	SEBOX	3.02101	8.11734	0.098246	0.49758	SEBOX homeobox
ENSG00000108691	CCL2	3.02051	8.11455	2.3777e-09	1.64826e-07	C-C motif chemokine ligand 2
ENSG00000167757	KLK11	3.01888	8.10538	0.0792387	0.446444	kallikrein related peptidase 11
ENSG00000224982	TMEM233	3.01851	8.10333	2.33627e-05	0.000723898	transmembrane protein 233
ENSG00000268818	AL049747,1	3.01785	8.09959	0.0570276	0.369057	novel transcript
ENSG00000124019	FAM124B	3.01589	8.08857	0.0311076	0.253664	family with sequence similarity 124 member B
ENSG00000274092	AC106739,1	3.01414	8.07879	0.017576	0.171664	novel transcript, antisense to IL4R
ENSG00000259863	SH3RF3-AS1	3.01412	8.07871	0.000868884	0.0165336	SH3RF3 antisense RNA 1
ENSG00000245870	LINC00682	3.01249	8.06954	0.12147	0.556776	long intergenic non-protein coding RNA 682
ENSG00000267120	AD000671,2	3.01202	8.06696	0.0136349	0.143481	novel transcript
ENSG00000261127	AC133548,2	3.01186	8.06602	0.0103114	0.117656	protein phosphatase 2, regulatory subunit B'', beta (PPP2R3B) pseudogene
ENSG00000253687	AC008456,1	3.01143	8.06365	0.0683526	0.411987	novel transcript
ENSG00000274354	AC105105,3	3.01012	8.05632	2.30402e-05	0.000714612	novel transcript, sense intronic to ALPK2
ENSG00000185404	SP140L	3.00767	8.04262	1.75428e-15	2.68852e-13	SP140 nuclear body protein like
ENSG00000243349	AL358394,2	3.00445	8.02471	0.0550104	0.362302	novel transcript
ENSG00000156466	GDF6	3.00365	8.02028	1.28742e-09	9.51536e-08	growth differentiation factor 6
ENSG00000288175	FO681492,2	3.00326	8.01809	0.272055	0.785078	synaptotagmin-15
ENSG00000166033	HTRA1	2.99777	7.98766	4.4399e-09	2.9223e-07	HtrA serine peptidase 1
ENSG00000287278	AL353600,2	2.99712	7.98403	0.0119867	0.130576	novel transcript
ENSG00000164220	F2RL2	2.99637	7.97988	6.41772e-16	1.02894e-13	coagulation factor II thrombin receptor like 2
ENSG00000268089	GABRQ	2.99388	7.96612	1.4434e-06	5.977e-05	gamma-aminobutyric acid type A receptor subunit theta
ENSG00000270504	AL391422,4	2.99275	7.95989	1.78923e-06	7.26472e-05	novel transcript, antisense to PXDC1
ENSG00000250420	AACSP1	2.98974	7.94331	3.11033e-05	0.000928763	acetoacetyl-CoA synthetase pseudogene 1
ENSG00000240508	PSMB9	2.98714	7.92903	0.0484374	0.335107	proteasome 20S subunit beta 9
ENSG00000242711	PSMB9	2.98714	7.92903	0.0484374	0.335107	proteasome 20S subunit beta 9
ENSG00000243958	PSMB9	2.98714	7.92903	0.0484374	0.335107	proteasome 20S subunit beta 9
ENSG00000137345	MOG	2.9828	7.9052	0.0111632	0.124069	myelin oligodendrocyte glycoprotein
ENSG00000286537	AL512655,1	2.97763	7.87692	0.0177006	0.172557	novel transcript
ENSG00000277044	OPRL1	2.9754	7.86472	0.0980766	0.497367	opioid related nociceptin receptor 1
ENSG00000177699	AC011944,1	2.9745	7.85982	0.00296002	0.0459157	novel transcript, antisense to RASGRF1
ENSG00000120820	GLT8D2	2.97266	7.84983	5.19277e-14	6.68093e-12	glycosyltransferase 8 domain containing 2
ENSG00000165912	PACSIN3	2.97066	7.83892	6.687e-05	0.00183549	protein kinase C and casein kinase substrate in neurons 3
ENSG00000221946	FXYD7	2.96978	7.83419	8.94661e-06	0.00030941	FXYD domain containing ion transport regulator 7
ENSG00000013725	CD6	2.96508	7.80869	0.00145601	0.0256166	CD6 molecule
ENSG00000159674	SPON2	2.96116	7.7875	7.57306e-06	0.00026753	spondin 2
ENSG00000008517	IL32	2.95812	7.7711	0.000259019	0.00593694	interleukin 32
ENSG00000286502	AL645768,1	2.95735	7.76694	5.63145e-05	0.00158187	novel transcript, antisense to COL5A1
ENSG00000285547	AL133500,1	2.95652	7.76247	0.00436522	0.0626227	novel protein
ENSG00000053438	NNAT	2.95536	7.75625	5.23541e-14	6.70819e-12	neuronatin
ENSG00000135046	ANXA1	2.95376	7.74766	4.97155e-32	2.63442e-29	annexin A1
ENSG00000229056	HECW2-AS1	2.95293	7.74323	1.03152e-06	4.36986e-05	HECW2 antisense RNA 1
ENSG00000255004	SLC1A2-AS1	2.95086	7.7321	0.037355	0.285333	SLC1A2 antisense RNA 1
ENSG00000184058	TBX1	2.9488	7.72105	0.000783205	0.0151711	T-box transcription factor 1
ENSG00000260995	AL512634,1	2.94116	7.6803	0.0346994	0.271754	novel transcript
ENSG00000164129	NPY5R	2.93984	7.67328	5.76708e-05	0.00161128	neuropeptide Y receptor Y5
ENSG00000223382	LINC01778	2.93936	7.67069	0.0228172	0.204988	long intergenic non-protein coding RNA 1778
ENSG00000228459	LINC01546	2.93622	7.65401	6.945e-07	3.04528e-05	long intergenic non-protein coding RNA 1546
ENSG00000109846	CRYAB	2.93404	7.64247	0.0102514	0.117184	crystallin alpha B
ENSG00000176256	HMGB4	2.93392	7.64187	0.039959	0.298371	high mobility group box 4
ENSG00000204577	LILRB3	2.93347	7.63948	0.0443148	0.317838	leukocyte immunoglobulin like receptor B3
ENSG00000250722	SELENOP	2.93166	7.62987	2.82799e-07	1.3519e-05	selenoprotein P
ENSG00000171234	UGT2B7	2.93166	7.62986	0.000867004	0.016518	UDP glucuronosyltransferase family 2 member B7
ENSG00000240389	EGFL8	2.92369	7.58784	0.00823116	0.0996665	EGF like domain multiple 8
ENSG00000134259	NGF	2.92197	7.57882	0.00454101	0.0642981	nerve growth factor
ENSG00000113580	NR3C1	2.91983	7.56759	2.32853e-15	3.4502e-13	nuclear receptor subfamily 3 group C member 1
ENSG00000185837	HDHD5-AS1	2.91833	7.55971	0.103648	0.51338	HDHD5 antisense RNA 1
ENSG00000227496	AC099066,2	2.91805	7.55824	0.00122945	0.0221287	novel transcript
ENSG00000110719	TCIRG1	2.91768	7.5563	5.16391e-07	2.31628e-05	T cell immune regulator 1, ATPase H+ transporting V0 subunit a3
ENSG00000196549	MME	2.91706	7.55307	1.66064e-16	2.7913e-14	membrane metalloendopeptidase
ENSG00000165694	FRMD7	2.91233	7.52833	0.000110239	0.00285072	FERM domain containing 7
ENSG00000107317	PTGDS	2.90779	7.5047	0.0519865	0.349829	prostaglandin D2 synthase
ENSG00000253161	LINC01605	2.90724	7.50181	0.104248	0.514802	long intergenic non-protein coding RNA 1605
ENSG00000183378	OVCH2	2.9066	7.4985	0.0110253	0.123086	ovochymase 2
ENSG00000231437	LINC01750	2.90602	7.4955	0.000799591	0.0154216	long intergenic non-protein coding RNA 1750
ENSG00000105971	CAV2	2.90362	7.48302	2.05328e-24	6.5504e-22	caveolin 2
ENSG00000145623	OSMR	2.90358	7.48283	9.18132e-13	1.03357e-10	oncostatin M receptor
ENSG00000227365	AC008060,2	2.9021	7.47514	0.00621575	0.0812073	novel transcript, antisense to CNPY1
ENSG00000133135	RNF128	2.89872	7.45766	0.00065102	0.0129723	ring finger protein 128
ENSG00000277641	WNT3	2.89868	7.45745	0.0352347	0.274434	Wnt family member 3
ENSG00000122859	NEUROG3	2.89574	7.44226	0.00234129	0.037988	neurogenin 3
ENSG00000113389	NPR3	2.89476	7.43721	1.03225e-05	0.000350403	natriuretic peptide receptor 3
ENSG00000250509	AC034213,1	2.8939	7.43279	0.0391702	0.29487	novel transcript
ENSG00000156510	HKDC1	2.89352	7.43081	0.00575247	0.0764648	hexokinase domain containing 1
ENSG00000170953	OR8B12	2.89304	7.42835	0.0611063	0.384885	olfactory receptor family 8 subfamily B member 12
ENSG00000150048	CLEC1A	2.89171	7.42152	0.00120273	0.0217731	C-type lectin domain family 1 member A
ENSG00000260426	AC008060,4	2.88993	7.41235	9.70817e-05	0.00255056	novel transcript, overlapping novel protein
ENSG00000275070	Metazoa_SRP	2.88919	7.40856	0.113735	0.53884	Metazoan signal recognition particle RNA
ENSG00000154229	PRKCA	2.88888	7.40696	9.82116e-23	2.71725e-20	protein kinase C alpha
ENSG00000225953	SATB2-AS1	2.88578	7.39104	0.000745438	0.0145477	SATB2 antisense RNA 1
ENSG00000237599	TAP2	2.88575	7.39088	0.0835049	0.460197	transporter 2, ATP binding cassette subfamily B member
ENSG00000206297	TAP1	2.88517	7.38794	3.80184e-05	0.00110878	transporter 1, ATP binding cassette subfamily B member
ENSG00000167779	IGFBP6	2.88116	7.36743	4.2391e-06	0.000159062	insulin like growth factor binding protein 6
ENSG00000009709	PAX7	2.88104	7.3668	3.24036e-08	1.84529e-06	paired box 7
ENSG00000162947	LINC01931	2.88049	7.36401	0.072149	0.423603	long intergenic non-protein coding RNA 1931
ENSG00000182853	VMO1	2.87952	7.35903	0.0552132	0.362785	vitelline membrane outer layer 1 homolog
ENSG00000259132	AL132780,3	2.87818	7.35221	0.467542	0.907941	novel protein
ENSG00000287692	AC053545,1	2.87773	7.34993	0.0318153	0.257288	novel transcript
ENSG00000197125	OR8B8	2.8765	7.34368	0.000200688	0.00478769	olfactory receptor family 8 subfamily B member 8
ENSG00000259417	CTXND1	2.87616	7.34191	0.000351461	0.00772719	cortexin domain containing 1
ENSG00000144655	CSRNP1	2.87205	7.32103	6.37657e-10	4.92354e-08	cysteine and serine rich nuclear protein 1
ENSG00000157502	PWWP3B	2.87204	7.32098	2.24729e-11	2.10358e-09	PWWP domain containing 3B
ENSG00000275300	MCCC2	2.87011	7.31121	0.027256	0.232169	methylcrotonoyl-CoA carboxylase 2
ENSG00000284669	AC092053,3	2.86675	7.29418	1.51367e-05	0.000488879	novel transcript, antisense CSRNP1
ENSG00000116132	PRRX1	2.86387	7.27966	5.49667e-12	5.57948e-10	paired related homeobox 1
ENSG00000126785	RHOJ	2.85901	7.2552	5.54652e-08	3.08552e-06	ras homolog family member J
ENSG00000224286	LINC01142	2.8589	7.25463	0.0798119	0.447817	long intergenic non-protein coding RNA 1142
ENSG00000255026	AC136475,3	2.85824	7.25128	0.00909267	0.106789	novel transcript
ENSG00000282435	AC246817,4	2.85407	7.23035	0.0117086	0.128601	novel transcript
ENSG00000227816	TAP1	2.85157	7.21784	0.000238572	0.00554552	transporter 1, ATP binding cassette subfamily B member
ENSG00000181273	OR5AK2	2.85137	7.21684	0.0509588	0.34582	olfactory receptor family 5 subfamily AK member 2
ENSG00000262327	AGK	2.8504	7.21199	0.000655006	0.0130351	acylglycerol kinase
ENSG00000237022	HLA-C	2.84639	7.19198	0.000563951	0.011554	major histocompatibility complex, class I, C
ENSG00000226171	DHX16	2.84538	7.18696	0.00825395	0.0998544	DEAH-box helicase 16
ENSG00000256637	LINC01965	2.83949	7.15766	2.84093e-10	2.31835e-08	long intergenic non-protein coding RNA 1965
ENSG00000123146	ADGRE5	2.83791	7.14981	1.43489e-08	8.74473e-07	adhesion G protein-coupled receptor E5
ENSG00000215089	KRT18P11	2.8336	7.12849	0.00553145	0.074509	keratin 18 pseudogene 11
ENSG00000177468	OLIG3	2.83301	7.12558	3.47748e-07	1.62269e-05	oligodendrocyte transcription factor 3
ENSG00000196460	RFX8	2.83131	7.11719	0.00101407	0.0189391	RFX family member 8, lacking RFX DNA binding domain
ENSG00000163565	IFI16	2.831	7.11566	2.29625e-08	1.35115e-06	interferon gamma inducible protein 16
ENSG00000285621	AL138999,2	2.8309	7.11518	0.0543482	0.359759	novel transcript, antisense to STARD13
ENSG00000285561	AP001804,1	2.82788	7.10032	0.000287385	0.00651072	novel transcript
ENSG00000160789	LMNA	2.82732	7.09754	2.74782e-05	0.000832441	lamin A/C
ENSG00000283849	AC092053,2	2.82728	7.09737	0.054499	0.360376	novel transcript, antisense CSRNP1
ENSG00000109625	CPZ	2.82235	7.07312	0.000131559	0.00332773	carboxypeptidase Z
ENSG00000278109	Metazoa_SRP	2.82173	7.0701	0.200797	0.700326	Metazoan signal recognition particle RNA
ENSG00000136830	NIBAN2	2.82105	7.06677	2.15368e-06	8.67688e-05	niban apoptosis regulator 2
ENSG00000257702	LBX2-AS1	2.81319	7.02837	0.000725095	0.0142217	LBX2 antisense RNA 1
ENSG00000153071	DAB2	2.8122	7.02353	8.82521e-23	2.46349e-20	DAB adaptor protein 2
ENSG00000196754	S100A2	2.81018	7.01372	0.010162	0.116503	S100 calcium binding protein A2
ENSG00000165424	ZCCHC24	2.80955	7.01065	4.52619e-20	1.04049e-17	zinc finger CCHC-type containing 24
ENSG00000175592	FOSL1	2.80943	7.01006	0.000128229	0.00325401	FOS like 1, AP-1 transcription factor subunit
ENSG00000234702	VDAC1P3	2.80903	7.00814	0.000164453	0.0040105	voltage dependent anion channel 1 pseudogene 3
ENSG00000117152	RGS4	2.80796	7.00293	8.26901e-22	2.13655e-19	regulator of G protein signaling 4
ENSG00000161544	CYGB	2.80793	7.0028	6.81331e-07	2.99594e-05	cytoglobin
ENSG00000266846	AP001021,3	2.80582	6.99254	3.85709e-05	0.00112384	novel transcript, antisense to L3MBTL4
ENSG00000160255	ITGB2	2.80464	6.98686	0.105417	0.518119	integrin subunit beta 2
ENSG00000230535	BASP1P1	2.801	6.96921	1.97725e-05	0.000624413	BASP1 pseudogene 1
ENSG00000234091	AL157392,2	2.80052	6.9669	0.0461331	0.325798	novel transcript
ENSG00000181577	C6orf223	2.80004	6.96459	0.000752626	0.0146696	chromosome 6 open reading frame 223
ENSG00000123104	ITPR2	2.79864	6.95786	1.1138e-18	2.26116e-16	inositol 1,4,5-trisphosphate receptor type 2
ENSG00000284461	AC027644,4	2.79827	6.95605	0.00335699	0.0510223	novel transcript
ENSG00000162631	NTNG1	2.79613	6.94573	4.53816e-08	2.54267e-06	netrin G1
ENSG00000130300	PLVAP	2.79392	6.9351	0.0147305	0.152042	plasmalemma vesicle associated protein
ENSG00000223501	VPS52	2.78974	6.91504	6.14965e-05	0.00170295	VPS52 subunit of GARP complex
ENSG00000179954	SSC5D	2.78798	6.9066	1.65831e-06	6.78604e-05	scavenger receptor cysteine rich family member with 5 domains
ENSG00000131015	ULBP2	2.78406	6.88787	0.000461522	0.00974275	UL16 binding protein 2
ENSG00000196990	FAM163B	2.77666	6.85266	0.0177536	0.172912	family with sequence similarity 163 member B
ENSG00000280776	LINC01202	2.77653	6.85205	0.0870185	0.470195	long intergenic non-protein coding RNA 1202
ENSG00000112769	LAMA4	2.77583	6.84869	2.76117e-12	2.88713e-10	laminin subunit alpha 4
ENSG00000146910	CNPY1	2.77392	6.83965	0.000492786	0.0102915	canopy FGF signaling regulator 1
ENSG00000087589	CASS4	2.77305	6.83549	2.65682e-10	2.18013e-08	Cas scaffold protein family member 4
ENSG00000006327	TNFRSF12A	2.76647	6.80439	4.17231e-07	1.91828e-05	TNF receptor superfamily member 12A
ENSG00000188487	INSC	2.76633	6.80376	0.0299187	0.246619	INSC spindle orientation adaptor protein
ENSG00000127528	KLF2	2.7661	6.80269	0.000596904	0.0121337	Kruppel like factor 2
ENSG00000154553	PDLIM3	2.76507	6.7978	8.00263e-24	2.42907e-21	PDZ and LIM domain 3
ENSG00000183801	OLFML1	2.75881	6.76839	6.06875e-09	3.90398e-07	olfactomedin like 1
ENSG00000287156	AL138479,2	2.75733	6.76144	0.000739736	0.0144544	novel transcript, antisense to BMP4
ENSG00000205693	MANSC4	2.75523	6.75161	0.00572057	0.0762027	MANSC domain containing 4
ENSG00000263310	SALL3	2.75418	6.74669	5.67121e-05	0.0015916	spalt like transcription factor 3
ENSG00000287023	AC018978,1	2.75296	6.741	0.0769788	0.438409	novel transcript
ENSG00000238107	LINC02806	2.75276	6.74006	0.0627947	0.391611	long intergenic non-protein coding RNA 2806
ENSG00000250379	AC020659,2	2.75028	6.72846	0.102366	0.509453	novel transcript
ENSG00000113209	PCDHB5	2.74837	6.71959	4.73073e-21	1.15548e-18	protocadherin beta 5
ENSG00000164761	TNFRSF11B	2.74334	6.69621	9.78959e-11	8.36234e-09	TNF receptor superfamily member 11b
ENSG00000110848	CD69	2.74326	6.6958	0.0438227	0.315898	CD69 molecule
ENSG00000119917	IFIT3	2.74243	6.69198	8.6578e-09	5.38126e-07	interferon induced protein with tetratricopeptide repeats 3
ENSG00000184374	COLEC10	2.74148	6.68755	0.00500953	0.0688431	collectin subfamily member 10
ENSG00000100345	MYH9	2.74127	6.68656	0.000357854	0.00783835	myosin heavy chain 9
ENSG00000134954	ETS1	2.73859	6.67417	6.24051e-11	5.48043e-09	ETS proto-oncogene 1, transcription factor
ENSG00000168899	VAMP5	2.73703	6.66695	5.90403e-10	4.61459e-08	vesicle associated membrane protein 5
ENSG00000108798	ABI3	2.73395	6.65277	0.000127121	0.00322853	ABI family member 3
ENSG00000115085	ZAP70	2.73212	6.6443	0.00995193	0.114642	zeta chain of T cell receptor associated protein kinase 70
ENSG00000237613	FAM138A	2.72753	6.62319	0.240569	0.75084	family with sequence similarity 138 member A
ENSG00000102271	KLHL4	2.72692	6.62041	1.89382e-08	1.12993e-06	kelch like family member 4
ENSG00000135926	TMBIM1	2.72244	6.59988	3.03657e-12	3.16452e-10	transmembrane BAX inhibitor motif containing 1
ENSG00000259856	RAB43P1	2.72225	6.59903	0.0144302	0.149982	RAB43 pseudogene 1
ENSG00000173068	BNC2	2.72076	6.5922	5.10548e-14	6.62314e-12	basonuclin 2
ENSG00000168453	HR	2.72031	6.59013	6.14798e-06	0.000221441	HR lysine demethylase and nuclear receptor corepressor
ENSG00000196154	S100A4	2.71958	6.5868	6.19751e-07	2.74058e-05	S100 calcium binding protein A4
ENSG00000005243	COPZ2	2.71946	6.58628	2.61263e-10	2.1495e-08	COPI coat complex subunit zeta 2
ENSG00000204359	CFB	2.71722	6.57605	0.0691264	0.414812	complement factor B
ENSG00000224618	AC096921,1	2.7143	6.56276	0.0101797	0.116535	ectodermal-neural cortex (ENC1) pseudogene
ENSG00000125740	FOSB	2.71372	6.56009	2.92871e-07	1.39206e-05	FosB proto-oncogene, AP-1 transcription factor subunit
ENSG00000273936	TNFRSF14	2.71284	6.5561	0.00234327	0.0379979	TNF receptor superfamily member 14
ENSG00000139926	FRMD6	2.70879	6.53773	9.52897e-18	1.80554e-15	FERM domain containing 6
ENSG00000147256	ARHGAP36	2.70466	6.51905	0.0015402	0.026886	Rho GTPase activating protein 36
ENSG00000012211	PRICKLE3	2.70446	6.51812	3.02804e-06	0.000118632	prickle planar cell polarity protein 3
ENSG00000242829	RPS26P21	2.7041	6.51653	0.0230353	0.206327	ribosomal protein S26 pseudogene 21
ENSG00000142552	RCN3	2.7025	6.50929	7.09977e-06	0.000252236	reticulocalbin 3
ENSG00000240583	AQP1	2.7022	6.50792	4.19253e-10	3.36091e-08	aquaporin 1 (Colton blood group)
ENSG00000143867	OSR1	2.70175	6.50589	2.46108e-07	1.18923e-05	odd-skipped related transcription factor 1
ENSG00000027075	PRKCH	2.7015	6.50477	9.52311e-07	4.05627e-05	protein kinase C eta
ENSG00000258548	LINC00645	2.70115	6.50318	2.56656e-06	0.000101958	long intergenic non-protein coding RNA 645
ENSG00000186377	CYP4X1	2.69845	6.49103	1.15703e-05	0.00038575	cytochrome P450 family 4 subfamily X member 1
ENSG00000157873	TNFRSF14	2.69648	6.48218	0.00251864	0.0402983	TNF receptor superfamily member 14
ENSG00000074410	CA12	2.69643	6.48197	0.000141147	0.00352463	carbonic anhydrase 12
ENSG00000112297	CRYBG1	2.69626	6.48121	1.01649e-06	4.31789e-05	crystallin beta-gamma domain containing 1
ENSG00000288335	TWIST2	2.69336	6.46817	0.00468097	0.0657144	twist family bHLH transcription factor 2
ENSG00000233608	TWIST2	2.69336	6.46817	0.00468097	0.0657144	twist family bHLH transcription factor 2
ENSG00000183770	FOXL2	2.69303	6.46668	0.00458904	0.0648607	forkhead box L2
ENSG00000284609	OR8B3	2.69205	6.46229	0.0183351	0.176289	olfactory receptor family 8 subfamily B member 3
ENSG00000171246	NPTX1	2.69138	6.4593	2.60708e-06	0.000103305	neuronal pentraxin 1
ENSG00000108771	DHX58	2.68911	6.44916	0.0036316	0.0543871	DExH-box helicase 58
ENSG00000203706	SERTAD4-AS1	2.68783	6.44342	3.81964e-07	1.77137e-05	SERTAD4 antisense RNA 1
ENSG00000280963	SERTAD4-AS1	2.68783	6.44342	3.81964e-07	1.77137e-05	SERTAD4 antisense RNA 1
ENSG00000288295	MCTS1	2.68566	6.43373	1.00598e-09	7.57858e-08	MCTS1 re-initiation and release factor
ENSG00000267257	AC105105,1	2.68352	6.42424	2.01143e-09	1.41634e-07	novel transcript, antisense to ALPK2
ENSG00000188643	S100A16	2.68287	6.42131	1.04077e-05	0.00035215	S100 calcium binding protein A16
ENSG00000170017	ALCAM	2.6823	6.41879	6.34141e-18	1.23141e-15	activated leukocyte cell adhesion molecule
ENSG00000286378	AL713852,2	2.68133	6.41449	0.00845398	0.10156	novel transcript
ENSG00000248187	AC078850,1	2.6803	6.40989	0.00657108	0.084647	novel transcript
ENSG00000183246	RIMBP3C	2.67886	6.40348	0.0176625	0.172401	RIMS binding protein 3C
ENSG00000165757	JCAD	2.67859	6.40229	1.6816e-07	8.60449e-06	junctional cadherin 5 associated
ENSG00000163501	IHH	2.67756	6.39774	0.120323	0.553529	Indian hedgehog signaling molecule
ENSG00000075651	PLD1	2.67576	6.38974	1.8149e-09	1.28373e-07	phospholipase D1
ENSG00000157601	MX1	2.67526	6.38753	0.00014062	0.00351426	MX dynamin like GTPase 1
ENSG00000277013	AC008556,1	2.67519	6.38722	7.71941e-09	4.88541e-07	novel transcript
ENSG00000133067	LGR6	2.67148	6.37084	0.0056426	0.0753568	leucine rich repeat containing G protein-coupled receptor 6
ENSG00000152137	HSPB8	2.67036	6.36589	1.50859e-12	1.64336e-10	heat shock protein family B (small) member 8
ENSG00000140519	RHCG	2.66991	6.36391	0.0599345	0.380852	Rh family C glycoprotein
ENSG00000103241	FOXF1	2.66956	6.36237	0.0197065	0.184684	forkhead box F1
ENSG00000105464	GRIN2D	2.66938	6.36157	3.2527e-07	1.52921e-05	glutamate ionotropic receptor NMDA type subunit 2D
ENSG00000275095	CCL16	2.66893	6.35955	0.124226	0.563196	C-C motif chemokine ligand 16
ENSG00000206452	HLA-C	2.66835	6.35701	0.00092857	0.0175731	major histocompatibility complex, class I, C
ENSG00000170955	CAVIN3	2.66704	6.35126	5.29653e-06	0.000194812	caveolae associated protein 3
ENSG00000236013	AL357146,1	2.66425	6.339	0.0162542	0.162719	novel transcript
ENSG00000154143	PANX3	2.664	6.33789	0.0759794	0.435457	pannexin 3
ENSG00000026559	KCNG1	2.66399	6.33782	5.11542e-09	3.34578e-07	potassium voltage-gated channel modifier subfamily G member 1
ENSG00000177575	CD163	2.66342	6.33535	0.0289862	0.241643	CD163 molecule
ENSG00000230825	AC005532,1	2.66316	6.33418	5.5492e-06	0.000202913	novel transcript
ENSG00000123609	NMI	2.65417	6.29483	2.1282e-11	2.01015e-09	N-myc and STAT interactor
ENSG00000125965	GDF5	2.64958	6.27486	0.00023773	0.00553004	growth differentiation factor 5
ENSG00000263955	RN7SL850P	2.64727	6.2648	0.154809	0.624267	RNA, 7SL, cytoplasmic 850, pseudogene
ENSG00000287593	AL022724,3	2.64721	6.26457	0.0378475	0.287759	novel transcript, antisense to ADTRP
ENSG00000288013	AP003486,2	2.64644	6.26119	0.000136526	0.0034229	novel transcript
ENSG00000172985	SH3RF3	2.64443	6.2525	6.14287e-10	4.76552e-08	SH3 domain containing ring finger 3
ENSG00000146038	DCDC2	2.63871	6.22773	2.43171e-07	1.18051e-05	doublecortin domain containing 2
ENSG00000213928	IRF9	2.63581	6.21525	1.34026e-07	6.9858e-06	interferon regulatory factor 9
ENSG00000166073	GPR176	2.6306	6.19281	3.73304e-08	2.1054e-06	G protein-coupled receptor 176
ENSG00000225108	ZBTB45P1	2.62861	6.18431	0.0939745	0.48724	zinc finger and BTB domain containing 45 pseudogene 1
ENSG00000131981	LGALS3	2.62846	6.18366	1.36863e-08	8.35718e-07	galectin 3
ENSG00000113905	HRG	2.62839	6.18336	0.0970617	0.494806	histidine rich glycoprotein
ENSG00000151090	THRB	2.62583	6.17241	0.000499842	0.0104111	thyroid hormone receptor beta
ENSG00000163513	TGFBR2	2.62376	6.16356	2.75467e-15	4.06236e-13	transforming growth factor beta receptor 2
ENSG00000261499	AC233699,1	2.62144	6.15362	0.186414	0.679577	aminopeptidase puromycin sensitive (NPEPPS) pseudogene
ENSG00000282411	AC233699,6	2.62144	6.15362	0.186414	0.679577	aminopeptidase puromycin sensitive (NPEPPS) pseudogene
ENSG00000148680	HTR7	2.61968	6.14612	0.000627446	0.0126323	5-hydroxytryptamine receptor 7
ENSG00000141052	MYOCD	2.61867	6.14185	1.68288e-06	6.85965e-05	myocardin
ENSG00000135547	HEY2	2.61834	6.14042	5.62079e-10	4.40422e-08	hes related family bHLH transcription factor with YRPW motif 2
ENSG00000235523	AL135924,2	2.61686	6.13414	0.1348	0.585738	novel transcript
ENSG00000168938	PPIC	2.61555	6.12858	1.57928e-09	1.14293e-07	peptidylprolyl isomerase C
ENSG00000273213	H3-2	2.61537	6.1278	9.2479e-18	1.76297e-15	H3,2 histone (putative)
ENSG00000182871	COL18A1	2.61478	6.12529	3.51585e-05	0.00103894	collagen type XVIII alpha 1 chain
ENSG00000206486	DHX16	2.61439	6.12363	0.119805	0.552771	DEAH-box helicase 16
ENSG00000284680	OR8B2	2.61364	6.12045	0.0853124	0.465129	olfactory receptor family 8 subfamily B member 2
ENSG00000174171	AC020659,1	2.61338	6.11938	0.000103252	0.00269229	novel transcript, antisense to SPTBN5
ENSG00000115363	EVA1A	2.60897	6.10068	7.96936e-06	0.000278696	eva-1 homolog A, regulator of programmed cell death
ENSG00000007237	GAS7	2.60555	6.08624	2.07401e-05	0.000649718	growth arrest specific 7
ENSG00000259354	AC025580,2	2.60275	6.07441	0.0735181	0.428148	novel transcript, antisense to SLC30A4
ENSG00000148908	RGS10	2.60127	6.0682	3.82444e-07	1.77137e-05	regulator of G protein signaling 10
ENSG00000262635	TDO2	2.59915	6.0593	0.0195061	0.183715	tryptophan 2,3-dioxygenase
ENSG00000280944	AC241851,2	2.59886	6.05809	0.0058613	0.0775643	novel transcript
ENSG00000221963	APOL6	2.59584	6.04542	3.07882e-11	2.83941e-09	apolipoprotein L6
ENSG00000196341	OR8D1	2.59564	6.04456	8.3867e-07	3.6316e-05	olfactory receptor family 8 subfamily D member 1
ENSG00000151117	TMEM86A	2.59464	6.04037	2.48874e-06	9.92447e-05	transmembrane protein 86A
ENSG00000184937	WT1	2.59436	6.0392	0.135993	0.587841	WT1 transcription factor
ENSG00000274995	AC013564,1	2.5939	6.03728	0.000839478	0.0160523	novel transcript, sense intronic to SMAD6
ENSG00000234218	MICB	2.59188	6.02882	0.00150461	0.0263236	MHC class I polypeptide-related sequence B
ENSG00000147036	LANCL3	2.59086	6.02457	0.000256411	0.00589443	LanC like 3
ENSG00000106511	MEOX2	2.59073	6.02402	0.00257711	0.0410123	mesenchyme homeobox 2
ENSG00000285048	IRF9	2.58934	6.01825	2.05515e-07	1.01185e-05	interferon regulatory factor 9
ENSG00000213253	RPL12P42	2.58696	6.0083	0.0838573	0.461083	ribosomal protein L12 pseudogene 42
ENSG00000122786	CALD1	2.58433	5.99736	6.29106e-14	7.99527e-12	caldesmon 1
ENSG00000206408	GPANK1	2.58389	5.99553	0.000246348	0.005684	G-patch domain and ankyrin repeats 1
ENSG00000255571	MIR9-3HG	2.58383	5.99529	6.03806e-07	2.67385e-05	MIR9-3 host gene
ENSG00000017483	SLC38A5	2.5825	5.98975	1.69933e-07	8.681e-06	solute carrier family 38 member 5
ENSG00000142089	IFITM3	2.57864	5.97378	2.35042e-16	3.90869e-14	interferon induced transmembrane protein 3
ENSG00000137558	PI15	2.57593	5.96257	5.79001e-06	0.000209999	peptidase inhibitor 15
ENSG00000183762	KREMEN1	2.57492	5.9584	1.23809e-09	9.17239e-08	kringle containing transmembrane protein 1
ENSG00000237724	HSPA1A	2.57455	5.95686	1.34215e-10	1.14024e-08	heat shock protein family A (Hsp70) member 1A
ENSG00000169071	ROR2	2.57437	5.95611	4.40687e-10	3.5237e-08	receptor tyrosine kinase like orphan receptor 2
ENSG00000139055	ERP27	2.57394	5.95432	0.0980954	0.497382	endoplasmic reticulum protein 27
ENSG00000267801	AC087289,5	2.57069	5.94094	0.113296	0.537503	novel transcript, antisense to TRIM47
ENSG00000273055	AC005046,1	2.57022	5.93899	1.48764e-06	6.14393e-05	novel transcript, antisense to LAMB1
ENSG00000184557	SOCS3	2.57007	5.93838	4.79533e-09	3.143e-07	suppressor of cytokine signaling 3
ENSG00000141753	IGFBP4	2.56842	5.9316	6.82163e-11	5.94071e-09	insulin like growth factor binding protein 4
ENSG00000125844	RRBP1	2.56827	5.93096	0.00109026	0.0201097	ribosome binding protein 1
ENSG00000227025	CR388205,1	2.56815	5.93049	0.0482689	0.334607	HLA complex group 4 pseudogene 3
ENSG00000223798	CR759960,1	2.56815	5.93049	0.0482689	0.334607	HLA complex group 4 pseudogene 3
ENSG00000105357	MYH14	2.56696	5.9256	0.0078228	0.0961747	myosin heavy chain 14
ENSG00000162618	ADGRL4	2.56684	5.92511	1.87598e-07	9.35415e-06	adhesion G protein-coupled receptor L4
ENSG00000253669	GASAL1	2.56655	5.92393	0.000175256	0.00424087	growth arrest associated lncRNA 1
ENSG00000235394	ZNRD1ASP	2.56268	5.90805	0.00264826	0.0418932	zinc ribbon domain containing 1 antisense, pseudogene
ENSG00000173826	KCNH6	2.56223	5.90618	0.153726	0.622713	potassium voltage-gated channel subfamily H member 6
ENSG00000062038	CDH3	2.5606	5.89953	6.06807e-10	4.71921e-08	cadherin 3
ENSG00000285114	GSDMC	2.55972	5.89593	0.111646	0.534287	gasdermin C
ENSG00000169594	BNC1	2.55927	5.8941	2.17315e-17	3.95009e-15	basonuclin 1
ENSG00000284297	AC208162,3	2.55621	5.88161	0.0415901	0.305947	novel transcript
ENSG00000170961	HAS2	2.55525	5.87768	3.5951e-07	1.67507e-05	hyaluronan synthase 2
ENSG00000073146	MOV10L1	2.55183	5.86379	0.0173865	0.170452	Mov10 like RISC complex RNA helicase 1
ENSG00000137767	SQOR	2.54942	5.85399	0.000131352	0.00332517	sulfide quinone oxidoreductase
ENSG00000206435	HLA-C	2.54915	5.85288	0.00118553	0.0214992	major histocompatibility complex, class I, C
ENSG00000135074	ADAM19	2.54704	5.84434	5.63381e-12	5.70017e-10	ADAM metallopeptidase domain 19
ENSG00000285735	LINC02717	2.54664	5.84272	0.0939403	0.48724	long intergenic non-protein coding RNA 2717
ENSG00000247287	AL359220,1	2.5462	5.84094	0.0704747	0.418147	novel transcript, antisense to PRKCH
ENSG00000181036	FCRL6	2.54587	5.8396	0.0478115	0.332623	Fc receptor like 6
ENSG00000100065	CARD10	2.54522	5.83698	0.00184613	0.0314022	caspase recruitment domain family member 10
ENSG00000282765	LINC01896	2.54486	5.83551	0.106602	0.521482	long intergenic non-protein coding RNA 1896
ENSG00000263146	LINC01896	2.54486	5.83551	0.106602	0.521482	long intergenic non-protein coding RNA 1896
ENSG00000236056	GAPDHP14	2.54472	5.83494	0.0436898	0.315757	glyceraldehyde-3-phosphate dehydrogenase pseudogene 14
ENSG00000115604	IL18R1	2.54404	5.8322	1.87209e-05	0.000594202	interleukin 18 receptor 1
ENSG00000171223	JUNB	2.54256	5.82622	6.4073e-08	3.53919e-06	JunB proto-oncogene, AP-1 transcription factor subunit
ENSG00000178732	GP5	2.5408	5.81912	0.0174238	0.170657	glycoprotein V platelet
ENSG00000228692	AL445307,1	2.53874	5.8108	0.0105394	0.119169	novel transcript
ENSG00000255394	C8orf49	2.53667	5.80249	0.172899	0.657443	chromosome 8 open reading frame 49
ENSG00000285413	AP001056,2	2.53632	5.80108	0.000782211	0.0151699	novel transcript
ENSG00000288648	AL139190,1	2.53331	5.78898	0.10756	0.523471	novel transcript
ENSG00000288488	SAMD1	2.53303	5.78784	0.056536	0.367014	sterile alpha motif domain containing 1
ENSG00000233345	MSH5	2.53008	5.77603	0.00228736	0.0374017	mutS homolog 5
ENSG00000101463	SYNDIG1	2.52832	5.76898	4.64491e-06	0.000173085	synapse differentiation inducing 1
ENSG00000233077	LINC01271	2.52759	5.76609	0.115306	0.542418	long intergenic non-protein coding RNA 1271
ENSG00000249406	AC015909,1	2.52666	5.76235	0.0433995	0.314375	novel transcript
ENSG00000251075	HTT-AS	2.52592	5.75941	0.0455897	0.323511	HTT antisense RNA
ENSG00000279983	AC244517,10	2.52543	5.75744	0.0416014	0.305958	novel protein
ENSG00000233519	AL590490,1	2.52306	5.74799	0.119574	0.552362	novel transcript, antisense to FMN2
ENSG00000131196	NFATC1	2.52057	5.73807	2.34927e-07	1.14762e-05	nuclear factor of activated T cells 1
ENSG00000234546	LNCTAM34A	2.51767	5.72657	0.0203038	0.188783	long non coding transcriptional activator of miR34a
ENSG00000147606	SLC26A7	2.51683	5.72321	0.108221	0.524538	solute carrier family 26 member 7
ENSG00000106031	HOXA13	2.51543	5.7177	0.123837	0.562657	homeobox A13
ENSG00000120341	SEC16B	2.51505	5.71617	8.96796e-07	3.84513e-05	SEC16 homolog B, endoplasmic reticulum export factor
ENSG00000162670	BRINP3	2.50992	5.69588	0.000358021	0.00783835	BMP/retinoic acid inducible neural specific 3
ENSG00000277738	AC126175,2	2.50899	5.69222	0.0103357	0.11789	novel transcript
ENSG00000100558	PLEK2	2.50815	5.6889	0.000604322	0.0122526	pleckstrin 2
ENSG00000158458	NRG2	2.5058	5.67963	3.2619e-06	0.000126713	neuregulin 2
ENSG00000133710	SPINK5	2.50529	5.67764	1.67855e-12	1.79106e-10	serine peptidase inhibitor Kazal type 5
ENSG00000140945	CDH13	2.50519	5.67725	1.32916e-09	9.80066e-08	cadherin 13
ENSG00000272114	AL136131,3	2.50217	5.66537	0.0708245	0.41883	novel transcript, antisense to VEGFA
ENSG00000233987	AC106706,1	2.50186	5.66413	0.126033	0.566777	novel transcript
ENSG00000271447	MMP28	2.50152	5.66283	0.00180098	0.0307406	matrix metallopeptidase 28
ENSG00000140937	CDH11	2.5011	5.66118	1.02705e-17	1.93431e-15	cadherin 11
ENSG00000112562	SMOC2	2.50066	5.65945	0.000245251	0.00566288	SPARC related modular calcium binding 2
ENSG00000169129	AFAP1L2	2.5004	5.6584	1.57665e-12	1.70562e-10	actin filament associated protein 1 like 2
ENSG00000172987	HPSE2	2.49896	5.65278	0.00259643	0.0412682	heparanase 2 (inactive)
ENSG00000178031	ADAMTSL1	2.49851	5.651	4.74189e-06	0.000176069	ADAMTS like 1
ENSG00000242147	LASTR	2.49821	5.64984	0.128606	0.573001	lncRNA associated with SART3 regulation of splicing
ENSG00000100249	C22orf31	2.49757	5.64732	0.00223361	0.0366935	chromosome 22 open reading frame 31
ENSG00000187013	LINC02875	2.49756	5.64731	0.00215516	0.0357259	long intergenic non-protein coding RNA 2875
ENSG00000188549	CCDC9B	2.49751	5.64709	0.00223466	0.0366935	coiled-coil domain containing 9B
ENSG00000278546	AC003101,2	2.49557	5.63949	0.12612	0.567013	novel transcript
ENSG00000204103	MAFB	2.49504	5.63743	2.76836e-15	4.06338e-13	MAF bZIP transcription factor B
ENSG00000188660	LINC00319	2.49495	5.6371	0.138867	0.594163	long intergenic non-protein coding RNA 319
ENSG00000287427	AL390236,1	2.49208	5.62587	0.0466784	0.32799	novel transcript, antisense to PTPRE
ENSG00000167360	OR51Q1	2.48961	5.61625	0.107181	0.5226	olfactory receptor family 51 subfamily Q member 1
ENSG00000130592	LSP1	2.48877	5.61298	0.00115856	0.0211079	lymphocyte specific protein 1
ENSG00000233221	AC133785,1	2.48697	5.60599	0.158413	0.631907	novel transcript, antisense to ARHGEF4
ENSG00000285920	AC087721,2	2.48666	5.60481	0.0287723	0.24084	novel protein
ENSG00000073598	FNDC8	2.48664	5.60472	0.171677	0.655397	fibronectin type III domain containing 8
ENSG00000091010	POU4F3	2.48527	5.59941	0.105445	0.518177	POU class 4 homeobox 3
ENSG00000112343	TRIM38	2.47801	5.57127	1.71473e-15	2.64085e-13	tripartite motif containing 38
ENSG00000259987	DUX4L46	2.47741	5.56898	0.113473	0.538173	double homeobox 4 like 46 (pseudogene)
ENSG00000121297	TSHZ3	2.47654	5.56562	1.82262e-13	2.2434e-11	teashirt zinc finger homeobox 3
ENSG00000233754	AP001628,2	2.47623	5.56441	0.132046	0.580641	novel transcript
ENSG00000109743	BST1	2.47579	5.56271	3.92739e-11	3.54873e-09	bone marrow stromal cell antigen 1
ENSG00000286156	AC026273,1	2.47527	5.5607	6.09245e-15	8.75303e-13	BMS1, ribosome biogenesis factor (BMS1) pseudogene
ENSG00000259446	AC055874,1	2.47395	5.55564	0.0850907	0.464353	novel transcript, antisense to RYR3
ENSG00000259447	AC013652,2	2.47288	5.55152	0.0644345	0.397872	novel transcript
ENSG00000269898	AC018695,2	2.47115	5.54484	0.200379	0.700041	novel transcript, antisense to C16orf74
ENSG00000103522	IL21R	2.47029	5.54156	1.44556e-08	8.79259e-07	interleukin 21 receptor
ENSG00000058085	LAMC2	2.46748	5.53077	0.000156959	0.00384274	laminin subunit gamma 2
ENSG00000105639	JAK3	2.46434	5.51873	1.07144e-07	5.72606e-06	Janus kinase 3
ENSG00000270866	AC067773,1	2.46315	5.5142	0.00674105	0.0863384	novel transcript
ENSG00000251393	AC005280,1	2.46249	5.51166	0.023309	0.20809	novel transcript, antisense to NUMB and HEATR4
ENSG00000197747	S100A10	2.46104	5.50614	1.91163e-13	2.34373e-11	S100 calcium binding protein A10
ENSG00000163840	DTX3L	2.45865	5.49704	1.34067e-07	6.9858e-06	deltex E3 ubiquitin ligase 3L
ENSG00000234661	CHL1-AS1	2.45626	5.48791	0.0343019	0.270005	CHL1 antisense RNA 1
ENSG00000184371	CSF1	2.45121	5.46873	3.37141e-07	1.5779e-05	colony stimulating factor 1
ENSG00000285746	AL450447,1	2.45091	5.46762	0.132325	0.580797	putative UPF0607 protein ENSP00000383144
ENSG00000288199	LSP1	2.45073	5.46694	0.0582136	0.373408	lymphocyte specific protein 1
ENSG00000182327	GLTPD2	2.44758	5.45499	0.0347648	0.271925	glycolipid transfer protein domain containing 2
ENSG00000182168	UNC5C	2.44694	5.45258	2.33527e-08	1.36894e-06	unc-5 netrin receptor C
ENSG00000254550	OMP	2.44693	5.45255	0.0930971	0.484791	olfactory marker protein
ENSG00000137965	IFI44	2.44646	5.45076	0.00138698	0.024694	interferon induced protein 44
ENSG00000166710	B2M	2.44358	5.43991	1.79645e-07	9.03965e-06	beta-2-microglobulin
ENSG00000166897	ELFN2	2.441	5.43018	0.00643296	0.0831324	extracellular leucine rich repeat and fibronectin type III domain containing 2
ENSG00000245164	LINC00861	2.44036	5.42777	0.00459893	0.0649417	long intergenic non-protein coding RNA 861
ENSG00000156427	FGF18	2.4344	5.40541	8.04592e-05	0.00217117	fibroblast growth factor 18
ENSG00000155897	ADCY8	2.43376	5.403	0.00111184	0.0203874	adenylate cyclase 8
ENSG00000248869	LINC02511	2.43225	5.39734	0.0524353	0.351488	long intergenic non-protein coding RNA 2511
ENSG00000275088	AC026469,1	2.42814	5.382	0.13982	0.596038	novel transcript
ENSG00000275410	HNF1B	2.42679	5.37694	0.032121	0.258956	HNF1 homeobox B
ENSG00000228964	HLA-B	2.42274	5.36188	0.226579	0.735241	major histocompatibility complex, class I, B
ENSG00000264705	AC090337,1	2.42266	5.36158	0.0779668	0.441433	novel transcript
ENSG00000228605	GPANK1	2.42226	5.36012	0.00109135	0.0201179	G-patch domain and ankyrin repeats 1
ENSG00000019186	CYP24A1	2.42116	5.35601	0.0336735	0.266716	cytochrome P450 family 24 subfamily A member 1
ENSG00000250992	AC139491,3	2.42067	5.35418	0.242182	0.752479	novel transcript
ENSG00000232143	GNL1	2.41685	5.34004	0.0121189	0.131832	G protein nucleolar 1 (putative)
ENSG00000228581	GNL1	2.41685	5.34004	0.0121189	0.131832	G protein nucleolar 1 (putative)
ENSG00000204590	GNL1	2.41685	5.34004	0.0121189	0.131832	G protein nucleolar 1 (putative)
ENSG00000119138	KLF9	2.41656	5.33897	1.40949e-06	5.8521e-05	Kruppel like factor 9
ENSG00000178718	RPP25	2.4114	5.31989	2.647e-06	0.000104622	ribonuclease P and MRP subunit p25
ENSG00000136110	CNMD	2.40955	5.31309	0.000351441	0.00772719	chondromodulin
ENSG00000130052	STARD8	2.40796	5.30723	1.93219e-11	1.83055e-09	StAR related lipid transfer domain containing 8
ENSG00000255118	AP003306,2	2.40458	5.29482	0.194422	0.691513	novel transcript
ENSG00000234571	H2BP2	2.40402	5.29274	1.29802e-08	7.9571e-07	H2B histone pseudogene 2
ENSG00000171889	MIR31HG	2.40253	5.28728	0.0322916	0.26013	MIR31 host gene
ENSG00000077238	IL4R	2.40175	5.28442	1.62431e-10	1.36512e-08	interleukin 4 receptor
ENSG00000235865	GSN-AS1	2.40156	5.28376	8.45719e-07	3.65706e-05	GSN antisense RNA 1
ENSG00000099998	GGT5	2.39953	5.27631	6.37828e-10	4.92354e-08	gamma-glutamyltransferase 5
ENSG00000228913	UBD	2.39914	5.27489	0.116132	0.544096	ubiquitin D
ENSG00000106483	SFRP4	2.39797	5.27061	0.00195315	0.0330071	secreted frizzled related protein 4
ENSG00000278718	GSDMD	2.39772	5.26971	0.0144862	0.150414	gasdermin D
ENSG00000216613	AL023284,2	2.39706	5.26728	0.137744	0.592433	phosphopantothenoylcysteine synthetase (PPCS) pseudogene
ENSG00000113924	HGD	2.39677	5.26624	3.69689e-05	0.00108322	homogentisate 1,2-dioxygenase
ENSG00000204277	LINC01993	2.39289	5.2521	0.00355457	0.053492	long intergenic non-protein coding RNA 1993
ENSG00000257614	AL133304,1	2.39157	5.24727	0.137189	0.591025	novel transcript, antisense to BRMS1L
ENSG00000120217	CD274	2.39066	5.24396	7.01801e-07	3.07298e-05	CD274 molecule
ENSG00000011422	PLAUR	2.39058	5.24367	3.65439e-06	0.000140185	plasminogen activator, urokinase receptor
ENSG00000151702	FLI1	2.38866	5.23671	7.0964e-05	0.00193935	Fli-1 proto-oncogene, ETS transcription factor
ENSG00000282304	AC140479,4	2.38801	5.23434	0.08973	0.477753	novel transcript
ENSG00000143127	ITGA10	2.38784	5.23372	8.65395e-06	0.000300077	integrin subunit alpha 10
ENSG00000050767	COL23A1	2.38726	5.23163	0.00419513	0.0608615	collagen type XXIII alpha 1 chain
ENSG00000288604	AC015871,8	2.38653	5.229	0.187272	0.681195	SLAIN motif family member 2 (SLAIN2) pseudogene
ENSG00000158710	TAGLN2	2.38472	5.22243	6.24844e-09	4.01132e-07	transgelin 2
ENSG00000268790	AC008764,4	2.38445	5.22145	0.00985862	0.113944	novel protein
ENSG00000247970	AL160313,1	2.38414	5.22033	0.141594	0.599429	novel transcript
ENSG00000142910	TINAGL1	2.38055	5.20734	0.0265012	0.227744	tubulointerstitial nephritis antigen like 1
ENSG00000107819	SFXN3	2.37981	5.20467	9.5533e-11	8.20534e-09	sideroflexin 3
ENSG00000138964	PARVG	2.37846	5.1998	0.00482198	0.0669722	parvin gamma
ENSG00000213279	Z97192,2	2.37775	5.19727	0.0851672	0.464689	novel transcript
ENSG00000171385	KCND3	2.37742	5.19608	0.000145274	0.00361611	potassium voltage-gated channel subfamily D member 3
ENSG00000235030	IER3	2.37679	5.1938	8.24078e-12	8.15315e-10	immediate early response 3
ENSG00000230128	IER3	2.37679	5.1938	8.24078e-12	8.15315e-10	immediate early response 3
ENSG00000237155	IER3	2.37679	5.1938	8.24078e-12	8.15315e-10	immediate early response 3
ENSG00000227231	IER3	2.37679	5.1938	8.24078e-12	8.15315e-10	immediate early response 3
ENSG00000259952	AC009133,2	2.37669	5.19345	0.00144999	0.025525	novel transcript, antisense to MAZ
ENSG00000114854	TNNC1	2.37291	5.17984	0.000603311	0.0122401	troponin C1, slow skeletal and cardiac type
ENSG00000104611	SH2D4A	2.37117	5.17362	1.54251e-12	1.67448e-10	SH2 domain containing 4A
ENSG00000264630	PRKCA-AS1	2.37058	5.1715	0.0330418	0.263862	PRKCA antisense RNA 1
ENSG00000181381	DDX60L	2.37031	5.17053	1.26283e-07	6.63549e-06	DExD/H-box 60 like
ENSG00000152779	SLC16A12	2.36939	5.16721	0.00158814	0.0275536	solute carrier family 16 member 12
ENSG00000143786	CNIH3	2.36936	5.16713	2.24448e-05	0.000698223	cornichon family AMPA receptor auxiliary protein 3
ENSG00000215808	LINC01139	2.36781	5.16157	2.77183e-11	2.57912e-09	long intergenic non-protein coding RNA 1139
ENSG00000122121	XPNPEP2	2.3672	5.15938	6.67795e-06	0.000239701	X-prolyl aminopeptidase 2
ENSG00000231185	SPRY4-AS1	2.36635	5.15635	0.000210757	0.00498042	SPRY4 antisense RNA 1
ENSG00000157542	KCNJ6	2.36467	5.15034	3.91661e-05	0.00113694	potassium inwardly rectifying channel subfamily J member 6
ENSG00000278555	LILRB4	2.36377	5.14715	0.119241	0.552101	leukocyte immunoglobulin like receptor B4
ENSG00000268916	CSAG3	2.36185	5.14029	0.0757775	0.434778	CSAG family member 3
ENSG00000171860	C3AR1	2.35679	5.12228	0.00078112	0.0151699	complement C3a receptor 1
ENSG00000259848	AC097374,1	2.35588	5.11907	2.23863e-05	0.000697097	pseudogene similar to part of asparagine synthetase (ASNS)
ENSG00000234869	AL021392,1	2.35519	5.11661	0.0231032	0.206784	novel transcript
ENSG00000278493	AC039056,2	2.35365	5.11115	0.0180815	0.174745	novel transcript, sense intronic to EHD4
ENSG00000282518	AC240565,4	2.35162	5.10398	0.234767	0.744322	novel transcript
ENSG00000254122	PCDHGB7	2.35156	5.10374	3.43826e-17	6.21351e-15	protocadherin gamma subfamily B, 7
ENSG00000174016	TENT5D	2.35035	5.09949	0.153832	0.622898	terminal nucleotidyltransferase 5D
ENSG00000179715	PCED1B	2.35005	5.09842	0.000304254	0.00683839	PC-esterase domain containing 1B
ENSG00000261121	LINC02473	2.34973	5.0973	0.224735	0.733203	long intergenic non-protein coding RNA 2473
ENSG00000140839	CLEC18B	2.34822	5.09196	8.86397e-05	0.0023605	C-type lectin domain family 18 member B
ENSG00000188707	ZBED6CL	2.34779	5.09042	0.0131555	0.139782	ZBED6 C-terminal like
ENSG00000111199	TRPV4	2.3472	5.08835	7.29703e-05	0.0019907	transient receptor potential cation channel subfamily V member 4
ENSG00000162344	FGF19	2.34526	5.08151	1.99848e-08	1.18784e-06	fibroblast growth factor 19
ENSG00000283128	AC009403,2	2.34418	5.07773	0.00179312	0.030634	novel transcript
ENSG00000107831	FGF8	2.34357	5.07558	2.01732e-05	0.00063514	fibroblast growth factor 8
ENSG00000170345	FOS	2.34306	5.07377	6.39689e-15	9.13207e-13	Fos proto-oncogene, AP-1 transcription factor subunit
ENSG00000111863	ADTRP	2.34206	5.07026	0.0621674	0.38911	androgen dependent TFPI regulating protein
ENSG00000019991	HGF	2.34065	5.06531	0.000330407	0.00735221	hepatocyte growth factor
ENSG00000166147	FBN1	2.33638	5.05035	1.6804e-10	1.40847e-08	fibrillin 1
ENSG00000135525	MAP7	2.33554	5.0474	3.12235e-09	2.13138e-07	microtubule associated protein 7
ENSG00000144407	PTH2R	2.33525	5.04637	1.5241e-09	1.10813e-07	parathyroid hormone 2 receptor
ENSG00000244444	EGFL8	2.33447	5.04365	0.284212	0.795732	EGF like domain multiple 8
ENSG00000117298	ECE1	2.33298	5.03846	4.7222e-11	4.20612e-09	endothelin converting enzyme 1
ENSG00000104371	DKK4	2.33165	5.03381	0.0152957	0.156276	dickkopf WNT signaling pathway inhibitor 4
ENSG00000133466	C1QTNF6	2.33039	5.02942	1.52979e-06	6.30966e-05	C1q and TNF related 6
ENSG00000105643	ARRDC2	2.32943	5.02607	0.00095885	0.018037	arrestin domain containing 2
ENSG00000165072	MAMDC2	2.32508	5.01095	7.91138e-10	6.04747e-08	MAM domain containing 2
ENSG00000184232	OAF	2.32489	5.01028	4.68952e-16	7.55738e-14	out at first homolog
ENSG00000243738	RN7SL181P	2.324	5.00719	0.158149	0.631383	RNA, 7SL, cytoplasmic 181, pseudogene
ENSG00000163394	CCKAR	2.32365	5.00596	0.131619	0.579455	cholecystokinin A receptor
ENSG00000170006	TMEM154	2.32347	5.00536	6.61875e-09	4.23167e-07	transmembrane protein 154
ENSG00000287742	AC068282,2	2.32247	5.00187	0.185077	0.677443	novel transcript
ENSG00000249584	LINC02225	2.32175	4.99937	0.165903	0.645167	long intergenic non-protein coding RNA 2225
ENSG00000138642	HERC6	2.32089	4.99639	0.000193503	0.00464288	HECT and RLD domain containing E3 ubiquitin protein ligase family member 6
ENSG00000287610	AC009403,3	2.31864	4.98863	0.0860461	0.467282	novel transcript, antisense to CNPY1
ENSG00000163431	LMOD1	2.31863	4.98857	0.000128365	0.00325482	leiomodin 1
ENSG00000147408	CSGALNACT1	2.31692	4.98268	9.03323e-05	0.00239538	chondroitin sulfate N-acetylgalactosaminyltransferase 1
ENSG00000226173	TAP1	2.31659	4.98154	0.000625408	0.012614	transporter 1, ATP binding cassette subfamily B member
ENSG00000232367	TAP1	2.31659	4.98154	0.000625408	0.012614	transporter 1, ATP binding cassette subfamily B member
ENSG00000197550	AL359955,1	2.31525	4.9769	8.57998e-05	0.00229858	zinc finger pseudogene
ENSG00000167641	PPP1R14A	2.31479	4.97534	0.000351106	0.00772719	protein phosphatase 1 regulatory inhibitor subunit 14A
ENSG00000285105	OR2A1	2.31417	4.9732	0.179137	0.667604	olfactory receptor family 2 subfamily A member 1
ENSG00000244681	MTHFD2P1	2.31235	4.96691	0.126862	0.56897	methylenetetrahydrofolate dehydrogenase (NADP+ dependent) 2, methenyltetrahydrofolate cyclohydrolase pseudogene 1
ENSG00000165685	TMEM52B	2.31151	4.96402	0.165418	0.644442	transmembrane protein 52B
ENSG00000129455	KLK8	2.31115	4.9628	0.164329	0.64324	kallikrein related peptidase 8
ENSG00000285897	AC004687,2	2.31063	4.961	0.0164521	0.163861	novel transcript
ENSG00000231528	FAM225A	2.30897	4.9553	3.93671e-05	0.00114066	family with sequence similarity 225 member A
ENSG00000162849	KIF26B	2.30892	4.95512	3.86636e-11	3.50371e-09	kinesin family member 26B
ENSG00000139874	SSTR1	2.30866	4.95423	0.23245	0.741488	somatostatin receptor 1
ENSG00000101665	SMAD7	2.30755	4.9504	2.68171e-08	1.56129e-06	SMAD family member 7
ENSG00000225449	RAB6C-AS1	2.30745	4.95007	0.00556279	0.0748296	RAB6C antisense RNA 1
ENSG00000130176	CNN1	2.30472	4.94071	1.81572e-07	9.11182e-06	calponin 1
ENSG00000189108	IL1RAPL2	2.30423	4.93903	0.00329718	0.0503581	interleukin 1 receptor accessory protein like 2
ENSG00000148180	GSN	2.30334	4.93601	1.56095e-08	9.42116e-07	gelsolin
ENSG00000240241	AC108752,1	2.30196	4.93129	0.161215	0.637391	novel transcript
ENSG00000148677	ANKRD1	2.30024	4.92541	4.60347e-10	3.6715e-08	ankyrin repeat domain 1
ENSG00000198753	PLXNB3	2.29962	4.92329	0.00519914	0.0709807	plexin B3
ENSG00000136099	PCDH8	2.29779	4.91704	2.61508e-05	0.000798461	protocadherin 8
ENSG00000267561	AC093155,3	2.29734	4.9155	0.0437957	0.315898	novel protein
ENSG00000286596	AC098595,1	2.29626	4.91182	0.00174953	0.0300039	novel transcript, antisense to PCDH7
ENSG00000286235	AL035461,3	2.29602	4.91102	0.427418	0.892552	novel protein
ENSG00000228271	LINC02048	2.29497	4.90743	0.0332493	0.264842	long intergenic non-protein coding RNA 2048
ENSG00000147889	CDKN2A	2.29427	4.90504	8.42112e-05	0.00226184	cyclin dependent kinase inhibitor 2A
ENSG00000275400	AC006001,4	2.29398	4.90407	0.00111595	0.0204508	translocase of outer mitochondrial membrane 20 homolog (yeast) (TOMM20) pseudogene
ENSG00000254976	OR8B7P	2.29357	4.90266	0.0366729	0.282052	olfactory receptor family 8 subfamily B member 7 pseudogene
ENSG00000141905	NFIC	2.29146	4.8955	1.57136e-07	8.09341e-06	nuclear factor I C
ENSG00000250234	AC025754,1	2.29076	4.89315	0.319333	0.824211	novel transcript
ENSG00000213605	AC111200,1	2.28975	4.8897	0.0758472	0.434939	ribosomal protein S26 (RPS26) pseudogene
ENSG00000158525	CPA5	2.28935	4.88835	0.0346707	0.271598	carboxypeptidase A5
ENSG00000103888	CEMIP	2.28907	4.8874	4.59477e-05	0.00131308	cell migration inducing hyaluronidase 1
ENSG00000063015	SEZ6	2.2869	4.88008	2.5112e-05	0.000771219	seizure related 6 homolog
ENSG00000214039	LINC02418	2.28598	4.87696	0.000433861	0.00925254	long intergenic non-protein coding RNA 2418
ENSG00000287125	AC018695,9	2.28278	4.86614	0.0733353	0.427434	novel transcript, antisense to C16orf74
ENSG00000285304	Z83844,2	2.28185	4.86301	0.012194	0.132189	novel protein
ENSG00000127863	TNFRSF19	2.28138	4.86144	9.75647e-09	6.02819e-07	TNF receptor superfamily member 19
ENSG00000258018	LINC02457	2.28072	4.85921	0.0784441	0.443325	long intergenic non-protein coding RNA 2457
ENSG00000226673	LINC01108	2.28071	4.85919	0.0286922	0.240556	long intergenic non-protein coding RNA 1108
ENSG00000108379	WNT3	2.27994	4.85659	0.115966	0.544079	Wnt family member 3
ENSG00000205359	SLCO6A1	2.27982	4.85618	0.0127936	0.137355	solute carrier organic anion transporter family member 6A1
ENSG00000223486	AC092198,1	2.27979	4.85607	7.66575e-09	4.8613e-07	novel transcript
ENSG00000256630	AC090424,1	2.27889	4.85304	0.0596886	0.380139	ribosomal protein S6 (RPS6) pseudogene
ENSG00000086205	FOLH1	2.2769	4.84635	1.62813e-06	6.67127e-05	folate hydrolase 1
ENSG00000125089	SH3TC1	2.27663	4.84544	0.00138539	0.0246796	SH3 domain and tetratricopeptide repeats 1
ENSG00000112559	MDFI	2.27583	4.84276	2.527e-07	1.2192e-05	MyoD family inhibitor
ENSG00000237819	CDK6-AS1	2.27311	4.83363	3.77846e-09	2.55692e-07	CDK6 antisense RNA 1
ENSG00000237604	AP001056,1	2.27213	4.83035	0.0779603	0.441433	novel transcript
ENSG00000267476	AC104365,1	2.27121	4.82729	0.161592	0.638133	novel transcript, antisense to MALT1
ENSG00000124225	PMEPA1	2.27009	4.82353	2.50563e-10	2.06691e-08	prostate transmembrane protein, androgen induced 1
ENSG00000259583	AC015712,2	2.26929	4.82087	0.00471767	0.0660011	novel transcript, antisense to LRRK1 and ALDH1A3
ENSG00000237181	PRKAR1B-AS1	2.26899	4.81987	0.0252732	0.220648	PRKAR1B antisense RNA 1
ENSG00000156804	FBXO32	2.26615	4.81038	0.000364151	0.00795585	F-box protein 32
ENSG00000137834	SMAD6	2.26604	4.80999	3.94912e-07	1.82102e-05	SMAD family member 6
ENSG00000111110	PPM1H	2.26459	4.80518	8.44047e-10	6.4205e-08	protein phosphatase, Mg2+/Mn2+ dependent 1H
ENSG00000071205	ARHGAP10	2.26437	4.80446	1.00138e-18	2.05667e-16	Rho GTPase activating protein 10
ENSG00000126709	IFI6	2.26187	4.79613	0.000150619	0.00372545	interferon alpha inducible protein 6
ENSG00000258454	AC016526,2	2.25887	4.78615	0.0920934	0.482441	novel transcript, sense overlapping GPATCH2L
ENSG00000162511	LAPTM5	2.25596	4.77652	0.0249443	0.219004	lysosomal protein transmembrane 5
ENSG00000102554	KLF5	2.25373	4.76915	3.22914e-07	1.52271e-05	Kruppel like factor 5
ENSG00000100302	RASD2	2.25182	4.76284	0.0161373	0.161912	RASD family member 2
ENSG00000102290	PCDH11X	2.25149	4.76176	1.20032e-05	0.000397951	protocadherin 11 X-linked
ENSG00000263745	AP005230,1	2.25135	4.76128	0.0253169	0.220845	novel transcript
ENSG00000223855	HRAT92	2.25113	4.76057	0.0608208	0.383831	heart tissue-associated transcript 92
ENSG00000134058	CDK7	2.2482	4.75088	0.00050135	0.0104356	cyclin dependent kinase 7
ENSG00000224413	AP001476,1	2.24666	4.74584	0.0643598	0.397835	novel transcript
ENSG00000162771	FAM71A	2.24449	4.7387	0.158751	0.632735	family with sequence similarity 71 member A
ENSG00000275013	PRAME	2.24402	4.73714	0.000590024	0.0120094	PRAME nuclear receptor transcriptional regulator
ENSG00000162241	SLC25A45	2.24312	4.7342	0.00148046	0.0259737	solute carrier family 25 member 45
ENSG00000135905	DOCK10	2.24306	4.734	2.71964e-09	1.87284e-07	dedicator of cytokinesis 10
ENSG00000011105	TSPAN9	2.24174	4.72966	2.19604e-06	8.83615e-05	tetraspanin 9
ENSG00000157554	ERG	2.24041	4.72531	0.00517554	0.0707141	ETS transcription factor ERG
ENSG00000157103	SLC6A1	2.24011	4.72434	2.58375e-07	1.24466e-05	solute carrier family 6 member 1
ENSG00000148175	STOM	2.23817	4.71799	9.91869e-10	7.49029e-08	stomatin
ENSG00000111885	MAN1A1	2.23676	4.71338	2.59944e-12	2.72715e-10	mannosidase alpha class 1A member 1
ENSG00000198626	RYR2	2.23478	4.70692	1.07114e-05	0.000361644	ryanodine receptor 2
ENSG00000255666	LINC02700	2.23394	4.70416	0.00653959	0.0843108	long intergenic non-protein coding RNA 2700
ENSG00000179256	SMCO3	2.23346	4.70261	0.152646	0.621072	single-pass membrane protein with coiled-coil domains 3
ENSG00000277646	AL353684,1	2.23303	4.70119	0.0345538	0.271157	pyruvate dehydrogenase kinase, isozyme 1 (PDK1) pseudogene
ENSG00000282844	ACTN4	2.23063	4.69338	3.34734e-09	2.27502e-07	actinin alpha 4
ENSG00000287929	AL354953,1	2.22931	4.6891	0.0968821	0.494437	novel transcript, antisense to NMNAT2
ENSG00000170624	SGCD	2.22773	4.68398	4.88303e-06	0.000180667	sarcoglycan delta
ENSG00000163251	FZD5	2.22631	4.67936	6.47121e-07	2.85757e-05	frizzled class receptor 5
ENSG00000285224	AL662854,2	2.22567	4.67729	0.186164	0.679378	novel protein
ENSG00000244491	AL021707,5	2.22305	4.66878	0.122338	0.55939	novel transcript, antisense to SUN2
ENSG00000255282	WTAPP1	2.22044	4.66036	0.00748781	0.0931181	Wilms tumor 1 associated protein pseudogene 1
ENSG00000198682	PAPSS2	2.21825	4.65328	3.85042e-21	9.4787e-19	3'-phosphoadenosine 5'-phosphosulfate synthase 2
ENSG00000164932	CTHRC1	2.21791	4.6522	3.47586e-10	2.79355e-08	collagen triple helix repeat containing 1
ENSG00000060718	COL11A1	2.21523	4.64356	9.07792e-07	3.87721e-05	collagen type XI alpha 1 chain
ENSG00000108679	LGALS3BP	2.21491	4.64253	2.71168e-06	0.000107043	galectin 3 binding protein
ENSG00000283060	ID3	2.21136	4.63111	3.35099e-06	0.000129821	inhibitor of DNA binding 3, HLH protein
ENSG00000117318	ID3	2.21136	4.63111	3.35099e-06	0.000129821	inhibitor of DNA binding 3, HLH protein
ENSG00000139629	GALNT6	2.21086	4.6295	0.00268145	0.0422757	polypeptide N-acetylgalactosaminyltransferase 6
ENSG00000146648	EGFR	2.20796	4.62021	1.57804e-14	2.14503e-12	epidermal growth factor receptor
ENSG00000172403	SYNPO2	2.20666	4.61604	2.91876e-09	2.00114e-07	synaptopodin 2
ENSG00000164161	HHIP	2.20642	4.6153	8.03482e-10	6.12685e-08	hedgehog interacting protein
ENSG00000107731	UNC5B	2.20639	4.6152	2.9401e-07	1.39483e-05	unc-5 netrin receptor B
ENSG00000287097	AL590550,1	2.20603	4.61403	0.0935967	0.486323	uncharacterized LOC107986639
ENSG00000183840	GPR39	2.20508	4.61101	0.00865548	0.103088	G protein-coupled receptor 39
ENSG00000182870	GALNT9	2.20358	4.60621	0.00504416	0.0691972	polypeptide N-acetylgalactosaminyltransferase 9
ENSG00000182107	TMEM30B	2.20326	4.60518	0.0110516	0.123267	transmembrane protein 30B
ENSG00000259048	AL392023,2	2.20077	4.59726	0.0486384	0.335727	novel transcript, antisense to TTC6
ENSG00000047457	CP	2.19758	4.5871	7.77757e-06	0.000273554	ceruloplasmin
ENSG00000134569	LRP4	2.19536	4.58003	1.00847e-09	7.57906e-08	LDL receptor related protein 4
ENSG00000231245	C1DP1	2.19505	4.57905	0.204512	0.705838	C1D nuclear receptor corepressor pseudogene 1
ENSG00000136153	LMO7	2.19458	4.57755	8.72696e-14	1.10016e-11	LIM domain 7
ENSG00000182326	C1S	2.19343	4.57391	5.2049e-13	6.02689e-11	complement C1s
ENSG00000233621	LINC01137	2.19152	4.56786	0.000217905	0.00512996	long intergenic non-protein coding RNA 1137
ENSG00000229647	MYOSLID	2.19075	4.56542	0.00223975	0.0367577	myocardin-induced smooth muscle lncRNA, inducer of differentiation
ENSG00000285090	AC002074,1	2.18792	4.55648	0.0166725	0.165266	COL1A2 antisense RNA 1
ENSG00000137877	SPTBN5	2.187	4.55359	0.0104298	0.118366	spectrin beta, non-erythrocytic 5
ENSG00000183779	ZNF703	2.18627	4.55127	8.04319e-09	5.03933e-07	zinc finger protein 703
ENSG00000281453	TGFB2-OT1	2.18522	4.54796	0.566007	0.941107	TGFB2 overlapping transcript 1
ENSG00000225380	IGKV1OR9-2	2.18508	4.54753	0.109664	0.528091	immunoglobulin kappa variable 1/OR9-2 (pseudogene)
ENSG00000066813	ACSM2B	2.18188	4.53743	0.0543445	0.359759	acyl-CoA synthetase medium chain family member 2B
ENSG00000134013	LOXL2	2.18163	4.53665	1.20976e-05	0.000399808	lysyl oxidase like 2
ENSG00000116329	OPRD1	2.18094	4.5345	0.00131102	0.0235021	opioid receptor delta 1
ENSG00000125492	BARHL1	2.18071	4.53375	0.0146496	0.151489	BarH like homeobox 1
ENSG00000232709	MARK2P9	2.17791	4.52499	0.112242	0.535189	microtubule affinity regulating kinase 2 pseudogene 9
ENSG00000155465	SLC7A7	2.17725	4.5229	3.90619e-09	2.60391e-07	solute carrier family 7 member 7
ENSG00000139174	PRICKLE1	2.17638	4.52017	2.36886e-14	3.1249e-12	prickle planar cell polarity protein 1
ENSG00000092068	SLC7A8	2.17612	4.51938	1.54718e-10	1.3038e-08	solute carrier family 7 member 8
ENSG00000182240	BACE2	2.17229	4.50739	9.74855e-14	1.21911e-11	beta-secretase 2
ENSG00000007350	TKTL1	2.16965	4.49915	1.75457e-08	1.0549e-06	transketolase like 1
ENSG00000148123	PLPPR1	2.16898	4.49706	2.67943e-05	0.000813297	phospholipid phosphatase related 1
ENSG00000166670	MMP10	2.16852	4.4956	0.031152	0.253879	matrix metallopeptidase 10
ENSG00000204767	INSYN2B	2.16674	4.49008	0.00040651	0.0087348	inhibitory synaptic factor family member 2B
ENSG00000088387	DOCK9	2.16646	4.48921	6.14103e-14	7.83645e-12	dedicator of cytokinesis 9
ENSG00000144810	COL8A1	2.16606	4.48797	6.71703e-09	4.28574e-07	collagen type VIII alpha 1 chain
ENSG00000142178	SIK1	2.16406	4.48176	1.08545e-12	1.20767e-10	salt inducible kinase 1
ENSG00000206299	TAP2	2.16402	4.48163	0.0708386	0.41883	transporter 2, ATP binding cassette subfamily B member
ENSG00000197046	SIGLEC15	2.16241	4.47661	0.0130456	0.139033	sialic acid binding Ig like lectin 15
ENSG00000206208	TAPBP	2.1624	4.4766	0.175007	0.660401	TAP binding protein
ENSG00000284075	AC015853,4	2.16236	4.47647	0.249085	0.761105	novel transcript, antisense to VPS53
ENSG00000232392	GOT2P7	2.16017	4.46967	0.170727	0.65428	GOT2 pseudogene 7
ENSG00000260235	AC105020,3	2.15975	4.46838	0.221102	0.729016	novel transcript, antisense to SNUPN
ENSG00000198848	CES1	2.15682	4.45931	0.0497237	0.340425	carboxylesterase 1
ENSG00000176170	SPHK1	2.15602	4.45683	3.80217e-06	0.000145319	sphingosine kinase 1
ENSG00000167994	RAB3IL1	2.1549	4.45337	0.000266167	0.00608293	RAB3A interacting protein like 1
ENSG00000100292	HMOX1	2.15466	4.45263	7.42012e-07	3.23096e-05	heme oxygenase 1
ENSG00000228031	AC078842,1	2.15378	4.44994	0.0678677	0.410171	novel transcript
ENSG00000233817	AL162727,1	2.15313	4.44793	0.00777283	0.0957108	novel transcript
ENSG00000256073	URB1-AS1	2.15297	4.44742	8.44459e-05	0.00226619	URB1 antisense RNA 1 (head to head)
ENSG00000204267	TAP2	2.15129	4.44226	0.000210624	0.00498042	transporter 2, ATP binding cassette subfamily B member
ENSG00000235531	MSC-AS1	2.15116	4.44184	0.000435555	0.00927602	MSC antisense RNA 1
ENSG00000232650	LINC01780	2.15023	4.439	0.0605771	0.383067	long intergenic non-protein coding RNA 1780
ENSG00000109158	GABRA4	2.1501	4.43859	0.0158999	0.160353	gamma-aminobutyric acid type A receptor subunit alpha4
ENSG00000138496	PARP9	2.14933	4.43623	0.000180606	0.00435685	poly(ADP-ribose) polymerase family member 9
ENSG00000227737	OR8B1P	2.1488	4.43458	0.06561	0.40208	olfactory receptor family 8 subfamily B member 1 pseudogene
ENSG00000162733	DDR2	2.14846	4.43355	1.0065e-18	2.05667e-16	discoidin domain receptor tyrosine kinase 2
ENSG00000160223	ICOSLG	2.14656	4.42772	0.00439984	0.0628974	inducible T cell costimulator ligand
ENSG00000134242	PTPN22	2.14567	4.42496	0.0773036	0.439422	protein tyrosine phosphatase non-receptor type 22
ENSG00000113356	POLR3G	2.14467	4.4219	1.02113e-05	0.000347006	RNA polymerase III subunit G
ENSG00000279413	AC112497,2	2.14428	4.4207	0.000766145	0.0149145
ENSG00000130513	GDF15	2.14418	4.4204	0.00210545	0.0350504	growth differentiation factor 15
ENSG00000069399	BCL3	2.14245	4.41513	0.000797047	0.0153915	BCL3 transcription coactivator
ENSG00000142227	EMP3	2.14074	4.40987	8.31681e-08	4.50636e-06	epithelial membrane protein 3
ENSG00000224729	PCOLCE-AS1	2.13984	4.40713	0.0263186	0.226535	PCOLCE antisense RNA 1
ENSG00000125347	IRF1	2.1398	4.40699	6.71053e-07	2.9549e-05	interferon regulatory factor 1
ENSG00000101311	FERMT1	2.13954	4.40621	9.82111e-05	0.00257806	fermitin family member 1
ENSG00000288431	AC187652,1	2.13788	4.40113	0.345867	0.841169
ENSG00000164694	FNDC1	2.13753	4.40007	1.00375e-05	0.000342318	fibronectin type III domain containing 1
ENSG00000223680	DDR1	2.1344	4.39055	0.220937	0.728635	discoidin domain receptor tyrosine kinase 1
ENSG00000256574	OR13A1	2.13393	4.38911	0.0649495	0.399806	olfactory receptor family 13 subfamily A member 1
ENSG00000286338	AC099487,2	2.13189	4.38291	0.0510892	0.345864	novel transcript
ENSG00000197587	DMBX1	2.12852	4.37268	0.0488684	0.336896	diencephalon/mesencephalon homeobox 1
ENSG00000238289	MICB	2.12723	4.36878	9.56961e-05	0.00252263	MHC class I polypeptide-related sequence B
ENSG00000288257	STRA6	2.1271	4.36839	2.51723e-09	1.74112e-07	signaling receptor and transporter of retinol STRA6
ENSG00000235849	HS6ST2-AS1	2.1264	4.36626	0.119795	0.552771	HS6ST2 antisense RNA 1
ENSG00000010610	CD4	2.1259	4.36475	9.25159e-11	7.99011e-09	CD4 molecule
ENSG00000118785	SPP1	2.12558	4.3638	0.000565996	0.0115883	secreted phosphoprotein 1
ENSG00000203307	FAM78B-AS1	2.12333	4.35697	0.142428	0.600682	FAM78B antisense RNA 1
ENSG00000271474	AC106881,1	2.12062	4.3488	1.14421e-05	0.000382594	novel transcript, antisense to UNC5C
ENSG00000160973	FOXH1	2.12039	4.34811	0.56103	0.940489	forkhead box H1
ENSG00000280445	AL049536,1	2.11816	4.34141	0.122928	0.560807	novel transcript
ENSG00000147119	CHST7	2.11805	4.34107	0.00042273	0.00903364	carbohydrate sulfotransferase 7
ENSG00000172497	ACOT12	2.11704	4.33804	0.012908	0.138204	acyl-CoA thioesterase 12
ENSG00000250072	SH3TC2-DT	2.11572	4.33408	0.126363	0.567767	SH3TC2 divergent transcript
ENSG00000115194	SLC30A3	2.1153	4.33281	0.00193211	0.032687	solute carrier family 30 member 3
ENSG00000182667	NTM	2.11489	4.33158	2.31915e-14	3.07228e-12	neurotrimin
ENSG00000162692	VCAM1	2.11411	4.32924	1.46473e-12	1.60116e-10	vascular cell adhesion molecule 1
ENSG00000285275	FAM167A-AS1	2.11403	4.32899	0.238118	0.747367	FAM167A antisense RNA 1
ENSG00000104059	FAM189A1	2.11388	4.32854	0.000468479	0.00985411	family with sequence similarity 189 member A1
ENSG00000254578	AC084125,1	2.10991	4.31663	0.309069	0.816846	novel transcript, antisense to CYHR1
ENSG00000277794	Metazoa_SRP	2.10988	4.31656	0.143572	0.602665	Metazoan signal recognition particle RNA
ENSG00000251165	F11-AS1	2.10979	4.3163	0.0215834	0.196899	F11 antisense RNA 1
ENSG00000261359	PYCARD-AS1	2.109	4.31393	0.271386	0.784255	PYCARD antisense RNA 1
ENSG00000287071	CDRT15P4	2.10567	4.30397	0.129296	0.574683	CDRT15 pseudogene 4
ENSG00000170425	ADORA2B	2.10091	4.28981	2.65379e-09	1.83153e-07	adenosine A2b receptor
ENSG00000109099	PMP22	2.09875	4.28338	4.42497e-11	3.95264e-09	peripheral myelin protein 22
ENSG00000166250	CLMP	2.09812	4.2815	8.9565e-11	7.75667e-09	CXADR like membrane protein
ENSG00000134871	COL4A2	2.09674	4.27741	0.00185571	0.0315139	collagen type IV alpha 2 chain
ENSG00000275993	SIK1B	2.09649	4.27668	5.97123e-09	3.84917e-07	salt inducible kinase 1B (putative)
ENSG00000237903	AC004000,1	2.09626	4.276	0.0707775	0.41883	novel transcript
ENSG00000260555	AC092681,2	2.09317	4.26685	0.125718	0.566346	novel transcript
ENSG00000267279	AC090409,1	2.09303	4.26644	3.54461e-05	0.00104546	novel transcript
ENSG00000011028	MRC2	2.09228	4.2642	6.74516e-06	0.000241836	mannose receptor C type 2
ENSG00000197182	MIRLET7BHG	2.09078	4.25977	0.00729888	0.0913457	MIRLET7B host gene
ENSG00000278771	RN7SL3	2.08971	4.25664	1.488e-09	1.08694e-07	RNA component of signal recognition particle 7SL3
ENSG00000132000	PODNL1	2.08805	4.25173	0.0027512	0.0431794	podocan like 1
ENSG00000288195	PODNL1	2.08805	4.25173	0.0027512	0.0431794	podocan like 1
ENSG00000286239	AC093884,1	2.08799	4.25156	0.259036	0.771947	novel protein, WDFY1-AP1S3 readthrough
ENSG00000196071	OR2L13	2.08634	4.24668	0.132241	0.580754	olfactory receptor family 2 subfamily L member 13
ENSG00000153064	BANK1	2.08612	4.24605	0.00793015	0.097133	B cell scaffold protein with ankyrin repeats 1
ENSG00000185614	INKA1	2.08337	4.23795	0.000464364	0.00978953	inka box actin regulator 1
ENSG00000276729	Metazoa_SRP	2.08136	4.23207	0.316525	0.821646	Metazoan signal recognition particle RNA
ENSG00000173559	NABP1	2.0809	4.2307	2.3092e-18	4.62788e-16	nucleic acid binding protein 1
ENSG00000136997	MYC	2.07268	4.20669	2.44582e-07	1.18552e-05	MYC proto-oncogene, bHLH transcription factor
ENSG00000013297	CLDN11	2.07264	4.20655	9.77931e-11	8.36234e-09	claudin 11
ENSG00000286911	AC009533,3	2.07056	4.2005	0.116115	0.544096	novel transcript
ENSG00000277322	GOLGA6L6	2.06616	4.18771	0.0663931	0.405056	golgin A6 family like 6
ENSG00000132329	RAMP1	2.06613	4.18761	0.0359312	0.277989	receptor activity modifying protein 1
ENSG00000161249	DMKN	2.0658	4.18667	0.00728354	0.0912276	dermokine
ENSG00000057657	PRDM1	2.06535	4.18535	0.000164444	0.0040105	PR/SET domain 1
ENSG00000277829	AL031651,2	2.06499	4.18431	0.0131455	0.139782	novel transcript, sense intronic to KIAA1755
ENSG00000132031	MATN3	2.06498	4.18427	7.85015e-09	4.95022e-07	matrilin 3
ENSG00000139044	B4GALNT3	2.06431	4.18233	0.00715444	0.0899382	beta-1,4-N-acetyl-galactosaminyltransferase 3
ENSG00000146955	RAB19	2.0637	4.18057	0.0694452	0.415767	RAB19, member RAS oncogene family
ENSG00000072682	P4HA2	2.0616	4.1745	1.32761e-06	5.52682e-05	prolyl 4-hydroxylase subunit alpha 2
ENSG00000207405	SNORA64	2.0615	4.1742	0.248471	0.76072	small nucleolar RNA, H/ACA box 64
ENSG00000254951	AC044810,2	2.06072	4.17193	0.0559213	0.365161	novel transcript, sense overlapping OR5P2, OR5P3 and OR5P1P
ENSG00000079308	TNS1	2.05904	4.16709	8.99049e-07	3.84513e-05	tensin 1
ENSG00000204661	C5orf60	2.05898	4.16691	0.142025	0.600059	chromosome 5 open reading frame 60
ENSG00000113263	ITK	2.05544	4.15669	0.0136038	0.143201	IL2 inducible T cell kinase
ENSG00000185811	IKZF1	2.05517	4.15593	1.53812e-06	6.32734e-05	IKAROS family zinc finger 1
ENSG00000280639	LINC02204	2.05434	4.15354	0.0267171	0.228845	long intergenic non-protein coding RNA 2204
ENSG00000073282	TP63	2.05412	4.1529	0.0422547	0.308509	tumor protein p63
ENSG00000256566	AL049650,1	2.05097	4.14385	0.0990626	0.49945	novel protein
ENSG00000180787	ZFP3	2.04956	4.1398	1.21124e-05	0.000399877	ZFP3 zinc finger protein
ENSG00000132530	XAF1	2.04926	4.13893	7.85347e-09	4.95022e-07	XIAP associated factor 1
ENSG00000186867	QRFPR	2.04925	4.13892	0.000244243	0.00564375	pyroglutamylated RFamide peptide receptor
ENSG00000271811	Z97200,1	2.04902	4.13825	1.10655e-07	5.90363e-06	novel transcript
ENSG00000082126	MPP4	2.04867	4.13724	0.00755753	0.0937959	membrane palmitoylated protein 4
ENSG00000168122	ZNF355P	2.04792	4.13508	0.17042	0.653594	zinc finger protein 355, pseudogene
ENSG00000241157	AC104763,1	2.04783	4.13484	0.145717	0.608454	ribosomal protein L32 (RPL32) pseudogene
ENSG00000102265	TIMP1	2.04742	4.13367	3.81331e-06	0.000145567	TIMP metallopeptidase inhibitor 1
ENSG00000283005	CDC27P3	2.04709	4.13272	0.148033	0.612583	cell division cycle 27 pseudogene 3
ENSG00000148942	SLC5A12	2.04541	4.12791	0.000274122	0.00623284	solute carrier family 5 member 12
ENSG00000134996	OSTF1	2.04505	4.12687	4.35134e-09	2.87611e-07	osteoclast stimulating factor 1
ENSG00000168594	ADAM29	2.04446	4.12518	0.0875327	0.471587	ADAM metallopeptidase domain 29
ENSG00000137868	STRA6	2.04393	4.12367	3.18291e-10	2.5647e-08	signaling receptor and transporter of retinol STRA6
ENSG00000228261	ITPRIP-AS1	2.04341	4.12218	0.0110698	0.123338	ITPRIP antisense RNA 1
ENSG00000111077	TNS2	2.04191	4.11789	1.52031e-09	1.10795e-07	tensin 2
ENSG00000154133	ROBO4	2.04075	4.11458	0.00445635	0.0634375	roundabout guidance receptor 4
ENSG00000101438	SLC32A1	2.03929	4.11042	0.00117832	0.0213807	solute carrier family 32 member 1
ENSG00000140044	JDP2	2.03659	4.10276	0.000120701	0.0030931	Jun dimerization protein 2
ENSG00000163092	XIRP2	2.03495	4.09808	0.0534063	0.355796	xin actin binding repeat containing 2
ENSG00000087245	MMP2	2.03466	4.09725	3.83796e-09	2.57779e-07	matrix metallopeptidase 2
ENSG00000283096	AL731555,1	2.0342	4.09597	0.167229	0.647914	novel transcript
ENSG00000227507	LTB	2.03243	4.09093	0.0971355	0.495003	lymphotoxin beta
ENSG00000079689	SCGN	2.02995	4.0839	0.0868955	0.469647	secretagogin, EF-hand calcium binding protein
ENSG00000164023	SGMS2	2.02939	4.08232	3.05143e-09	2.08752e-07	sphingomyelin synthase 2
ENSG00000270962	AC239800,3	2.02895	4.08109	0.130657	0.577136	NHP2 non-histone chromosome protein 2-like 1 (S, cerevisiae) (NHP2L1) pseudogene
ENSG00000230131	LINC02641	2.02847	4.07973	0.146406	0.609811	long intergenic non-protein coding RNA 2641
ENSG00000132170	PPARG	2.0281	4.07868	0.000234354	0.00546372	peroxisome proliferator activated receptor gamma
ENSG00000119922	IFIT2	2.02706	4.07574	0.000104293	0.00271718	interferon induced protein with tetratricopeptide repeats 2
ENSG00000236649	PPT2	2.02694	4.0754	0.257807	0.770155	palmitoyl-protein thioesterase 2
ENSG00000235863	B3GALT4	2.02687	4.07521	0.0241046	0.213244	beta-1,3-galactosyltransferase 4
ENSG00000174145	NWD2	2.02568	4.07183	0.0015182	0.0265316	NACHT and WD repeat domain containing 2
ENSG00000232591	LINC02642	2.0254	4.07106	0.233791	0.743113	long intergenic non-protein coding RNA 2642
ENSG00000147614	ATP6V0D2	2.02132	4.05954	0.24246	0.752612	ATPase H+ transporting V0 subunit d2
ENSG00000230045	FAM90A15P	2.01951	4.05445	0.32151	0.824934	family with sequence similarity 90 member A15, pseudogene
ENSG00000237172	B3GNT9	2.01927	4.05379	0.000689658	0.0136206	UDP-GlcNAc:betaGal beta-1,3-N-acetylglucosaminyltransferase 9
ENSG00000106688	SLC1A1	2.01899	4.053	3.73355e-06	0.000142871	solute carrier family 1 member 1
ENSG00000177108	ZDHHC22	2.01891	4.05277	0.000478005	0.0100096	zinc finger DHHC-type palmitoyltransferase 22
ENSG00000100385	IL2RB	2.01789	4.0499	2.25782e-05	0.000701675	interleukin 2 receptor subunit beta
ENSG00000144642	RBMS3	2.01737	4.04845	1.00425e-07	5.39465e-06	RNA binding motif single stranded interacting protein 3
ENSG00000152207	CYSLTR2	2.01708	4.04765	0.0143819	0.14958	cysteinyl leukotriene receptor 2
ENSG00000231852	CYP21A2	2.01623	4.04525	0.0929827	0.484663	cytochrome P450 family 21 subfamily A member 2
ENSG00000172216	CEBPB	2.01564	4.0436	3.46274e-05	0.00102518	CCAAT enhancer binding protein beta
ENSG00000177301	KCNA2	2.01319	4.03675	0.000886053	0.0168399	potassium voltage-gated channel subfamily A member 2
ENSG00000104825	NFKBIB	2.01214	4.03379	2.103e-06	8.49462e-05	NFKB inhibitor beta
ENSG00000149575	SCN2B	2.01213	4.03378	0.000123608	0.00315211	sodium voltage-gated channel beta subunit 2
ENSG00000196498	NCOR2	2.01142	4.0318	0.000200245	0.00478262	nuclear receptor corepressor 2
ENSG00000100300	TSPO	2.01103	4.03071	5.0273e-06	0.000185784	translocator protein
ENSG00000112936	C7	2.00937	4.02605	0.0112244	0.124661	complement C7
ENSG00000285417	BX571818,1	2.00831	4.02311	2.05677e-05	0.000645612	novel pseudogene
ENSG00000253144	AC104117,2	2.00678	4.01883	0.273228	0.785673	pseudogene similat to part of cold shock domain containing E1, RNA-binding CSDE1
ENSG00000260779	AP001180,1	2.00606	4.01682	0.150751	0.617374	novel transcript, antisense to PIEZO2
ENSG00000182118	FAM89A	2.00439	4.01219	1.76314e-08	1.05802e-06	family with sequence similarity 89 member A
ENSG00000160691	SHC1	2.00357	4.00992	1.04429e-11	1.02027e-09	SHC adaptor protein 1
ENSG00000260115	AC012174,1	2.00287	4.00796	0.147495	0.611576	novel transcript, antisense to CDH8
ENSG00000171873	ADRA1D	2.00279	4.00774	0.0226175	0.203721	adrenoceptor alpha 1D
ENSG00000147010	SH3KBP1	2.00236	4.00654	9.84692e-08	5.2987e-06	SH3 domain containing kinase binding protein 1
ENSG00000251504	LINC01099	2.00204	4.00565	0.0299654	0.246731	long intergenic non-protein coding RNA 1099
ENSG00000095752	IL11	2.00192	4.00532	0.00674445	0.0863466	interleukin 11
ENSG00000228526	MIR34AHG	2.00137	4.0038	0.0124611	0.134571	MIR34A host gene
ENSG00000086717	PPEF1	2.00053	4.00147	7.55793e-06	0.000267298	protein phosphatase with EF-hand domain 1
ENSG00000231933	MYO18B-AS1	1.99828	3.99524	0.0405346	0.300658	MYO18B antisense RNA 1
ENSG00000074416	MGLL	1.99768	3.99358	0.000134072	0.00338035	monoglyceride lipase
ENSG00000166501	PRKCB	1.99765	3.99349	0.00109728	0.0202154	protein kinase C beta
ENSG00000096433	ITPR3	1.99709	3.99194	0.000498885	0.0104016	inositol 1,4,5-trisphosphate receptor type 3
ENSG00000186704	DTX2P1	1.99705	3.99184	0.00184771	0.0314121	DTX2 pseudogene 1
ENSG00000139832	RAB20	1.99575	3.98822	0.0038408	0.0569363	RAB20, member RAS oncogene family
ENSG00000239926	PRDX3P4	1.99407	3.98359	0.0124536	0.134571	peroxiredoxin 3 pseudogene 4
ENSG00000226985	LINC01203	1.99196	3.97778	0.0343199	0.270005	long intergenic non-protein coding RNA 1203
ENSG00000254275	LINC00824	1.99092	3.97489	0.148271	0.612922	long intergenic non-protein coding RNA 824
ENSG00000134121	CHL1	1.98992	3.97215	0.00563426	0.0753266	cell adhesion molecule L1 like
ENSG00000179528	LBX2	1.98962	3.97131	0.069998	0.417274	ladybird homeobox 2
ENSG00000288520	AL357075,4	1.98701	3.96415	0.350478	0.843911	CNK3/IPCEF1 fusion protein
ENSG00000169435	RASSF6	1.98642	3.96253	0.156	0.626944	Ras association domain family member 6
ENSG00000105889	STEAP1B	1.98492	3.9584	2.57334e-06	0.000102098	STEAP family member 1B
ENSG00000123342	MMP19	1.98236	3.9514	6.47337e-05	0.00178784	matrix metallopeptidase 19
ENSG00000182022	CHST15	1.98226	3.95112	5.32747e-10	4.20601e-08	carbohydrate sulfotransferase 15
ENSG00000231764	DLX6-AS1	1.98213	3.95077	1.55134e-07	8.00347e-06	DLX6 antisense RNA 1
ENSG00000106624	AEBP1	1.98179	3.94983	1.24927e-05	0.000411563	AE binding protein 1
ENSG00000259319	AF111167,2	1.98036	3.9459	0.0606574	0.383412	novel transcript, antisense to JDP2
ENSG00000111801	BTN3A3	1.9787	3.94138	5.53047e-06	0.000202663	butyrophilin subfamily 3 member A3
ENSG00000288490	GALNT9	1.97437	3.92955	0.0110936	0.123534	polypeptide N-acetylgalactosaminyltransferase 9
ENSG00000128438	TBC1D27P	1.97161	3.92204	0.161816	0.638363	TBC1 domain family member 27, pseudogene
ENSG00000236808	POLR1H	1.97088	3.92008	0.0835734	0.460331	RNA polymerase I subunit H
ENSG00000233795	POLR1H	1.97088	3.92008	0.0835734	0.460331	RNA polymerase I subunit H
ENSG00000235176	POLR1H	1.97088	3.92008	0.0835734	0.460331	RNA polymerase I subunit H
ENSG00000179097	HTR1F	1.97027	3.9184	0.0742634	0.430483	5-hydroxytryptamine receptor 1F
ENSG00000229848	AC139149,1	1.96945	3.91618	0.0829213	0.457949	novel transcript, antisense to ACTG1
ENSG00000255298	OR8G5	1.96894	3.9148	0.186782	0.680285	olfactory receptor family 8 subfamily G member 5
ENSG00000223725	AC009226,1	1.96792	3.91204	0.162795	0.640445	novel transcript
ENSG00000233009	NALCN-AS1	1.96715	3.90996	0.264298	0.77565	NALCN antisense RNA 1
ENSG00000268864	AC011487,2	1.96592	3.90661	0.0740754	0.429745	solute carrier family 7 (cationic amino acid transporter, y+ system), member 2 (SLC7A2) pseudogene
ENSG00000068079	IFI35	1.96357	3.90025	0.00145687	0.0256173	interferon induced protein 35
ENSG00000115183	TANC1	1.96279	3.89816	1.14296e-08	7.03418e-07	tetratricopeptide repeat, ankyrin repeat and coiled-coil containing 1
ENSG00000267592	AC004134,1	1.96229	3.89679	0.335964	0.83566	transmembrane protein 160 (TMEM160) pseudogene
ENSG00000261456	TUBB8	1.96219	3.89653	2.04171e-05	0.000641527	tubulin beta 8 class VIII
ENSG00000125207	PIWIL1	1.96084	3.89288	0.128838	0.573542	piwi like RNA-mediated gene silencing 1
ENSG00000231711	LINC00899	1.95972	3.88986	3.71595e-05	0.00108778	long intergenic non-protein coding RNA 899
ENSG00000198691	ABCA4	1.95922	3.88851	2.29495e-05	0.000712506	ATP binding cassette subfamily A member 4
ENSG00000270210	AC104695,2	1.95874	3.88723	0.181768	0.671963	novel transcript
ENSG00000167880	EVPL	1.95525	3.87782	0.394605	0.871872	envoplakin
ENSG00000175556	LONRF3	1.95468	3.8763	0.00137311	0.0244749	LON peptidase N-terminal domain and ring finger 3
ENSG00000280721	LINC01943	1.95461	3.8761	4.95898e-05	0.0014056	long intergenic non-protein coding RNA 1943
ENSG00000081189	MEF2C	1.95426	3.87516	3.53496e-08	2.00575e-06	myocyte enhancer factor 2C
ENSG00000156234	CXCL13	1.95284	3.87136	0.193162	0.689971	C-X-C motif chemokine ligand 13
ENSG00000226440	LAMA4-AS1	1.95284	3.87136	0.00685939	0.0873887	LAMA4 antisense RNA 1
ENSG00000233049	DHX16	1.95226	3.8698	0.0185879	0.177868	DEAH-box helicase 16
ENSG00000231377	DHX16	1.95226	3.8698	0.0185879	0.177868	DEAH-box helicase 16
ENSG00000277930	AC010722,1	1.95013	3.86408	0.140521	0.597348	novel transcript
ENSG00000180353	HCLS1	1.9474	3.85678	0.0183949	0.176657	hematopoietic cell-specific Lyn substrate 1
ENSG00000243179	AC110769,1	1.94693	3.85553	0.0675156	0.408755	novel transcript
ENSG00000238189	ENOX1-AS2	1.94672	3.85496	0.25518	0.766521	ENOX1 antisense RNA 2
ENSG00000271584	LINC02550	1.94346	3.84627	0.163913	0.642745	long intergenic non-protein coding RNA 2550
ENSG00000234685	NUS1P2	1.9428	3.8445	7.83388e-06	0.00027488	NUS1 pseudogene 2
ENSG00000089041	P2RX7	1.94246	3.84359	0.00561796	0.0752437	purinergic receptor P2X 7
ENSG00000111145	ELK3	1.94131	3.84053	3.84228e-09	2.57779e-07	ETS transcription factor ELK3
ENSG00000170374	SP7	1.93974	3.83637	0.0171867	0.16897	Sp7 transcription factor
ENSG00000261150	EPPK1	1.93906	3.83457	0.0247212	0.21753	epiplakin 1
ENSG00000130707	ASS1	1.93738	3.83009	3.97785e-05	0.00115151	argininosuccinate synthase 1
ENSG00000165886	UBTD1	1.937	3.82909	9.87423e-05	0.00258766	ubiquitin domain containing 1
ENSG00000273769	LCA10	1.93562	3.82542	0.179658	0.668299	lung carcinoma-associated 10
ENSG00000136541	ERMN	1.935	3.82378	0.106032	0.519559	ermin
ENSG00000196431	CRYBA4	1.93371	3.82037	0.062457	0.390297	crystallin beta A4
ENSG00000248429	FAM198B-AS1	1.93366	3.82024	0.0352944	0.27483	FAM198B antisense RNA 1
ENSG00000284760	AC246795,1	1.93361	3.8201	0.268773	0.780939	RNA binding protein, fox-1 homolog (C, elegans) 1 (RBFOX1) pseudogene
ENSG00000072163	LIMS2	1.9335	3.81981	1.53601e-05	0.000495069	LIM zinc finger domain containing 2
ENSG00000273866	Metazoa_SRP	1.933	3.81848	0.101297	0.506227	Metazoan signal recognition particle RNA
ENSG00000215533	LINC00189	1.933	3.81848	0.131411	0.579141	long intergenic non-protein coding RNA 189
ENSG00000117600	PLPPR4	1.93219	3.81634	0.00442936	0.0631783	phospholipid phosphatase related 4
ENSG00000173546	CSPG4	1.93208	3.81606	0.00033783	0.00749604	chondroitin sulfate proteoglycan 4
ENSG00000213383	AC104297,1	1.93091	3.81295	0.00599965	0.0788876	pyrophosphatase (inorganic) 1 (PPA1) pseudogene
ENSG00000104368	PLAT	1.93058	3.81209	5.56418e-06	0.000203179	plasminogen activator, tissue type
ENSG00000145632	PLK2	1.93052	3.81193	7.68095e-16	1.21281e-13	polo like kinase 2
ENSG00000146072	TNFRSF21	1.93047	3.8118	4.06005e-13	4.75898e-11	TNF receptor superfamily member 21
ENSG00000224243	SOX1-OT	1.92838	3.80628	2.39644e-05	0.000740338	SOX1 overlapping transcript
ENSG00000162641	AKNAD1	1.92795	3.80514	0.00205688	0.0343696	AKNA domain containing 1
ENSG00000259518	LINC01583	1.92782	3.80481	0.0301267	0.247798	long intergenic non-protein coding RNA 1583
ENSG00000142698	C1orf94	1.9268	3.8021	0.0606685	0.383412	chromosome 1 open reading frame 94
ENSG00000167601	AXL	1.92501	3.7974	3.45158e-05	0.00102285	AXL receptor tyrosine kinase
ENSG00000261090	AC127459,2	1.92491	3.79712	0.195709	0.693753	novel transcript
ENSG00000161638	ITGA5	1.92384	3.79431	3.21025e-09	2.18661e-07	integrin subunit alpha 5
ENSG00000141448	GATA6	1.92346	3.79331	0.00791225	0.0970454	GATA binding protein 6
ENSG00000183166	CALN1	1.92326	3.7928	0.00415563	0.0604567	calneuron 1
ENSG00000180287	PLD5	1.92201	3.7895	9.44693e-05	0.00250084	phospholipase D family member 5
ENSG00000281369	AC093826,1	1.92197	3.78941	0.17733	0.663639
ENSG00000026103	FAS	1.92135	3.78778	3.50642e-06	0.000135172	Fas cell surface death receptor
ENSG00000233845	AC093732,1	1.91976	3.78361	0.200116	0.699647	novel transcript
ENSG00000154856	APCDD1	1.91941	3.78268	8.96185e-06	0.000309595	APC down-regulated 1
ENSG00000214944	ARHGEF28	1.9181	3.77924	0.00022855	0.00534834	Rho guanine nucleotide exchange factor 28
ENSG00000163874	ZC3H12A	1.91789	3.77871	0.000105869	0.00275136	zinc finger CCCH-type containing 12A
ENSG00000101188	NTSR1	1.91716	3.77678	0.00286212	0.0447407	neurotensin receptor 1
ENSG00000010671	BTK	1.91631	3.77457	0.129905	0.576077	Bruton tyrosine kinase
ENSG00000254966	AC103974,1	1.91615	3.77415	0.00986871	0.114019	novel transcript
ENSG00000180269	GPR139	1.91542	3.77225	0.170095	0.6533	G protein-coupled receptor 139
ENSG00000091592	NLRP1	1.91435	3.76943	0.00160688	0.0278324	NLR family pyrin domain containing 1
ENSG00000223695	FO393418,1	1.91399	3.76851	0.116585	0.545321	novel transcript
ENSG00000203469	AL354956,1	1.91356	3.76737	0.208933	0.713421	novel transcript, antisense to DFFA
ENSG00000277371	Metazoa_SRP	1.91271	3.76517	0.183441	0.67456	Metazoan signal recognition particle RNA
ENSG00000282397	AC104021,1	1.91112	3.761	0.121581	0.557102	novel transcript
ENSG00000173530	TNFRSF10D	1.91069	3.75988	5.21533e-09	3.40401e-07	TNF receptor superfamily member 10d
ENSG00000131634	TMEM204	1.90959	3.75702	2.0533e-07	1.01185e-05	transmembrane protein 204
ENSG00000223973	PAFAH1B1P2	1.90921	3.75603	0.038975	0.29383	platelet activating factor acetylhydrolase 1b regulatory subunit 1 pseudogene 2
ENSG00000259757	AC091891,1	1.90898	3.75543	0.0529038	0.353491	novel transcript
ENSG00000082497	SERTAD4	1.90859	3.75442	2.52343e-05	0.000773457	SERTA domain containing 4
ENSG00000281230	SERTAD4	1.90859	3.75442	2.52343e-05	0.000773457	SERTA domain containing 4
ENSG00000233418	DHX16	1.90768	3.75205	0.0288616	0.241135	DEAH-box helicase 16
ENSG00000233561	DHX16	1.90768	3.75205	0.0288616	0.241135	DEAH-box helicase 16
ENSG00000183484	GPR132	1.90764	3.75196	0.0817735	0.454743	G protein-coupled receptor 132
ENSG00000131724	IL13RA1	1.90518	3.74556	2.45106e-07	1.18622e-05	interleukin 13 receptor subunit alpha 1
ENSG00000275491	LINC01730	1.90491	3.74485	0.188322	0.682711	long intergenic non-protein coding RNA 1730
ENSG00000267809	NDUFV2P1	1.90456	3.74396	0.0281435	0.23711	NADH:ubiquinone oxidoreductase core subunit V2 pseudogene 1
ENSG00000168743	NPNT	1.90403	3.74258	0.0406211	0.301086	nephronectin
ENSG00000162542	TMCO4	1.90389	3.74222	0.00101596	0.018963	transmembrane and coiled-coil domains 4
ENSG00000177363	LRRN4CL	1.90378	3.74192	0.0227987	0.20488	LRRN4 C-terminal like
ENSG00000238258	AL121748,1	1.9029	3.73964	0.0514641	0.347586	novel transcript, antisense to NRP1
ENSG00000288432	AC270091,1	1.90089	3.73443	0.117689	0.548331
ENSG00000064012	CASP8	1.90066	3.73385	1.51504e-08	9.19732e-07	caspase 8
ENSG00000164850	GPER1	1.90021	3.73267	2.11044e-09	1.47608e-07	G protein-coupled estrogen receptor 1
ENSG00000282291	SLC39A11	1.89958	3.73105	0.151453	0.618956	solute carrier family 39 member 11
ENSG00000196581	AJAP1	1.89953	3.73092	0.000657868	0.0130837	adherens junctions associated protein 1
ENSG00000173868	PHOSPHO1	1.89795	3.72682	0.190969	0.686652	phosphoethanolamine/phosphocholine phosphatase 1
ENSG00000103966	EHD4	1.89729	3.72513	1.54575e-07	8.00107e-06	EH domain containing 4
ENSG00000249616	CCNB3P1	1.89637	3.72276	0.129383	0.574821	cyclin B3 pseudogene 1
ENSG00000232504	ST3GAL5-AS1	1.89504	3.71933	0.142097	0.600059	ST3GAL5 antisense RNA 1 (head to head)
ENSG00000076706	MCAM	1.8943	3.71742	4.77939e-06	0.000177239	melanoma cell adhesion molecule
ENSG00000237512	UNC5B-AS1	1.89422	3.71721	0.080517	0.450042	UNC5B antisense RNA 1
ENSG00000107807	TLX1	1.89414	3.717	0.124859	0.564758	T cell leukemia homeobox 1
ENSG00000104419	NDRG1	1.89373	3.71595	2.06829e-08	1.22468e-06	N-myc downstream regulated 1
ENSG00000154127	UBASH3B	1.8932	3.71457	3.53581e-14	4.62526e-12	ubiquitin associated and SH3 domain containing B
ENSG00000158869	FCER1G	1.89211	3.71177	0.166328	0.646054	Fc fragment of IgE receptor Ig
ENSG00000154678	PDE1C	1.89039	3.70736	7.90721e-09	4.97406e-07	phosphodiesterase 1C
ENSG00000111252	SH2B3	1.8901	3.7066	1.35428e-10	1.1455e-08	SH2B adaptor protein 3
ENSG00000099139	PCSK5	1.88973	3.70567	1.45765e-06	6.02804e-05	proprotein convertase subtilisin/kexin type 5
ENSG00000230581	ACTG1P14	1.88895	3.70365	0.112881	0.53681	actin gamma 1 pseudogene 14
ENSG00000137880	GCHFR	1.88822	3.70179	0.00728618	0.0912276	GTP cyclohydrolase I feedback regulator
ENSG00000104327	CALB1	1.88809	3.70145	4.80052e-05	0.00136564	calbindin 1
ENSG00000235749	AL390860,1	1.88787	3.70087	0.123318	0.561683	novel transcript, antisense to OR13G1, OR6F1 and OR14A2
ENSG00000281048	AC114936,3	1.88771	3.70047	0.626405	0.952794	novel transcript, antisense to PROP1
ENSG00000270661	Z99289,2	1.88654	3.69747	0.0161678	0.162062	novel transcript, sense intronic LAMA4
ENSG00000168427	KLHL30	1.88495	3.6934	0.071258	0.420579	kelch like family member 30
ENSG00000261175	LINC02188	1.88453	3.69233	0.000589318	0.0120029	long intergenic non-protein coding RNA 2188
ENSG00000120833	SOCS2	1.88389	3.69069	0.000212487	0.00501373	suppressor of cytokine signaling 2
ENSG00000171867	PRNP	1.88262	3.68745	2.76957e-05	0.000838216	prion protein
ENSG00000286263	AL391832,4	1.88224	3.68646	0.132104	0.580641	novel transcript
ENSG00000136010	ALDH1L2	1.88197	3.68578	5.13669e-11	4.56231e-09	aldehyde dehydrogenase 1 family member L2
ENSG00000139278	GLIPR1	1.88175	3.68522	3.73751e-08	2.1054e-06	GLI pathogenesis related 1
ENSG00000166145	SPINT1	1.88157	3.68477	0.00761896	0.0943737	serine peptidase inhibitor, Kunitz type 1
ENSG00000264843	AP001180,4	1.88093	3.68312	0.292337	0.802771	novel transcript, antisense to PIEZO2
ENSG00000204136	GGTA1	1.88086	3.68295	0.0203771	0.189154	glycoprotein alpha-galactosyltransferase 1 (inactive)
ENSG00000076662	ICAM3	1.88065	3.68242	0.000252689	0.00582171	intercellular adhesion molecule 3
ENSG00000031081	ARHGAP31	1.88062	3.68233	8.50389e-07	3.67218e-05	Rho GTPase activating protein 31
ENSG00000213886	UBD	1.88004	3.68085	0.0889922	0.476005	ubiquitin D
ENSG00000010278	CD9	1.87863	3.67726	5.23936e-07	2.34675e-05	CD9 molecule
ENSG00000256377	AC009509,1	1.87826	3.67632	0.191084	0.686751	novel transcript
ENSG00000184716	SERINC4	1.87824	3.67628	0.157241	0.629552	serine incorporator 4
ENSG00000234779	BNC2-AS1	1.87753	3.67445	0.0827432	0.457566	BNC2 antisense RNA 1
ENSG00000105851	PIK3CG	1.87718	3.67356	0.168851	0.65076	phosphatidylinositol-4,5-bisphosphate 3-kinase catalytic subunit gamma
ENSG00000101096	NFATC2	1.87638	3.67152	5.62244e-05	0.00158075	nuclear factor of activated T cells 2
ENSG00000127666	TICAM1	1.87597	3.67048	0.00208111	0.0347378	toll like receptor adaptor molecule 1
ENSG00000123685	BATF3	1.87463	3.66707	0.0366327	0.281812	basic leucine zipper ATF-like transcription factor 3
ENSG00000171227	TMEM37	1.87428	3.6662	0.000391869	0.00849023	transmembrane protein 37
ENSG00000137959	IFI44L	1.8737	3.66472	0.00897708	0.105909	interferon induced protein 44 like
ENSG00000213694	S1PR3	1.87366	3.66462	2.03675e-09	1.43043e-07	sphingosine-1-phosphate receptor 3
ENSG00000140416	TPM1	1.87365	3.66458	5.19143e-12	5.2868e-10	tropomyosin 1
ENSG00000162520	SYNC	1.87341	3.66399	1.18621e-05	0.00039411	syncoilin, intermediate filament protein
ENSG00000229983	AL606468,1	1.87223	3.66097	0.347226	0.841896	novel transcript
ENSG00000185686	PRAME	1.86953	3.65414	0.051008	0.34582	PRAME nuclear receptor transcriptional regulator
ENSG00000132274	TRIM22	1.86794	3.65011	3.93023e-05	0.00113984	tripartite motif containing 22
ENSG00000248529	AC026746,1	1.8673	3.64848	0.0502098	0.342742	novel transcript
ENSG00000235538	AL078602,1	1.86695	3.64761	0.154136	0.623607	novel transcript
ENSG00000105559	PLEKHA4	1.86658	3.64668	0.00310892	0.0479513	pleckstrin homology domain containing A4
ENSG00000139269	INHBE	1.86381	3.63966	0.0266881	0.228721	inhibin subunit beta E
ENSG00000229931	ATXN1-AS1	1.86252	3.63643	0.0743831	0.43089	ATXN1 antisense RNA 1
ENSG00000242242	NECTIN3-AS1	1.86231	3.6359	6.99334e-15	9.8932e-13	NECTIN3 antisense RNA 1
ENSG00000170545	SMAGP	1.85742	3.62359	0.000585937	0.0119496	small cell adhesion glycoprotein
ENSG00000272668	AL590560,3	1.8559	3.61978	0.00245375	0.039462	uncharacterized LOC107985216
ENSG00000159247	TUBBP5	1.85576	3.61942	0.00294417	0.0457261	tubulin beta pseudogene 5
ENSG00000277168	Metazoa_SRP	1.85471	3.6168	0.177713	0.664233	Metazoan signal recognition particle RNA
ENSG00000274334	VASN	1.85446	3.61617	0.0209396	0.192887	vasorin
ENSG00000055732	MCOLN3	1.85368	3.6142	0.0696898	0.416593	mucolipin 3
ENSG00000283213	AC130466,1	1.85338	3.61347	0.105636	0.518705	novel transcript
ENSG00000168994	PXDC1	1.85316	3.61292	0.000168276	0.0040878	PX domain containing 1
ENSG00000176134	AL445665,1	1.85303	3.61259	1.10701e-05	0.000372547	methylenetetrahydrofolate dehydrogenase (NADP+ dependent) 1-like (MTHFD1L) pseudogene
ENSG00000231233	CFAP58-DT	1.85293	3.61234	0.138298	0.593031	CFAP58 divergent transcript
ENSG00000197582	GPX1P1	1.8527	3.61177	0.304967	0.813769	glutathione peroxidase pseudogene 1
ENSG00000258932	AL390334,1	1.85089	3.60722	0.000679045	0.013445	ribosomal protein S27a (RPS27A) pseudogene
ENSG00000260428	SCX	1.85082	3.60705	0.0208431	0.192184	scleraxis bHLH transcription factor
ENSG00000196739	COL27A1	1.84942	3.60356	0.00260598	0.041399	collagen type XXVII alpha 1 chain
ENSG00000183908	LRRC55	1.84923	3.60307	5.7415e-05	0.00160557	leucine rich repeat containing 55
ENSG00000230254	HLA-E	1.84899	3.60249	0.000139181	0.00348109	major histocompatibility complex, class I, E
ENSG00000229252	HLA-E	1.84899	3.60249	0.000139181	0.00348109	major histocompatibility complex, class I, E
ENSG00000259883	EHD4-AS1	1.84839	3.60098	0.04258	0.310308	EHD4 antisense RNA 1
ENSG00000121075	TBX4	1.84799	3.59999	0.127608	0.570422	T-box transcription factor 4
ENSG00000136244	IL6	1.84666	3.59666	0.228951	0.737174	interleukin 6
ENSG00000198108	CHSY3	1.84561	3.59404	2.19304e-10	1.81865e-08	chondroitin sulfate synthase 3
ENSG00000263904	AC015563,1	1.84478	3.59199	0.111732	0.534454	novel transcript, sense intronic to FAM59A
ENSG00000255433	LINC02735	1.84357	3.58897	0.173222	0.658193	long intergenic non-protein coding RNA 2735
ENSG00000237988	OR2I1P	1.84289	3.58729	0.0644436	0.397872	olfactory receptor family 2 subfamily I member 1 pseudogene
ENSG00000197594	ENPP1	1.84273	3.58689	7.23739e-07	3.16019e-05	ectonucleotide pyrophosphatase/phosphodiesterase 1
ENSG00000187773	DIPK1C	1.84249	3.58628	0.0480881	0.334043	divergent protein kinase domain 1C
ENSG00000113140	SPARC	1.84177	3.58449	1.41211e-09	1.03878e-07	secreted protein acidic and cysteine rich
ENSG00000148841	ITPRIP	1.84059	3.58156	5.62103e-07	2.50693e-05	inositol 1,4,5-trisphosphate receptor interacting protein
ENSG00000264188	AC106037,2	1.84018	3.58054	0.254544	0.765935	novel transcript
ENSG00000135549	PKIB	1.83933	3.57844	9.55145e-05	0.0025221	cAMP-dependent protein kinase inhibitor beta
ENSG00000272430	LINC02637	1.83796	3.57505	0.0382404	0.28983	long intergenic non-protein coding RNA 2637
ENSG00000224505	AC138150,1	1.83789	3.57486	0.434924	0.896273	novel transcript, antisense to HEXIM1 and HEXIM2
ENSG00000156049	GNA14	1.83656	3.57158	0.0107921	0.121194	G protein subunit alpha 14
ENSG00000007312	CD79B	1.83639	3.57116	0.187926	0.682065	CD79b molecule
ENSG00000287283	AL117353,1	1.83602	3.57023	0.109934	0.528752	novel transcript, antisense to LRRC7
ENSG00000141738	GRB7	1.83424	3.56584	0.0602392	0.38163	growth factor receptor bound protein 7
ENSG00000272459	AC139795,3	1.83193	3.56014	0.0544944	0.360376	novel transcript
ENSG00000274840	AC132807,2	1.83088	3.55754	0.0512039	0.346269	novel transcript
ENSG00000042493	CAPG	1.83061	3.55688	3.29306e-05	0.000978652	capping actin protein, gelsolin like
ENSG00000137962	ARHGAP29	1.82945	3.55402	3.81736e-07	1.77137e-05	Rho GTPase activating protein 29
ENSG00000269113	TRABD2B	1.82891	3.55267	3.87583e-05	0.00112775	TraB domain containing 2B
ENSG00000126010	GRPR	1.82865	3.55204	0.000516464	0.0107023	gastrin releasing peptide receptor
ENSG00000198838	RYR3	1.82831	3.55121	0.00875244	0.103883	ryanodine receptor 3
ENSG00000260103	AC012435,2	1.82728	3.54867	0.0761927	0.43628	coiled-coil-helix-coiled-coil-helix domain-containing protein 7 (CHCHD7) pseudogene
ENSG00000139289	PHLDA1	1.82704	3.54807	1.12063e-09	8.34175e-08	pleckstrin homology like domain family A member 1
ENSG00000168615	ADAM9	1.82456	3.54199	3.81337e-09	2.57497e-07	ADAM metallopeptidase domain 9
ENSG00000282907	Z98883,1	1.82444	3.5417	0.0526095	0.352155	novel transcript
ENSG00000130429	ARPC1B	1.82352	3.53945	8.95897e-08	4.83754e-06	actin related protein 2/3 complex subunit 1B
ENSG00000134762	DSC3	1.82296	3.53805	3.48566e-11	3.18642e-09	desmocollin 3
ENSG00000248636	AC002070,1	1.82295	3.53803	0.167996	0.649387	novel transcript
ENSG00000016402	IL20RA	1.82216	3.53611	0.265558	0.776824	interleukin 20 receptor subunit alpha
ENSG00000077009	NMRK2	1.8217	3.53497	0.0818141	0.454749	nicotinamide riboside kinase 2
ENSG00000128591	FLNC	1.82157	3.53466	0.00408208	0.0596086	filamin C
ENSG00000261083	LINC02516	1.82144	3.53433	0.215568	0.722999	long intergenic non-protein coding RNA 2516
ENSG00000233521	LINC01638	1.82142	3.53428	0.0423042	0.30873	long intergenic non-protein coding RNA 1638
ENSG00000233858	LINC02599	1.82123	3.53382	0.0221044	0.200253	long intergenic non-protein coding RNA 2599
ENSG00000140092	FBLN5	1.81975	3.53021	8.18235e-09	5.10605e-07	fibulin 5
ENSG00000224057	EGFR-AS1	1.81947	3.52951	0.00501489	0.0688864	EGFR antisense RNA 1
ENSG00000232762	AL355483,2	1.8188	3.52787	0.136173	0.58819	novel transcript
ENSG00000160932	LY6E	1.81833	3.52674	3.90137e-07	1.80166e-05	lymphocyte antigen 6 family member E
ENSG00000254542	NAV2-AS3	1.81648	3.52222	0.308708	0.816731	NAV2 antisense RNA 3
ENSG00000137801	THBS1	1.81593	3.52086	1.29113e-05	0.000424456	thrombospondin 1
ENSG00000238072	CDC26P1	1.81572	3.52034	0.0777167	0.440495	cell division cycle 26 pseudogene 1
ENSG00000281955	AC073488,3	1.81496	3.5185	0.29223	0.802771	chromodomain protein, Y chromosome-like (CDYL) pseudogene
ENSG00000229470	GNL1	1.81395	3.51603	0.0236445	0.210168	G protein nucleolar 1 (putative)
ENSG00000261757	AC005592,1	1.8126	3.51274	0.189348	0.684604	novel transcript
ENSG00000177374	HIC1	1.81212	3.51159	0.00362468	0.054325	HIC ZBTB transcriptional repressor 1
ENSG00000101443	WFDC2	1.81082	3.50841	1.26532e-07	6.63743e-06	WAP four-disulfide core domain 2
ENSG00000183876	ARSI	1.81016	3.50681	0.0011767	0.0213637	arylsulfatase family member I
ENSG00000151917	BEND6	1.80973	3.50576	2.96316e-08	1.70923e-06	BEN domain containing 6
ENSG00000138347	MYPN	1.80971	3.50572	0.106733	0.521553	myopalladin
ENSG00000269374	AC011497,2	1.80853	3.50286	0.000830124	0.0159239	zinc finger, AN1-type domain 5 (ZFAND5) pseudogene
ENSG00000145040	UCN2	1.80612	3.497	0.114174	0.540021	urocortin 2
ENSG00000153233	PTPRR	1.80517	3.49471	0.0161514	0.162001	protein tyrosine phosphatase receptor type R
ENSG00000128016	ZFP36	1.80397	3.4918	5.07409e-08	2.82774e-06	ZFP36 ring finger protein
ENSG00000272444	AL118558,4	1.80352	3.4907	0.213716	0.721156	novel transcript
ENSG00000132205	EMILIN2	1.80303	3.48952	4.16941e-06	0.000157241	elastin microfibril interfacer 2
ENSG00000249306	LINC01411	1.80218	3.48748	0.0981947	0.497482	long intergenic non-protein coding RNA 1411
ENSG00000233343	ATP6V1G1P4	1.8013	3.48534	0.0830095	0.458032	ATPase H+ transporting V1 subunit G1 pseudogene 4
ENSG00000130203	APOE	1.80013	3.48252	1.93877e-05	0.000612879	apolipoprotein E
ENSG00000236138	DUX4L26	1.79993	3.48204	0.220732	0.728573	double homeobox 4 like 26 (pseudogene)
ENSG00000258045	Metazoa_SRP	1.79934	3.48061	0.374518	0.861771	Metazoan signal recognition particle RNA
ENSG00000172164	SNTB1	1.79807	3.47754	1.98388e-07	9.82621e-06	syntrophin beta 1
ENSG00000251363	LINC02315	1.79784	3.477	2.86748e-07	1.36868e-05	long intergenic non-protein coding RNA 2315
ENSG00000179057	IGSF22	1.79773	3.47673	0.0306649	0.250708	immunoglobulin superfamily member 22
ENSG00000235721	AC013268,3	1.79764	3.47651	0.203188	0.703504	pseudogene similar to part of zinc finger protein 532 (ZNF532)
ENSG00000176753	C15orf56	1.79704	3.47506	0.222886	0.731403	chromosome 15 open reading frame 56
ENSG00000245067	IGFBP7-AS1	1.79699	3.47496	0.0117831	0.129168	IGFBP7 antisense RNA 1
ENSG00000145451	GLRA3	1.79675	3.47436	0.00598302	0.0787592	glycine receptor alpha 3
ENSG00000170381	SEMA3E	1.79672	3.47429	3.52276e-05	0.00104	semaphorin 3E
ENSG00000286458	AC083870,1	1.79476	3.46957	0.000277056	0.0062904	novel transcript, antisense to AGBL3and CALD1
ENSG00000101335	MYL9	1.79316	3.46574	7.20333e-09	4.58666e-07	myosin light chain 9
ENSG00000230596	GPAA1P2	1.79291	3.46513	0.0180014	0.174132	glycosylphosphatidylinositol anchor attachment 1 pseudogene 2
ENSG00000115232	ITGA4	1.79183	3.46254	2.29917e-08	1.35115e-06	integrin subunit alpha 4
ENSG00000132334	PTPRE	1.79072	3.45987	7.92854e-06	0.000277579	protein tyrosine phosphatase receptor type E
ENSG00000102760	RGCC	1.78887	3.45544	0.00216698	0.0358837	regulator of cell cycle
ENSG00000233124	LINC00456	1.78866	3.45495	0.0477118	0.332219	long intergenic non-protein coding RNA 456
ENSG00000263961	RHEX	1.78841	3.45433	0.00233701	0.0379752	regulator of hemoglobinization and erythroid cell expansion
ENSG00000287951	AC026402,2	1.78698	3.45091	0.126626	0.56839	novel transcript
ENSG00000228643	AC079779,2	1.78537	3.44707	0.0168387	0.166341	novel transcript
ENSG00000139192	TAPBPL	1.78534	3.44699	0.00586967	0.0776266	TAP binding protein like
ENSG00000230690	AC013402,1	1.78514	3.44652	0.173989	0.659185	novel transcript
ENSG00000275564	FCAR	1.78492	3.446	0.397815	0.874264	Fc fragment of IgA receptor
ENSG00000149150	SLC43A1	1.78459	3.44519	0.000123727	0.00315257	solute carrier family 43 member 1
ENSG00000279851	CR382287,1	1.78231	3.43977	0.0473428	0.330681	novel transcript
ENSG00000132975	GPR12	1.78142	3.43764	0.177407	0.663777	G protein-coupled receptor 12
ENSG00000285479	CACNA1C	1.77987	3.43396	3.96305e-06	0.000150731	calcium voltage-gated channel subunit alpha1 C
ENSG00000151067	CACNA1C	1.77987	3.43396	3.96305e-06	0.000150731	calcium voltage-gated channel subunit alpha1 C
ENSG00000251563	IARS2P1	1.7791	3.43212	0.305731	0.814658	IARS2 pseudogene 1
ENSG00000266076	AC004805,1	1.77895	3.43177	0.071878	0.422643	novel transcript
ENSG00000181019	NQO1	1.77892	3.4317	2.14718e-11	2.02197e-09	NAD(P)H quinone dehydrogenase 1
ENSG00000140564	FURIN	1.77874	3.43125	3.69634e-05	0.00108322	furin, paired basic amino acid cleaving enzyme
ENSG00000171056	SOX7	1.777	3.42712	0.0275505	0.233869	SRY-box transcription factor 7
ENSG00000277971	AC007731,4	1.77678	3.42661	0.178478	0.665863	novel protein
ENSG00000222041	CYTOR	1.77672	3.42647	2.85275e-11	2.64654e-09	cytoskeleton regulator RNA
ENSG00000168081	PNOC	1.77626	3.42537	0.147001	0.610744	prepronociceptin
ENSG00000214286	PDCL3P3	1.77596	3.42467	0.0324528	0.260824	PDCL3 pseudogene 3
ENSG00000141338	ABCA8	1.77535	3.42321	0.00574306	0.0764044	ATP binding cassette subfamily A member 8
ENSG00000149596	JPH2	1.77498	3.42234	0.00411605	0.0600487	junctophilin 2
ENSG00000285778	AL591463,1	1.77473	3.42173	0.0124312	0.134388	novel transcript
ENSG00000204446	LINC02872	1.77443	3.42103	0.0132196	0.140068	long intergenic non-protein coding RNA 2872
ENSG00000235220	HLA-F	1.77409	3.42022	0.320347	0.824366	major histocompatibility complex, class I, F
ENSG00000175040	CHST2	1.7725	3.41646	0.000687705	0.0135907	carbohydrate sulfotransferase 2
[truncated: 29,266 more rows]
