# Supplementary material for: HTT loss-of-function contributes to RNA deregulation in developing Huntington’s disease neurons
Source: Cell Biosci. 2025 Jul 9;15:100. doi: 10.1186/s13578-025-01443-5 (PMC12239503; doi:10.1186/s13578-025-01443-5)
Supplement: Supplementary file 6 — Supplementary Material 6: Supplementary Table 4. GO enrichment analysis of DEGs in HD and KO-NSCs. [file 13578_2025_1443_MOESM6_ESM.xlsx]

## Sheet: GO_MF HD-NSCs
Supplementary Table 4. GO enrichment analysis of DEGs in HD and KO-NSCs
Terms presented in Fig. 2 f and g are marked in yellow.
HD-NSCs
Analysis Type:	PANTHER Overrepresentation Test (Released 20221013)
Annotation Version and Release Date:	PANTHER version 17.0 Released 2022-02-22
Analyzed List:	HD-NSCs (Homo sapiens)
Reference List:	Homo sapiens (all genes in database)
Test Type:	FISHER
Correction:	FDR
PANTHER GO-Slim Molecular Function	Homo sapiens - REFLIST (20589)	HD NSCs	expected	over/ under	fold Enrichment	raw P-value	FDR
Wnt-protein binding (GO:0017147)	21	5	0.55	+	9.01	0.000466	0.0121
protein kinase inhibitor activity (GO:0004860)	18	4	0.48	+	8.41	0.0022	0.04
growth factor binding (GO:0019838)	35	6	0.92	+	6.49	0.000592	0.0135
transmembrane receptor protein tyrosine kinase activity (GO:0004714)	52	8	1.37	+	5.82	0.000144	0.00438
integrin binding (GO:0005178)	49	7	1.29	+	5.41	0.000561	0.0133
transmembrane receptor protein kinase activity (GO:0019199)	64	8	1.69	+	4.73	0.000516	0.0128
cell adhesion molecule binding (GO:0050839)	141	17	3.73	+	4.56	7.18e-07	4.35e-05
metalloendopeptidase activity (GO:0004222)	84	10	2.22	+	4.51	0.000153	0.0044
metallopeptidase activity (GO:0008237)	116	13	3.06	+	4.24	2.92e-05	0.000997
protein tyrosine kinase activity (GO:0004713)	96	9	2.54	+	3.55	0.00156	0.0305
receptor ligand activity (GO:0048018)	245	16	6.47	+	2.47	0.00127	0.0266
signaling receptor activator activity (GO:0030546)	248	16	6.55	+	2.44	0.00143	0.0288
DNA-binding transcription factor activity, RNA polymerase II-specific (GO:0000981)	984	61	26	+	2.35	2.39e-09	1.3e-06
signaling receptor regulator activity (GO:0030545)	276	17	7.29	+	2.33	0.0021	0.0395
DNA-binding transcription factor activity (GO:0003700)	1054	62	27.85	+	2.23	1.44e-08	3.93e-06
RNA polymerase II transcription regulatory region sequence-specific DNA binding (GO:0000977)	1059	62	27.98	+	2.22	1.57e-08	2.85e-06
transcription cis-regulatory region binding (GO:0000976)	1099	62	29.04	+	2.14	5.23e-08	7.14e-06
transcription regulatory region nucleic acid binding (GO:0001067)	1099	62	29.04	+	2.14	5.23e-08	5.71e-06
RNA polymerase II cis-regulatory region sequence-specific DNA binding (GO:0000978)	798	45	21.08	+	2.13	3.84e-06	0.00021
cis-regulatory region sequence-specific DNA binding (GO:0000987)	810	45	21.4	+	2.1	6.87e-06	0.000313
sequence-specific double-stranded DNA binding (GO:1990837)	1117	62	29.51	+	2.1	1.11e-07	1.01e-05
double-stranded DNA binding (GO:0003690)	1164	63	30.76	+	2.05	1.98e-07	1.55e-05
sequence-specific DNA binding (GO:0043565)	1148	62	30.33	+	2.04	2.76e-07	1.88e-05
signaling receptor binding (GO:0005102)	698	36	18.44	+	1.95	0.000301	0.00822
molecular transducer activity (GO:0060089)	1085	55	28.67	+	1.92	7.5e-06	0.000315
signaling receptor activity (GO:0038023)	1085	55	28.67	+	1.92	7.5e-06	0.000293
transcription regulator activity (GO:0140110)	1265	62	33.42	+	1.85	5.82e-06	0.000289
DNA binding (GO:0003677)	1361	64	35.96	+	1.78	1.26e-05	0.000459
transmembrane signaling receptor activity (GO:0004888)	684	32	18.07	+	1.77	0.00248	0.0436
binding (GO:0005488)	5893	199	155.7	+	1.28	8.09e-05	0.0026
RNA binding (GO:0003723)	617	4	16.3	-	0.25	0.000685	0.015

## Sheet: GO_MF KO-NSCs
KO-NSCs
Analysis Type:	PANTHER Overrepresentation Test (Released 20221013)
Annotation Version and Release Date:	PANTHER version 17.0 Released 2022-02-22
Analyzed List:	KO-NSCs (Homo sapiens)
Reference List:	Homo sapiens (all genes in database)
Test Type:	FISHER
Correction:	FDR
PANTHER GO-Slim Molecular Function	Homo sapiens - REFLIST (20589)	KO NSCs	expected	over/ under	fold Enrichment	raw P-value	FDR
metalloendopeptidase activity (GO:0004222)	84	26	6.2	+	4.19	2.03e-08	5.82e-07
integrin binding (GO:0005178)	49	15	3.62	+	4.15	2.18e-05	0.000384
G protein-coupled amine receptor activity (GO:0008227)	35	10	2.58	+	3.87	0.000794	0.00963
cytokine binding (GO:0019955)	67	18	4.95	+	3.64	1.53e-05	0.000279
metallopeptidase activity (GO:0008237)	116	31	8.56	+	3.62	1.68e-08	5.11e-07
growth factor binding (GO:0019838)	35	9	2.58	+	3.48	0.00265	0.0258
growth factor activity (GO:0008083)	40	10	2.95	+	3.39	0.00187	0.0192
cytokine receptor activity (GO:0004896)	49	12	3.62	+	3.32	0.000795	0.00944
cell adhesion molecule binding (GO:0050839)	141	32	10.41	+	3.07	2.51e-07	5.72e-06
cytokine activity (GO:0005125)	131	29	9.67	+	3	1.39e-06	2.82e-05
cadherin binding (GO:0045296)	50	11	3.69	+	2.98	0.0027	0.0258
UDP-glycosyltransferase activity (GO:0008194)	62	13	4.58	+	2.84	0.00168	0.0176
G protein-coupled peptide receptor activity (GO:0008528)	78	15	5.76	+	2.6	0.00164	0.0175
receptor ligand activity (GO:0048018)	245	47	18.09	+	2.6	6.03e-08	1.65e-06
peptide receptor activity (GO:0001653)	84	16	6.2	+	2.58	0.00206	0.0209
signaling receptor activator activity (GO:0030546)	248	47	18.31	+	2.57	7.27e-08	1.73e-06
signaling receptor regulator activity (GO:0030545)	276	52	20.38	+	2.55	1.52e-08	4.89e-07
transmembrane receptor protein kinase activity (GO:0019199)	64	12	4.72	+	2.54	0.00548	0.0475
calcium ion binding (GO:0005509)	168	30	12.4	+	2.42	4.8e-05	0.00077
neurotransmitter receptor activity (GO:0030594)	101	17	7.46	+	2.28	0.00313	0.0295
neurotransmitter binding (GO:0042165)	102	17	7.53	+	2.26	0.00519	0.0457
G protein-coupled receptor activity (GO:0004930)	269	42	19.86	+	2.11	3.55e-05	0.000605
DNA-binding transcription factor activity, RNA polymerase II-specific (GO:0000981)	984	152	72.64	+	2.09	1.1e-15	5.98e-13
peptide binding (GO:0042277)	182	28	13.44	+	2.08	0.00081	0.00941
signaling receptor binding (GO:0005102)	698	106	51.53	+	2.06	8.67e-11	3.16e-09
gated channel activity (GO:0022836)	209	31	15.43	+	2.01	0.000712	0.00883
RNA polymerase II cis-regulatory region sequence-specific DNA binding (GO:0000978)	798	118	58.91	+	2	3.39e-11	1.54e-09
molecular transducer activity (GO:0060089)	1085	160	80.1	+	2	7.41e-15	2.02e-12
signaling receptor activity (GO:0038023)	1085	160	80.1	+	2	7.41e-15	1.35e-12
RNA polymerase II transcription regulatory region sequence-specific DNA binding (GO:0000977)	1059	156	78.18	+	2	1.56e-14	2.13e-12
DNA-binding transcription factor activity (GO:0003700)	1054	155	77.81	+	1.99	2.17e-14	2.37e-12
G protein-coupled receptor binding (GO:0001664)	157	23	11.59	+	1.98	0.00427	0.0382
cis-regulatory region sequence-specific DNA binding (GO:0000987)	810	118	59.8	+	1.97	7.27e-11	3.05e-09
endopeptidase activity (GO:0004175)	324	47	23.92	+	1.96	4.6e-05	0.000761
cation binding (GO:0043169)	325	47	23.99	+	1.96	6.89e-05	0.00108
amide binding (GO:0033218)	201	29	14.84	+	1.95	0.00147	0.0161
transcription cis-regulatory region binding (GO:0000976)	1099	156	81.13	+	1.92	2.46e-13	1.68e-11
transcription regulatory region nucleic acid binding (GO:0001067)	1099	156	81.13	+	1.92	2.46e-13	1.49e-11
sequence-specific double-stranded DNA binding (GO:1990837)	1117	157	82.46	+	1.9	5.42e-13	2.96e-11
double-stranded DNA binding (GO:0003690)	1164	163	85.93	+	1.9	1.9e-13	1.48e-11
metal ion binding (GO:0046872)	268	37	19.79	+	1.87	0.000824	0.00937
ion channel activity (GO:0005216)	319	44	23.55	+	1.87	0.000227	0.00334
cation channel activity (GO:0005261)	261	36	19.27	+	1.87	0.00106	0.0118
sequence-specific DNA binding (GO:0043565)	1148	158	84.75	+	1.86	1.63e-12	8.09e-11
passive transmembrane transporter activity (GO:0022803)	338	45	24.95	+	1.8	0.000467	0.00622
channel activity (GO:0015267)	338	45	24.95	+	1.8	0.000467	0.00607
transmembrane signaling receptor activity (GO:0004888)	684	90	50.5	+	1.78	1.01e-06	2.12e-05
transcription regulator activity (GO:0140110)	1265	163	93.39	+	1.75	8.63e-11	3.37e-09
peptidase activity (GO:0008233)	433	55	31.97	+	1.72	0.000277	0.00398
DNA binding (GO:0003677)	1361	170	100.48	+	1.69	2.54e-10	8.67e-09
molecular function regulator (GO:0098772)	821	100	60.61	+	1.65	5.3e-06	0.000103
ion binding (GO:0043167)	741	86	54.7	+	1.57	0.000111	0.00168
ion transmembrane transporter activity (GO:0015075)	530	59	39.13	+	1.51	0.00372	0.0339
protein binding (GO:0005515)	2812	282	207.6	+	1.36	3.25e-07	7.11e-06
binding (GO:0005488)	5893	574	435.06	+	1.32	1.53e-13	1.39e-11
nucleic acid binding (GO:0003676)	1974	188	145.73	+	1.29	0.000659	0.00837
heterocyclic compound binding (GO:1901363)	2375	223	175.34	+	1.27	0.000379	0.00517
organic cyclic compound binding (GO:0097159)	2412	226	178.07	+	1.27	0.000357	0.005
molecular_function (GO:0003674)	9609	819	709.39	+	1.15	6.25e-08	1.63e-06
Unclassified (UNCLASSIFIED)	10980	701	810.61	-	0.86	6.25e-08	1.55e-06
RNA binding (GO:0003723)	617	18	45.55	-	0.4	7.28e-06	0.000137
catalytic activity, acting on a nucleic acid (GO:0140640)	311	9	22.96	-	0.39	0.00241	0.0239
ubiquitin-protein transferase activity (GO:0004842)	225	6	16.61	-	0.36	0.00581	0.0495
ubiquitin-like protein transferase activity (GO:0019787)	239	6	17.64	-	0.34	0.00322	0.0298
