# Supplementary material for: HTT loss-of-function contributes to RNA deregulation in developing Huntington’s disease neurons
Source: Cell Biosci. 2025 Jul 9;15:100. doi: 10.1186/s13578-025-01443-5 (PMC12239503; doi:10.1186/s13578-025-01443-5)
Supplement: Supplementary file 7 — Supplementary Material 7: Supplementary Table 5. Lists of deregulated miRNAs in HD and KO-NSCs. [file 13578_2025_1443_MOESM7_ESM.xlsx]

## Sheet: HD-NSCs vs IC1-NSCs miRNAs
Supplementary Table 5. Lists of deregulated miRNAs in HD and KO-NSCs
HD-NSCs vs IC1-NSCs
Sequence	Name	log2FC	Fold_change	Adjusted_p-value
ACAGCAGGCACAGACAGGCAGT	hsa-miR-214-3p	7.94115	245.768	9.52e-17
CCCAGTGTTCAGACTACCTGTTC	hsa-miR-199a-5p	7.83399	228.174	7.39e-46
TGCCTGTCTACACTTGCTGTGC	hsa-miR-214-5p	7.47002	177.297	6.65e-07
ACAGTAGTCTGCACATTGGTTA	hsa-miR-199a-3p#hsa-miR-199b-3p	5.54019	46.5334	9.28e-21
TGAGATGAAGCACTGTAGCTC	hsa-miR-143-3p	5.18914	36.4827	2.91e-23
CTGGACTGAGCCGTGCTACTGG	hsa-miR-1269a	4.70287	26.0439	3.24e-26
GTCCAGTTTTCCCAGGAATCCCT	hsa-miR-145-5p	4.23887	18.8811	8.34e-13
CCCAGTGTTTAGACTATCTGTTC	hsa-miR-199b-5p	3.82405	14.163	1.07e-08
TCCTTCATTCCACCGGAGTCTG	hsa-miR-205-5p	3.14857	8.86774	1.02e-05
CAAAACGTGAGGCGCTGCTAT	hsa-miR-424-3p	2.70786	6.53351	9.52e-08
TTCATTCGGCTGTCCAGATGTA	hsa-miR-1298-5p	2.35544	5.11751	0.0177676
CAGCAGCAATTCATGTTTTGAA	hsa-miR-424-5p	2.17102	4.5034	1.42e-06
TTGCATATGTAGGATGTCCCAT	hsa-miR-448	2.01056	4.0294	0.0202791
TCGGGGATCATCATGTCACGAGA	hsa-miR-542-5p	1.67477	3.19268	0.000244137
CGGGTGGATCACGATGCAATTT	hsa-miR-363-5p	1.67166	3.18582	0.0270748
TGGAGTGTGACAATGGTGTTTG	hsa-miR-122-5p	1.66543	3.17208	0.328422
TGATATGTTTGATATATTAGGT	hsa-miR-190a-5p	1.49514	2.81891	0.048874
TTTAGAGACGGGGTCTTGCTCT	hsa-miR-1303	1.47542	2.78065	0.0257229
TTTTGCAATATGTTCCTGAATA	hsa-miR-450b-5p	1.39256	2.62544	0.000340533
TGAGTACCGCCATGTCTGTTGGG	hsa-miR-1911-5p	1.36888	2.58269	0.532964
CATTATTACTTTTGGTACGCG	hsa-miR-126-5p	1.36167	2.56983	0.0137118
GCAGTCCATGGGCATATACAC	hsa-miR-455-3p	1.33695	2.52617	0.0940396
CAAAGTGCTCATAGTGCAGGTAG	hsa-miR-20b-5p	1.31642	2.49047	1.42e-06
GGGGTTCCTGGGGATGGGATTT	hsa-miR-23a-5p	1.29604	2.45555	0.196655
TTTGTTCGTTCGGCTCGCGTGA	hsa-miR-375-3p	1.23721	2.35742	0.236238
TTTGGCAATGGTAGAACTCACACT	hsa-miR-182-5p	1.20862	2.31117	0.00400785
TAAGTGCTTCCATGTTTCAGTGG	hsa-miR-302c-3p	1.15347	2.22448	0.402552
AAAAGTGCTTACAGTGCAGGTAG	hsa-miR-106a-5p	1.09494	2.13605	9.13e-05
TGAGAACTGAATTCCATAGGCTG	hsa-miR-146b-5p	1.084	2.1199	0.00130131
CTCCTGACTCCAGGTCCTGTGT	hsa-miR-378a-5p	1.06607	2.09372	0.29725
GCCCTGTGGACTCAGTTCTGGT	hsa-miR-146b-3p	1.04656	2.0656	0.0202791
TAAGGTGCATCTAGTGCAGTTAG	hsa-miR-18b-5p	1.0403	2.05666	0.0934033
TATGGCACTGGTAGAATTCACT	hsa-miR-183-5p	0.974569	1.96505	0.274245
TGTGACAGATTGATAACTGAAA	hsa-miR-542-3p	0.974454	1.9649	0.0940396
TTTGGTCCCCTTCAACCAGCTG	hsa-miR-133a-3p	0.960021	1.94534	0.563741
ACTGACAGGAGAGCATTTTGA	hsa-miR-3660	0.951409	1.93376	0.678132
TGGAATGTAAAGAAGTATGTAT	hsa-miR-1-3p	0.940936	1.91977	0.317541
TATGTGCCTTTGGACTACATCG	hsa-miR-455-5p	0.934356	1.91104	0.0991051
CAAAACTGGCAATTACTTTTGC	hsa-miR-548a-3p	0.902072	1.86875	0.417386
TGAAGGTCTACTGTGTGCCAGG	hsa-miR-493-3p	0.873125	1.83163	0.632713
ACTGGACTTGGAGTCAGAAGGC	hsa-miR-378a-3p	0.841967	1.79249	0.00823826
TGAGGTAGTAGGTTGTGTGGTT	hsa-let-7b-5p	0.828056	1.77529	0.845937
CTCCCACATGCAGGGTTTGCA	hsa-miR-188-3p	0.810936	1.75435	0.317541
GTGACATCACATATACGGCAGC	hsa-miR-489-3p	0.802515	1.74414	0.578661
AAAGTTCTGAGACACTCCGACT	hsa-miR-148a-5p	0.763776	1.69793	0.0602453
ACTGTAGTATGGGCACTTCCAG	hsa-miR-20b-3p	0.733783	1.66299	0.585309
TGTTGTACTTTTTTTTTTGTTC	hsa-miR-3613-5p	0.7315	1.66036	0.493958
GCAGGAACTTGTGAGTCTCCT	hsa-miR-873-5p	0.729198	1.65772	0.512116
TGCCCTAAATGCCCCTTCTGGC	hsa-miR-18b-3p	0.723097	1.65072	0.402552
CGGCCCCACGCACCAGGGTAAGA	hsa-miR-874-5p	0.717422	1.64424	0.328422
ATCATAGAGGAAAATCCACGT	hsa-miR-376a-3p	0.716293	1.64295	0.698597
TGGGTTTACGTTGGGAGAACT	hsa-miR-629-5p	0.702575	1.62741	0.29167
CTGGGAGGTGGATGTTTACTTC	hsa-miR-30b-3p	0.668311	1.58921	0.563741
ATGCACCTGGGCAAGGATTCTG	hsa-miR-500a-3p	0.667847	1.5887	0.317541
CACGCTCATGCACACACCCACA	hsa-miR-574-3p	0.663504	1.58393	0.317541
TATGTGGGATGGTAAACCGCTT	hsa-miR-299-3p	0.652955	1.57239	0.846301
TTCACAGTGGCTAAGTTCCGC	hsa-miR-27a-3p	0.643524	1.56214	0.122737
AATTGCACGGTATCCATCTGTA	hsa-miR-363-3p	0.631973	1.54968	0.105753
TTTTGCGATGTGTTCCTAATAT	hsa-miR-450a-5p	0.629731	1.54728	0.493958
TAGTAGACCGTATAGCGTACG	hsa-miR-411-5p	0.621305	1.53827	0.53921
AGGCGGAGACTTGGGCAATTG	hsa-miR-25-5p	0.605431	1.52143	0.766989
AGGGCTTAGCTGCTTGTGAGCA	hsa-miR-27a-5p	0.60357	1.51947	0.54954
ACAGGTGAGGTTCTTGGGAGCC	hsa-miR-125a-3p	0.58538	1.50043	0.483999
TATTGCACTTGTCCCGGCCTGT	hsa-miR-92a-3p	0.580865	1.49575	0.402552
CATGCCTTGAGTGTAGGACCGT	hsa-miR-532-5p	0.57718	1.49193	0.143446
TGAGTGTGTGTGTGTGAGTGTGT	hsa-miR-574-5p	0.568731	1.48322	0.529934
TGAGAACTGAATTCCATGGGTT	hsa-miR-146a-5p	0.555283	1.46946	0.634027
CTGCCCTGGCCCGAGGGACCGA	hsa-miR-874-3p	0.542683	1.45668	0.324726
TACCCATTGCATATCGGAGTTG	hsa-miR-660-5p	0.533058	1.44699	0.317541
GGAGACTGATGAGTTCCCGGGA	hsa-miR-873-3p	0.527044	1.44097	0.704501
TGTCTTGCAGGCCGTCATGCA	hsa-miR-431-5p	0.526353	1.44028	0.902114
TTGTGCTTGATCTAACCATGT	hsa-miR-218-5p	0.526311	1.44024	0.450756
AGTGCCTGAGGGAGTAAGAGCCC	hsa-miR-550a-5p	0.522866	1.43681	0.442957
TGGACGGAGAACTGATAAGGGT	hsa-miR-184	0.522039	1.43598	0.678132
ATCACATTGCCAGGGATTTCC	hsa-miR-23a-3p	0.514884	1.42888	0.360064
TGGGTCTTTGCGGGCGAGATGA	hsa-miR-193a-5p	0.504823	1.41895	0.69435
AGGTTGGGATCGGTTGCAATGCT	hsa-miR-92a-1-5p	0.504027	1.41817	0.669142
GTCATACACGGCTCTCCTCTCT	hsa-miR-485-3p	0.499568	1.41379	0.930361
CCTTCACTGTGACTCTGCTGCAG	hsa-miR-6837-3p	0.486024	1.40058	0.699202
AAACAAACATGGTGCACTTCTT	hsa-miR-495-3p	0.479509	1.39427	0.810365
TGGCTCAGTTCAGCAGGAACAG	hsa-miR-24-3p	0.458877	1.37447	0.532964
TGCACGGCACTGGGGACACGT	hsa-miR-3177-3p	0.45354	1.3694	0.699202
AATCCTTGGAACCTAGGTGTGAGT	hsa-miR-362-5p	0.448442	1.36457	0.619739
TTCTCGAGGAAAGAAGCACTTTC	hsa-miR-516a-5p	0.445742	1.36201	0.89494
AATGCACCCGGGCAAGGATTCT	hsa-miR-501-3p	0.439473	1.35611	0.398428
AAGCTGCCAGTTGAAGAACTGT	hsa-miR-22-3p	0.43169	1.34881	0.400732
TCAGTGCACTACAGAACTTTGT	hsa-miR-148a-3p	0.426729	1.34418	0.53921
TGTCCTCTAGGGCCTGCAGTCT	hsa-miR-3909	0.408811	1.32759	0.589535
ATCGGGAATGTCGTGTCCGCCC	hsa-miR-425-3p	0.403146	1.32239	0.751899
CTGGAGATATGGAAGAGCTGTGT	hsa-miR-1270	0.398944	1.31854	0.559238
AATAATACATGGTTGATCTTT	hsa-miR-369-3p	0.397891	1.31758	0.845937
AGGCTGTGATGCTCTCCTGAGCCC	hsa-miR-7974	0.355134	1.2791	0.78078
CAGTGGTTTTACCCTATGGTAG	hsa-miR-140-5p	0.355001	1.27899	0.728021
CTGGGAGAGGGTTGTTTACTCC	hsa-miR-30c-1-3p	0.352837	1.27707	0.738867
TATACAAGGGCAAGCTCTCTGT	hsa-miR-381-3p	0.351111	1.27554	0.885319
AAAGACATAGGATAGAGTCACCTC	hsa-miR-641	0.34369	1.269	0.845937
AATATAACACAGATGGCCTGT	hsa-miR-410-3p	0.343638	1.26895	0.874993
TGTGCAAATCCATGCAAAACTGA	hsa-miR-19b-3p	0.339562	1.26537	0.736898
CTGGGCCCGCGGCGGGCGTGGGG	hsa-miR-6724-5p	0.333437	1.26001	0.87894
TAAGTGCTTCCATGTTTGAGTGT	hsa-miR-302d-3p	0.333355	1.25994	0.932974
TCCGGTTCTCAGGGCTCCACC	hsa-miR-671-3p	0.330092	1.25709	0.626626
ATCATACAAGGACAATTTCTTT	hsa-miR-539-3p	0.321001	1.2492	0.931755
AGGTTCTGTGATACACTCCGACT	hsa-miR-152-5p	0.319916	1.24826	0.827028
TGAGGGGCAGAGAGCGAGACTTT	hsa-miR-423-5p	0.30472	1.23518	0.917227
CTTTCAGTCGGATGTTTACAGC	hsa-miR-30e-3p	0.297327	1.22887	0.678132
CGGGGCCGTAGCACTGTCTGAGA	hsa-miR-128-1-5p	0.295064	1.22694	0.726393
CTAGACTGAAGCTCCTTGAGG	hsa-miR-151a-3p	0.29386	1.22592	0.624507
ATTCTAATTTCTCCACGTCTTT	hsa-miR-576-5p	0.293051	1.22523	0.846301
CAAAGTGCTTACAGTGCAGGTAG	hsa-miR-17-5p	0.292678	1.22491	0.626626
TTGTACATGGTAGGCTTTCATT	hsa-miR-493-5p	0.290513	1.22307	0.931755
TAGGAGCTCAACAGATGCCTGTT	hsa-miR-3139	0.278528	1.21296	0.931172
CCAGTCCTGTGCCTGCCGCCT	hsa-miR-1910-5p	0.273859	1.20904	0.874993
CCTATTCTTGATTACTTGTTTC	hsa-miR-26a-2-3p	0.267442	1.20367	0.704501
AGATCAGAAGGTGATTGTGGCT	hsa-miR-383-5p	0.265402	1.20197	0.931172
CACATTACACGGTCGACCTCT	hsa-miR-323a-3p	0.257951	1.19578	0.893644
CCAAAACTGCAGTTACTTTTGC	hsa-miR-548o-3p	0.252235	1.19105	0.766989
AAAAGCTGGGTTGAGAGGGCGA	hsa-miR-320a-3p	0.250459	1.18959	0.799094
CCACCTCCCCTGCAAACGTCCA	hsa-miR-1306-5p	0.23749	1.17894	0.919777
TAAAGTGCTTATAGTGCAGGTAG	hsa-miR-20a-5p	0.209483	1.15627	0.752478
CTTCCGGTCTGTGAGCCCCGTC	hsa-miR-4664-3p	0.204298	1.15213	0.952639
CATCATCGTCTCAAATGAGTCT	hsa-miR-136-3p	0.202081	1.15036	0.935918
AAGTTCTGTTATACACTCAGGC	hsa-miR-148b-5p	0.200575	1.14916	0.932974
TGCTGGATCAGTGGTTCGAGTC	hsa-miR-1287-5p	0.200472	1.14907	0.810365
TCCCTGAGACCCTTTAACCTGTGA	hsa-miR-125a-5p	0.200324	1.14896	0.931172
AAGGGCTTCCTCTCTGCAGGAC	hsa-miR-3158-3p	0.199262	1.14811	0.932974
TCTGGGCAACAAAGTGAGACCT	hsa-miR-1285-3p	0.198856	1.14779	0.916907
TGCGGGGCTAGGGCTAACAGCA	hsa-miR-744-5p	0.196028	1.14554	0.806173
TTAGCCAATTGTCCATCTTTAG	hsa-miR-4662a-5p	0.190716	1.14133	0.931172
TGTCTTACTCCCTCAGGCACAT	hsa-miR-550a-3p	0.189951	1.14072	0.846301
CCGGTCCCAGGAGAACCTGCAGA	hsa-miR-4746-5p	0.188423	1.13952	0.898228
AGGCAGTGTAGTTAGCTGATTGC	hsa-miR-34c-5p	0.18433	1.13629	0.932822
TCCTGTCTTTCCTTGTTGGAGC	hsa-miR-5699-3p	0.183812	1.13588	0.935918
ACCCGTCCCGTTCGTCCCCGGA	hsa-miR-1247-5p	0.180345	1.13315	0.952639
GAATGTTGCTCGGTGAACCCCT	hsa-miR-409-3p	0.175715	1.12952	0.952639
CTAGGTATGGTCCCAGGGATCC	hsa-miR-331-5p	0.175066	1.12902	0.952639
CCAGTTACCGCTTCCGCTACCGC	hsa-miR-935	0.167534	1.12314	0.952639
CGGGCGTGGTGGTGGGGG	hsa-miR-1268a	0.166434	1.12228	0.932974
TGGAGAGAAAGGCAGTTCCTGA	hsa-miR-185-5p	0.165967	1.12192	0.932974
AATCATACAGGGACATCCAGTT	hsa-miR-487a-3p	0.162494	1.11922	0.952639
CCTCCCACACCCAAGGCTTGCA	hsa-miR-532-3p	0.16201	1.11884	0.952639
TTAGGGCCCTGGCTCCATCTCC	hsa-miR-1296-5p	0.15306	1.11193	0.932822
TTAATATCGGACAACCATTGT	hsa-miR-889-3p	0.1518	1.11095	0.952639
GCTCTGACGAGGTTGCACTACT	hsa-miR-301b-5p	0.151238	1.11052	0.952639
CCGCACTGTGGGTACTTGCTGC	hsa-miR-106b-3p	0.15096	1.11031	0.902114
CAACTAGACTGTGAGCTTCTAG	hsa-miR-708-3p	0.146187	1.10664	0.952639
TAGCAGCACAGAAATATTGGC	hsa-miR-195-5p	0.145208	1.10589	0.949937
ATGACCTATGAATTGACAGAC	hsa-miR-215-5p	0.144438	1.1053	0.952639
TTTCCGGCTCGCGTGGGTGTGT	hsa-miR-1180-3p	0.141307	1.1029	0.915097
AGCTCGGTCTGAGGCCCCTCAGT	hsa-miR-423-3p	0.138428	1.1007	0.932974
CTTTCAGTCAGATGTTTGCTGC	hsa-miR-30d-3p	0.134978	1.09808	0.931172
ACTCGGCGTGGCGTCGGTCGTG	hsa-miR-1307-3p	0.131586	1.0955	0.928426
TTCAAGTAATCCAGGATAGGCT	hsa-miR-26a-5p	0.13104	1.09508	0.931172
AGAGCTTAGCTGATTGGTGAAC	hsa-miR-27b-5p	0.126905	1.09195	0.952639
GTGGGGGAGAGGCTGTC	hsa-miR-1275	0.126529	1.09166	0.952639
CAAAGAATTCTCCTTTTGGGCT	hsa-miR-186-5p	0.121458	1.08783	0.917227
TCCTGTACTGAGCTGCCCCGAG	hsa-miR-486-5p	0.111634	1.08045	0.952639
TCGAGGAGCTCACAGTCT	hsa-miR-151b	0.107296	1.07721	0.952639
TGGTAGACTATGGAACGTAGG	hsa-miR-379-5p	0.102336	1.07351	0.971446
TGGCAGTGTATTGTTAGCTGGT	hsa-miR-449a	0.101815	1.07312	0.967918
CCTCCGTGTTACCTGTCCTCTAG	hsa-miR-3605-3p	0.100528	1.07217	0.967918
AATATTATACAGTCAACCTCT	hsa-miR-656-3p	0.0976094	1.07	0.971446
AGGACCTTCCCTGAACCAAGGA	hsa-miR-659-5p	0.0926252	1.06631	0.971446
GCCTGCTGGGGTGGAACCTGGT	hsa-miR-370-3p	0.0919258	1.06579	0.967918
AATGACACGATCACTCCCGTTGA	hsa-miR-425-5p	0.0871176	1.06225	0.952639
TCGAGGAGCTCACAGTCTAGT	hsa-miR-151a-5p	0.0846812	1.06045	0.952639
CCAATATTACTGTGCTGCTTTA	hsa-miR-16-2-3p	0.0835992	1.05966	0.967918
TGAGTATTACATGGCCAATCTC	hsa-miR-496	0.0826794	1.05898	0.976909
ACTGCAGTGAAGGCACTTGTAG	hsa-miR-17-3p	0.0806434	1.05749	0.967918
TGGAGACGCGGCCCTGTTGGAGT	hsa-miR-139-3p	0.0753608	1.05362	0.971446
CATTGCACTTGTCTCGGTCTGA	hsa-miR-25-3p	0.0753462	1.05361	0.952639
TGTGACTGGTTGACCAGAGGGG	hsa-miR-134-5p	0.0725989	1.05161	0.976909
AAACATTCGCGGTGCACTTCTT	hsa-miR-543	0.0713163	1.05067	0.976909
ATCCCCAGATACAATGGACAA	hsa-miR-2355-5p	0.0654282	1.0464	0.976909
TCCCTGTCCTCCAGGAGCTCACG	hsa-miR-339-5p	0.0652371	1.04626	0.976909
TCGGATCCGTCTGAGCTTGGCT	hsa-miR-127-3p	0.0636932	1.04514	0.976909
CCCGCAGGTGAGATGAGGGCT	hsa-miR-6886-5p	0.0598132	1.04233	0.971446
AATCGTACAGGGTCATCCACTT	hsa-miR-487b-3p	0.0592701	1.04194	0.976909
TAGCAGCACATAATGGTTTGTG	hsa-miR-15a-5p	0.0573529	1.04055	0.967918
CGAATCATTATTTGCTGCTCTA	hsa-miR-15b-3p	0.0571625	1.04042	0.973098
TACAGTACTGTGATAACTGAA	hsa-miR-101-3p	0.0500936	1.03533	0.976909
TTAAGACTTGCAGTGATGTTT	hsa-miR-499a-5p	0.0492057	1.0347	0.988067
TGTAAACATCCTACACTCAGCT	hsa-miR-30b-5p	0.0489778	1.03453	0.967918
CAAAGTGCTGTTCGTGCAGGTAG	hsa-miR-93-5p	0.0486279	1.03428	0.971446
GACCGAGAGGGCCTCGGCTGT	hsa-miR-4523	0.0463869	1.03268	0.979134
AAAAGTACTTGCGGATTTTGCT	hsa-miR-548k	0.036597	1.02569	0.971446
TTCAAGTAATTCAGGATAGGT	hsa-miR-26b-5p	0.0259931	1.01818	0.976909
AGGCAGTGTATTGTTAGCTGGC	hsa-miR-449b-5p	0.0234715	1.0164	0.99364
ACTGCCCTAAGTGCTCCTTCTGG	hsa-miR-18a-3p	0.0205831	1.01437	0.99364
TTATCAGAATCTCCAGGGGTAC	hsa-miR-361-5p	0.0154212	1.01075	0.991002
CAAGCTTGTATCTATAGGTATG	hsa-miR-100-3p	0.0151732	1.01057	0.99364
TGTAAACATCCCCGACTGGAAG	hsa-miR-30d-5p	0.0149436	1.01041	0.99364
TGAGCGCCTCGACGACAGAGCCG	hsa-miR-339-3p	0.0140371	1.00978	0.99364
TTTGTGACCTGGTCCACTAACC	hsa-miR-758-3p	0.00955468	1.00664	0.995682
AATTTGGTTTCTGAGGCACTTAGT	hsa-miR-5002-5p	0.0087867	1.00611	0.995682
TCAGGCTCAGTCCCCTCCCGAT	hsa-miR-484	0.00767642	1.00534	0.995682
CAACGGAATCCCAAAAGCAGCTG	hsa-miR-191-5p	0.00444152	1.00308	0.995682
CAGGTCGTCTTGCAGGGCTTCT	hsa-miR-431-3p	0.00159992	1.00111	0.998822
CTCACTGAACAATGAATGCAA	hsa-miR-181b-3p	-0.000862313	0.999402	0.998822
CTGACCTATGAATTGACAGCC	hsa-miR-192-5p	-0.00106201	0.999264	0.998822
TGATATGTTTGATATTGGGTTG	hsa-miR-190b-5p	-0.0052339	0.996379	0.998822
TTTTTCATTATTGCTCCTGACC	hsa-miR-335-3p	-0.0103557	0.992848	0.995682
TAGCACCATTTGAAATCAGTGTT	hsa-miR-29b-3p	-0.0114363	0.992104	0.995682
CAAGCTCGTGTCTGTGGGTCCG	hsa-miR-99b-3p	-0.0198718	0.98632	0.99364
GCTGCGCTTGGATTTCGTCCCC	hsa-miR-191-3p	-0.0207225	0.985739	0.995682
CACCCGTAGAACCGACCTTGCG	hsa-miR-99b-5p	-0.021661	0.985098	0.991002
AACATTCATTGCTGTCGGTGGGT	hsa-miR-181b-5p	-0.0219565	0.984896	0.976909
CACCCGGCTGTGTGCACATGTGC	hsa-miR-941	-0.0230973	0.984118	0.976909
AACATAGAGGAAATTCCACGT	hsa-miR-376c-3p	-0.024976	0.982837	0.99364
ATGTAGGGCTAAAAGCCATGGG	hsa-miR-135b-3p	-0.0394695	0.973013	0.987478
AATGGCGCCACTAGGGTTGTG	hsa-miR-652-3p	-0.0410981	0.971915	0.976909
TGAAGCGCCTGTGCTCTGCCGAGA	hsa-miR-7706	-0.0464964	0.968285	0.967918
AGAATTGTGGCTGGACATCTGT	hsa-miR-219a-2-3p	-0.0507713	0.96542	0.988727
CGGGCTGTCCGGAGGGGTCGGCT	hsa-miR-4741	-0.0557782	0.962075	0.976909
TAAGGTGCATCTAGTGCAGATAG	hsa-miR-18a-5p	-0.0586443	0.960166	0.967918
TAATGCCCCTAAAAATCCTTAT	hsa-miR-365b-3p#hsa-miR-365a-3p	-0.0588372	0.960038	0.971446
ATATACAGGGGGAGACTCTTAT	hsa-miR-1185-1-3p	-0.0648559	0.956041	0.976909
CAGCCACAACTACCCTGCCACT	hsa-miR-449b-3p	-0.0659416	0.955322	0.987478
TAGCAGCACGTAAATATTGGCG	hsa-miR-16-5p	-0.0722692	0.951141	0.952639
TCGACCGGACCTCGACCGGCT	hsa-miR-1307-5p	-0.0818097	0.944872	0.967918
AGGTTACCCGAGCAACTTTGCAT	hsa-miR-409-5p	-0.0873407	0.941256	0.971446
CTGTTGCCACTAACCTCAACCT	hsa-miR-744-3p	-0.0902384	0.939368	0.967918
AAGGAGCTCACAGTCTATTGAG	hsa-miR-28-5p	-0.0907996	0.939002	0.952639
TAGCACCATCTGAAATCGGTTA	hsa-miR-29a-3p	-0.0916108	0.938474	0.952639
CAGTGCAATGATGAAAGGGCAT	hsa-miR-130b-3p	-0.0918844	0.938296	0.935918
TTCACAGTGGCTAAGTTCTGC	hsa-miR-27b-3p	-0.0920969	0.938158	0.949937
TGCACCATGGTTGTCTGAGCATG	hsa-miR-767-5p	-0.0953364	0.936054	0.955765
AGCAGCATTGTACAGGGCTATGA	hsa-miR-103a-3p	-0.0957516	0.935785	0.931755
TAATTTTATGTATAAGCTAGT	hsa-miR-590-3p	-0.0963236	0.935414	0.952639
TGGCAGTGTCTTAGCTGGTTGT	hsa-miR-34a-5p	-0.0971851	0.934855	0.952639
TAAAGTGCTGACAGTGCAGAT	hsa-miR-106b-5p	-0.097882	0.934404	0.932822
CTCCTGGGGCCCGCACTCTCGC	hsa-miR-1343-3p	-0.100041	0.933007	0.967918
TGGAAGACTAGTGATTTTGTTGTT	hsa-miR-7-5p	-0.100062	0.932993	0.952639
TCTCACACAGAAATCGCACCCGT	hsa-miR-342-3p	-0.104096	0.930388	0.949937
TGTGCAAATCTATGCAAAACTGA	hsa-miR-19a-3p	-0.109845	0.926688	0.952639
TAGGCAGTGTATTGCTAGCGGCTGT	hsa-miR-449c-5p	-0.113403	0.924405	0.967918
TGAGCACCACACAGGCCGGGCGC	hsa-miR-3663-3p	-0.114643	0.923611	0.967918
CCTCAGGGCTGTAGAACAGGGCT	hsa-miR-1266-5p	-0.115267	0.923211	0.952639
TAGTGAGTTAGAGATGCAGAGCC	hsa-miR-3174	-0.115929	0.922788	0.967918
AACATTCAACGCTGTCGGTGAGT	hsa-miR-181a-5p	-0.118006	0.921461	0.940328
AAGGAGCTTACAATCTAGCTGGG	hsa-miR-708-5p	-0.129706	0.914018	0.949937
ACGCCCTTCCCCCCCTTCTTCA	hsa-miR-1249-3p	-0.131171	0.91309	0.952639
TAAGTGCTTCCATGTTTTAGTAG	hsa-miR-302b-3p	-0.133425	0.911664	0.967918
TAGTGCAATATTGCTTATAGGGT	hsa-miR-454-3p	-0.134662	0.910883	0.931172
AAACTCTACTTGTCCTTCTGAGT	hsa-miR-618	-0.135624	0.910276	0.967918
CAACACCAGTCGATGGGCTGT	hsa-miR-21-3p	-0.135725	0.910212	0.935918
TCTTGGAGTAGGTCATTGGGTGG	hsa-miR-432-5p	-0.139863	0.907605	0.967918
ACTCTTTCCCTGTTGCACTAC	hsa-miR-130b-5p	-0.141353	0.906669	0.932974
ACCGTGGCTTTCGATTGTTACT	hsa-miR-132-5p	-0.143321	0.905433	0.952639
ATGTAGGGATGGAAGCCATGAA	hsa-miR-135a-2-3p	-0.146849	0.903221	0.932974
TGCAGGACCAAGATGAGCCCT	hsa-miR-1286	-0.149169	0.90177	0.932974
CTTGGCACCTAGCAAGCACTCA	hsa-miR-1271-5p	-0.154089	0.8987	0.921687
ACCATCGACCGTTGATTGTACC	hsa-miR-181a-3p	-0.154797	0.898259	0.874993
TCAAGAGCAATAACGAAAAATGT	hsa-miR-335-5p	-0.155008	0.898127	0.931172
TATGGCTTTTCATTCCTATGTGA	hsa-miR-135b-5p	-0.156871	0.896968	0.937267
CGGCTCTGGGTCTGTGGGGA	hsa-miR-760	-0.15882	0.895758	0.952639
AGAGGCTGGCCGTGATGAATTC	hsa-miR-485-5p	-0.164533	0.892217	0.967918
TAGGACACATGGTCTACTTCT	hsa-miR-1197	-0.165811	0.891427	0.952639
TTCACCACCTTCTCCACCCAGC	hsa-miR-197-3p	-0.173758	0.88653	0.931172
TAGCCCCCAGGCTTCACTTGGCG	hsa-miR-3943	-0.176468	0.884867	0.948384
ATCACATTGCCAGGGATTACCAC	hsa-miR-23b-3p	-0.177058	0.884505	0.87894
CTTTCAGTCGGATGTTTGCAGC	hsa-miR-30a-3p	-0.185414	0.879397	0.839695
TCACAGTGAACCGGTCTCTTT	hsa-miR-128-3p	-0.188846	0.877307	0.845937
AGAGTTGAGTCTGGACGTCCCG	hsa-miR-219a-1-3p	-0.19642	0.872714	0.902114
CATCCCTTGCATGGTGGAGGG	hsa-miR-188-5p	-0.197741	0.871915	0.952639
TATTCATTTATCCCCAGCCTACA	hsa-miR-664a-3p	-0.200127	0.870474	0.949937
TGTAACAGCAACTCCATGTGGA	hsa-miR-194-5p	-0.201751	0.869495	0.931172
ATCCGCGCTCTGACTCTCTGCC	hsa-miR-937-3p	-0.202178	0.869237	0.932974
TTGCAGCTGCCTGGGAGTGACTTC	hsa-miR-1301-3p	-0.202772	0.868879	0.935918
TCCGTCTCAGTTACTTTATAGC	hsa-miR-340-3p	-0.214311	0.861958	0.791025
GATATCAGCTCAGTAGGCACCG	hsa-miR-3074-3p	-0.222004	0.857373	0.932974
CTCGTGGGCTCTGGCCACGGCC	hsa-miR-3677-3p	-0.226999	0.854411	0.781392
TTAATTTTTTGTTTCGGTCACT	hsa-miR-4775	-0.227932	0.853858	0.898228
CAAGCTCGCTTCTATGGGTCTG	hsa-miR-99a-3p	-0.228996	0.853229	0.931755
GTGAACGGGCGCCATCCCGAGG	hsa-miR-887-3p	-0.239255	0.847183	0.875167
TAGCAGCACATCATGGTTTACA	hsa-miR-15b-5p	-0.241137	0.846078	0.699202
CAGGCAGTGACTGTTCAGACGTC	hsa-miR-2682-5p	-0.249497	0.84119	0.874993
TTCCCTTTGTCATCCTATGCCT	hsa-miR-204-5p	-0.249763	0.841035	0.810365
GCTGACTCCTAGTCCAGGGCTC	hsa-miR-345-5p	-0.250433	0.840644	0.845937
AGGGCCCCCCCTCAATCCTGT	hsa-miR-296-5p	-0.250667	0.840508	0.845937
TTGTGTCAATATGCGATGATGT	hsa-miR-592	-0.25258	0.839394	0.78078
TGGTGGGCCGCAGAACATGTGC	hsa-miR-654-5p	-0.252658	0.839349	0.948384
CAGTGCAATGTTAAAAGGGCAT	hsa-miR-130a-3p	-0.259665	0.835282	0.759355
TGTAAACATCCTTGACTGGAAG	hsa-miR-30e-5p	-0.261634	0.834143	0.872309
AACCCGTAGATCCGAACTTGTG	hsa-miR-100-5p	-0.265991	0.831627	0.912361
CGGCGGGGACGGCGATTGGTC	hsa-miR-1908-5p	-0.274521	0.826725	0.787414
ATGCTGACATATTTACTAGAGG	hsa-miR-628-5p	-0.27549	0.82617	0.678132
ATCAAGGATCTTAAACTTTGCC	hsa-miR-561-5p	-0.277061	0.825271	0.733133
TGGAAACATTTCTGCACAAACT	hsa-miR-147b-5p	-0.283682	0.821492	0.931172
AATTCCCTTGTAGATAACCCGG	hsa-miR-3938	-0.284709	0.820907	0.791025
AGGAAGCCCTGGAGGGGCTGGAG	hsa-miR-671-5p	-0.28773	0.81919	0.935918
AAGGCAGGGCCCCCGCTCCCC	hsa-miR-940	-0.287949	0.819066	0.845937
CTTATCAGATTGTATTGTAATT	hsa-miR-374a-3p	-0.290099	0.817846	0.736898
TTTTCAACTCTAATGGGAGAGA	hsa-miR-1305	-0.294502	0.815353	0.845937
TGGTCGACCAGTTGGAAAGTAAT	hsa-miR-412-5p	-0.298965	0.812835	0.874993
CACCTTGCGCTACTCAGGTCTG	hsa-miR-3200-3p	-0.299753	0.812391	0.902114
TATGGAGGTCTCTGTCTGGC	hsa-miR-1843	-0.301647	0.811326	0.931172
TTATAATACAACCTGATAAGTG	hsa-miR-374a-5p	-0.303314	0.810389	0.699202
CTTAGCAGGTTGTATTATCATT	hsa-miR-374b-3p	-0.30389	0.810065	0.684757
GCTCTGACTTTATTGCACTACT	hsa-miR-301a-5p	-0.305737	0.809029	0.73432
ACCCTATCAATATTGTCTCTGC	hsa-miR-454-5p	-0.306949	0.80835	0.724424
TTTAGGATAAGCTTGACTTTTG	hsa-miR-651-5p	-0.311344	0.805891	0.932974
TACGCGCAGACCACAGGATGTC	hsa-miR-3939	-0.321844	0.800047	0.738867
AGCGCGGGCTGAGCGCTGCCAGTC	hsa-miR-2277-5p	-0.3244	0.798631	0.788941
TGAGACCTCTGGGTTCTGAGCT	hsa-miR-769-5p	-0.327583	0.79687	0.512097
AACATTCAACCTGTCGGTGAGT	hsa-miR-181c-5p	-0.331658	0.794623	0.896142
TGTAAACATCCTCGACTGGAAG	hsa-miR-30a-5p	-0.332408	0.79421	0.738867
AAAAGTAATTGCGGATTTTGCC	hsa-miR-548i	-0.333772	0.793459	0.827028
TTATAAAGCAATGAGACTGATT	hsa-miR-340-5p	-0.338711	0.790748	0.585091
TCAGAACAAATGCCGGTTCCCAGA	hsa-miR-589-3p	-0.339275	0.790438	0.872309
CACTAGATTGTGAGCTCCTGGA	hsa-miR-28-3p	-0.343191	0.788296	0.845937
TTAATGCTAATCGTGATAGGGGTT	hsa-miR-155-5p	-0.345678	0.786938	0.724424
TCTGTGAGACCAAAGAACTACT	hsa-miR-4677-3p	-0.356694	0.780952	0.691216
TCAAATGCTCAGACTCCTGTGGT	hsa-miR-105-5p	-0.356761	0.780916	0.733133
TACGTCATCGTTGTCATCGTCA	hsa-miR-598-3p	-0.357536	0.780496	0.661405
TCCCCCAGGTGTGATTCTGATTT	hsa-miR-361-3p	-0.36211	0.778026	0.848465
AAAAACTGAGACTACTTTTGCA	hsa-miR-548e-3p	-0.366569	0.775625	0.902114
ATAAGACGAACAAAAGGTTTGT	hsa-miR-208b-3p	-0.368727	0.774466	0.799094
ACTCCAGCCCCACAGCCTCAGC	hsa-miR-766-3p	-0.369456	0.774074	0.803181
ACGGGTTAGGCTCTTGGGAGCT	hsa-miR-125b-1-3p	-0.369851	0.773862	0.692505
TGAGAACCACGTCTGCTCTGAG	hsa-miR-589-5p	-0.381973	0.767387	0.738867
CTGGCCCTCTCTGCCCTTCCGT	hsa-miR-328-3p	-0.389323	0.763488	0.684577
CAGTGCAATGATATTGTCAAAGC	hsa-miR-301b-3p	-0.390123	0.763065	0.414634
CAAAAACTGCAGTTACTTTTGC	hsa-miR-548ah-3p	-0.390245	0.763	0.592751
TCAGTGCATGACAGAACTTGG	hsa-miR-152-3p	-0.396835	0.759523	0.78078
GAAGTTGTTCGTGGTGGATTCG	hsa-miR-382-5p	-0.399658	0.758038	0.912361
TGACGCCCCTTCTGATTCTGCCT	hsa-miR-6786-3p	-0.400924	0.757373	0.913199
CAACAAATCACAGTCTGCCATA	hsa-miR-7-1-3p	-0.404212	0.755649	0.738867
TATGGCTTTTTATTCCTATGTGA	hsa-miR-135a-5p	-0.410379	0.752426	0.559238
TGGGGCGGAGCTTCCGGAGGCC	hsa-miR-3180-3p	-0.411286	0.751953	0.845937
CCTGTTCTCCATTACTTGGCT	hsa-miR-26b-3p	-0.419782	0.747538	0.802508
ACCACTGACCGTTGACTGTACC	hsa-miR-181a-2-3p	-0.420358	0.747239	0.402552
TCAGTGCATCACAGAACTTTGT	hsa-miR-148b-3p	-0.424078	0.745315	0.526925
AACATTCATTGTTGTCGGTGGGT	hsa-miR-181d-5p	-0.426394	0.74412	0.559238
TAGTGGATGATGCACTCTGTGC	hsa-miR-3681-5p	-0.441333	0.736454	0.692505
CAGTGCAATAGTATTGTCAAAGC	hsa-miR-301a-3p	-0.44417	0.735007	0.398428
TAGCTTATCAGACTGATGTTGA	hsa-miR-21-5p	-0.450182	0.731951	0.604964
TATTGCACTCGTCCCGGCCTCC	hsa-miR-92b-3p	-0.451262	0.731403	0.626626
CTGGGATCTCCGGGGTCTTGGTT	hsa-miR-769-3p	-0.456968	0.728516	0.626626
CCATGGATCTCCAGGTGGGT	hsa-miR-490-5p	-0.45832	0.727833	0.892991
CGCATCCCCTAGGGCATTGGTG	hsa-miR-324-5p	-0.459831	0.727071	0.695212
TGTAAACATCCTACACTCTCAGC	hsa-miR-30c-5p	-0.460199	0.726886	0.559238
ATCAACAGACATTAATTGGGCGC	hsa-miR-421	-0.460408	0.726781	0.402552
CGTGTTCACAGCGGACCTTGAT	hsa-miR-124-5p	-0.461263	0.72635	0.585309
CTGGGAGAAGGCTGTTTACTCT	hsa-miR-30c-2-3p	-0.462283	0.725837	0.402552
TCTGGCTCCGTGTCTTCACTCCC	hsa-miR-149-5p	-0.465603	0.724168	0.493958
TAATCTCAGCTGGCAACTGTGA	hsa-miR-216a-5p	-0.469559	0.722185	0.726393
CTCTCACCACTGCCCTCCCACAG	hsa-miR-1229-3p	-0.473508	0.720211	0.846301
TAGCACCATTTGAAATCGGTTA	hsa-miR-29c-3p	-0.475043	0.719445	0.634027
AGCTACATTGTCTGCTGGGTTTC	hsa-miR-221-3p	-0.499936	0.707138	0.493958
TAAGGCACGCGGTGAATGCCAA	hsa-miR-124-3p	-0.502119	0.706069	0.398428
ATATGGGTTTACTAGTTGGT	hsa-miR-3115	-0.507889	0.703251	0.704501
TGACCTGGGACTCGGACAGCTG	hsa-miR-3661	-0.513321	0.700608	0.806173
TTGCATAGTCACAAAAGTGATC	hsa-miR-153-3p	-0.525504	0.694716	0.307896
ACTGCTGAGCTAGCACTTCCCG	hsa-miR-93-3p	-0.525771	0.694588	0.736898
AGCAGCATTGTACAGGGCTATCA	hsa-miR-107	-0.528333	0.693355	0.54954
TCTACAGTGCACGTGTCTCCAGT	hsa-miR-139-5p	-0.551085	0.682507	0.688934
TAAAGAGCCCTGTGGAGACA	hsa-miR-1276	-0.553755	0.681245	0.799094
TAATACTGCCGGGTAATGATGGA	hsa-miR-200c-3p	-0.559043	0.678752	0.691216
AAAGGATTCTGCTGTCGGTCCCACT	hsa-miR-541-5p	-0.589838	0.664418	0.810365
TCCGAACTCTCCATTCCTCTGC	hsa-miR-6716-3p	-0.59069	0.664025	0.733133
TCCCTGAGACCCTAACTTGTGA	hsa-miR-125b-5p	-0.594753	0.662158	0.684757
AAAAGTAATTGTGGATTTTGCT	hsa-miR-548ab	-0.621273	0.650097	0.492245
GATGATGCTGCTGATGCTG	hsa-miR-1322	-0.629036	0.646608	0.759355
AACCCGTAGATCCGATCTTGTG	hsa-miR-99a-5p	-0.642664	0.640529	0.402552
TGCAACGAACCTGAGCCACTGA	hsa-miR-891a-5p	-0.651866	0.636456	0.731674
AGCTACATCTGGCTACTGGGT	hsa-miR-222-3p	-0.654327	0.635372	0.492245
CTGTGCGTGTGACAGCGGCTGA	hsa-miR-210-3p	-0.666182	0.630172	0.395271
CGTCAACACTTGCTGGTTTCCT	hsa-miR-505-3p	-0.681936	0.623328	0.398428
GCTCTTTTCACATTGTGCTACT	hsa-miR-130a-5p	-0.68807	0.620684	0.568795
ACCCCACTCCTGGTACC	hsa-miR-4286	-0.698386	0.616261	0.626626
TAGATAAAATATTGGTACCTG	hsa-miR-577	-0.698948	0.616021	0.78078
ATATAATACAACCTGCTAAGTG	hsa-miR-374b-5p	-0.700069	0.615543	0.29725
ACCTTGGCTCTAGACTGCTTACT	hsa-miR-212-5p	-0.700198	0.615488	0.402552
TCTCTGGGCCTGTGTCTTAGGC	hsa-miR-330-5p	-0.706509	0.612801	0.692505
TGAGGTAGGAGGTTGTATAGTT	hsa-let-7e-5p	-0.709971	0.611333	0.673178
TAACAGTCTACAGCCATGGTCG	hsa-miR-132-3p	-0.717592	0.608112	0.441364
TGGTGGGCACAGAATCTGGACT	hsa-miR-541-3p	-0.719829	0.607169	0.398428
GTAGAGGAGATGGCGCAGGG	hsa-miR-877-5p	-0.734386	0.601074	0.400732
TGAGACCAGGACTGGATGCACC	hsa-miR-4786-5p	-0.742814	0.597573	0.684757
TTGAAAGGCTATTTCTTGGTC	hsa-miR-488-3p	-0.762289	0.58956	0.0940396
GCCCCTGGGCCTATCCTAGAA	hsa-miR-331-3p	-0.781228	0.581871	0.526925
TTATTGCTTAAGAATACGCGTAG	hsa-miR-137-3p	-0.781736	0.581667	0.684577
CTATACGGCCTCCTAGCTTTCC	hsa-let-7e-3p	-0.78381	0.580831	0.619739
AACTGGCCCTCAAAGTCCCGCT	hsa-miR-193b-3p	-0.792163	0.577478	0.317541
TGAGGTAGTAGGTTGTATAGTT	hsa-let-7a-5p	-0.796933	0.575571	0.698597
TAACAGTCTCCAGTCACGGCC	hsa-miR-212-3p	-0.799338	0.574613	0.553655
AGACCCTGGTCTGCACTCTATC	hsa-miR-504-5p	-0.812776	0.569285	0.409423
AAATCTCTGCAGGCAAATGTGA	hsa-miR-216b-5p	-0.848459	0.555378	0.137386
TACTGCATCAGGAACTGATTGGA	hsa-miR-217-5p	-0.873504	0.54582	0.421924
TCACAAGTCAGGCTCTTGGGAC	hsa-miR-125b-2-3p	-0.879702	0.54348	0.328422
AGGCAAGATGCTGGCATAGCT	hsa-miR-31-5p	-0.900931	0.535541	0.53921
GAAAAAGTCATGGAGGCC	hsa-miR-12136	-0.902828	0.534837	0.559238
TCAGCACCAGGATATTGTTGGAG	hsa-miR-3065-3p	-0.911966	0.53146	0.493958
TTCAACGGGTATTTATTGAGCA	hsa-miR-95-3p	-0.912281	0.531344	0.4544
ACTCTAGCTGCCAAAGGCGCT	hsa-miR-1251-5p	-0.926073	0.526289	0.116086
ATCATGATGGGCTCCTCGGTGT	hsa-miR-433-3p	-0.993407	0.50229	0.402552
TAACTGGTTGAACAACTGAACC	hsa-miR-582-3p	-0.998079	0.500666	0.559238
AAGCCCTTACCCCAAAAAGCAT	hsa-miR-129-2-3p	-1.01248	0.495693	0.402552
CTTTTTGCGGTCTGGGCTTGC	hsa-miR-129-5p	-1.01832	0.493691	0.402552
TACAGATGCAGATTCTCTGACTTC	hsa-miR-5683	-1.06377	0.478382	0.0202791
TCACCAGCCCTGTGTTCCCTAG	hsa-miR-1226-3p	-1.08227	0.472286	0.402552
AGGGACGGGACGCGGTGCAGTG	hsa-miR-92b-5p	-1.13847	0.454241	0.53086
GACTATAGAACTTTCCCCCTCA	hsa-miR-625-3p	-1.14127	0.453361	0.221918
TTACAGTTGTTCAACCAGTTACT	hsa-miR-582-5p	-1.14195	0.453146	0.426838
GTGAGGGCATGCAGGCCTGGATGGGG	hsa-miR-1226-5p	-1.21077	0.432039	0.317541
CATCAGTTCCTAATGCATTGCC	hsa-miR-217-3p	-1.21373	0.431154	0.492245
AAAAGTAATCGCGGTTTTTGTC	hsa-miR-548h-5p	-1.2271	0.427177	0.224984
TGAGGTAGTAGATTGTATAGTT	hsa-let-7f-5p	-1.27041	0.414542	0.324726
AAAAGTAATTGTGGTTTTGGCC	hsa-miR-548b-5p	-1.32411	0.399395	0.213361
AGCTGGTGTTGTGAATCAGGCCG	hsa-miR-138-5p	-1.43847	0.368958	0.29725
ATAAAGCTAGATAACCGAAAGT	hsa-miR-9-3p	-1.47009	0.360961	0.000340533
TGAGGTAGTAGTTTGTGCTGTT	hsa-let-7i-5p	-1.6526	0.318067	0.543409
TGAGGTAGTAGTTTGTACAGTT	hsa-let-7g-5p	-1.67594	0.312962	0.493958
TGAGGTAGTAGGTTGTATGGTT	hsa-let-7c-5p	-1.70909	0.305852	0.226006
TCTTTGGTTATCTAGCTGTATGA	hsa-miR-9-5p	-1.92397	0.263529	1.91e-09
TGAGGTAGTAAGTTGTATTGTT	hsa-miR-98-5p	-1.94949	0.258908	0.416277
AGAGGTAGTAGGTTGCATAGTT	hsa-let-7d-5p	-2.02697	0.245369	0.402552
CTATACGACCTGCTGCCTTTCT	hsa-let-7d-3p	-2.15903	0.223907	0.328422
CTGTACAACCTTCTAGCTTTCC	hsa-let-7c-3p	-2.31858	0.200465	0.0908293

## Sheet: KO-NSCs vs IC1-NSCs miRNAs
KO-NSC vs IC1-NSC
Sequence	Name	log2FC	Fold_change	Adjusted_p-value
TACCCTGTAGATCCGAATTTGTG	hsa-miR-10a-5p	7.56619	189.517	2.01676e-24
GGGGTTCCTGGGGATGGGATTT	hsa-miR-23a-5p	3.20309	9.20926	6.11793e-13
TGAGGTAGTAGGTTGTGTGGTT	hsa-let-7b-5p	6.71055	104.731	5.76819e-12
TCCTTCATTCCACCGGAGTCTG	hsa-miR-205-5p	4.20713	18.4702	2.20257e-10
AGGGCCCCCCCTCAATCCTGT	hsa-miR-296-5p	-7.19551	0.00682236	2.29514e-09
TTCACAGTGGCTAAGTTCCGC	hsa-miR-27a-3p	2.03899	4.10958	5.83355e-09
CAACACCAGTCGATGGGCTGT	hsa-miR-21-3p	2.54758	5.84651	2.98145e-08
TCGGGGATCATCATGTCACGAGA	hsa-miR-542-5p	2.26218	4.79716	1.4752e-06
TTGCATAGTCACAAAAGTGATC	hsa-miR-153-3p	-1.3305	0.397631	2.02725e-06
TGAGAACTGAATTCCATGGGTT	hsa-miR-146a-5p	3.29961	9.84653	2.95357e-06
TAGCACCATCTGAAATCGGTTA	hsa-miR-29a-3p	2.13126	4.38099	3.22529e-06
TGAGGTAGTAGGTTGTATAGTT	hsa-let-7a-5p	2.61758	6.13719	6.58761e-06
ATCACATTGCCAGGGATTTCC	hsa-miR-23a-3p	1.77062	3.41199	6.58761e-06
TGGGTCTTTGCGGGCGAGATGA	hsa-miR-193a-5p	2.48618	5.60292	7.59061e-06
AACTGGCCCTCAAAGTCCCGCT	hsa-miR-193b-3p	2.10513	4.30238	7.59061e-06
AAGACGGGAGGAAAGAAGGGAG	hsa-miR-483-5p	6.02319	65.0372	9.35107e-06
ATTTGTGCTTGGCTCTGTCAC	hsa-miR-2113	3.69041	12.9099	1.02637e-05
CAAAACGTGAGGCGCTGCTAT	hsa-miR-424-3p	2.89539	7.44048	2.05607e-05
AAGCTGCCAGTTGAAGAACTGT	hsa-miR-22-3p	1.66336	3.16754	2.05607e-05
TTAATGCTAATCGTGATAGGGGTT	hsa-miR-155-5p	2.26594	4.80967	3.08513e-05
AGGGCTTAGCTGCTTGTGAGCA	hsa-miR-27a-5p	2.19527	4.57975	3.33467e-05
TGAGTGTGTGTGTGTGAGTGTGT	hsa-miR-574-5p	1.3869	2.61517	4.33825e-05
CATCAGTTCCTAATGCATTGCC	hsa-miR-217-3p	-3.16847	0.111223	5.44541e-05
AGGCAGTGTAGTTAGCTGATTGC	hsa-miR-34c-5p	1.53363	2.89513	7.06513e-05
TTGTGTCAATATGCGATGATGT	hsa-miR-592	-1.34029	0.394942	8.98142e-05
AAAGTGCTGCGACATTTGAGCGT	hsa-miR-372-3p	4.51839	22.9177	0.000130023
TGGCAGTGTCTTAGCTGGTTGT	hsa-miR-34a-5p	2.65867	6.31451	0.000130023
TGAGCACCACACAGGCCGGGCGC	hsa-miR-3663-3p	2.38528	5.22446	0.000176572
CAGTGCAATAGTATTGTCAAAGC	hsa-miR-301a-3p	-1.11933	0.460309	0.000189255
TGTGCAAATCTATGCAAAACTGA	hsa-miR-19a-3p	-1.68944	0.310047	0.000218857
TGAGGTAGTAGTTTGTGCTGTT	hsa-let-7i-5p	3.20173	9.20062	0.00023993
TGAGGTAGTAGATTGTATAGTT	hsa-let-7f-5p	2.33586	5.04852	0.000338702
TACAGATGCAGATTCTCTGACTTC	hsa-miR-5683	-1.66089	0.316244	0.000338702
TGAGGTAGGAGGTTGTATAGTT	hsa-let-7e-5p	1.62628	3.08717	0.000373311
TGAGGTAGTAAGTTGTATTGTT	hsa-miR-98-5p	3.376	10.3819	0.00037741
TAATGCCCCTAAAAATCCTTAT	hsa-miR-365b-3p#hsa-miR-365a-3p	1.52698	2.88182	0.00037741
TAGCTTATCAGACTGATGTTGA	hsa-miR-21-5p	1.59051	3.01156	0.000387134
AGCTCATCCATAGTTGTCACTG	hsa-miR-549a-5p	5.11762	34.7183	0.000694737
GCTCTGACTTTATTGCACTACT	hsa-miR-301a-5p	-1.19726	0.436103	0.00073146
AAATCTCTGCAGGCAAATGTGA	hsa-miR-216b-5p	-1.97927	0.253618	0.000904367
TTGAAAGGCTATTTCTTGGTC	hsa-miR-488-3p	-1.98291	0.252979	0.00107688
GCTGGTTTCATATGGTGGTTTAGA	hsa-miR-29b-1-5p	4.02908	16.3258	0.00124837
AATCACTAACCACACGGCCAGG	hsa-miR-34c-3p	5.53981	46.5211	0.00139695
TCCGTCTCAGTTACTTTATAGC	hsa-miR-340-3p	-0.964177	0.512571	0.00169912
AGAGGTAGTAGGTTGCATAGTT	hsa-let-7d-5p	3.15178	8.88754	0.00203498
GAGGGTTGGGTGGAGGCTCTCC	hsa-miR-296-3p	-4.92342	0.0329537	0.00203498
CACTAGATTGTGAGCTCCTGGA	hsa-miR-28-3p	1.45113	2.73422	0.0022106
CAGTGCAATGATATTGTCAAAGC	hsa-miR-301b-3p	-1.26051	0.417397	0.00284704
CTATACGACCTGCTGCCTTTCT	hsa-let-7d-3p	3.35449	10.2283	0.00357215
TAAGGTGCATCTAGTGCAGATAG	hsa-miR-18a-5p	-1.25536	0.418888	0.00414191
CCTGTTCTCCATTACTTGGCT	hsa-miR-26b-3p	-1.81275	0.284647	0.00414191
TGAGGTAGTAGTTTGTACAGTT	hsa-let-7g-5p	2.09104	4.26055	0.0042001
TGGCTCAGTTCAGCAGGAACAG	hsa-miR-24-3p	1.20425	2.30418	0.0042001
ATCACATTGCCAGGGATTACCAC	hsa-miR-23b-3p	0.866891	1.82373	0.00450348
CAGCAGCAATTCATGTTTTGAA	hsa-miR-424-5p	1.82339	3.53912	0.00555618
TAAAGTGCTGACAGTGCAGAT	hsa-miR-106b-5p	-0.911349	0.531688	0.0058122
ACTTAAACGTGGATGTACTTGCT	hsa-miR-302a-5p	2.42679	5.37694	0.00692494
TCACTCCTCTCCTCCCGTCTT	hsa-miR-483-3p	3.71875	13.166	0.00725056
TGCAACGAACCTGAGCCACTGA	hsa-miR-891a-5p	-2.79194	0.144391	0.00771344
CAAGAACCTCAGTTGCTTTTGT	hsa-miR-548b-3p	-3.16378	0.111585	0.00863242
ACTGACAGGAGAGCATTTTGA	hsa-miR-3660	2.08129	4.23184	0.00919115
TAGCACCATTTGAAATCGGTTA	hsa-miR-29c-3p	-1.4598	0.363544	0.00962706
ACTCAAACTGTGGGGGCACT	hsa-miR-371a-5p	3.82289	14.1516	0.0126387
TAAAGTGCTTATAGTGCAGGTAG	hsa-miR-20a-5p	-0.885251	0.541393	0.0129712
TCGACCGGACCTCGACCGGCT	hsa-miR-1307-5p	-0.924015	0.52704	0.0129804
TTATCAGAATCTCCAGGGGTAC	hsa-miR-361-5p	0.701226	1.62589	0.0132871
CACGCTCATGCACACACCCACA	hsa-miR-574-3p	1.24715	2.37372	0.0140078
GGTGCAGTGCTGCATCTCTGGT	hsa-miR-143-5p	4.5996	24.2448	0.0171896
ACCACTGACCGTTGACTGTACC	hsa-miR-181a-2-3p	0.801658	1.7431	0.0178503
TACTGCATCAGGAACTGATTGGA	hsa-miR-217-5p	-2.45935	0.181828	0.0178503
TAATTTTATGTATAAGCTAGT	hsa-miR-590-3p	-1.05602	0.480956	0.0179597
CGGGGTTTTGAGGGCGAGATGA	hsa-miR-193b-5p	1.90934	3.75638	0.019312
TGGAATGTAAAGAAGTATGTAT	hsa-miR-1-3p	1.47566	2.7811	0.0198919
CAAGCTCGTGTCTGTGGGTCCG	hsa-miR-99b-3p	0.84546	1.79684	0.0204511
AGATCAGAAGGTGATTGTGGCT	hsa-miR-383-5p	-1.99328	0.251167	0.020716
ACCTTGGCTCTAGACTGCTTACT	hsa-miR-212-5p	-1.08626	0.470981	0.0213437
TGGGTTTACGTTGGGAGAACT	hsa-miR-629-5p	1.14221	2.20719	0.0241367
AGTTCTTCAGTGGCAAGCTTTA	hsa-miR-22-5p	1.69838	3.24537	0.0244161
AACTGGCCTACAAAGTCCCAGT	hsa-miR-193a-3p	3.03851	8.21643	0.025782
TGTGCAAATCCATGCAAAACTGA	hsa-miR-19b-3p	-1.22375	0.428169	0.0304094
TAAGGCACGCGGTGAATGCCAA	hsa-miR-124-3p	-0.65412	0.635463	0.0316525
AATAATACATGGTTGATCTTT	hsa-miR-369-3p	-1.53419	0.345273	0.0316525
CAAAGTGCTTACAGTGCAGGTAG	hsa-miR-17-5p	-0.820815	0.566122	0.0319838
CTGCGCAAGCTACTGCCTTGCT	hsa-let-7i-3p	5.10006	34.2981	0.0376811
AGAGCTTAGCTGATTGGTGAAC	hsa-miR-27b-5p	1.05924	2.08383	0.0376811
AAAAGTAATTGTGGATTTTGCT	hsa-miR-548ab	-1.06908	0.476624	0.0376811
ACTCTAGCTGCCAAAGGCGCT	hsa-miR-1251-5p	-1.11753	0.460881	0.0390753
TGGTCTGTCTCTGCCCTGGCAC	hsa-miR-6753-3p	4.37976	20.8181	0.0430999
TGGAAGACTAGTGATTTTGTTGTT	hsa-miR-7-5p	-1.01813	0.493755	0.0430999
TGAGGTAGTAGGTTGTATGGTT	hsa-let-7c-5p	1.23223	2.34929	0.0448121
TGGAGAGAAAGGCAGTTCCTGA	hsa-miR-185-5p	1.12159	2.17587	0.0448121
GAAGTGCTTCGATTTTGGGGTGT	hsa-miR-373-3p	3.97647	15.7412	0.0470079
TTTAACATGGGGGTACCTGCTG	hsa-miR-302c-5p	3.92841	15.2254	0.0470079
CAGTGCAATGTTAAAAGGGCAT	hsa-miR-130a-3p	-0.714952	0.609225	0.0470079
TAATCTCAGCTGGCAACTGTGA	hsa-miR-216a-5p	-2.14145	0.226651	0.0470079
CCAGTCCTGTGCCTGCCGCCT	hsa-miR-1910-5p	1.04202	2.05912	0.0484537
TGTAAACATCCTTGACTGGAAG	hsa-miR-30e-5p	-1.1037	0.465322	0.0485686
CAAAAACTGCAGTTACTTTTGC	hsa-miR-548ah-3p	-0.908878	0.532599	0.0489451
AATGACACGATCACTCCCGTTGA	hsa-miR-425-5p	-0.804262	0.572655	0.0496197
GCGGTGATCCCGATGGTGTGAGC	hsa-miR-598-5p	1.56454	2.95783	0.0505405
ACTCCAGCCCCACAGCCTCAGC	hsa-miR-766-3p	1.47113	2.7724	0.0505405
AAAAGTAATCGCGGTTTTTGTC	hsa-miR-548h-5p	1.23267	2.35002	0.0505405
AAAGTTCTGAGACACTCCGACT	hsa-miR-148a-5p	1.02655	2.03715	0.0517099
TATGGCTTTTCATTCCTATGTGA	hsa-miR-135b-5p	-0.878275	0.544017	0.0522698
GTTCTCCCAACGTAAGCCCAGC	hsa-miR-629-3p	3.53606	11.6	0.0526086
TAAGTGCTTCCATGTTTGAGTGT	hsa-miR-302d-3p	1.52348	2.87484	0.0537599
TAGCCCCCAGGCTTCACTTGGCG	hsa-miR-3943	1.28909	2.44374	0.0556936
TACCCAGAGCATGCAGTGTGAA	hsa-miR-1912-3p	2.66882	6.35909	0.0560602
TGAGATGAAGCACTGTAGCTC	hsa-miR-143-3p	3.48216	11.1747	0.0566208
AATTCCCTTGTAGATAACCCGG	hsa-miR-3938	-0.793996	0.576744	0.0605146
ATGTAGGGCTAAAAGCCATGGG	hsa-miR-135b-3p	-1.03885	0.486717	0.0656114
GGGGTATTGTTTCCGCTGCCAGG	hsa-miR-503-3p	3.53385	11.5823	0.0658408
GTCCAGTTTTCCCAGGAATCCCT	hsa-miR-145-5p	3.22918	9.37734	0.0658408
TATGGCTTTTTATTCCTATGTGA	hsa-miR-135a-5p	-0.837119	0.55976	0.0666549
AGGATGAGCAAAGAAAGTAGATT	hsa-miR-1255a	1.37812	2.59929	0.0704118
ATCCCCAGATACAATGGACAA	hsa-miR-2355-5p	1.18442	2.27272	0.0704118
AGGTTACCCGAGCAACTTTGCAT	hsa-miR-409-5p	-1.32824	0.398254	0.0704118
CAAGCTTGTATCTATAGGTATG	hsa-miR-100-3p	0.937725	1.91551	0.0725438
ACAGGTGAGGTTCTTGGGAGCC	hsa-miR-125a-3p	0.683419	1.60594	0.0725438
CATTATTACTTTTGGTACGCG	hsa-miR-126-5p	-1.07004	0.476305	0.0725438
TAGCACCATTTGAAATCAGTGTT	hsa-miR-29b-3p	1.32642	2.50779	0.0746824
TAAGTGCTTCCATGTTTTGGTGA	hsa-miR-302a-3p	1.57231	2.97381	0.0756099
TTTGGTCCCCTTCAACCAGCTG	hsa-miR-133a-3p	1.37963	2.60202	0.0756099
TTTTGCAATATGTTCCTGAATA	hsa-miR-450b-5p	1.15027	2.21955	0.0756099
TTTTGCGATGTGTTCCTAATAT	hsa-miR-450a-5p	1.04914	2.06929	0.0756099
AACCCGTAGATCCGAACTTGTG	hsa-miR-100-5p	0.777694	1.71439	0.0756099
GTGAACGGGCGCCATCCCGAGG	hsa-miR-887-3p	-0.694817	0.617788	0.0756099
TGATATGTTTGATATTGGGTTG	hsa-miR-190b-5p	-1.72893	0.301675	0.0756099
TACCCTGTAGAACCGAATTTGTG	hsa-miR-10b-5p	2.15659	4.4586	0.0761476
TAAGTGCTTCCATGTTTCAGTGG	hsa-miR-302c-3p	1.60755	3.04734	0.0761476
AGCGCGGGCTGAGCGCTGCCAGTC	hsa-miR-2277-5p	-0.976127	0.508343	0.0761476
TCAGTGCACTACAGAACTTTGT	hsa-miR-148a-3p	0.853449	1.80681	0.0833376
AAAAGTAATTGTGGTTTTGGCC	hsa-miR-548b-5p	-1.1686	0.444851	0.0833376
TCTCACACAGAAATCGCACCCGT	hsa-miR-342-3p	-0.692184	0.618916	0.0860289
TCCCTGAGACCCTTTAACCTGTGA	hsa-miR-125a-5p	0.820701	1.76626	0.0929452
CTAGACTGAAGCTCCTTGAGG	hsa-miR-151a-3p	0.753008	1.6853	0.0938677
TAGCAGCACATCATGGTTTACA	hsa-miR-15b-5p	-0.480113	0.716922	0.0953119
CGCGCCTGCAGGAACTGGTAGA	hsa-miR-6720-3p	4.36147	20.5558	0.0955367
CTCCTGACTCCAGGTCCTGTGT	hsa-miR-378a-5p	1.05577	2.07882	0.0988193
AGACCCTGGTCTGCACTCTATC	hsa-miR-504-5p	-1.23873	0.423747	0.101392
TTGCAGCTGCCTGGGAGTGACTTC	hsa-miR-1301-3p	0.817004	1.76174	0.101542
AAAGGTAACTGTGATTTTTGCT	hsa-miR-548ba	1.5383	2.90451	0.104342
ATCAAGGATCTTAAACTTTGCC	hsa-miR-561-5p	-0.619602	0.65085	0.108419
AACATTCATTGCTGTCGGTGGGT	hsa-miR-181b-5p	0.494194	1.40853	0.110631
CTATACGGCCTCCTAGCTTTCC	hsa-let-7e-3p	1.00733	2.01019	0.110971
TTCACCACCTTCTCCACCCAGC	hsa-miR-197-3p	0.796514	1.7369	0.114705
CAAAAGCAATCGCGGTTTTTGC	hsa-miR-548e-5p	-1.77723	0.291742	0.120679
TGTCTGCCCGCATGCCTGCCTCT	hsa-miR-346	1.92098	3.78681	0.124792
CTGGGAGGTGGATGTTTACTTC	hsa-miR-30b-3p	1.07875	2.1122	0.131099
TTTTCAACTCTAATGGGAGAGA	hsa-miR-1305	-0.75088	0.594241	0.131099
TGCCCTAAATGCCCCTTCTGGC	hsa-miR-18b-3p	-1.1612	0.447141	0.137563
ACCCTATCAATATTGTCTCTGC	hsa-miR-454-5p	-0.45947	0.727253	0.138163
ACTCTTTCCCTGTTGCACTAC	hsa-miR-130b-5p	-0.505935	0.704204	0.138163
AATTGCACGGTATCCATCTGTA	hsa-miR-363-3p	-0.790522	0.578135	0.138163
TCCCCCAGGTGTGATTCTGATTT	hsa-miR-361-3p	0.982565	1.97597	0.138174
GTGACATCACATATACGGCAGC	hsa-miR-489-3p	1.32089	2.4982	0.140097
TCAAATGCTCAGACTCCTGTGGT	hsa-miR-105-5p	-0.758021	0.591307	0.141056
TGTGACAGATTGATAACTGAAA	hsa-miR-542-3p	1.24711	2.37365	0.149416
TTATAATACAACCTGATAAGTG	hsa-miR-374a-5p	-0.62297	0.649333	0.152464
CTATACAATCTACTGTCTTTC	hsa-let-7a-3p	2.24231	4.73154	0.153195
ACAGGGCCGCAGATGGAGACT	hsa-miR-3918	2.92244	7.58129	0.157649
ACTGCAGTGAAGGCACTTGTAG	hsa-miR-17-3p	-0.960298	0.513951	0.162817
GGATTCCTGGAAATACTGTTCT	hsa-miR-145-3p	2.68759	6.44235	0.166882
AAGATGTGGAAAAATTGGAATC	hsa-miR-576-3p	1.92876	3.80729	0.166882
GAAATCAAGCGTGGGTGAGACC	hsa-miR-551b-5p	1.54824	2.9246	0.173666
AAGGAGCTCACAGTCTATTGAG	hsa-miR-28-5p	0.75475	1.68734	0.174265
CAAAGTGCTGTTCGTGCAGGTAG	hsa-miR-93-5p	-0.622405	0.649587	0.174265
TAACTGGTTGAACAACTGAACC	hsa-miR-582-3p	1.13214	2.19183	0.176624
TGGACGGAGAACTGATAAGGGT	hsa-miR-184	0.84386	1.79485	0.176624
AGGTTCTGTGATACACTCCGACT	hsa-miR-152-5p	0.787761	1.72639	0.176624
TCTTCTCTGTTTTGGCCATGTG	hsa-miR-942-5p	-1.60211	0.329395	0.176624
AAGTGCTGTCATAGCTGAGGTC	hsa-miR-512-3p	1.40327	2.645	0.182106
TATTCATTTATCCCCAGCCTACA	hsa-miR-664a-3p	0.970295	1.95924	0.182106
AGGCAAGATGCTGGCATAGCT	hsa-miR-31-5p	1.17022	2.25046	0.182259
AAAAGTAATTGCGGTTTTTGCC	hsa-miR-548o-5p#hsa-miR-548c-5p#hsa-miR-548am-5p	-2.70727	0.15312	0.182259
CAGTGCAATGATGAAAGGGCAT	hsa-miR-130b-3p	-0.500895	0.706668	0.183222
TAGCAGCACGTAAATATTGGCG	hsa-miR-16-5p	-0.406603	0.754397	0.183264
TTCATTTGCCTCCCAGCCTACA	hsa-miR-664b-3p	2.20626	4.61477	0.18459
CACCCGTAGAACCGACCTTGCG	hsa-miR-99b-5p	0.511267	1.4253	0.186834
TGACTTCTACCTCTTCCAAAG	hsa-miR-6505-3p	-2.85103	0.138597	0.190264
ACTCCAAGAAGAATCTAGACAG	hsa-miR-5695	-2.44216	0.184008	0.194573
AACATTCAACCTGTCGGTGAGT	hsa-miR-181c-5p	0.728874	1.65735	0.197358
CTGTTGCCACTAACCTCAACCT	hsa-miR-744-3p	-0.827841	0.563372	0.198
TATGGCACTGGTAGAATTCACT	hsa-miR-183-5p	-0.845785	0.556408	0.198888
TAAGTGCTTCCATGTTTTAGTAG	hsa-miR-302b-3p	1.36347	2.57304	0.200792
AGCTACATTGTCTGCTGGGTTTC	hsa-miR-221-3p	0.759685	1.69312	0.200792
TTATAAAGCAATGAGACTGATT	hsa-miR-340-5p	-0.540798	0.687391	0.200792
TGACTCTGCCTGTAGGCCGGT	hsa-miR-4522	-1.66461	0.31543	0.200792
TCACAGTGGTCTCTGGGATTAT	hsa-miR-216a-3p	-2.73158	0.150561	0.200792
TGAGGATGGATAGCAAGGAAGCC	hsa-miR-3605-5p	1.51268	2.8534	0.205385
AACATAGAGGAAATTCCACGT	hsa-miR-376c-3p	-1.01154	0.496018	0.205385
TCGTACCGTGAGTAATAATGCG	hsa-miR-126-3p	-1.71658	0.30427	0.205385
AACATTCAACGCTGTCGGTGAGT	hsa-miR-181a-5p	0.566438	1.48086	0.205453
TGTCTTGCAGGCCGTCATGCA	hsa-miR-431-5p	-2.89173	0.134741	0.205453
CAACCTGGAGGACTCCATGCTG	hsa-miR-490-3p	-2.70064	0.153825	0.206015
TGTGACTGGTTGACCAGAGGGG	hsa-miR-134-5p	-0.913089	0.531047	0.206078
ATATACAGGGGGAGACTCTTAT	hsa-miR-1185-1-3p	-1.34518	0.393604	0.206078
AAAAGTGCTTACAGTGCAGGTAG	hsa-miR-106a-5p	-0.787114	0.579502	0.208924
CCGCACTGTGGGTACTTGCTGC	hsa-miR-106b-3p	-0.514522	0.700025	0.210062
CCAGTTACCGCTTCCGCTACCGC	hsa-miR-935	0.883784	1.84521	0.211831
AAAATGGTTCCCTTTAGAGTGT	hsa-miR-522-3p	2.5573	5.88605	0.212028
TAGTGAGTTAGAGATGCAGAGCC	hsa-miR-3174	1.03937	2.05534	0.212028
TTGTGTGAGTACAGAGAGCATC	hsa-miR-6818-5p	-1.46635	0.361896	0.212028
TCTGTGAGACCAAAGAACTACT	hsa-miR-4677-3p	0.579905	1.49475	0.216518
TTGAGGGGAGAATGAGGTGGAGA	hsa-miR-6734-5p	2.84452	7.18268	0.216572
TTCAACGGGTATTTATTGAGCA	hsa-miR-95-3p	-0.906874	0.53334	0.228234
GCCCTGTGGACTCAGTTCTGGT	hsa-miR-146b-3p	-0.832277	0.561642	0.228747
CTGGACTGAGCCGTGCTACTGG	hsa-miR-1269a	2.36341	5.14586	0.229414
TGGGGATTTGGAGAAGTGGTGA	hsa-miR-4450	-1.88442	0.270853	0.229881
ATCATACAAGGACAATTTCTTT	hsa-miR-539-3p	-1.32076	0.400323	0.238001
ATGCTGACATATTTACTAGAGG	hsa-miR-628-5p	-0.486294	0.713856	0.23978
AATCGTACAGGGTCATCCACTT	hsa-miR-487b-3p	-1.08175	0.472455	0.23978
AAAAGTAATTGCGGTTTTTGC	hsa-miR-548au-5p	-1.41907	0.373953	0.23978
GTGCATTGTAGTTGCATTGCA	hsa-miR-33a-5p	-2.61599	0.16312	0.23978
TACCACAGGGTAGAACCACGG	hsa-miR-140-3p	-1.75	0.297303	0.248052
TTTGTTCGTTCGGCTCGCGTGA	hsa-miR-375-3p	1.04353	2.06126	0.250069
GCAGGAACTTGTGAGTCTCCT	hsa-miR-873-5p	0.789248	1.72817	0.252947
TAGGAGCTCAACAGATGCCTGTT	hsa-miR-3139	0.850259	1.80282	0.258141
TTTCTTCTTAGACATGGCAACG	hsa-miR-4659a-3p	2.76661	6.80506	0.259367
TAGTGCAATATTGCTTATAGGGT	hsa-miR-454-3p	-0.456265	0.728871	0.260714
TCACAAGTCAGGCTCTTGGGAC	hsa-miR-125b-2-3p	0.692054	1.61558	0.263246
ATGTAGGGATGGAAGCCATGAA	hsa-miR-135a-2-3p	-0.605973	0.657028	0.273055
CCACCTCCCCTGCAAACGTCCA	hsa-miR-1306-5p	0.647512	1.56646	0.274367
GCGACCCATACTTGGTTTCAG	hsa-miR-551b-3p	-1.25201	0.419864	0.278416
CTAGCACACAGATACGCCCAGA	hsa-miR-585-5p	-2.62741	0.161834	0.282479
TACAGTACTGTGATAACTGAA	hsa-miR-101-3p	-0.618002	0.651573	0.288656
CCCGCAGGTGAGATGAGGGCT	hsa-miR-6886-5p	0.615539	1.53213	0.291
GCCTGCTGGGGTGGAACCTGGT	hsa-miR-370-3p	-0.977241	0.50795	0.291
AACTGTTTGCAGAGGAAACTGA	hsa-miR-452-5p	2.33702	5.05256	0.292273
TGAGGGGCAGAGAGCGAGACTTT	hsa-miR-423-5p	0.827096	1.77411	0.292273
TTAGCCAATTGTCCATCTTTAG	hsa-miR-4662a-5p	-0.599694	0.659894	0.292273
GTAGAGGAGATGGCGCAGGG	hsa-miR-877-5p	-0.725938	0.604604	0.292273
TTAAGACTTGCAGTGATGTTT	hsa-miR-499a-5p	-1.29234	0.408289	0.292273
TCTTGGAGTAGGTCATTGGGTGG	hsa-miR-432-5p	-0.949207	0.517917	0.297444
AAGGAGCTTACAATCTAGCTGGG	hsa-miR-708-5p	-0.525229	0.694849	0.301273
AACACACCTATTCAAGGATTCA	hsa-miR-362-3p	2.56738	5.9273	0.301287
TGCCCCAACAAGGAAGGACAAG	hsa-miR-5699-5p	1.52104	2.86997	0.301287
CTTTCAGTCAGATGTTTGCTGC	hsa-miR-30d-3p	-0.442625	0.735795	0.301287
TCTACAGTGCACGTGTCTCCAGT	hsa-miR-139-5p	-1.0565	0.480797	0.301287
TAGGCAGTGTATTGCTAGCGGCTGT	hsa-miR-449c-5p	-2.29832	0.203299	0.301287
CATAAAGTAGAAAGCACTACT	hsa-miR-142-5p	1.9367	3.82828	0.301743
TGCACCATGGTTGTCTGAGCATG	hsa-miR-767-5p	-0.65266	0.636107	0.306776
TTAATATCGGACAACCATTGT	hsa-miR-889-3p	-0.765535	0.588235	0.310607
AATGGATTTTTGGAGCAGG	hsa-miR-1246	-1.26425	0.416316	0.311281
CTTCCGGTCTGTGAGCCCCGTC	hsa-miR-4664-3p	-1.39081	0.38135	0.311281
CATTGCACTTGTCTCGGTCTGA	hsa-miR-25-3p	-0.46343	0.72526	0.311883
TAAGGTGCATCTAGTGCAGTTAG	hsa-miR-18b-5p	-0.883816	0.541932	0.31529
ATGACCTATGAATTGACAGAC	hsa-miR-215-5p	-0.704063	0.613841	0.325583
GCTGCACCGGAGACTGGGTAA	hsa-miR-3130-3p	2.13302	4.38634	0.326208
TGGGAACGGGTTCCGGCAGACGCTG	hsa-miR-1292-5p	1.15155	2.22152	0.327622
TTCACAGTGGCTAAGTTCTGC	hsa-miR-27b-3p	0.406231	1.32522	0.327622
CTTATCAGATTGTATTGTAATT	hsa-miR-374a-3p	-0.42041	0.747212	0.327622
AAGCCCTTACCCCAAAAAGCAT	hsa-miR-129-2-3p	-0.998471	0.50053	0.327622
CCACCGGGGGATGAATGTCAC	hsa-miR-181d-3p	2.26806	4.81674	0.328727
CGGGGCAGCTCAGTACAGGAT	hsa-miR-486-3p	1.78988	3.45785	0.328727
AGCCCCTGCCCACCGCACACTG	hsa-miR-210-5p	1.1905	2.28232	0.328727
CGGGGCCGTAGCACTGTCTGAGA	hsa-miR-128-1-5p	0.500117	1.41433	0.328727
TAGGACACATGGTCTACTTCT	hsa-miR-1197	-0.860586	0.550729	0.328727
TTCATTTGGTATAAACCGCGATT	hsa-miR-579-3p	-1.74822	0.297669	0.328727
TTGTGCTTGATCTAACCATGT	hsa-miR-218-5p	-0.568555	0.674292	0.334242
AAAAGTAATTGCGGATTTTGCC	hsa-miR-548i	-0.616267	0.652357	0.34432
GCTGGTCTGCGTGGTGCTCGG	hsa-miR-3663-5p	1.3468	2.54347	0.344962
TTAATTTTTTGTTTCGGTCACT	hsa-miR-4775	0.52575	1.43968	0.344962
TGACGCCCCTTCTGATTCTGCCT	hsa-miR-6786-3p	-1.16278	0.446651	0.344962
CATGCCTTGAGTGTAGGACCGT	hsa-miR-532-5p	0.595727	1.51123	0.347178
TGTCCTCTAGGGCCTGCAGTCT	hsa-miR-3909	0.44463	1.36096	0.347178
CTCATTTAAGTAGTCTGATGCC	hsa-miR-5696	-2.50838	0.175753	0.350239
TCAGCACCAGGATATTGTTGGAG	hsa-miR-3065-3p	0.681813	1.60415	0.350867
TGGTCGACCAGTTGGAAAGTAAT	hsa-miR-412-5p	-0.783406	0.580993	0.350867
TGGAAACATTTCTGCACAAACT	hsa-miR-147b-5p	-0.786757	0.579646	0.350867
AAGTTCTGTTATACACTCAGGC	hsa-miR-148b-5p	-0.797776	0.575235	0.350867
CATCATCGTCTCAAATGAGTCT	hsa-miR-136-3p	-0.821705	0.565773	0.350867
AGTTGCCTTTTTGTTCCCATGC	hsa-miR-4423-5p	-1.75312	0.296659	0.350867
ATCATGATGGGCTCCTCGGTGT	hsa-miR-433-3p	-0.778652	0.582911	0.353021
CAAAGTGCTCATAGTGCAGGTAG	hsa-miR-20b-5p	-0.679178	0.624521	0.356829
GAACGGCTTCATACAGGAGTT	hsa-miR-337-5p	-1.55714	0.339824	0.356829
GTGAGGGCATGCAGGCCTGGATGGGG	hsa-miR-1226-5p	-0.979897	0.507016	0.358938
CAAAGAATTCTCCTTTTGGGCT	hsa-miR-186-5p	-0.318888	0.801688	0.359705
TGGCAGTGTATTGTTAGCTGGT	hsa-miR-449a	-1.78593	0.289989	0.359705
TGTAAACATCCCCGACTGGAAG	hsa-miR-30d-5p	-0.431236	0.741626	0.364845
GAAGTTGTTCGTGGTGGATTCG	hsa-miR-382-5p	-0.852468	0.553836	0.369804
AGAGTTGAGTCTGGACGTCCCG	hsa-miR-219a-1-3p	-0.465464	0.724238	0.37129
AGGCGGAGACTTGGGCAATTG	hsa-miR-25-5p	-0.829366	0.562776	0.376629
GGAGACTGATGAGTTCCCGGGA	hsa-miR-873-3p	0.617687	1.53441	0.38251
TCCTGTACTGAGCTGCCCCGAG	hsa-miR-486-5p	0.633258	1.55106	0.384464
AATATTATACAGTCAACCTCT	hsa-miR-656-3p	-0.972186	0.509733	0.385333
TCTTTTCTTTGAGACTCACT	hsa-miR-627-3p	-1.2226	0.428511	0.389012
AAACTCTACTTGTCCTTCTGAGT	hsa-miR-618	0.671977	1.59325	0.390519
CGGGCGTGGTGGTGGGGG	hsa-miR-1268a	0.552758	1.46689	0.390519
AGTGCCTGAGGGAGTAAGAGCCC	hsa-miR-550a-5p	0.456869	1.37256	0.390519
TCCGGTTCTCAGGGCTCCACC	hsa-miR-671-3p	0.34999	1.27455	0.390519
TGGAGACGCGGCCCTGTTGGAGT	hsa-miR-139-3p	-0.72251	0.606042	0.394918
TAGTGGATGATGCACTCTGTGC	hsa-miR-3681-5p	0.396073	1.31592	0.397379
AGAGGCTGGCCGTGATGAATTC	hsa-miR-485-5p	-1.083	0.472046	0.397379
AAACTAATCTCTACACTGCTGC	hsa-miR-3129-3p	1.41468	2.66601	0.397505
GCAAAGCACACGGCCTGCAGAGA	hsa-miR-330-3p	-1.51473	0.349963	0.399053
AAAAGTAATTGTGGTTTTTGC	hsa-miR-548ay-5p	-1.89623	0.268644	0.399053
CTGTGCGTGTGACAGCGGCTGA	hsa-miR-210-3p	-0.463482	0.725234	0.403631
CGTCAACACTTGCTGGTTTCCT	hsa-miR-505-3p	-0.571266	0.673026	0.413154
CACCTTGCGCTACTCAGGTCTG	hsa-miR-3200-3p	-0.603524	0.658144	0.41438
CAAGCTCGCTTCTATGGGTCTG	hsa-miR-99a-3p	0.678283	1.60023	0.417284
TAGCAGCACATAATGGTTTGTG	hsa-miR-15a-5p	-0.422087	0.746344	0.417284
CTCGTGGGCTCTGGCCACGGCC	hsa-miR-3677-3p	-0.549181	0.683408	0.417284
CAACCTCGACGATCTCCTCAGC	hsa-miR-3150a-5p	-1.40151	0.378532	0.417284
TATGTCTGCTGACCATCACCTT	hsa-miR-654-3p	-1.76584	0.294056	0.417284
TATTGCACTCGTCCCGGCCTCC	hsa-miR-92b-3p	-0.378948	0.768998	0.429595
CAGCCACAACTACCCTGCCACT	hsa-miR-449b-3p	-1.40379	0.377936	0.429595
CAATCAGCAAGTATACTGCCCT	hsa-miR-34a-3p	1.21068	2.31446	0.430917
ACCATCGACCGTTGATTGTACC	hsa-miR-181a-3p	0.358648	1.28222	0.432448
ATCATAGAGGAAAATCCATGTT	hsa-miR-376b-3p	-1.61576	0.326293	0.440328
TCGGATCCGTCTGAGCTTGGCT	hsa-miR-127-3p	-0.624138	0.648807	0.449738
TTCGCGGGCGAAGGCAAAGTC	hsa-miR-3124-5p	1.00939	2.01306	0.452251
TAACAGTCTCCAGTCACGGCC	hsa-miR-212-3p	-0.562489	0.677133	0.452251
TGGTGGGCCGCAGAACATGTGC	hsa-miR-654-5p	-0.974672	0.508856	0.452251
ACGGTGCTGGATGTGGCCTTT	hsa-miR-1250-5p	-0.93682	0.522383	0.457657
TTTCCCTTCAGAGCCTGGCTTT	hsa-miR-4755-5p	2.29322	4.9015	0.457797
TTTGTGACCTGGTCCACTAACC	hsa-miR-758-3p	-0.762148	0.589618	0.472215
ACCGTGGCTTTCGATTGTTACT	hsa-miR-132-5p	-0.53632	0.689528	0.473118
CAGCAGCACACTGTGGTTTGT	hsa-miR-497-5p	-1.18724	0.439143	0.476305
ACACATGGGTGGCTGTGGCCT	hsa-miR-4717-3p	-0.91262	0.53122	0.484737
AATCATACAGGGACATCCAGTT	hsa-miR-487a-3p	-0.88883	0.540052	0.48747
GAAAAAGTCATGGAGGCC	hsa-miR-12136	-0.653659	0.635666	0.490063
TGGGGCGGAGCTTCCGGAGGCC	hsa-miR-3180-3p	0.598564	1.51421	0.492488
ACTCGGCGTGGCGTCGGTCGTG	hsa-miR-1307-3p	0.381372	1.30258	0.492507
ATAAGACGAACAAAAGGTTTGT	hsa-miR-208b-3p	-0.50961	0.702412	0.495422
TTTCCTACCCTACCTGAAGACT	hsa-miR-3685	-1.06959	0.476454	0.503291
ACTGTAGTATGGGCACTTCCAG	hsa-miR-20b-3p	-0.759764	0.590593	0.507344
AAACATTCGCGGTGCACTTCTT	hsa-miR-543	-0.851162	0.554338	0.507344
TTTAGAGACGGGGTCTTGCTCT	hsa-miR-1303	0.687336	1.61031	0.511204
TTTCCGGCTCGCGTGGGTGTGT	hsa-miR-1180-3p	-0.300501	0.81197	0.511204
TCAGTGCATCACAGAACTTTGT	hsa-miR-148b-3p	-0.32243	0.799722	0.511204
CAGGCACGGGAGCTCAGGTGAG	hsa-miR-3622a-5p	-1.3819	0.383714	0.511565
TCAATCACTTGGTAATTGCTGT	hsa-miR-4705	1.67066	3.18361	0.517741
CGGGTAGAGAGGGCAGTGGGAGG	hsa-miR-197-5p	0.937018	1.91457	0.517741
ATCATAGAGGAAAATCCACGT	hsa-miR-376a-3p	-0.975175	0.508678	0.518953
AACATTCATTGTTGTCGGTGGGT	hsa-miR-181d-5p	0.302712	1.23346	0.523112
AACACACCTGGTTAACCTCTTT	hsa-miR-329-3p	-1.18303	0.440426	0.523112
ACGGGTATTCTTGGGTGGATAAT	hsa-miR-137-5p	-0.998424	0.500546	0.523678
GCGACCCACTCTTGGTTTCCA	hsa-miR-551a	-1.25061	0.420271	0.523678
TGGCTGTTGGAGGGGGCAGGC	hsa-miR-4687-3p	-1.35359	0.391316	0.523678
CAAAACTGGCAATTACTTTTGC	hsa-miR-548a-3p	-0.694714	0.617832	0.525726
TGGTAGACTATGGAACGTAGG	hsa-miR-379-5p	-0.628011	0.647068	0.526886
GCAGTCCATGGGCATATACAC	hsa-miR-455-3p	0.751782	1.68387	0.541116
TGTAAACATCCTACACTCTCAGC	hsa-miR-30c-5p	-0.312023	0.805512	0.541116
AGGTTGGGATCGGTTGCAATGCT	hsa-miR-92a-1-5p	-0.417824	0.748553	0.541116
TTTAGGATAAGCTTGACTTTTG	hsa-miR-651-5p	-0.683228	0.62277	0.541116
TTATGGTTTGCCTGGGACTGAG	hsa-miR-584-5p	1.01727	2.02409	0.54347
ACAGCAGGCACAGACAGGCAGT	hsa-miR-214-3p	2.05885	4.16655	0.548838
GCTCTGACGAGGTTGCACTACT	hsa-miR-301b-5p	-0.643131	0.640322	0.548838
CTGGGCCCGCGGCGGGCGTGGGG	hsa-miR-6724-5p	-0.692449	0.618802	0.551396
CTGGATGGCTCCTCCATGTCT	hsa-miR-432-3p	-1.41638	0.374651	0.551396
TGAGGATATGGCAGGGAAGGGGA	hsa-miR-3679-5p	0.641225	1.55965	0.553207
CCAATATTGGCTGTGCTGCTCC	hsa-miR-195-3p	1.69168	3.23033	0.563918
GATATCAGCTCAGTAGGCACCG	hsa-miR-3074-3p	-0.592269	0.663299	0.563918
TGCTGGATCAGTGGTTCGAGTC	hsa-miR-1287-5p	0.259025	1.19667	0.565597
ACCGAAGACTGTGCGCTAATCT	hsa-miR-4671-5p	-1.88245	0.271222	0.565597
GCTGACTCCTAGTCCAGGGCTC	hsa-miR-345-5p	-0.237961	0.847943	0.571782
TTTGGCAATGGTAGAACTCACACT	hsa-miR-182-5p	-0.428434	0.743068	0.571782
AATATAACACAGATGGCCTGT	hsa-miR-410-3p	-0.562334	0.677206	0.571782
ATATACAGGGGGAGACTCTCAT	hsa-miR-1185-2-3p	-1.11425	0.461932	0.571782
TTCTCGAGGAAAGAAGCACTTTC	hsa-miR-516a-5p	-0.674447	0.626572	0.57726
ACCTGAGGTTGTGCATTTCTAA	hsa-miR-544b	-1.24924	0.42067	0.577362
CAGGCAGTGACTGTTCAGACGTC	hsa-miR-2682-5p	0.440904	1.35745	0.579024
TATAGGGATTGGAGCCGTGGCG	hsa-miR-135a-3p	-1.23324	0.425361	0.592104
AGGGACTTTTGGGGGCAGATGTG	hsa-miR-365a-5p	1.02513	2.03514	0.597992
TGTCGTGGGGCTTGCTGGCTTG	hsa-miR-4440	0.933346	1.9097	0.597992
AAAACTGCAGTTACTTTTGC	hsa-miR-548av-3p	-1.78693	0.289789	0.597992
TTCAAGTAATCCAGGATAGGCT	hsa-miR-26a-5p	0.224765	1.16859	0.602087
TAGGGTACTCAGAGCAAGTTGT	hsa-miR-6841-5p	1.41417	2.66507	0.606192
TGAGGCTCTGTTAGCCTTGGCTC	hsa-miR-2467-5p	0.676953	1.59876	0.606192
GATGATGCTGCTGATGCTG	hsa-miR-1322	0.650873	1.57012	0.606192
ACCCGTCCCGTTCGTCCCCGGA	hsa-miR-1247-5p	-0.504787	0.704765	0.606192
TATACAAGGGCAAGCTCTCTGT	hsa-miR-381-3p	-0.453421	0.730309	0.607577
TGGTTTACCGTCCCACATACAT	hsa-miR-299-5p	1.44306	2.71898	0.609434
TCTAGTAAGAGTGGCAGTCGA	hsa-miR-628-3p	1.00575	2.00799	0.609434
TAACAGTCTACAGCCATGGTCG	hsa-miR-132-3p	0.323959	1.25176	0.609434
AGCAGCATTGTACAGGGCTATCA	hsa-miR-107	-0.334032	0.793317	0.609434
GAGAAATGCTGGACTAATCTGC	hsa-miR-5680	-1.30671	0.404241	0.609434
CTGGGAGAAGGCTGTTTACTCT	hsa-miR-30c-2-3p	-0.247887	0.842129	0.610502
TGAAGCGCCTGTGCTCTGCCGAGA	hsa-miR-7706	-0.286816	0.819709	0.610502
AGGCTGTGATGCTCTCCTGAGCCC	hsa-miR-7974	-0.350001	0.784584	0.610502
AAAGATAGACAATTGGCTAAAT	hsa-miR-4662a-3p	-1.11526	0.461608	0.616344
AGCCAGGCTCTGAAGGGAAAGT	hsa-miR-4755-3p	-1.19044	0.43817	0.616818
TTGGAATAGGGGATATCTCAGC	hsa-miR-6505-5p	1.09798	2.14055	0.617603
AAGGGCTTCCTCTCTGCAGGAC	hsa-miR-3158-3p	0.459152	1.37473	0.617603
TGCGGGGACAGGCCAGGGCATC	hsa-miR-4749-5p	-0.974166	0.509034	0.617603
AGCTTCTTTACAGTGCTGCCTTG	hsa-miR-103a-2-5p	-1.09528	0.468044	0.617603
TATTGCACTTGTCCCGGCCTGT	hsa-miR-92a-3p	-0.30522	0.809319	0.62263
AAAAGCTGGGTTGAGAGGGCGA	hsa-miR-320a-3p	0.263962	1.20077	0.623395
TCGAGGAGCTCACAGTCT	hsa-miR-151b	0.372037	1.29418	0.624887
TATGGAGGTCTCTGTCTGGC	hsa-miR-1843	-0.501751	0.706249	0.632499
TGAGAACTGAATTCCATAGGCTG	hsa-miR-146b-5p	-0.416791	0.749089	0.638024
CCTTCACTGTGACTCTGCTGCAG	hsa-miR-6837-3p	-0.455781	0.729115	0.638024
TCCCTGTCCTCCAGGAGCTCACG	hsa-miR-339-5p	-0.464567	0.724689	0.638024
CATCCCTTGCATGGTGGAGGG	hsa-miR-188-5p	-0.585298	0.666512	0.638024
TTTGGCACTAGCACATTTTTGCT	hsa-miR-96-5p	-1.04845	0.483486	0.639465
CGAAAACAGCAATTACCTTTGC	hsa-miR-570-3p	-1.32623	0.39881	0.639465
CTAGGTATGGTCCCAGGGATCC	hsa-miR-331-5p	0.32864	1.25583	0.641264
CATCTTCCAGTACAGTGTTGGA	hsa-miR-141-5p	1.27252	2.41583	0.645235
CTGCCCTGGCCCGAGGGACCGA	hsa-miR-874-3p	-0.23497	0.849702	0.645964
TAGTAGACCGTATAGCGTACG	hsa-miR-411-5p	-0.428183	0.743197	0.645964
TAAAGAGCCCTGTGGAGACA	hsa-miR-1276	0.436812	1.35361	0.646265
TTCCCTTTGTCATCCTATGCCT	hsa-miR-204-5p	0.335107	1.26147	0.646265
GGGTGGGGATTTGTTGCATTAC	hsa-miR-92a-2-5p	0.817533	1.76239	0.648419
TGTGCTTGCTCGTCCCGCCCGCA	hsa-miR-636	-1.1413	0.453352	0.649252
GAATGTTGCTCGGTGAACCCCT	hsa-miR-409-3p	-0.432949	0.740746	0.650753
CAGGATGTGGTCAAGTGTTGTT	hsa-miR-1265	-1.08712	0.470701	0.650753
CTGGGATCTCCGGGGTCTTGGTT	hsa-miR-769-3p	-0.288798	0.818584	0.653109
TGGAGTGTGACAATGGTGTTTG	hsa-miR-122-5p	-0.781459	0.581778	0.653361
AGCTCGGTCTGAGGCCCCTCAGT	hsa-miR-423-3p	-0.243201	0.844868	0.653748
ACGCCCTTCCCCCCCTTCTTCA	hsa-miR-1249-3p	0.34947	1.27409	0.656541
AATCCTTGGAACCTAGGTGTGAGT	hsa-miR-362-5p	-0.28073	0.823174	0.656541
ACCCCCGGGCAAAGACCTGCAGAT	hsa-miR-6840-5p	0.776456	1.71292	0.662345
AAAAGTAATCACTGTTTTTGCC	hsa-miR-548y	0.737446	1.66722	0.662345
TTCATTCGGCTGTCCAGATGTA	hsa-miR-1298-5p	0.365313	1.28816	0.662345
TTATTGCTTAAGAATACGCGTAG	hsa-miR-137-3p	-0.459818	0.727078	0.662345
TAACGCATAATATGGACATGT	hsa-miR-3912-3p	-0.766082	0.588012	0.662345
AAGCATTCTTTCATTGGTTGG	hsa-miR-1179	-1.04357	0.485125	0.662345
TCCGAACTCTCCATTCCTCTGC	hsa-miR-6716-3p	0.437511	1.35427	0.663009
TCAGAACAAATGCCGGTTCCCAGA	hsa-miR-589-3p	-0.33652	0.791949	0.664599
CTCACTGAACAATGAATGCAA	hsa-miR-181b-3p	-0.350352	0.784393	0.664599
ACTGCCCTAAGTGCTCCTTCTGG	hsa-miR-18a-3p	-0.282724	0.822038	0.666385
CTTCCCCCCAGTAATCTTCATC	hsa-miR-3679-3p	1.17753	2.26189	0.668069
CTGACCTATGAATTGACAGCC	hsa-miR-192-5p	0.255541	1.19378	0.670866
CACATTACACGGTCGACCTCT	hsa-miR-323a-3p	-0.359817	0.779263	0.670866
GAGAGGAACATGGGCTCAGGACA	hsa-miR-6859-5p	0.547088	1.46113	0.675707
CTCTAGCCACAGATGCAGTGAT	hsa-miR-1287-3p	1.16438	2.24137	0.676499
CCTATTCTTGATTACTTGTTTC	hsa-miR-26a-2-3p	-0.228217	0.853689	0.67969
TTCCATGCCTCCTAGAAGTTCC	hsa-miR-5581-3p	0.972412	1.96212	0.685073
CCAATATTACTGTGCTGCTTTA	hsa-miR-16-2-3p	-0.330199	0.795427	0.685999
CATCTGGCATCCGTCACACAGA	hsa-miR-3126-3p	0.848245	1.80031	0.693833
TCAACAAAATCACTGATGCTGGA	hsa-miR-3065-5p	0.827176	1.77421	0.693833
TGCACGGCACTGGGGACACGT	hsa-miR-3177-3p	0.341974	1.26749	0.693833
ACTGGACTTGGAGTCAGAAGGC	hsa-miR-378a-3p	0.304189	1.23472	0.693833
CAACAAATCACAGTCTGCCATA	hsa-miR-7-1-3p	-0.306189	0.808776	0.693833
TTGAGAATGATGAATCATTAGG	hsa-miR-580-3p	-0.951982	0.516922	0.693833
AGCCCGCCCCAGCCGAGGTTCT	hsa-miR-4707-3p	0.720693	1.64797	0.697474
ATGGCCAGAGCTCACACAGAGG	hsa-miR-4435	0.521487	1.43543	0.697474
TAGCAGCGGGAACAGTTCTGCAG	hsa-miR-503-5p	1.03811	2.05354	0.700594
TCTGGGCAACAAAGTGAGACCT	hsa-miR-1285-3p	0.288192	1.22111	0.700594
AATGGCTGTCCGTAGTATGGTC	hsa-miR-889-5p	-0.854433	0.553083	0.700604
GTGTGCGGAAATGCTTCTGCT	hsa-miR-147b-3p	1.01897	2.02647	0.702088
ACTGCATTATGAGCACTTAAAG	hsa-miR-20a-3p	-0.494971	0.709576	0.702088
CCAGCCACGGACTGAGAGTGCAT	hsa-miR-4691-3p	-0.897917	0.536661	0.702088
TTCCCTTTGTCATCCTTCGCCT	hsa-miR-211-5p	-0.610628	0.654911	0.703925
ATATAATACAACCTGCTAAGTG	hsa-miR-374b-5p	-0.241258	0.846007	0.704125
TGATATGTTTGATATATTAGGT	hsa-miR-190a-5p	0.413299	1.33173	0.706724
TCGTGTCTTGTGTTGCAGCCGG	hsa-miR-187-3p	1.25796	2.39157	0.707898
TCGGCTCTCTCCCTCACCCTAG	hsa-miR-6741-3p	0.884562	1.8462	0.707898
TAGAGGAAGCTGTGGAGAGA	hsa-miR-3125	0.693691	1.61742	0.707898
TATGTGCCTTTGGACTACATCG	hsa-miR-455-5p	0.338157	1.26414	0.707898
AAAAGTACTTGCGGATTTTGCT	hsa-miR-548k	-0.144471	0.904711	0.707898
TGAGACCAGGACTGGATGCACC	hsa-miR-4786-5p	-0.425698	0.744478	0.707898
CTCAGTAGCCAGTGTAGATCCT	hsa-miR-222-5p	-0.439989	0.73714	0.707898
CCATGGATCTCCAGGTGGGT	hsa-miR-490-5p	-0.444649	0.734763	0.707898
AAAAGTAATTGTGGTTTTTGCC	hsa-miR-548d-5p	-0.640095	0.641671	0.707898
CCTCTGGGCCCTTCCTCCAG	hsa-miR-326	-0.993843	0.502138	0.707898
AAGCAATACTGTTACCTGAAAT	hsa-miR-3942-5p	0.806022	1.74838	0.710362
AGTGGGGAACCCTTCCATGAGG	hsa-miR-491-5p	0.556915	1.47112	0.710362
ACGGGTTAGGCTCTTGGGAGCT	hsa-miR-125b-1-3p	0.174168	1.12831	0.710362
ATCACACAAAGGCAACTTTTGT	hsa-miR-377-3p	-0.996233	0.501307	0.710362
ATTCTCTCTGGATCCCATGGAT	hsa-miR-4768-5p	-0.625327	0.648273	0.713866
CGGCTCTGGGTCTGTGGGGA	hsa-miR-760	-0.461503	0.726229	0.717671
TGAGTATTACATGGCCAATCTC	hsa-miR-496	-0.647369	0.638444	0.719151
CTTTCAGTCGGATGTTTGCAGC	hsa-miR-30a-3p	-0.190171	0.876502	0.720718
TGATTGTAGCCTTTTGGAGTAGA	hsa-miR-508-3p	0.656323	1.57606	0.722169
TTGTTCTCAAACTGGCTGTCAGA	hsa-miR-7156-5p	-0.371077	0.773205	0.722169
AAAGACATAGGATAGAGTCACCTC	hsa-miR-641	0.278205	1.21269	0.724309
TAATACTGTCTGGTAAAACCGT	hsa-miR-429	-0.568192	0.674462	0.729678
GTGAGTCTCTAAGAAAAGAGGA	hsa-miR-627-5p	-0.708658	0.611889	0.729678
AGGGGGAAAGTTCTATAGTCC	hsa-miR-625-5p	0.851919	1.8049	0.733486
TGAGGGACAGATGCCAGAAGCA	hsa-miR-3126-5p	0.624867	1.54207	0.733486
TTACAGTTGTTCAACCAGTTACT	hsa-miR-582-5p	0.309804	1.23954	0.733486
TGTAAACATCCTACACTCAGCT	hsa-miR-30b-5p	-0.124475	0.917338	0.733486
ACCCCACTCCTGGTACC	hsa-miR-4286	-0.31801	0.802176	0.733486
AGAGGTTGCCCTTGGTGAATTC	hsa-miR-377-5p	-0.754099	0.592917	0.733486
ATCCCACCACTGCCACCAT	hsa-miR-1260b	0.663198	1.58359	0.737469
TGAAGGTCTACTGTGTGCCAGG	hsa-miR-493-3p	0.401353	1.32075	0.737469
AATGGCGCCACTAGGGTTGTG	hsa-miR-652-3p	0.172414	1.12694	0.737469
TCAAGAGCAATAACGAAAAATGT	hsa-miR-335-5p	-0.21173	0.863501	0.737469
CAGGTCGTCTTGCAGGGCTTCT	hsa-miR-431-3p	-0.451104	0.731483	0.751949
GATGATGATGGCAGCAAATTCTGAAA	hsa-miR-1272	-0.529718	0.69269	0.758476
TCTGAGTTCCTGGAGCCTGGTCT	hsa-miR-4682	0.858179	1.81275	0.760384
GTGGGGGAGAGGCTGTC	hsa-miR-1275	0.265768	1.20228	0.76078
CGTGTTCACAGCGGACCTTGAT	hsa-miR-124-5p	-0.196569	0.872624	0.76078
ATATGGGTTTACTAGTTGGT	hsa-miR-3115	-0.298738	0.812963	0.76139
TCTCTGGGCCTGTGTCTTAGGC	hsa-miR-330-5p	-0.316152	0.803209	0.76139
CTTATGCAAGATTCCCTTCTAC	hsa-miR-491-3p	0.476925	1.39177	0.761735
TTGTACATGGTAGGCTTTCATT	hsa-miR-493-5p	-0.310711	0.806244	0.761735
CTGCAATGTAAGCACTTCTTAC	hsa-miR-106a-3p	-0.546988	0.684448	0.762329
AGGGACGGGACGCGGTGCAGTG	hsa-miR-92b-5p	0.263021	1.19999	0.762571
CTAGTGCTCTCCGTTACAAGTA	hsa-miR-4473	-0.543435	0.686135	0.762571
AGAATTGCGTTTGGACAATCAGT	hsa-miR-219b-3p	0.562432	1.47676	0.763377
TTAGGGCCCTGGCTCCATCTCC	hsa-miR-1296-5p	0.186068	1.13766	0.766727
AATGCACCCGGGCAAGGATTCT	hsa-miR-501-3p	-0.155825	0.897619	0.766727
ATCAACAGACATTAATTGGGCGC	hsa-miR-421	-0.158149	0.896174	0.767308
TTAGTGCATAGTCTTTGGTCT	hsa-miR-4671-3p	0.595579	1.51108	0.768974
CTGGGGGACGCGTGAGCGCGAGC	hsa-miR-4665-5p	0.606915	1.523	0.770923
ACTGCTGAGCTAGCACTTCCCG	hsa-miR-93-3p	-0.357096	0.780735	0.770923
AAAGGATTCTGCTGTCGGTCCCACT	hsa-miR-541-5p	-0.498831	0.70768	0.770923
TGAGACCTCTGGGTTCTGAGCT	hsa-miR-769-5p	0.244705	1.18485	0.772363
TGGACTGCCCTGATCTGGAGA	hsa-miR-1288-3p	0.459334	1.37491	0.772756
GATGCGCCGCCCACTGCCCCGCGC	hsa-miR-4787-3p	0.398005	1.31768	0.772756
AGCTACATCTGGCTACTGGGT	hsa-miR-222-3p	0.240779	1.18163	0.772756
CGGCGGGGACGGCGATTGGTC	hsa-miR-1908-5p	0.207977	1.15507	0.772756
TGGTGGTTTACAAAGTAATTCA	hsa-miR-876-3p	-0.898832	0.536321	0.772961
AGCAGCATTGTACAGGGCTATGA	hsa-miR-103a-3p	-0.141791	0.906393	0.774183
CCTCAGGGCTGTAGAACAGGGCT	hsa-miR-1266-5p	-0.237475	0.848228	0.774183
AGGGCTGGACTCAGCGGCGGAGCT	hsa-miR-5001-5p	0.543109	1.45711	0.776804
AACTCGTGTTCAAAGCCTTTAG	hsa-miR-4636	0.377261	1.29887	0.776804
CTTTTTGCGGTCTGGGCTTGC	hsa-miR-129-5p	-0.302236	0.810994	0.776804
TCCCTGAGACCCTAACTTGTGA	hsa-miR-125b-5p	0.226098	1.16967	0.777244
TTTTTCATTATTGCTCCTGACC	hsa-miR-335-3p	0.134389	1.09763	0.781268
AATCATTCACGGACAACACTT	hsa-miR-382-3p	-0.609037	0.655634	0.781268
AGTTTTGCAGGTTTGCATCCAGC	hsa-miR-19b-1-5p	0.452228	1.36815	0.785009
TATGTGGGATGGTAAACCGCTT	hsa-miR-299-3p	-0.413596	0.75075	0.787531
CTGTACAGCCTCCTAGCTTTCC	hsa-let-7a-2-3p	0.838276	1.78791	0.788914
TGTTGTACTTTTTTTTTTGTTC	hsa-miR-3613-5p	0.267637	1.20383	0.788914
ATAAAGCTAGATAACCGAAAGT	hsa-miR-9-3p	0.253175	1.19183	0.788914
AATCAGTGAATGCCTTGAACCT	hsa-miR-5094	-0.46273	0.725612	0.788914
CTGAAGCTCAGAGGGCTCTGAT	hsa-miR-127-5p	-0.610932	0.654774	0.788914
GACCGAGAGGGCCTCGGCTGT	hsa-miR-4523	-0.263526	0.833049	0.789659
CAGTGGTTTTACCCTATGGTAG	hsa-miR-140-5p	-0.182962	0.880892	0.792538
CTGGCCCTCTCTGCCCTTCCGT	hsa-miR-328-3p	0.183722	1.13581	0.796336
TGTGTCACTCGATGACCACTGT	hsa-miR-597-5p	-0.605517	0.657236	0.796336
ATTCTAATTTCTCCACGTCTTT	hsa-miR-576-5p	0.144029	1.10499	0.803545
TGCAGGACCAAGATGAGCCCT	hsa-miR-1286	0.168025	1.12352	0.809218
TAATACTGCCGGGTAATGATGGA	hsa-miR-200c-3p	-0.224189	0.856076	0.816627
TCTGCAAGTGTCAGAGGCGAGG	hsa-miR-2276-3p	-0.525186	0.694869	0.816627
GTGAAATGTTTAGGACCACTAG	hsa-miR-203a-3p	-0.588814	0.664889	0.816627
TGTGTGGATCCTGGAGGAGGCA	hsa-miR-3911	0.486756	1.40129	0.818172
GCCCTGAACGAGGGGTCTGGAG	hsa-miR-345-3p	-0.514646	0.699965	0.818172
TGTAAACATCCTCGACTGGAAG	hsa-miR-30a-5p	-0.164689	0.892121	0.819182
TAATCCTTGCTACCTGGGTGAGA	hsa-miR-500a-5p	0.366988	1.28966	0.820807
TTGGAGGGTGTGGAAGACATC	hsa-miR-6515-5p	0.273629	1.20884	0.827292
TTGCATATGTAGGATGTCCCAT	hsa-miR-448	0.22942	1.17236	0.827292
TGAGAACCACGTCTGCTCTGAG	hsa-miR-589-5p	-0.16345	0.892887	0.827292
GCCCCTGGGCCTATCCTAGAA	hsa-miR-331-3p	-0.210422	0.864285	0.827292
AGGAAGCCCTGGAGGGGCTGGAG	hsa-miR-671-5p	-0.24365	0.844606	0.827292
CATCTGGGCAACTGACTGAAC	hsa-miR-1298-3p	-0.6243	0.648734	0.827292
CCTAATTTGAACACCTTCGGTA	hsa-miR-4735-5p	0.336477	1.26267	0.836304
CCTCACCATCCCTTCTGCCTGC	hsa-miR-6511a-3p	0.355036	1.27902	0.842021
CAGCCCGGATCCCAGCCCACTT	hsa-miR-3940-3p	-0.418839	0.748026	0.843622
GAGCTTATTCATAAAAGTGCAG	hsa-miR-590-5p	0.581068	1.49596	0.847596
TGCCTGGAACATAGTAGGGACT	hsa-miR-3116	0.345543	1.27063	0.847596
ACCTGGCATACAATGTAGATTT	hsa-miR-221-5p	0.287476	1.2205	0.847596
TGACCTGGGACTCGGACAGCTG	hsa-miR-3661	0.219907	1.16466	0.848221
CTTGGCACCTAGCAAGCACTCA	hsa-miR-1271-5p	0.0946363	1.0678	0.848221
TCAGTAAATGTTTATTAGATGA	hsa-miR-545-5p	-0.466995	0.72347	0.848275
ACAGAGGACAGTGGAGTGTGAGC	hsa-miR-6847-5p	0.327351	1.25471	0.851173
AACTAGCTCTGTGGATCCTGAC	hsa-miR-4661-5p	-0.350157	0.784499	0.852306
TGGTTCTCTTGTGGCTCAAGCGT	hsa-miR-597-3p	-0.5074	0.703489	0.852306
CCTCCCACACCCAAGGCTTGCA	hsa-miR-532-3p	0.172463	1.12698	0.85597
TGAGCGCCTCGACGACAGAGCCG	hsa-miR-339-3p	0.113137	1.08158	0.858538
CAGGGGGACTGGGGGTGAGC	hsa-miR-6794-5p	0.530477	1.44441	0.863069
TCGAGGAGCTCACAGTCTAGT	hsa-miR-151a-5p	0.0804487	1.05735	0.863069
CTGGGAGAGGGTTGTTTACTCC	hsa-miR-30c-1-3p	-0.120435	0.91991	0.863069
TACCCATTGCATATCGGAGTTG	hsa-miR-660-5p	-0.129769	0.913978	0.863069
TGCCCTGCCTGTTTTCTCCTTT	hsa-miR-3173-5p	0.371671	1.29385	0.864009
CTCTCACCACTGCCCTCCCACAG	hsa-miR-1229-3p	-0.202427	0.869087	0.864009
GGGGGCCGATACACTGTACGAGA	hsa-miR-128-2-5p	0.338686	1.2646	0.865224
CGGGTGGATCACGATGCAATTT	hsa-miR-363-5p	-0.2131	0.862682	0.865224
TAACAAACACCTGTAAAACAGC	hsa-miR-5688	-0.407184	0.754094	0.865224
AAGGCAGGGCCCCCGCTCCCC	hsa-miR-940	-0.132228	0.912421	0.86758
TGGCCCGGCGACGTCTCACGGTC	hsa-miR-4745-3p	-0.620624	0.650389	0.86758
TCAGTGCATGACAGAACTTGG	hsa-miR-152-3p	0.177443	1.13088	0.867831
TAGCAGCACAGAAATATTGGC	hsa-miR-195-5p	-0.129886	0.913904	0.867831
TAATACTGCCTGGTAATGATGA	hsa-miR-200b-3p	-0.441012	0.736617	0.875059
CCCTGTGCCCGGCCCACTTCTG	hsa-miR-1914-5p	-0.412877	0.751124	0.881683
TCAGGCTCAGTCCCCTCCCGAT	hsa-miR-484	-0.0799752	0.946074	0.883241
CGGCCCGGGCTGCTGCTGTTCCT	hsa-miR-1538	-0.251361	0.840104	0.883241
CCGGTCCCAGGAGAACCTGCAGA	hsa-miR-4746-5p	0.106033	1.07626	0.884395
TAGTACCAGTACCTTGTGTTCA	hsa-miR-624-5p	0.396018	1.31587	0.888931
GGAGGAACCTTGGAGCTTCGGC	hsa-miR-3928-3p	0.29264	1.22488	0.888931
ATGGGTGAATTTGTAGAAGGAT	hsa-miR-1262	0.256461	1.19454	0.888931
ATCAGGGCTTGTGGAATGGGAAG	hsa-miR-3127-5p	0.182773	1.13506	0.888931
GACTATAGAACTTTCCCCCTCA	hsa-miR-625-3p	-0.148337	0.90229	0.888931
CCGGCCGCCGGCTCCGCCCCG	hsa-miR-1908-3p	-0.232423	0.851204	0.888931
CAACAAATCCCAGTCTACCTAA	hsa-miR-7-2-3p	-0.44041	0.736925	0.888931
TCTCTCGGCTCCTCGCGGCTC	hsa-miR-3615	0.187309	1.13864	0.890241
TGGTGGGCACAGAATCTGGACT	hsa-miR-541-3p	-0.167772	0.890216	0.890241
GTTCCTGCTGAACTGAGCCAG	hsa-miR-3074-5p	-0.254379	0.838348	0.895384
TTCACTGGAGTTTGTTTCAATA	hsa-miR-653-3p	0.661933	1.5822	0.89684
TCTTTGGTTATCTAGCTGTATGA	hsa-miR-9-5p	0.0954251	1.06838	0.899887
ATCGGGAATGTCGTGTCCGCCC	hsa-miR-425-3p	0.102531	1.07366	0.903105
TACGTCATCGTTGTCATCGTCA	hsa-miR-598-3p	-0.0941784	0.936806	0.903105
CGAATCATTATTTGCTGCTCTA	hsa-miR-15b-3p	-0.119364	0.920593	0.903105
TGCCTACTGAGCTGATATCAGT	hsa-miR-24-1-5p	-0.227369	0.854192	0.903105
GGGAGAAGGGTCGGGGC	hsa-miR-4516	-0.291886	0.816834	0.903105
TCAGGACACTTCTGAACTTGGA	hsa-miR-5000-3p	-0.318645	0.801823	0.903105
TTCCTGGGCTTCTCCTCTGTAG	hsa-miR-6783-3p	0.354591	1.27862	0.903923
ACTCAAAACCCTTCAGTGACTT	hsa-miR-616-5p	0.181167	1.1338	0.903923
ACACACTTACCCGTAGAGATTCTA	hsa-miR-216b-3p	-0.500516	0.706854	0.907373
CCTATTCTTGGTTACTTGCACG	hsa-miR-26a-1-3p	-0.193831	0.874281	0.917278
CACCCGGCTGTGTGCACATGTGC	hsa-miR-941	0.0445064	1.03133	0.917348
AACCCGTAGATCCGATCTTGTG	hsa-miR-99a-5p	-0.067432	0.954335	0.917348
GAAAATGATGAGTAGTGACTGATG	hsa-miR-3662	-0.33752	0.791401	0.919342
CCTCCGTGTTACCTGTCCTCTAG	hsa-miR-3605-3p	0.109458	1.07882	0.92109
TCACCAGCCCTGTGTTCCCTAG	hsa-miR-1226-3p	0.0997776	1.07161	0.92109
CTTAGCAGGTTGTATTATCATT	hsa-miR-374b-3p	0.05838	1.0413	0.92109
TGCGGGGCTAGGGCTAACAGCA	hsa-miR-744-5p	0.0530543	1.03746	0.92109
TGTAACAGCAACTCCATGTGGA	hsa-miR-194-5p	-0.06593	0.955329	0.92109
ATCCGCGCTCTGACTCTCTGCC	hsa-miR-937-3p	-0.0962988	0.93543	0.92109
GCTCTTTTCACATTGTGCTACT	hsa-miR-130a-5p	-0.106611	0.928767	0.92109
CAACTAGACTGTGAGCTTCTAG	hsa-miR-708-3p	-0.1149	0.923447	0.92109
AGAAGGAAATTGAATTCATTTA	hsa-miR-1252-5p	-0.141994	0.906266	0.92109
TGGGCCAGGGAGCAGCTGGTGGG	hsa-miR-4640-5p	-0.211222	0.863805	0.92109
TGCCCTTCTCTCCTCCTGCCT	hsa-miR-6886-3p	0.31424	1.24336	0.92386
CTGTCCTAAGGTTGTTGAGTT	hsa-miR-676-3p	0.126229	1.09144	0.926274
AGGACCTTCCCTGAACCAAGGA	hsa-miR-659-5p	0.10353	1.0744	0.926274
AAAAGTTATTGCGGTTTTGGCT	hsa-miR-548at-5p	-0.138291	0.908595	0.926274
TGAGTGGGGCTCCCGGGACGGCG	hsa-miR-4745-5p	-0.17103	0.888208	0.926274
ATGCACCTGGGCAAGGATTCTG	hsa-miR-500a-3p	0.0622633	1.0441	0.926822
TGTGAGGTTGGCATTGTTGTCT	hsa-miR-1294	0.133085	1.09664	0.927596
CAGGGAAATGGGAAGAACTAGA	hsa-miR-5584-5p	-0.208307	0.865552	0.928335
CTCACTGATCAATGAATGCA	hsa-miR-181b-2-3p	0.113347	1.08174	0.929162
TTACGGACCAGCTAAGGGAGGC	hsa-miR-4788	0.133195	1.09672	0.930356
AAAAACTGAGACTACTTTTGCA	hsa-miR-548e-3p	0.112786	1.08131	0.930356
TCTGGCTCCGTGTCTTCACTCCC	hsa-miR-149-5p	-0.0478758	0.96736	0.930703
AAAGCAAATGTTGGGTGAACGGC	hsa-miR-10527-5p	-0.26106	0.834475	0.931636
AAAAGTATTTGCGGGTTTTGTC	hsa-miR-548l	0.121649	1.08798	0.932022
AGAATTGTGGCTGGACATCTGT	hsa-miR-219a-2-3p	-0.0805722	0.945682	0.932747
CAGCCCTCCTCCCGCACCCAAA	hsa-miR-4687-5p	0.119204	1.08614	0.93556
GTGGGTTGGGGCGGGCTCTG	hsa-miR-3940-5p	-0.167417	0.890435	0.93556
TTATCCTCCAGTAGACTAGGGA	hsa-miR-9903	-0.100366	0.932796	0.936568
CCAAAACTGCAGTTACTTTTGC	hsa-miR-548o-3p	0.0436418	1.03071	0.936934
CAACGGAATCCCAAAAGCAGCTG	hsa-miR-191-5p	0.0336509	1.0236	0.938152
AGCTGGTGTTGTGAATCAGGCCG	hsa-miR-138-5p	0.0652909	1.0463	0.939924
CGGGCTGTCCGGAGGGGTCGGCT	hsa-miR-4741	-0.0711214	0.951898	0.945959
GAAAGTAATTGCTGTTTTTGCC	hsa-miR-548aq-5p	0.197054	1.14636	0.952421
CTCCTATATGATGCCTTTCTTC	hsa-miR-337-3p	0.157272	1.11518	0.954878
AAAAGCTGGGTTGAGAGGGT	hsa-miR-320c	0.108246	1.07792	0.960721
GCTGCGCTTGGATTTCGTCCCC	hsa-miR-191-3p	-0.0633254	0.957056	0.965894
AAACAAACATGGTGCACTTCTT	hsa-miR-495-3p	-0.0968205	0.935092	0.965894
CTGTACAACCTTCTAGCTTTCC	hsa-let-7c-3p	0.067578	1.04796	0.966312
CTTTCAGTCGGATGTTTACAGC	hsa-miR-30e-3p	-0.0340315	0.976687	0.966312
TGCAGCTCTGGTGGAAAATGGAG	hsa-miR-4660	0.121589	1.08793	0.967961
CGGCCCCACGCACCAGGGTAAGA	hsa-miR-874-5p	0.0421126	1.02962	0.967961
AAAAGCTGGGTTGAGAGGGCAA	hsa-miR-320b	0.118033	1.08525	0.968132
TGGGGAGCTGAGGCTCTGGGGGTG	hsa-miR-939-5p	0.146478	1.10686	0.968736
CTCCCACATGCAGGGTTTGCA	hsa-miR-188-3p	-0.0381008	0.973936	0.968736
TAGATAAAATATTGGTACCTG	hsa-miR-577	-0.0519249	0.964648	0.968736
CGGGGAGAGAACGCAGTGACGT	hsa-miR-3175	-0.0657494	0.955449	0.968736
TAACACTGTCTGGTAACGATGT	hsa-miR-200a-3p	-0.132109	0.912497	0.968736
TGGGGAGCGGCCCCCGGGTGGG	hsa-miR-1343-5p	-0.15304	0.899354	0.968736
CGCATCCCCTAGGGCATTGGTG	hsa-miR-324-5p	-0.033331	0.977162	0.968981
AATGCACCTGGGCAAGGATTCA	hsa-miR-502-3p	0.0525688	1.03711	0.969755
TGGGAAAGACAAACTCAGAGTT	hsa-miR-6733-5p	-0.0722862	0.95113	0.97253
CTCCTGGGGCCCGCACTCTCGC	hsa-miR-1343-3p	-0.027491	0.981125	0.975849
TTTGGGACTGATCTTGATGTCT	hsa-miR-3913-5p	-0.0417079	0.971504	0.975849
TCACAGTGAACCGGTCTCTTT	hsa-miR-128-3p	0.015464	1.01078	0.979584
AATTTGGTTTCTGAGGCACTTAGT	hsa-miR-5002-5p	-0.0279508	0.980812	0.979584
TTCAAGTAATTCAGGATAGGT	hsa-miR-26b-5p	0.0138078	1.00962	0.98224
GTCATACACGGCTCTCCTCTCT	hsa-miR-485-3p	-0.0471905	0.967819	0.98224
TATTGCACATTACTAAGTTGCA	hsa-miR-32-5p	0.054292	1.03835	0.98261
GCTGGGAAGGCAAAGGGACGT	hsa-miR-204-3p	-0.0403673	0.972407	0.98261
TCAGCTACTACCTCTATTAGG	hsa-miR-5690	0.0411838	1.02896	0.986
ATTGTCCTTGCTGTTTGGAGAT	hsa-miR-2355-3p	0.0351369	1.02465	0.987436
GGGGCTGGGCGCGCGCC	hsa-miR-4492	-0.0463346	0.968394	0.987436
TACGCGCAGACCACAGGATGTC	hsa-miR-3939	-0.0126446	0.991274	0.988069
TGAGTACCGCCATGTCTGTTGGG	hsa-miR-1911-5p	-0.0228709	0.984272	0.989016
AGGGGTGCTATCTGTGATTGA	hsa-miR-342-5p	0.0248068	1.01734	0.990868
TATGGAAAGACTTTGCCACTCT	hsa-miR-3688-3p	0.0149709	1.01043	0.990868
CTGGAGATATGGAAGAGCTGTGT	hsa-miR-1270	0.0054838	1.00381	0.990868
CCTCACCACCCCTTCTGCCTGCA	hsa-miR-6511b-3p	-0.0232856	0.983989	0.990868
GCTCGGACTGAGCAGGTGGG	hsa-miR-3917	-0.0277822	0.980927	0.990868
TCCTGTCTTTCCTTGTTGGAGC	hsa-miR-5699-3p	0.0053525	1.00372	0.993194
TGTCTTACTCCCTCAGGCACAT	hsa-miR-550a-3p	-0.00245355	0.998301	0.993194
CATGGGAGTTCGGGGTGGTTGC	hsa-miR-6871-5p	-0.00921674	0.993632	0.993194
