# Supplementary material for: HTT loss-of-function contributes to RNA deregulation in developing Huntington’s disease neurons
Source: Cell Biosci. 2025 Jul 9;15:100. doi: 10.1186/s13578-025-01443-5 (PMC12239503; doi:10.1186/s13578-025-01443-5)
Supplement: Supplementary file 8 — Supplementary Material 8: Supplementary Table 6. Analysis of miRNA biogenesis and function genes in HD-NSCs. [file 13578_2025_1443_MOESM8_ESM.xlsx]

## Sheet: miRNA biogenesis genes
Supplementary Table 6. Analysis of miRNA biogenesis and function genes in HD-NSCs
Gene/protein ID (alias)	miRNA-related function		log2FC HD-NSCs vs IC1-NSCs	P_adjusted
Nuclear steps of miRNA biogenesis			DE in HD-NSCs
SMAD4	Activates miRNA precursor transcription upon TGFB/BMP activation		0.280838	0.559449
FUS	Facilitates cotranscriptional DROSHA recruitment to pri-miRNAs; shown to bind a terminal loop of specific neuronal pri-miRNAs and to enhance their processing		-0.258758	0.611235
SRSF3 (SRP20)	Enhances mammalian pri-miRNA processing upon binding to the CNNC motif in the 3p flanking sequence		NA	NA
DROSHA	RNase III; catalyzes pri-miRNA to pre-miRNA for processing/cleavage		0.461336	0.55282
DGCR8	Cofactor of DROSHA; coordinates the recognition of pri-miRNA at the dsRNA-ssRNA junction; functions as a molecular anchor and direct DROSHA to cleave pri-miRNA ~11 bp before the junction		-0.0796679	0.833534
DDX5 (P68)	Plays a role in recognition/binding of pri-miRNAs by the DROSHA complex; recruits DROSHA/DGCR8 to pri-miRNA		NA	NA
DDX17 (P72)	Plays a role in recognition/binding of pri-miRNAs by the DROSHA complex		0.276298	0.557946
GSK3B	Facilitates pri-miRNA binding by DROSHA and enhances DROSHA association with cofactors DGCR8 and P72 (149); DROSHA phosphorylation/stabilization		0.277253	0.590378
SMAD2	Accelerates pri-miRNA processing by DROSHA; in complex with SMAD4 activates miRNA precursor transcription upon TGFB/BMP signaling		0.214053	0.529054
Export to cytoplasm
XPO5 (EXP5)	Plays a role in the nuclear export of pre-miRNA to the cytoplasm; facilitates the nuclear cleavage of clustered pri-miRNAs		0.382861	0.535051
RAN	Interacts with XPO5; plays a role in the export of pre-miRNA to the cytoplasm		0.346104	0.563301
Cytoplasmic steps of miRNA biogenesis
DICER1 (DICER)	RNase III; catalyzes pre-miRNA to miRNA-duplex processing by cutting off the pre-miRNA terminal loop		0.452926	0.478857
TARBP2 (TRBP)	Coordinates pre-miRNA recognition by DICER1 and the precision of DICER1 cleavage		0.335102	0.516038
PRKRA (PACT)	Coordinates pre-miRNA cleavage by DICER1 and assures the precision of the cleavage; plays a role in miRISC assembly and thus participates in miRNA stabilization and accumulation in the cell		-0.270651	0.591157
ADAR	Double-stranded RNA-specific adenosine deaminase; plays a role in pri- and pre-miRNA stem editing, which makes miRNA precursors resistant to DICER1 cleavage		0.580124	0.262513
KHSRP (FUBP2, KSRP)	Binds to the terminal loop sequence of a subset of miRNA precursors, promoting their maturation		0.271882	0.489679
LIN28A and LIN28B	Bind to the terminal loops of specific pre-miRNAs (including pre-let-7 and pre-miR-9) and, upon recruitment of ZCCHC11 or ZCCHC6 that induces pre-miRNA uridylation, inhibit DICER1 processing	A	1.8121	0.0401587
		B	1.3245	0.0827552
ZCCHC11 (TUT4) and ZCCHC6 (TUT7)	Play a role in pre-miRNA uridylation and thus inhibit DICER1 processing	TUT4	0.241084	0.586499
		TUT7	0.285549	0.668564
DIS3L2	Exoribonuclease; targets the uridylated let-7 precursors		0.0718221	0.820662
miRNA functioning
AGO1, AGO2, AGO3, and AGO4	Play a role in miRISC formation/loading; catalytically active AGO2 functions as an endonuclease upon complementary mRNA:miRNA interaction	AGO1	-0.169166	0.661043
		AGO2	0.253816	0.641346
		AGO3	-0.779119	0.328659
		AGO4	0.42814	0.343743
GEMIN4	Binds to the miRNA guide strand and facilitates the formation of a miRISC by unwinding the miRNA duplex		0.280908	0.391787
MOV10	Upon interaction with the miRNA-loaded AGO-protein complexes, plays a role in mRNA degradation; present in P-bodies		0.318822	0.445042
FMR1	Interacts with DICER1 and AGO1 during mRNA degradation; controls DROSHA expression		0.332973	0.556576
TNRC6A (GW182)	Component of P-bodies; plays a role in mRNA degradation upon interaction with Argonaute proteins		0.335983	0.580117
