# Supplementary material for: HTT loss-of-function contributes to RNA deregulation in developing Huntington’s disease neurons
Source: Cell Biosci. 2025 Jul 9;15:100. doi: 10.1186/s13578-025-01443-5 (PMC12239503; doi:10.1186/s13578-025-01443-5)
Supplement: Supplementary file 9 — Supplementary Material 9: Supplementary Table 7. List of genes with expression increasing with time in IC1, HD and KO-NSCs. [file 13578_2025_1443_MOESM9_ESM.xlsx]

## Sheet: IC-NSCs
Supplementary Table 7. List of genes with expression increasing with time
in IC1, HD and KO-NSCs
IC-NSCs		[TPM]
gene_ID	Gene_name	IC1-NSC_1	IC1-NSC_2	IC1-NSC_3	change_%
ENSG00000207174	SNORD116-15	0	168.23	2434.63	N/A
ENSG00000206656	SNORD116-17	0	37.05	594.93	N/A
ENSG00000207460	SNORD116-19	0	37.05	594.93	N/A
ENSG00000207263	SNORD116-16	0	3.45	451.67	N/A
ENSG00000275127	SNORD116-22	0	30.24	338.15	N/A
ENSG00000207375	SNORD116-23	0	8.12	218.03	N/A
ENSG00000207279	SNORD116-24	0	14.16	215.51	N/A
ENSG00000206621	SNORD116-14	0	10.46	155.47	N/A
ENSG00000252326	SNORD116-25	0	77.23	83.88	N/A
ENSG00000207093		0	7.24	71.86	N/A
ENSG00000207063		0	18.46	37.69	N/A
ENSG00000252431		0	2.8	32.68	N/A
ENSG00000222881		0	12.14	18.54	N/A
ENSG00000207197		0	16.12	16.58	N/A
ENSG00000275129		0	3.97	14.72	N/A
ENSG00000251939		0	3.47	12.36	N/A
ENSG00000202430		0	6.31	11.02	N/A
ENSG00000201297		0	1.44	9.86	N/A
ENSG00000206739		0	4.14	9.35	N/A
ENSG00000222108		0	0.58	9.13	N/A
ENSG00000238405		0	0.58	9.13	N/A
ENSG00000206779		0	4.72	8.93	N/A
ENSG00000202417		0	3.96	8.86	N/A
ENSG00000201448		0	2.22	8.5	N/A
ENSG00000206920		0	0.44	8.46	N/A
ENSG00000200579		0	2.24	8.38	N/A
ENSG00000202412		0	2.24	8.38	N/A
ENSG00000206816		0	2.24	8.38	N/A
ENSG00000199201		0	2.12	7.87	N/A
ENSG00000206870		0	3.35	7.01	N/A
ENSG00000206627		0	1.91	6.96	N/A
ENSG00000223300		0	3.83	6.96	N/A
ENSG00000199535		0	1.04	6.58	N/A
ENSG00000222383		0	5.41	6.52	N/A
ENSG00000201113		0	5.2	6.18	N/A
ENSG00000285522		0	1.17	5.42	N/A
ENSG00000200261		0	2.76	4.67	N/A
ENSG00000199676		0	1.32	4.43	N/A
ENSG00000275227		0	0.49	3.96	N/A
ENSG00000238835		0	0.64	3.51	N/A
ENSG00000221808		0	3.12	3.29	N/A
ENSG00000232101		0	0.83	3.02	N/A
ENSG00000207635		0	1.86	2.86	N/A
ENSG00000276884		0	0.21	2.4	N/A
ENSG00000270381		0	0.73	2.24	N/A
ENSG00000275327	AL354950,2	0	0.82	2.06	N/A
ENSG00000199273		0	0.4	1.99	N/A
ENSG00000253092		0	0.39	1.84	N/A
ENSG00000272359		0	1.31	1.82	N/A
ENSG00000284932		0	0.27	1.68	N/A
ENSG00000238749		0	0.46	1.56	N/A
ENSG00000238933		0	0.46	1.56	N/A
ENSG00000275904		0	0.46	1.56	N/A
ENSG00000228027		0	0.63	1.42	N/A
ENSG00000200176		0	0.63	1.4	N/A
ENSG00000288603		0	0.19	1.4	N/A
ENSG00000239614	HMGN1P7	0	0.97	1.38	N/A
ENSG00000239194		0	0.93	1.37	N/A
ENSG00000278722	AL445288,1	0	0.15	1.32	N/A
ENSG00000244451	RPL34P21	0	0.56	1.25	N/A
ENSG00000236580	AC073626,2	0	0.48	1.24	N/A
ENSG00000220793	RPL21P119	0	0.12	1.24	N/A
ENSG00000225701		0	0.14	1.18	N/A
ENSG00000229146	SNX18P4	0	0.56	1.13	N/A
ENSG00000206687		0	0.45	1.13	N/A
ENSG00000271159		0	0.13	1.12	N/A
ENSG00000263370		0	0.21	1.11	N/A
ENSG00000241625		0	0.65	1.07	N/A
ENSG00000243267		0	0.2	1.02	N/A
ENSG00000244630	AC022493,1	0	0.22	1	N/A
ENSG00000283782	AC116366,2	0	0.13	1	N/A
ENSG00000262607		0.03	0.04	8.51	28266.7
ENSG00000263585	AC145207,4	0.01	1.77	2.72	27100
ENSG00000176994	SMCR8	0.04	1.58	3.87	9575
ENSG00000285449	H2BU1	0.06	2.24	4.83	7950
ENSG00000164778	EN2	0.4	7.72	16.7	4075
ENSG00000114113		0.06	0.48	1.31	2083.33
ENSG00000267319	SELENOKP1	0.13	0.85	2.67	1953.85
ENSG00000146910	CNPY1	1.1	5.23	20.29	1744.55
ENSG00000260426	AC008060,4	0.07	0.2	1.24	1671.43
ENSG00000178343	SHISA3	0.1	1	1.62	1520
ENSG00000254622	NAV2-AS4	0.07	0.4	1.06	1414.29
ENSG00000283128	AC009403,2	0.5	1.66	7.39	1378
ENSG00000234812		0.08	1	1.09	1262.5
ENSG00000276257		0.08	1	1.09	1262.5
ENSG00000156096	UGT2B4	0.09	0.79	1.17	1200
ENSG00000227962	AL391994,1	0.13	0.48	1.58	1115.38
ENSG00000218872		0.09	0.14	1.09	1111.11
ENSG00000228116	PPT2	0.59	5.04	7.13	1108.47
ENSG00000218672	AC008060,1	0.15	0.62	1.77	1080
ENSG00000236556	AC025038,1	0.09	0.87	1	1011.11
ENSG00000277276	OTUB2	0.11	0.18	1.09	890.909
ENSG00000122584	NXPH1	0.67	0.8	6.31	841.791
ENSG00000255475	AP001007,2	0.11	0.3	1	809.091
ENSG00000270808	AC022400,3	0.13	0.85	1.12	761.538
ENSG00000231720	AL353747,3	0.15	0.31	1.28	753.333
ENSG00000137965	IFI44	0.37	1	3.04	721.622
ENSG00000281076	ZDHHC8P1	0.49	1.72	3.87	689.796
ENSG00000180921	FAM83H	0.15	0.68	1.13	653.333
ENSG00000285642		0.16	0.32	1.17	631.25
ENSG00000137959	IFI44L	1.21	2.19	8.67	616.529
ENSG00000152578	GRIA4	1.86	8.25	12.17	554.301
ENSG00000282367	PTDSS2	4.87	6.49	31.27	542.094
ENSG00000255817	AC025576,2	0.35	0.6	2.21	531.429
ENSG00000230306		0.16	0.43	1.01	531.25
ENSG00000102466	FGF14	0.4	1.78	2.51	527.5
ENSG00000168702	LRP1B	0.19	0.31	1.19	526.316
ENSG00000258640	RPL21P5	0.2	0.27	1.23	515
ENSG00000207313		1.57	2.34	9.43	500.637
ENSG00000233547	AL158212,2	0.24	1.24	1.44	500
ENSG00000226352	PSPC1-AS2	0.3	1.16	1.79	496.667
ENSG00000243433	AC010973,1	0.24	1.32	1.35	462.5
ENSG00000263990	AC004253,1	0.24	0.8	1.33	454.167
ENSG00000239412	RPL21P71	0.74	2.22	4.03	444.595
ENSG00000255571	MIR9-3HG	0.69	2.45	3.69	434.783
ENSG00000248266	AC108142,1	0.26	1.32	1.39	434.615
ENSG00000074211	PPP2R2C	0.34	0.87	1.79	426.471
ENSG00000274987	AC092794,1	0.22	0.24	1.15	422.727
ENSG00000225890	HLA-DQA1	0.49	0.54	2.52	414.286
ENSG00000243620	AC092957,1	5.31	13.43	27.06	409.605
ENSG00000254273	AC018620,1	0.22	0.97	1.12	409.091
ENSG00000175445	LPL	10.69	16.46	53.01	395.884
ENSG00000187391	MAGI2	7.92	18.48	39.16	394.444
ENSG00000171540	OTP	0.48	2.08	2.37	393.75
ENSG00000283879	MTND6P35	0.22	0.82	1.06	381.818
ENSG00000078549	ADCYAP1R1	1.26	1.56	5.66	349.206
ENSG00000256571	AC079866,2	0.35	0.93	1.57	348.571
ENSG00000242737	AC012170,1	0.24	0.46	1.06	341.667
ENSG00000284657	AL031432,5	0.23	0.74	1.01	339.13
ENSG00000206680	SNORD21	26.9	98.8	117.99	338.625
ENSG00000236611	LINC02556	0.26	0.55	1.14	338.462
ENSG00000150275	PCDH15	1.96	3.75	8.51	334.184
ENSG00000206952	SNORA50A	10.53	13.36	45.57	332.764
ENSG00000260422	Z97205,2	0.36	0.58	1.55	330.556
ENSG00000252212		0.45	0.95	1.91	324.444
ENSG00000276500	BMS1P14	0.38	0.78	1.59	318.421
ENSG00000126785	RHOJ	1.04	2.25	4.32	315.385
ENSG00000172995	ARPP21	0.33	0.65	1.37	315.152
ENSG00000171385	KCND3	0.28	0.55	1.16	314.286
ENSG00000199436	SNORD9	23.77	50.33	96.14	304.459
ENSG00000277423	AC069234,5	0.31	0.58	1.23	296.774
ENSG00000009709	PAX7	0.8	1.63	3.17	296.25
ENSG00000236404	VLDLR-AS1	0.26	0.54	1.02	292.308
ENSG00000151834	GABRA2	0.3	0.33	1.17	290
ENSG00000166342	NETO1	0.59	1.08	2.3	289.831
ENSG00000146005	PSD2	0.55	1.01	2.14	289.091
ENSG00000112473	SLC39A7	1.65	3.38	6.36	285.455
ENSG00000254305	MRPL9P1	0.31	0.7	1.18	280.645
ENSG00000213018	PABPN1P1	0.35	0.45	1.29	268.571
ENSG00000101134	DOK5	5.26	6.28	19.38	268.441
ENSG00000081138	CDH7	1.38	3.68	5.03	264.493
ENSG00000229980	TOB1-AS1	0.37	0.68	1.34	262.162
ENSG00000234383	CTBP2P8	0.33	0.77	1.19	260.606
ENSG00000242087	RPL36AP41	0.67	1.77	2.41	259.701
ENSG00000176842	IRX5	2.22	6.73	7.98	259.459
ENSG00000266378	AC005224,2	0.42	0.74	1.48	252.381
ENSG00000235204	AL162724,2	0.44	0.75	1.55	252.273
ENSG00000120833	SOCS2	3.9	9.34	13.72	251.795
ENSG00000115252	PDE1A	1.7	3.08	5.93	248.824
ENSG00000225216	AC007362,1	0.85	1.49	2.93	244.706
ENSG00000203688	LINC02487	0.83	1.25	2.85	243.373
ENSG00000237732	CT75	1.09	3.37	3.74	243.119
ENSG00000232599	AL008707,1	1.13	1.93	3.86	241.593
ENSG00000248801	C8orf34-AS1	0.3	0.4	1.02	240
ENSG00000070748	CHAT	0.68	1.64	2.3	238.235
ENSG00000127241	MASP1	0.78	1.53	2.63	237.179
ENSG00000069702	TGFBR3	0.43	1.33	1.44	234.884
ENSG00000285701	AL357140,4	0.54	0.93	1.8	233.333
ENSG00000212135		10.36	23.05	34.52	233.205
ENSG00000226045	AC234644,1	0.38	1.13	1.26	231.579
ENSG00000182021	AL591379,1	1.16	2.98	3.84	231.034
ENSG00000273780	ARHGAP23	1.63	3.44	5.33	226.994
ENSG00000239528	RPS14P8	2.15	4.59	6.99	225.116
ENSG00000272232	RN7SL726P	0.47	0.96	1.52	223.404
ENSG00000182168	UNC5C	1.06	1.49	3.42	222.642
ENSG00000082556	OPRK1	1.27	1.99	4.09	222.047
ENSG00000235488	JARID2-AS1	0.54	0.7	1.72	218.519
ENSG00000235829	TBCAP2	1.07	1.52	3.4	217.757
ENSG00000107742	SPOCK2	1.18	3.16	3.72	215.254
ENSG00000168505	GBX2	11.69	16.03	36.66	213.601
ENSG00000267707	AC015961,2	0.49	0.98	1.53	212.245
ENSG00000259322	AC090607,1	0.35	0.95	1.09	211.429
ENSG00000114251	WNT5A	3.65	3.91	11.33	210.411
ENSG00000283060	ID3	14.53	22.28	45.01	209.773
ENSG00000117318	ID3	14.53	22.28	45.01	209.773
ENSG00000196569	LAMA2	0.43	0.45	1.32	206.977
ENSG00000237333	MSH5	0.59	0.94	1.81	206.78
ENSG00000280661	ZNF660	2.87	4.96	8.79	206.272
ENSG00000242999	RN7SL239P	0.58	0.87	1.76	203.448
ENSG00000285633	AL132633,1	0.39	0.49	1.18	202.564
ENSG00000282205	AC115090,1	0.83	1.59	2.51	202.41
ENSG00000276170	AC244153,1	0.83	1.59	2.51	202.41
ENSG00000249685	AC079921,2	0.43	0.75	1.3	202.326
ENSG00000163064	EN1	5.75	12.79	17.25	200
ENSG00000230424	EMC1-AS1	0.39	1.03	1.17	200
ENSG00000255780	AC020611,1	0.68	0.7	2.02	197.059
ENSG00000153253	SCN3A	2.11	2.37	6.21	194.313
ENSG00000276017	AC007325,1	0.34	0.87	1	194.118
ENSG00000278475	AC009464,1	0.46	0.76	1.35	193.478
ENSG00000198822	GRM3	12.23	18.54	35.83	192.968
ENSG00000136099	PCDH8	1.68	4.39	4.91	192.262
ENSG00000257954	AC125611,2	0.45	0.66	1.31	191.111
ENSG00000198216	CACNA1E	0.93	1.24	2.7	190.323
ENSG00000242818	RN7SL846P	0.37	0.82	1.07	189.189
ENSG00000237493	AC034102,1	0.45	0.76	1.3	188.889
ENSG00000168994	PXDC1	1.72	2.13	4.92	186.047
ENSG00000234159	RBPMSLP	0.41	0.58	1.17	185.366
ENSG00000241882	AC124893,1	0.41	1.01	1.17	185.366
ENSG00000232433	GXYLT1P3	1.07	1.33	3.03	183.178
ENSG00000136750	GAD2	0.39	0.54	1.1	182.051
ENSG00000135525	MAP7	0.49	0.91	1.38	181.633
ENSG00000205683	DPF3	0.54	0.94	1.52	181.481
ENSG00000102362	SYTL4	0.59	1.02	1.66	181.356
ENSG00000212440		2.03	3.01	5.71	181.281
ENSG00000268442	AC073534,1	0.53	0.94	1.49	181.132
ENSG00000275832	ARHGAP23	3.2	6.18	8.98	180.625
ENSG00000198576	ARC	0.38	0.48	1.05	176.316
ENSG00000270343	UNGP3	0.45	0.82	1.24	175.556
ENSG00000095739	BAMBI	0.87	2.07	2.37	172.414
ENSG00000240163	AC087385,1	0.43	0.57	1.16	169.767
ENSG00000223039	RN7SKP268	0.42	0.88	1.13	169.048
ENSG00000237887	RPL23AP32	0.63	0.65	1.69	168.254
ENSG00000263606	CHORDC1P4	0.44	0.49	1.18	168.182
ENSG00000132437	DDC	0.59	0.89	1.58	167.797
ENSG00000155657	TTN	1.28	2.94	3.42	167.188
ENSG00000185985	SLITRK2	0.8	0.84	2.13	166.25
ENSG00000064042	LIMCH1	7.49	14.3	19.81	164.486
ENSG00000266709	AC005224,3	2.05	3.36	5.41	163.902
ENSG00000251621	AC009487,2	0.47	0.54	1.24	163.83
ENSG00000241231	AC068308,1	1.73	2.36	4.54	162.428
ENSG00000187122	SLIT1	3.9	9.73	10.23	162.308
ENSG00000213600	U73169,1	0.39	0.63	1.02	161.538
ENSG00000176058	TPRN	3.27	7.04	8.55	161.468
ENSG00000235299	MRPL53P1	0.51	0.94	1.33	160.784
ENSG00000134121	CHL1	2.91	5.87	7.52	158.419
ENSG00000277956	MAPT	1	1.11	2.57	157
ENSG00000227014	FKBP14-AS1	0.39	0.45	1	156.41
ENSG00000138650	PCDH10	4.04	8.57	10.33	155.693
ENSG00000168502	MTCL1	12.27	24.55	31.35	155.501
ENSG00000162599	NFIA	6.57	10.98	16.75	154.947
ENSG00000237977	EIF4HP2	0.66	0.96	1.68	154.545
ENSG00000214595	EML6	1.02	1.45	2.59	153.922
ENSG00000278613	NAIP	0.87	2.03	2.2	152.874
ENSG00000087258	GNAO1	4.85	10.07	12.23	152.165
ENSG00000189337	KAZN	3.67	9.2	9.25	152.044
ENSG00000199883	RN7SKP90	0.56	1.02	1.41	151.786
ENSG00000179915	NRXN1	5.05	12.45	12.66	150.693
ENSG00000063015	SEZ6	1.7	2.52	4.25	150
ENSG00000184672	RALYL	0.97	0.98	2.42	149.485
ENSG00000252577		3.95	4.17	9.82	148.608
ENSG00000264273	AC107982,2	0.63	0.69	1.56	147.619
ENSG00000082438	COBLL1	1.73	2.31	4.27	146.821
ENSG00000257711	AC079385,2	0.57	0.88	1.4	145.614
ENSG00000244131	RPSAP51	0.42	0.48	1.03	145.238
ENSG00000224707	E2F3-IT1	0.66	1.46	1.61	143.939
ENSG00000197177	ADGRA1	0.96	1.86	2.34	143.75
ENSG00000005513	SOX8	1.84	2.63	4.48	143.478
ENSG00000226266	AC009961,1	0.97	2.03	2.35	142.268
ENSG00000170549	IRX1	2.96	4.9	7.16	141.892
ENSG00000185811	IKZF1	0.93	1.93	2.24	140.86
ENSG00000033122	LRRC7	0.81	1.51	1.94	139.506
ENSG00000237986	CELF2-AS2	1.61	2.01	3.84	138.509
ENSG00000240240	BX664727,3	3.03	5.03	7.22	138.284
ENSG00000231134	TCF7L1-IT1	0.42	0.46	1	138.095
ENSG00000101463	SYNDIG1	0.56	0.98	1.33	137.5
ENSG00000215492	HNRNPA1P7	0.51	0.78	1.21	137.255
ENSG00000164161	HHIP	0.88	1.38	2.08	136.364
ENSG00000240589	RN7SL258P	0.7	1.56	1.64	134.286
ENSG00000244356	RN7SL398P	0.71	0.79	1.66	133.803
ENSG00000165714	BORCS5	1.21	2.35	2.82	133.058
ENSG00000196562	SULF2	11.91	13.11	27.69	132.494
ENSG00000281385	AP2A2	4.04	7.79	9.37	131.931
ENSG00000145623	OSMR	0.47	0.78	1.09	131.915
ENSG00000268201	AC020915,1	1.04	1.16	2.4	130.769
ENSG00000267016	AC111170,1	0.49	0.53	1.13	130.612
ENSG00000237853	NFIA-AS1	0.85	0.9	1.96	130.588
ENSG00000250328	MGC32805	1.15	1.51	2.65	130.435
ENSG00000124191	TOX2	2.51	2.79	5.75	129.084
ENSG00000258162	AC069228,1	0.45	0.48	1.03	128.889
ENSG00000115232	ITGA4	1.08	1.64	2.47	128.704
ENSG00000139915	MDGA2	1.88	2.04	4.29	128.191
ENSG00000199363	SNORA63E	24.87	30.77	56.65	127.784
ENSG00000106069	CHN2	5.36	10.96	12.08	125.373
ENSG00000147119	CHST7	0.56	1	1.26	125
ENSG00000274893	AL136317,2	0.56	0.58	1.26	125
ENSG00000207955	AL359091,1	2.06	4.49	4.62	124.272
ENSG00000234814	SVIL2P	0.46	0.75	1.03	123.913
ENSG00000227487	NCAM1-AS1	0.48	1.01	1.07	122.917
ENSG00000286478	AC007130,1	0.57	0.81	1.27	122.807
ENSG00000204231	RXRB	1.55	2.41	3.42	120.645
ENSG00000213058	AL365357,1	0.49	0.6	1.08	120.408
ENSG00000133121	STARD13	2.04	3.29	4.49	120.098
ENSG00000148053	NTRK2	2.99	4.68	6.58	120.067
ENSG00000162878	PKDCC	3.97	4.63	8.73	119.899
ENSG00000169085	VXN	0.71	0.72	1.56	119.718
ENSG00000170561	IRX2	6.71	12.88	14.71	119.225
ENSG00000232439	RPL18AP7	0.9	0.97	1.96	117.778
ENSG00000125430	HS3ST3B1	5.59	6.71	12.16	117.531
ENSG00000164621	SMAD5-AS1	0.46	0.88	1	117.391
ENSG00000015592	STMN4	14.12	21.11	30.63	116.926
ENSG00000286139	ARHGAP11B	0.95	1.06	2.06	116.842
ENSG00000206538	VGLL3	2.79	4.22	6.04	116.487
ENSG00000134115	CNTN6	1.64	1.78	3.55	116.463
ENSG00000201098	RNY1	2745.09	3298.73	5938.77	116.342
ENSG00000267085	AL512605,2	0.5	0.92	1.08	116
ENSG00000059804	SLC2A3	34.02	41.02	73.09	114.844
ENSG00000244218	RN7SL81P	1.44	1.55	3.09	114.583
ENSG00000177272	KCNA3	0.79	0.81	1.69	113.924
ENSG00000152402	GUCY1A2	1.9	2.85	4.06	113.684
ENSG00000111913	RIPOR2	4.21	4.49	8.95	112.589
ENSG00000082684	SEMA5B	16.13	22.04	34.17	111.841
ENSG00000261386	AC027682,4	0.85	1.21	1.8	111.765
ENSG00000178385	PLEKHM3	1.14	1.95	2.41	111.404
ENSG00000104964	TLE5	40.15	56.27	84.59	110.685
ENSG00000121440	PDZRN3	4.23	4.72	8.91	110.638
ENSG00000275482	EPHB6	1.41	2.92	2.97	110.638
ENSG00000144285	SCN1A	6.8	8.61	14.32	110.588
ENSG00000288455	SEMA7A	0.95	1.77	2	110.526
ENSG00000138623	SEMA7A	0.95	1.77	2	110.526
ENSG00000278220	CLN8	0.83	1.43	1.74	109.639
ENSG00000242267	SKINT1L	1.07	2.2	2.24	109.346
ENSG00000231473	RB1-DT	0.67	1.29	1.4	108.955
ENSG00000168874	ATOH8	3.34	3.88	6.96	108.383
ENSG00000166016	ABTB2	4.91	6.74	10.23	108.35
ENSG00000120210	INSL6	0.49	0.91	1.02	108.163
ENSG00000224185	SNX18P9	0.63	1.29	1.31	107.937
ENSG00000230267	HERC2P4	0.53	1.08	1.1	107.547
ENSG00000212695	AL583805,1	0.59	0.84	1.22	106.78
ENSG00000113356	POLR3G	0.89	1.56	1.84	106.742
ENSG00000262265	AC002558,3	1.34	2.22	2.77	106.716
ENSG00000237758	BANF1P3	1.5	2.92	3.1	106.667
ENSG00000172638	EFEMP2	5.73	6.59	11.82	106.283
ENSG00000168461	RAB31	5.17	7.07	10.64	105.803
ENSG00000225706	PTPRD-AS1	1.55	1.77	3.19	105.806
ENSG00000286833	AC097532,3	1.05	1.87	2.16	105.714
ENSG00000147481	SNTG1	0.54	0.75	1.11	105.556
ENSG00000147526	TACC1	10.39	14.85	21.32	105.197
ENSG00000162882	HAAO	0.86	1.09	1.76	104.651
ENSG00000114529	C3orf52	0.5	0.7	1.02	104
ENSG00000136052	SLC41A2	1.35	1.99	2.75	103.704
ENSG00000233665	AC060234,2	0.57	0.95	1.16	103.509
ENSG00000140488	CELF6	0.86	1.09	1.75	103.488
ENSG00000125968	ID1	4.18	4.19	8.5	103.349
ENSG00000265474	AC010761,4	0.9	1.37	1.83	103.333
ENSG00000205363	INSYN1	1.52	2.49	3.09	103.289
ENSG00000128394	APOBEC3F	0.51	0.99	1.03	101.961
ENSG00000270606	PPIAP52	1.61	1.98	3.25	101.863
ENSG00000232260	BTF3L4P1	0.62	0.77	1.25	101.613
ENSG00000273079	GRIN2B	0.77	1.42	1.54	100
ENSG00000259079	AC005476,1	0.74	1.13	1.48	100
ENSG00000234964	FABP5P7	12.91	16.65	25.62	98.4508
ENSG00000163884	KLF15	0.57	0.97	1.13	98.2456
ENSG00000080503	SMARCA2	4.97	6.82	9.84	97.9879
ENSG00000180834	MAP6D1	0.89	1.09	1.76	97.7528
ENSG00000169991	IFFO2	2.09	3.29	4.13	97.6077
ENSG00000242808	SOX2-OT	25.16	39.91	49.71	97.5755
ENSG00000172197	MBOAT1	0.95	1.6	1.87	96.8421
ENSG00000275885	PRPF31	1.17	1.67	2.3	96.5812
ENSG00000130287	NCAN	3.53	6.32	6.92	96.034
ENSG00000250122	AC122694,1	0.69	1.11	1.35	95.6522
ENSG00000131969	ABHD12B	0.57	1.04	1.11	94.7368
ENSG00000147437	GNRH1	3.93	6.43	7.64	94.402
ENSG00000201793	RN7SKP9	1.8	2.46	3.49	93.8889
ENSG00000128567	PODXL	7.04	9.88	13.64	93.75
ENSG00000182253	SYNM	0.75	1.25	1.45	93.3333
ENSG00000072818	ACAP1	0.72	1.25	1.39	93.0556
ENSG00000238057	ZEB2-AS1	1.26	1.61	2.43	92.8571
ENSG00000162493	PDPN	11.5	20.11	22.16	92.6957
ENSG00000250365	AL139353,2	0.94	1.02	1.81	92.5532
ENSG00000153814	JAZF1	1.86	2.14	3.57	91.9355
ENSG00000113594	LIFR	19.58	33.95	37.48	91.4198
ENSG00000265908	AC024267,5	1.03	1.67	1.97	91.2621
ENSG00000170091	NSG2	6.77	8.67	12.92	90.8419
ENSG00000181381	DDX60L	0.54	0.7	1.03	90.7407
ENSG00000106341	PPP1R17	1.82	2.37	3.47	90.6593
ENSG00000224490	TTC21B-AS1	0.64	0.65	1.22	90.625
ENSG00000233230	AC079807,1	0.53	0.56	1.01	90.566
ENSG00000118432	CNR1	3.54	5.29	6.74	90.3955
ENSG00000228295	LINC00392	2.59	4.66	4.89	88.8031
ENSG00000227331	RPL7AP22	0.53	0.86	1	88.6792
ENSG00000164483	SAMD3	4.1	5.73	7.73	88.5366
ENSG00000166257	SCN3B	2.28	3.77	4.29	88.1579
ENSG00000259712	AC023906,5	0.72	0.85	1.35	87.5
ENSG00000228589	SPCS2P4	1.15	2.05	2.15	86.9565
ENSG00000236483	MTND2P40	0.84	1.55	1.57	86.9048
ENSG00000284648	AC097493,3	1.02	1.72	1.9	86.2745
ENSG00000119669	IRF2BPL	22.27	26.19	41.43	86.035
ENSG00000282228	PAM16	3.41	4.59	6.32	85.3372
ENSG00000276545	PCDHGB9P	0.85	0.99	1.57	84.7059
ENSG00000229955	Z98749,1	0.64	0.82	1.18	84.375
ENSG00000184347	SLIT3	0.64	0.71	1.18	84.375
ENSG00000136206	SPDYE1	0.76	1.25	1.4	84.2105
ENSG00000068615	REEP1	2.8	3.27	5.15	83.9286
ENSG00000226882	GNL1	1.81	1.91	3.32	83.4254
ENSG00000157064	NMNAT2	3.19	3.65	5.84	83.0721
ENSG00000258134	AC016954,1	0.82	1.13	1.5	82.9268
ENSG00000253335	AC009884,1	0.57	0.67	1.04	82.4561
ENSG00000253159	PCDHGA12	1.07	1.13	1.95	82.243
ENSG00000206579	XKR4	1.18	1.35	2.14	81.3559
ENSG00000142188	TMEM50B	3.75	4.65	6.79	81.0667
ENSG00000258670	AL049874,3	0.94	1.51	1.7	80.8511
ENSG00000237854	LINC00674	3.27	4.32	5.89	80.1223
ENSG00000200320	SNORA63	1087.61	1341.52	1958.5	80.0737
ENSG00000153976	HS3ST3A1	2.57	2.84	4.62	79.7665
ENSG00000138641	HERC3	1.74	2.72	3.12	79.3103
ENSG00000241462	AC100832,1	0.57	0.83	1.02	78.9474
ENSG00000206394	CLIC1	10.73	11.6	19.14	78.3784
ENSG00000226651	CLIC1	10.73	11.6	19.14	78.3784
ENSG00000171388	APLN	1.43	1.65	2.55	78.3217
ENSG00000259330	INAFM2	1.79	3.06	3.19	78.2123
ENSG00000129657	SEC14L1	22.6	29.49	40.09	77.3894
ENSG00000273004	AL078644,1	1.23	2.11	2.18	77.2358
ENSG00000164972	C9orf24	1.05	1.7	1.85	76.1905
ENSG00000078295	ADCY2	4.09	5.01	7.2	76.0391
ENSG00000114166	KAT2B	2.49	3.07	4.38	75.9036
ENSG00000223639	CLIC1	11.12	11.6	19.49	75.2698
ENSG00000226248	CLIC1	11.12	11.6	19.49	75.2698
ENSG00000226417	CLIC1	11.12	11.6	19.49	75.2698
ENSG00000213719	CLIC1	11.12	11.6	19.49	75.2698
ENSG00000169047	IRS1	6.77	8.36	11.82	74.5938
ENSG00000221890	NPTXR	0.63	1.03	1.1	74.6032
ENSG00000086205	FOLH1	0.62	1.06	1.08	74.1935
ENSG00000276740	AL445649,1	0.58	0.79	1.01	74.1379
ENSG00000278413		1.64	2.45	2.85	73.7805
ENSG00000236047	RPL13AP12	0.91	0.94	1.58	73.6264
ENSG00000282899	E2F2	3.08	4.66	5.34	73.3766
ENSG00000008226	DLEC1	1.01	1.37	1.75	73.2673
ENSG00000141314	RHBDL3	1.6	2.61	2.77	73.125
ENSG00000153551	CMTM7	7.16	8.88	12.39	73.0447
ENSG00000250366	TUNAR	2.09	3.44	3.61	72.7273
ENSG00000100207	TCF20	2.8	3.73	4.82	72.1429
ENSG00000272788	AP000864,1	0.82	0.83	1.41	71.9512
ENSG00000074527	NTN4	1.57	1.73	2.69	71.3376
ENSG00000255769	GOLGA2P10	5.63	8.06	9.64	71.2256
ENSG00000163995	ABLIM2	1.27	1.36	2.17	70.8661
ENSG00000274726	ARHGEF10	4.2	5.79	7.17	70.7143
ENSG00000111961	SASH1	4.92	5.72	8.39	70.5285
ENSG00000166886	NAB2	9.61	11.24	16.37	70.3434
ENSG00000272254	AC022893,3	0.74	0.89	1.26	70.2703
ENSG00000130477	UNC13A	1.68	2.12	2.86	70.2381
ENSG00000110619	CARS1	0.6	0.76	1.02	70
ENSG00000257135	ODC1-DT	0.73	0.9	1.24	69.863
ENSG00000232818	RPS2P32	0.82	1.04	1.39	69.5122
ENSG00000267710	EDDM13	1.01	1.06	1.71	69.3069
ENSG00000170017	ALCAM	1.87	2.4	3.15	68.4492
ENSG00000120738	EGR1	4.36	6.33	7.33	68.1193
ENSG00000287214	AC021321,2	0.69	0.98	1.16	68.1159
ENSG00000147852	VLDLR	3.26	4.27	5.47	67.7914
ENSG00000159588	CCDC17	0.74	0.89	1.24	67.5676
ENSG00000185634	SHC4	1.51	1.59	2.53	67.5497
ENSG00000069431	ABCC9	4.71	6.69	7.88	67.3036
ENSG00000082781	ITGB5	27.6	45.75	46.15	67.2101
ENSG00000286242	AC018797,3	2.58	3.87	4.3	66.6667
ENSG00000215386	MIR99AHG	32.48	34.97	54.1	66.564
ENSG00000163491	NEK10	0.98	1.01	1.63	66.3265
ENSG00000169184	MN1	5.52	7.24	9.14	65.5797
ENSG00000275045	GTF2H2	3.07	3.21	5.08	65.4723
ENSG00000124067	SLC12A4	3.17	5.04	5.19	63.7224
ENSG00000178031	ADAMTSL1	0.63	0.91	1.03	63.4921
ENSG00000273451	AL031666,3	1.23	1.67	2.01	63.4146
ENSG00000221676	RNU6ATAC	424.84	619.78	692.83	63.0802
ENSG00000256977	LIMS3	0.65	1.02	1.06	63.0769
ENSG00000101489	CELF4	3.4	3.77	5.54	62.9412
ENSG00000263163	SLC27A3	1.36	2.05	2.21	62.5
ENSG00000095370	SH2D3C	1.41	1.97	2.29	62.4113
ENSG00000170092	SPDYE5	1.4	1.86	2.27	62.1429
ENSG00000112964	GHR	1.58	2.19	2.56	62.0253
ENSG00000204442	FAM155A	0.63	0.65	1.02	61.9048
ENSG00000162545	CAMK2N1	17.57	27.88	28.42	61.753
ENSG00000286529	AC090398,2	2.43	3.82	3.93	61.7284
ENSG00000121361	KCNJ8	1.12	1.21	1.81	61.6071
ENSG00000203727	SAMD5	1.08	1.67	1.74	61.1111
ENSG00000196361	ELAVL3	21.75	22.82	35.02	61.0115
ENSG00000149929	HIRIP3	7.39	8.25	11.89	60.8931
ENSG00000276161	SNORA17B	199.28	268.77	320.53	60.844
ENSG00000085231	AK6	2.77	3.16	4.45	60.6498
ENSG00000178235	SLITRK1	3.07	3.67	4.93	60.5863
ENSG00000269707	AC018730,1	3.77	5.04	6.05	60.4775
ENSG00000225968	ELFN1	5.03	5.43	8.02	59.4433
ENSG00000146426	TIAM2	8.56	12.94	13.64	59.3458
ENSG00000212607	SNORA3B	9.88	14.59	15.71	59.0081
ENSG00000248458	AL139147,1	3.44	4.33	5.46	58.7209
ENSG00000231738	TSPAN19	0.64	1	1.01	57.8125
ENSG00000284796	DCAF11	8.49	11.52	13.38	57.5972
ENSG00000185219	ZNF445	4.15	4.55	6.54	57.5904
ENSG00000265790	RNASEH1P1	1.65	2	2.6	57.5758
ENSG00000072134	EPN2	12.77	16.66	20.11	57.4785
ENSG00000129595	EPB41L4A	8.26	10.72	13	57.385
ENSG00000276005	AC138749,8	1.66	1.91	2.61	57.2289
ENSG00000277114	CNOT3	1.49	2.2	2.34	57.047
ENSG00000224687	RASAL2-AS1	3.06	3.98	4.8	56.8627
ENSG00000247081	BAALC-AS1	4.73	7.15	7.41	56.6596
ENSG00000256101	AC092745,1	0.92	1.25	1.44	56.5217
ENSG00000203666	EFCAB2	7.76	11.07	12.13	56.3144
ENSG00000171723	GPHN	8.86	10.22	13.84	56.2077
ENSG00000170382	LRRN2	1.8	2.51	2.8	55.5556
ENSG00000152377	SPOCK1	25.87	27.95	40.24	55.547
ENSG00000250950	AC093752,2	1.91	2.75	2.97	55.4974
ENSG00000109686	SH3D19	7.53	8.34	11.7	55.3785
ENSG00000169249	ZRSR2	4.13	5.2	6.41	55.2058
ENSG00000251620	STPG2-AS1	1.31	1.42	2.03	54.9618
ENSG00000084731	KIF3C	9.69	12.22	15.01	54.902
ENSG00000144619	CNTN4	2.85	4.26	4.4	54.386
ENSG00000113721	PDGFRB	1.03	1.24	1.59	54.3689
ENSG00000105928	GSDME	7.01	7.86	10.82	54.3509
ENSG00000067082	KLF6	12.42	15.61	19.17	54.3478
ENSG00000118513	MYB	2.36	2.77	3.64	54.2373
ENSG00000232472	EEF1B2P3	0.98	1.3	1.51	54.0816
ENSG00000134569	LRP4	4.46	4.62	6.87	54.0359
ENSG00000272620	AFAP1-AS1	0.67	0.74	1.03	53.7313
ENSG00000123080	CDKN2C	1.49	1.51	2.29	53.6913
ENSG00000228549	BX284668,2	2.67	3.03	4.1	53.5581
ENSG00000168824	NSG1	8.75	10.6	13.41	53.2571
ENSG00000073417	PDE8A	2.61	3.8	4	53.2567
ENSG00000166426	CRABP1	15.79	16.77	24.19	53.1982
ENSG00000273026	AL358472,3	1.75	1.92	2.68	53.1429
ENSG00000274429	DLG5	8.8	9.54	13.47	53.0682
ENSG00000103154	NECAB2	7.13	10.51	10.89	52.7349
ENSG00000249242	TMEM150C	1.29	1.53	1.97	52.7132
ENSG00000108950	FAM20A	1.14	1.66	1.74	52.6316
ENSG00000270986	HMGB1P51	0.78	1.12	1.19	52.5641
ENSG00000287001	AC010624,5	11.68	15.34	17.8	52.3973
ENSG00000196302	GUSBP15	15.94	23.4	24.29	52.3839
ENSG00000223843	EFCAB6-AS1	5.19	6.14	7.9	52.2158
ENSG00000169981	ZNF35	3.41	3.74	5.19	52.1994
ENSG00000281306	ZNF35	3.41	3.74	5.19	52.1994
ENSG00000177551	NHLH2	4.14	5.84	6.3	52.1739
ENSG00000147010	SH3KBP1	3.45	3.86	5.25	52.1739
ENSG00000248019	FAM13A-AS1	0.71	0.77	1.08	52.1127
ENSG00000206120	EGFEM1P	13.5	17.12	20.5	51.8519
ENSG00000167778	SPRYD3	2.18	2.85	3.31	51.8349
ENSG00000207014	SNORD116-3	93.71	140.43	142.28	51.8301
ENSG00000206727	SNORD116-9	93.71	140.43	142.28	51.8301
ENSG00000266993	AL050343,2	1.06	1.51	1.6	50.9434
ENSG00000287998	AC104232,3	1.65	2.19	2.49	50.9091
ENSG00000282002	AC243807,1	0.71	0.91	1.07	50.7042
ENSG00000235731	LINC02250	0.81	0.99	1.22	50.6173
ENSG00000108592	FTSJ3	9.11	13.05	13.72	50.6037
ENSG00000204682	MIR1915HG	6.99	9.15	10.52	50.5007
ENSG00000254788	CKLF-CMTM1	2.62	3.27	3.93	50
ENSG00000258571	PTTG4P	0.92	1.15	1.38	50
ENSG00000151490	PTPRO	5.26	7.06	7.86	49.4297
ENSG00000259345	AC013652,1	1.79	2.06	2.67	49.162
ENSG00000261485	PAN3-AS1	1.1	1.25	1.64	49.0909
ENSG00000089737	DDX24	9.91	11.43	14.76	48.9405
ENSG00000081913	PHLPP1	14.92	17.67	22.22	48.9276
ENSG00000154917	RAB6B	6.05	6.67	9	48.7603
ENSG00000187605	TET3	6.49	7.76	9.65	48.6903
ENSG00000144668	ITGA9	0.7	0.92	1.04	48.5714
ENSG00000234494	SP2-AS1	1.22	1.74	1.81	48.3607
ENSG00000286689	AC090946,1	1.02	1.17	1.51	48.0392
ENSG00000116141	MARK1	7.59	8.99	11.22	47.8261
ENSG00000185737	NRG3	2.77	2.98	4.08	47.2924
ENSG00000253554	LINC01414	3.29	3.39	4.83	46.8085
ENSG00000214756	CSKMT	16.01	19.79	23.49	46.7208
ENSG00000231172	AC007099,1	2.36	2.79	3.46	46.6102
ENSG00000268496	AC245884,9	1.66	1.99	2.43	46.3855
ENSG00000245694	CRNDE	19.37	21.69	28.31	46.1538
ENSG00000139187	KLRG1	2.44	2.89	3.56	45.9016
ENSG00000166450	PRTG	34.9	38.18	50.91	45.8739
ENSG00000106976	DNM1	20.79	22.3	30.27	45.5988
ENSG00000164465	DCBLD1	2.37	3.15	3.45	45.5696
ENSG00000197813	AC011450,1	4.49	6.4	6.5	44.7661
ENSG00000223768	LINC00205	3.71	5.24	5.37	44.7439
ENSG00000281950	SPDYE16	2.55	2.93	3.69	44.7059
ENSG00000231859	AC079781,1	1.98	2	2.85	43.9394
ENSG00000160188	RSPH1	0.78	1.1	1.12	43.5897
ENSG00000206395	DDAH2	6.27	7.17	9	43.5407
ENSG00000226634	DDAH2	6.27	7.17	9	43.5407
ENSG00000155816	FMN2	6.13	6.42	8.78	43.23
ENSG00000135269	TES	12.55	14.91	17.96	43.1076
ENSG00000162692	VCAM1	1.94	2.5	2.77	42.7835
ENSG00000157350	ST3GAL2	10.72	13.45	15.3	42.7239
ENSG00000145147	SLIT2	35.15	43.08	50.13	42.6174
ENSG00000196440	ARMCX4	4.16	5.77	5.93	42.5481
ENSG00000258515	AL355075,2	2.13	2.62	3.03	42.2535
ENSG00000179242	CDH4	4.07	4.75	5.78	42.0147
ENSG00000277450	AC002094,4	1.1	1.25	1.56	41.8182
ENSG00000170949	ZNF160	8.75	9.28	12.39	41.6
ENSG00000188818	ZDHHC11	3.74	3.93	5.29	41.4439
ENSG00000139908	TSSK4	1	1.24	1.41	41
ENSG00000285140	TSSK4	1	1.24	1.41	41
ENSG00000144810	COL8A1	8.54	9.3	12.04	40.9836
ENSG00000196550	FAM72A	2.92	3.35	4.11	40.7534
ENSG00000240370	RPL13P5	2.26	2.83	3.18	40.708
ENSG00000181234	TMEM132C	1.16	1.21	1.63	40.5172
ENSG00000255441	SIGLEC10-AS1	0.79	0.98	1.11	40.5063
ENSG00000184489	PTP4A3	1.73	2.25	2.43	40.4624
ENSG00000161082	CELF5	4.6	6.44	6.46	40.4348
ENSG00000257896	AC093012,1	0.92	1.24	1.29	40.2174
ENSG00000113205	PCDHB3	2.29	2.3	3.21	40.1747
ENSG00000154511	DIPK1A	1.37	1.77	1.92	40.146
ENSG00000282956	MAGI1	16.21	16.47	22.62	39.5435
ENSG00000151276	MAGI1	16.21	16.47	22.62	39.5435
ENSG00000181744	DIPK2A	13.25	14	18.48	39.4717
ENSG00000119866	BCL11A	11.76	12.93	16.37	39.2007
ENSG00000287169	AC107050,1	0.92	1.17	1.28	39.1304
ENSG00000198597	ZNF536	3.63	4.33	5.05	39.1185
ENSG00000169554	ZEB2	27.43	28.45	38.06	38.7532
ENSG00000132881	CPLANE2	1.68	2.25	2.33	38.6905
ENSG00000198695	MT-ND6	816.28	963.63	1130.8	38.5309
ENSG00000196937	FAM3C	11.34	13.73	15.67	38.1834
ENSG00000100376	FAM118A	8.54	11.15	11.8	38.1733
ENSG00000288091	AC062022,2	0.84	0.94	1.16	38.0952
ENSG00000262663	AC087222,1	2.97	3.39	4.1	38.0471
ENSG00000268070	AC006539,2	1.71	2.12	2.36	38.0117
ENSG00000168280	KIF5C	32.73	38	45.11	37.8246
ENSG00000146909	NOM1	5.81	7.62	8	37.6936
ENSG00000270722	RNVU1-31	41.76	55.17	57.5	37.6916
ENSG00000213676	ATF6B	4.31	5.35	5.92	37.355
ENSG00000114450	GNB4	12.81	14.49	17.59	37.3146
ENSG00000071575	TRIB2	46.01	49.63	63.05	37.0354
ENSG00000118473	SGIP1	3.47	4.1	4.75	36.8876
ENSG00000248415	GAPDHP61	1.04	1.16	1.42	36.5385
ENSG00000209482		29.58	30.15	40.31	36.2745
ENSG00000106367	AP1S1	20.48	22.4	27.89	36.1816
ENSG00000262333	HNRNPA1P16	2.02	2.08	2.75	36.1386
ENSG00000250608	AC010210,1	1.11	1.46	1.51	36.036
ENSG00000250506	CDK3	1.2	1.37	1.63	35.8333
ENSG00000181007	ZFP82	4.85	5.08	6.58	35.6701
ENSG00000273820	USP27X	1.29	1.41	1.75	35.6589
ENSG00000268403	AC132192,2	2.34	2.42	3.17	35.4701
ENSG00000198826	ARHGAP11A	21.02	24.03	28.47	35.4424
ENSG00000241852	C8orf58	9.29	12.4	12.58	35.4144
ENSG00000201183	RNVU1-3	11.93	15.64	16.15	35.373
ENSG00000280708	AC006359,3	1.26	1.36	1.7	34.9206
ENSG00000121039	RDH10	2.55	3.42	3.44	34.902
ENSG00000260081	AF274858,1	2.35	3.09	3.17	34.8936
ENSG00000100344	PNPLA3	3.02	3.64	4.07	34.7682
ENSG00000223508	RPL23AP53	4.37	4.39	5.88	34.5538
ENSG00000006210	CX3CL1	2.52	3	3.39	34.5238
ENSG00000141522	ARHGDIA	79.57	80.53	106.94	34.3974
ENSG00000109339	MAPK10	50.39	55.54	67.7	34.3521
ENSG00000239039	SNORD13	3446.01	3819.26	4629.54	34.3449
ENSG00000115902	SLC1A4	9.68	11.49	13	34.2975
ENSG00000275145	FRG1	4.98	5.47	6.68	34.1365
ENSG00000152433	ZNF547	1.44	1.66	1.93	34.0278
ENSG00000273032	DGCR5	4.01	4.39	5.37	33.9152
ENSG00000274675	GTF2H2C_2	7.42	8.97	9.93	33.8275
ENSG00000228242	XPC-AS1	2.4	3.04	3.21	33.75
ENSG00000157999	ANKRD61	0.89	0.92	1.19	33.7079
ENSG00000181722	ZBTB20	8.45	9.12	11.28	33.4911
ENSG00000090975	PITPNM2	1.41	1.65	1.88	33.3333
ENSG00000156030	MIDEAS	4.47	4.98	5.95	33.1096
ENSG00000172456	FGGY	6.27	6.43	8.33	32.8549
ENSG00000233885	YEATS2-AS1	1.98	2.46	2.63	32.8283
ENSG00000251379	AC099550,1	27.26	30.47	36.14	32.5752
ENSG00000103150	MLYCD	1.69	2.04	2.24	32.5444
ENSG00000188573	FBLL1	1.88	2.13	2.49	32.4468
ENSG00000270175	AC023509,3	0.93	0.98	1.23	32.2581
ENSG00000148803	FUOM	3.02	3.26	3.99	32.1192
ENSG00000165632	TAF3	3.15	3.94	4.15	31.746
ENSG00000145916	RMND5B	9.88	12.38	13.01	31.6802
ENSG00000160953	PWWP3A	17.52	18.07	23.07	31.6781
ENSG00000198752	CDC42BPB	18.78	22.27	24.72	31.6294
ENSG00000242732	RTL5	6.72	7.62	8.84	31.5476
ENSG00000152061	RABGAP1L	9.33	10.84	12.27	31.5113
ENSG00000284294	AC007326,5	5.04	5.28	6.62	31.3492
ENSG00000173889	PHC3	11.2	13.61	14.71	31.3393
ENSG00000286904	AC093675,1	0.83	0.93	1.09	31.3253
ENSG00000268947	AC002128,1	0.99	1.04	1.3	31.3131
ENSG00000158417	EIF5B	13.37	13.76	17.55	31.264
ENSG00000274315	AC009318,3	1.74	1.8	2.28	31.0345
ENSG00000100647	SUSD6	2.84	3.22	3.72	30.9859
ENSG00000286360	AC107081,3	1.42	1.65	1.86	30.9859
ENSG00000173875	ZNF791	5.24	5.35	6.86	30.916
ENSG00000242950	ERVW-1	5.91	7.6	7.73	30.7953
ENSG00000182175	RGMA	44.24	50.95	57.84	30.7414
ENSG00000106278	PTPRZ1	112.98	121.72	147.51	30.5629
ENSG00000287933	AL357141,1	10.82	13.49	14.12	30.4991
ENSG00000107282	APBA1	1.05	1.28	1.37	30.4762
ENSG00000251034	AC087854,1	25.47	31.28	33.21	30.3887
ENSG00000121417	ZNF211	7.49	9.23	9.76	30.3071
ENSG00000274403	AC090510,2	1.53	1.64	1.99	30.0654
ENSG00000143614	GATAD2B	9.65	11.46	12.55	30.0518
ENSG00000148339	SLC25A25	5.66	7.27	7.35	29.8587
ENSG00000099251	HSD17B7P2	1.32	1.64	1.71	29.5455
ENSG00000288374	HSD17B7P2	1.32	1.64	1.71	29.5455
ENSG00000206077	ZDHHC11B	1.8	2.11	2.33	29.4444
ENSG00000040608	RTN4R	4.23	4.48	5.47	29.3144
ENSG00000174740	PABPC5	4.04	4.83	5.22	29.2079
ENSG00000257354	AC048341,1	1.85	2.02	2.39	29.1892
ENSG00000236526	AL035448,1	1.59	1.62	2.05	28.9308
ENSG00000272146	ARF4-AS1	1.39	1.43	1.79	28.777
ENSG00000150625	GPM6A	25.55	27.81	32.9	28.7671
ENSG00000286966	AL137800,1	1.53	1.82	1.97	28.7582
ENSG00000092853	CLSPN	13.37	16.14	17.19	28.5714
ENSG00000108669	CYTH1	4.34	5.09	5.58	28.5714
ENSG00000187980	PLA2G2C	0.84	0.97	1.08	28.5714
ENSG00000125931	CITED1	1.37	1.62	1.76	28.4672
ENSG00000158006	PAFAH2	2.71	2.82	3.48	28.4133
ENSG00000228794	LINC01128	7.01	7.9	9	28.388
ENSG00000119899	SLC17A5	3.57	3.69	4.58	28.2913
ENSG00000126107	HECTD3	6.05	6.87	7.76	28.2645
ENSG00000198042	MAK16	7.45	7.67	9.55	28.1879
ENSG00000234773	AC012618,3	4.41	5.16	5.65	28.1179
ENSG00000188372	ZP3	5.93	6.33	7.59	27.9933
ENSG00000127418	FGFRL1	5.88	6.24	7.52	27.8912
ENSG00000164082	GRM2	1.04	1.05	1.33	27.8846
ENSG00000198937	CCDC167	44.05	45.71	56.27	27.7412
ENSG00000171877	FRMD5	2.5	2.62	3.19	27.6
ENSG00000205559	CHKB-DT	4.46	4.99	5.69	27.5785
ENSG00000138660	AP1AR	7.99	9.45	10.19	27.5344
ENSG00000242600	MBL1P	1.2	1.22	1.53	27.5
ENSG00000164221	CCDC112	11.5	11.52	14.64	27.3043
ENSG00000106089	STX1A	2.36	2.91	3	27.1186
ENSG00000170873	MTSS1	13.92	15.85	17.66	26.8678
ENSG00000246889	AP000487,1	0.83	1	1.05	26.506
ENSG00000288166	AP000487,3	0.83	1	1.05	26.506
ENSG00000232729	AC211433,1	3.02	3.7	3.82	26.4901
ENSG00000177030	DEAF1	11.91	13.18	15.06	26.4484
ENSG00000236204	LINC01376	2.06	2.2	2.6	26.2136
ENSG00000107957	SH3PXD2A	2.71	2.77	3.41	25.8303
ENSG00000183354	KIAA2026	7.11	8.75	8.94	25.7384
ENSG00000221475	SNORA11D	30.08	32.69	37.8	25.6649
ENSG00000221705	SNORA11E	30.08	32.69	37.8	25.6649
ENSG00000162512	SDC3	33.13	38.83	41.61	25.5961
ENSG00000159200	RCAN1	4.23	4.76	5.31	25.5319
ENSG00000064666	CNN2	83.67	83.82	104.92	25.3974
ENSG00000178922	HYI	10.62	11.59	13.31	25.3296
ENSG00000275575	PTP4A3	3.99	4.63	5	25.3133
ENSG00000236018	AC004898,1	1.75	1.98	2.19	25.1429

## Sheet: HD-NSCs
HD-NSCs		[TPM]
gene_ID	Gene_name	HD-NSC_1	HD-NSC_2	HD-NSC_3	HD-NSC_4	change_%
ENSG00000019186	CYP24A1	0	0.45	1.78	14.28	N/A
ENSG00000252050		0	4.6	5.33	6.59	N/A
ENSG00000252135		0	1.89	4.41	5.39	N/A
ENSG00000260318	COX6CP1	0	1.18	1.72	4.48	N/A
ENSG00000278444	CDC42EP5	0	2.86	2.99	3.05	N/A
ENSG00000259519	AC051619,3	0	0.53	1.29	2.53	N/A
ENSG00000211829	TRDC	0	0.14	0.42	2.19	N/A
ENSG00000243883	RN7SL419P	0	0.14	0.7	1.88	N/A
ENSG00000220517	ASS1P1	0	0.12	0.52	1.44	N/A
ENSG00000225544		0	0.26	0.32	1.22	N/A
ENSG00000239856	RN7SL225P	0	0.13	0.22	1.21	N/A
ENSG00000236808	POLR1H	0	0.1	0.49	1.2	N/A
ENSG00000233795	POLR1H	0	0.1	0.49	1.2	N/A
ENSG00000235176	POLR1H	0	0.1	0.49	1.2	N/A
ENSG00000235443	POLR1H	0	0.1	0.5	1.2	N/A
ENSG00000236949	POLR1H	0	0.1	0.5	1.2	N/A
ENSG00000125879		0	0.02	0.08	1.12	N/A
ENSG00000226890	Z97652,1	0	0.16	0.29	1.04	N/A
ENSG00000078098	FAP	0.01	0.15	0.32	1.44	14300
ENSG00000237898	HCG15	0.01	0.62	0.63	1.23	12200
ENSG00000263360	RN7SL134P	0.01	0.67	1.05	1.16	11500
ENSG00000138207	RBP4	0.02	0.2	0.4	2.12	10500
ENSG00000111341	MGP	0.18	0.7	1.52	12.76	6988.89
ENSG00000253819	LINC01151	0.03	0.17	0.64	2.13	7000
ENSG00000267280	TBX2-AS1	0.03	0.5	0.72	1.71	5600
ENSG00000234210	AC006372,3	0.04	0.26	0.33	1.85	4525
ENSG00000127528	KLF2	0.03	0.36	0.82	1.38	4500
ENSG00000152583	SPARCL1	0.69	4.25	6.69	29.7	4204.35
ENSG00000177103	DSCAML1	0.03	0.33	0.55	1.23	4000
ENSG00000147481	SNTG1	0.09	0.13	0.59	2.89	3111.11
ENSG00000121068	TBX2	0.08	0.49	1.26	2.48	3000
ENSG00000135525	MAP7	0.21	1.03	1.41	6.08	2795.24
ENSG00000223867		0.09	0.2	1.12	2.58	2766.67
ENSG00000113924	HGD	0.18	0.94	1.05	4.98	2666.67
ENSG00000238222	MKRN4P	0.04	0.15	0.32	1.07	2575
ENSG00000215875	ST13P20	0.05	0.18	0.39	1.25	2400
ENSG00000147869	CER1	0.06	0.8	1.05	1.45	2316.67
ENSG00000108691	CCL2	3.16	19.65	52.57	74.84	2268.35
ENSG00000120708	TGFBI	2.87	6.79	18.01	67.32	2245.64
ENSG00000261857	MIA	0.57	3.24	3.89	13.37	2245.61
ENSG00000136099	PCDH8	0.48	1.44	3.69	10.67	2122.92
ENSG00000283128	AC009403,2	1.12	6.26	8.47	23.57	2004.46
ENSG00000184221	OLIG1	0.4	1.25	2.89	8.34	1985
ENSG00000137252	HCRTR2	0.05	0.37	0.63	1.04	1980
ENSG00000146910	CNPY1	3.45	21.76	31.38	71.42	1970.14
ENSG00000285446	Z84488,1	0.07	0.48	0.68	1.45	1971.43
ENSG00000075035	WSCD2	0.15	1.05	2.12	3.02	1913.33
ENSG00000177468	OLIG3	0.37	1.16	2.61	7.06	1808.11
ENSG00000164778	EN2	2.01	11.2	15.1	38.3	1805.47
ENSG00000286546	AL079338,1	0.16	0.4	0.7	3	1775
ENSG00000064300	NGFR	1.41	4.99	9.66	26.39	1771.63
ENSG00000189058	APOD	0.07	0.13	0.4	1.27	1714.29
ENSG00000206412	GNL1	0.29	0.51	4.62	5.08	1651.72
ENSG00000170961	HAS2	1.35	5.11	10.73	23.32	1627.41
ENSG00000137965	IFI44	0.28	1.55	3.3	4.68	1571.43
ENSG00000285633	AL132633,1	0.67	1.81	3.45	11.17	1567.16
ENSG00000207955	AL359091,1	0.4	1.43	2.07	6.6	1550
ENSG00000205927	OLIG2	0.19	0.35	1.02	3.06	1510.53
ENSG00000167779	IGFBP6	0.07	0.26	0.45	1.05	1400
ENSG00000106511	MEOX2	0.32	0.57	1.49	4.76	1387.5
ENSG00000270105	AC136475,8	0.1	0.34	0.52	1.46	1360
ENSG00000150275	PCDH15	0.19	0.76	1.04	2.74	1342.11
ENSG00000275695	UBE2Q2P6	0.19	0.41	2.15	2.74	1342.11
ENSG00000205325	AC005863,1	0.12	0.48	0.78	1.68	1300
ENSG00000227288	ARID3BP1	0.08	0.21	0.32	1.11	1287.5
ENSG00000177301	KCNA2	0.26	0.92	1.56	3.57	1273.08
ENSG00000168993	CPLX1	0.26	0.56	1.82	3.46	1230.77
ENSG00000122176	FMOD	0.54	1.71	3.98	7.07	1209.26
ENSG00000196767	POU3F4	1.08	3.27	5.33	13.92	1188.89
ENSG00000227245		0.09	0.28	0.33	1.15	1177.78
ENSG00000285780	AC109129,1	0.15	0.4	0.5	1.88	1153.33
ENSG00000184672	RALYL	0.52	2.87	4.19	6.5	1150
ENSG00000125430	HS3ST3B1	0.92	2.57	4.98	11.49	1148.91
ENSG00000196569	LAMA2	0.6	2.83	4.93	7.4	1133.33
ENSG00000163359	COL6A3	1.73	6.55	7.97	20.75	1099.42
ENSG00000073756	PTGS2	0.11	0.14	0.48	1.32	1100
ENSG00000286139	ARHGAP11B	0.13	0.69	1.35	1.55	1092.31
ENSG00000137959	IFI44L	0.7	5.21	6.85	8.33	1090
ENSG00000237321		0.09	0.2	0.24	1.07	1088.89
ENSG00000255571	MIR9-3HG	0.27	1.38	1.84	3.15	1066.67
ENSG00000282435	AC246817,4	0.11	0.5	0.52	1.28	1063.64
ENSG00000241357		0.11	0.24	0.38	1.23	1018.18
ENSG00000113356	POLR3G	1.55	3.4	7.27	17.26	1013.55
ENSG00000152578	GRIA4	0.46	1.36	3.03	5.12	1013.04
ENSG00000213654	GPSM3	0.18	0.53	0.72	2	1011.11
ENSG00000050767	COL23A1	0.36	0.84	1.06	3.95	997.222
ENSG00000239494	RN7SL333P	0.23	0.25	0.44	2.43	956.522
ENSG00000184254	ALDH1A3	0.19	0.81	1.14	2	952.632
ENSG00000171956	FOXB1	0.54	1.97	3.05	5.58	933.333
ENSG00000120251	GRIA2	0.64	2.57	3.2	6.46	909.375
ENSG00000266709	AC005224,3	0.66	1.41	2.67	6.66	909.091
ENSG00000266378	AC005224,2	0.13	0.17	0.37	1.31	907.692
ENSG00000227094		0.1	0.26	0.34	1	900
ENSG00000160307	S100B	1.73	3.55	8.66	17.19	893.642
ENSG00000232821	AC003986,2	0.24	0.74	0.98	2.34	875
ENSG00000243621		0.6	0.68	1.1	5.74	856.667
ENSG00000165061	ZMAT4	2.82	8.35	12.73	26.88	853.191
ENSG00000122691	TWIST1	2.82	9.29	15.52	26.87	852.837
ENSG00000154930	ACSS1	0.23	0.52	0.7	2.17	843.478
ENSG00000137558	PI15	0.34	0.4	0.79	3.09	808.824
ENSG00000100234	TIMP3	4.12	7.54	17.18	37.2	802.913
ENSG00000101134	DOK5	1.51	4.75	9.4	13.54	796.689
ENSG00000237773	AC073332,1	0.34	0.41	0.91	3.03	791.176
ENSG00000166250	CLMP	1.84	4.89	7.51	16.01	770.109
ENSG00000232143	GNL1	0.29	0.44	0.89	2.52	768.966
ENSG00000228581	GNL1	0.29	0.44	0.89	2.52	768.966
ENSG00000204590	GNL1	0.29	0.44	0.89	2.52	768.966
ENSG00000168505	GBX2	7.85	29.01	43.55	68.15	768.153
ENSG00000187017	ESPN	0.3	0.78	0.96	2.6	766.667
ENSG00000170624	SGCD	0.25	0.61	0.8	2.16	764
ENSG00000257986	LINC02306	0.53	0.97	1.38	4.56	760.377
ENSG00000143387	CTSK	1.99	3.29	5.31	16.85	746.734
ENSG00000170891	CYTL1	0.33	0.54	0.81	2.79	745.455
ENSG00000244056	RN7SL417P	0.76	1.07	1.55	6.38	739.474
ENSG00000155980	KIF5A	5.98	9.53	27.18	50.13	738.294
ENSG00000261864	AC130462,2	0.12	0.25	0.46	1	733.333
ENSG00000120149	MSX2	0.89	1.59	2.46	7.4	731.461
ENSG00000111348	ARHGDIB	2.96	7.12	13.65	24.47	726.689
ENSG00000078596	ITM2A	1.24	2.2	4.47	10.17	720.161
ENSG00000115252	PDE1A	0.48	0.83	2.48	3.93	718.75
ENSG00000257918	AC079385,3	0.3	0.72	0.95	2.45	716.667
ENSG00000237457	LINC01351	0.17	0.18	0.44	1.38	711.765
ENSG00000174600	CMKLR1	0.2	0.68	0.76	1.61	705
ENSG00000041982	TNC	2.96	3.74	11.61	23.81	704.392
ENSG00000176842	IRX5	0.92	1.48	3.03	7.37	701.087
ENSG00000158955	WNT9B	0.13	0.2	0.54	1.04	700
ENSG00000111799	COL12A1	9.78	20.49	39.23	76.83	685.583
ENSG00000259571	BLID	0.13	0.22	0.6	1.02	684.615
ENSG00000078549	ADCYAP1R1	0.94	1.67	3.59	7.37	684.043
ENSG00000159231	CBR3	0.4	0.74	1.06	3.11	677.5
ENSG00000068078	FGFR3	1	1.77	2.71	7.67	667
ENSG00000111432	FZD10	0.97	2.32	3.86	7.33	655.67
ENSG00000075651	PLD1	0.31	1.14	1.23	2.31	645.161
ENSG00000230630	DNM3OS	2.06	6.43	8.91	15.26	640.777
ENSG00000011465	DCN	10.17	22.58	44.32	73.92	626.844
ENSG00000115738	ID2	14.78	28.41	47.27	106.92	623.41
ENSG00000106034	CPED1	1.75	5.91	7.9	12.51	614.857
ENSG00000229273	BX664615,1	0.36	1.26	1.8	2.56	611.111
ENSG00000138823	MTTP	1.53	4.08	5.6	10.83	607.843
ENSG00000179915	NRXN1	3.48	6.64	23.04	24.52	604.598
ENSG00000108379	WNT3	0.47	1.87	1.91	3.31	604.255
ENSG00000044524	EPHA3	4.26	9.67	14.34	29.95	603.052
ENSG00000103316	CRYM	0.86	2.03	3.84	6.04	602.326
ENSG00000114654	EFCC1	0.66	1.52	1.95	4.62	600
ENSG00000255690	TRIL	7.3	14.09	20.4	51.06	599.452
ENSG00000278091	ZNF85	1.33	6.94	7.21	9.28	597.744
ENSG00000242971	RN7SL233P	0.41	0.45	0.64	2.86	597.561
ENSG00000173673	HES3	1.01	1.52	1.88	6.98	591.089
ENSG00000006283	CACNA1G	0.9	1.82	2.62	6.21	590
ENSG00000237207	RBM17P3	0.18	0.33	0.46	1.24	588.889
ENSG00000101445	PPP1R16B	0.15	0.3	0.63	1.03	586.667
ENSG00000172819	RARG	1.23	1.96	3.59	8.44	586.179
ENSG00000121039	RDH10	1.88	4.34	8.07	12.88	585.106
ENSG00000005108	THSD7A	1.56	4.34	5.22	10.67	583.974
ENSG00000100427	MLC1	0.18	0.63	0.69	1.23	583.333
ENSG00000226440	LAMA4-AS1	0.23	0.63	0.75	1.55	573.913
ENSG00000145794	MEGF10	4.39	13.13	22.82	29.52	572.437
ENSG00000256637	LINC01965	0.49	1	1.11	3.29	571.429
ENSG00000231977	AL096828,1	0.33	0.56	0.8	2.2	566.667
ENSG00000150048	CLEC1A	0.36	0.98	1.99	2.37	558.333
ENSG00000267177	AP002505,1	0.72	1.51	2.59	4.73	556.944
ENSG00000255043	NAV2-AS5	0.17	0.4	0.44	1.11	552.941
ENSG00000008441	NFIX	0.21	0.4	0.43	1.37	552.381
ENSG00000162599	NFIA	4.72	15.53	22.62	30.49	545.975
ENSG00000219747	AL133260,1	0.26	0.28	0.3	1.68	546.154
ENSG00000277626	WNT3	1.41	1.58	3.6	9.08	543.972
ENSG00000136267	DGKB	0.43	0.51	1.7	2.73	534.884
ENSG00000117791	MTARC2	0.51	1.31	1.74	3.23	533.333
ENSG00000184111	RPL11P4	0.17	0.24	0.74	1.07	529.412
ENSG00000134817	APLNR	0.55	1.05	2.46	3.43	523.636
ENSG00000287800		0.31	0.35	1	1.93	522.581
ENSG00000112769	LAMA4	6.91	12.21	21.68	42.89	520.695
ENSG00000255566	AC135279,2	0.23	0.43	0.68	1.42	517.391
ENSG00000226965	AC073114,1	0.24	0.83	1.17	1.47	512.5
ENSG00000111913	RIPOR2	2.69	5.47	11.51	16.39	509.294
ENSG00000249669	CARMN	0.95	2.05	2.78	5.78	508.421
ENSG00000288508	ISLR	2.14	5.94	9.43	12.95	505.14
ENSG00000129009	ISLR	2.14	5.94	9.43	12.95	505.14
ENSG00000285479	CACNA1C	0.63	1.37	2.39	3.81	504.762
ENSG00000151067	CACNA1C	0.63	1.37	2.39	3.81	504.762
ENSG00000169594	BNC1	0.4	0.66	1.18	2.41	502.5
ENSG00000184906	AMYH02020865,1	0.31	1.02	1.54	1.86	500
ENSG00000184486	POU3F2	8.46	16.81	20.14	50.38	495.508
ENSG00000107242	PIP5K1B	2.86	7.66	11.24	16.92	491.608
ENSG00000065717	TLE2	0.31	0.67	0.85	1.83	490.323
ENSG00000274594	AL391669,1	0.26	0.28	0.84	1.53	488.462
ENSG00000231185	SPRY4-AS1	0.36	0.81	1.15	2.1	483.333
ENSG00000241983	RN7SL566P	0.24	0.51	0.66	1.4	483.333
ENSG00000271228		0.22	0.58	0.91	1.28	481.818
ENSG00000233639	PANTR1	11.58	26.34	31.27	66.7	475.993
ENSG00000256630	AC090424,1	0.32	0.36	0.57	1.84	475
ENSG00000184584	STING1	0.23	0.36	0.59	1.31	469.565
ENSG00000277400	AC145212,1	0.26	0.56	0.66	1.48	469.231
ENSG00000164199	ADGRV1	9.77	16.48	21.4	55.51	468.168
ENSG00000183908	LRRC55	2.65	7.01	11.23	15.01	466.415
ENSG00000276203	ANKRD20A3P	0.58	0.7	0.88	3.26	462.069
ENSG00000268643	AC006486,1	0.73	0.89	1.3	4.1	461.644
ENSG00000111783	RFX4	3.97	7.75	9.93	22.27	460.957
ENSG00000285417	BX571818,1	0.45	1	1.21	2.51	457.778
ENSG00000272255	AC113361,1	0.28	0.6	1.18	1.56	457.143
ENSG00000017483	SLC38A5	1.83	8.12	9.27	10.17	455.738
ENSG00000260807	CEROX1	1.89	4.35	8.06	10.49	455.026
ENSG00000228592	D21S2088E	0.57	1.47	1.73	3.16	454.386
ENSG00000259203	AC016044,1	0.6	0.65	1.29	3.32	453.333
ENSG00000173546	CSPG4	0.9	2.32	2.5	4.87	441.111
ENSG00000079308	TNS1	4.18	9.88	12.33	22.6	440.67
ENSG00000288243	STING1	0.23	0.36	0.52	1.24	439.13
ENSG00000189223	PAX8-AS1	0.95	2.21	2.34	5.12	438.947
ENSG00000286615	AC011416,4	0.25	0.48	0.55	1.34	436
ENSG00000272023	AC010240,3	0.2	0.43	0.44	1.07	435
ENSG00000138639	ARHGAP24	0.97	1.48	1.99	5.18	434.021
ENSG00000125968	ID1	4.77	7.73	16.18	25.44	433.333
ENSG00000076356	PLXNA2	3.1	7.63	9.16	16.52	432.903
ENSG00000176170	SPHK1	3.48	5.82	9.27	18.54	432.759
ENSG00000133519	ZDHHC8P1	0.48	0.75	1.88	2.54	429.167
ENSG00000125618	PAX8	2.73	7.32	8.78	14.42	428.205
ENSG00000166825	ANPEP	0.22	0.36	0.66	1.16	427.273
ENSG00000082684	SEMA5B	5.06	9.79	12.9	26.59	425.494
ENSG00000169891	REPS2	0.24	0.64	0.81	1.26	425
ENSG00000198914	POU3F3	6.5	13.91	15.35	33.99	422.923
ENSG00000262815	AC087501,2	0.34	0.47	0.85	1.77	420.588
ENSG00000104327	CALB1	2.41	3.99	8.25	12.53	419.917
ENSG00000177508	IRX3	0.68	0.77	1.95	3.51	416.176
ENSG00000181234	TMEM132C	2.98	7.63	8.27	15.29	413.087
ENSG00000092607	TBX15	0.79	1.17	1.61	4.05	412.658
ENSG00000170561	IRX2	8.88	17.31	24.24	45.4	411.261
ENSG00000226179	LINC00685	0.53	0.62	0.82	2.71	411.321
ENSG00000151726	ACSL1	0.74	2.14	2.43	3.78	410.811
ENSG00000180287	PLD5	0.56	0.91	2.46	2.86	410.714
ENSG00000288115	AC008731,2	0.2	0.41	0.45	1.02	410
ENSG00000261669	AC008731,1	0.2	0.41	0.45	1.02	410
ENSG00000134569	LRP4	4.08	8.86	10.75	20.74	408.333
ENSG00000031081	ARHGAP31	1.51	3.36	3.86	7.66	407.285
ENSG00000283060	ID3	21.89	34.08	77.15	110.85	406.396
ENSG00000117318	ID3	21.89	34.08	77.15	110.85	406.396
ENSG00000226539	MLXP1	0.33	0.78	1.06	1.67	406.061
ENSG00000236007	MTCO1P46	0.24	0.31	0.53	1.21	404.167
ENSG00000114251	WNT5A	3.55	6.5	9.95	17.88	403.662
ENSG00000257711	AC079385,2	0.29	0.6	0.62	1.46	403.448
ENSG00000164761	TNFRSF11B	3.72	6.7	10.61	18.5	397.312
ENSG00000102230	PCYT1B	2.22	4.93	7.93	11	395.495
ENSG00000266524	GDF10	2.18	4.07	6.11	10.8	395.413
ENSG00000047457	CP	1.89	3.34	4.3	9.31	392.593
ENSG00000228643	AC079779,2	0.22	0.34	0.68	1.08	390.909
ENSG00000236166	AL021408,1	0.32	0.86	1.01	1.57	390.625
ENSG00000138650	PCDH10	3.93	8.91	12.95	19.19	388.295
ENSG00000247809	NR2F2-AS1	1.7	3.27	3.68	8.27	386.471
ENSG00000142173	COL6A2	4.89	7.47	8.35	23.76	385.89
ENSG00000080503	SMARCA2	3.31	7.94	8.54	15.96	382.175
ENSG00000185614	INKA1	0.49	1.42	2.05	2.35	379.592
ENSG00000128567	PODXL	3.18	4.86	8.03	15.19	377.673
ENSG00000244586	WNT5A-AS1	1.29	3.1	5.87	6.16	377.519
ENSG00000108375	RNF43	0.55	0.66	1.47	2.61	374.545
ENSG00000250062	MAPK10-AS1	0.23	0.42	0.43	1.09	373.913
ENSG00000183160	TMEM119	0.43	0.55	0.89	2.03	372.093
ENSG00000127863	TNFRSF19	4.69	11.23	14.98	21.98	368.657
ENSG00000182771	GRID1	0.25	0.59	0.63	1.17	368
ENSG00000254319	AC246817,2	1.11	2.7	2.9	5.19	367.568
ENSG00000198121	LPAR1	5.04	9.55	14.73	23.55	367.262
ENSG00000171189	GRIK1	0.39	1.08	1.34	1.82	366.667
ENSG00000124205	EDN3	0.36	0.94	1.02	1.66	361.111
ENSG00000118257	NRP2	4.88	7.49	13.82	22.48	360.656
ENSG00000285072	AC270272,2	1.8	4.57	4.72	8.28	360
ENSG00000234383	CTBP2P8	0.44	0.89	0.93	2.02	359.091
ENSG00000144285	SCN1A	3.94	12.14	15.2	17.76	350.761
ENSG00000187957	DNER	3.22	7.97	11.56	14.46	349.068
ENSG00000275180	AC048341,2	4.63	7.22	7.62	20.77	348.596
ENSG00000120833	SOCS2	2.07	4.36	5.9	9.27	347.826
ENSG00000229146	SNX18P4	0.23	0.24	0.45	1.03	347.826
ENSG00000121440	PDZRN3	1.77	2.51	3.77	7.87	344.633
ENSG00000229743	LINC01159	6.06	11.76	15.49	26.92	344.224
ENSG00000206838	SNORA5A	5.09	11.78	18.31	22.42	340.472
ENSG00000223486	AC092198,1	0.37	1.03	1.09	1.63	340.541
ENSG00000139329	LUM	30.02	63.09	94.87	131.2	337.042
ENSG00000064042	LIMCH1	5.53	8.75	12.98	23.93	332.731
ENSG00000162493	PDPN	8.08	12.66	19.59	34.93	332.302
ENSG00000111218	PRMT8	0.36	0.38	1.05	1.55	330.556
ENSG00000096433	ITPR3	0.83	1.56	2.04	3.57	330.12
ENSG00000224216	AC234781,1	0.3	0.59	0.91	1.29	330
ENSG00000139364	TMEM132B	2.68	4.74	5.66	11.52	329.851
ENSG00000272158	AL139022,2	0.28	0.53	0.67	1.2	328.571
ENSG00000234257	SOD2P1	0.27	0.37	0.43	1.15	325.926
ENSG00000287220	AL590138,1	0.24	0.32	0.45	1.02	325
ENSG00000180801	ARSJ	0.57	0.74	0.85	2.42	324.561
ENSG00000070882	OSBPL3	4.13	5.1	8.57	17.43	322.034
ENSG00000082556	OPRK1	0.33	0.52	0.71	1.39	321.212
ENSG00000124191	TOX2	0.76	1.82	2.16	3.2	321.053
ENSG00000198597	ZNF536	1.62	5.39	5.84	6.77	317.901
ENSG00000232977	LINC00327	0.32	0.59	0.87	1.33	315.625
ENSG00000129595	EPB41L4A	6.77	18.53	20.35	28.1	315.066
ENSG00000103723	AP3B2	1.9	4.07	6.66	7.87	314.211
ENSG00000109099	PMP22	11.65	22.79	37.06	48.08	312.704
ENSG00000272699	AC007620,3	0.32	0.59	0.82	1.32	312.5
ENSG00000141086	CTRL	0.25	0.39	0.46	1.03	312
ENSG00000237819	CDK6-AS1	2.45	3.75	7.38	10.05	310.204
ENSG00000182022	CHST15	2.85	5.25	6.32	11.54	304.912
ENSG00000147862	NFIB	4.79	15.17	15.28	19.29	302.714
ENSG00000271474	AC106881,1	0.51	1.07	1.19	2.05	301.961
ENSG00000196092	PAX5	2.85	4.33	5.42	11.44	301.404
ENSG00000235920	THRAP3P3	0.71	0.93	1.8	2.85	301.408
ENSG00000121297	TSHZ3	0.91	1.42	2.21	3.65	301.099
ENSG00000104313	EYA1	2.86	6.02	9.26	11.45	300.35
ENSG00000095739	BAMBI	0.59	1.03	1.97	2.36	300
ENSG00000124942	AHNAK	4.79	10.31	11.16	19.12	299.165
ENSG00000116132	PRRX1	9.91	13.32	17.39	39.52	298.789
ENSG00000163762	TM4SF18	0.45	1.07	1.62	1.78	295.556
ENSG00000236107	SCN1A-AS1	1.14	2.37	3.12	4.5	294.737
ENSG00000163661	PTX3	18.59	29.97	42.54	72.95	292.415
ENSG00000272855	AC104458,1	0.36	0.49	0.63	1.41	291.667
ENSG00000112773	TENT5A	0.85	1.45	2.22	3.31	289.412
ENSG00000185532	PRKG1	2.07	2.47	3.74	8.05	288.889
ENSG00000111907	TPD52L1	1.48	1.64	3.01	5.69	284.459
ENSG00000140323	DISP2	0.5	0.9	1.89	1.92	284
ENSG00000283979	RFLNB	0.62	0.96	1.67	2.38	283.871
ENSG00000132854	KANK4	0.91	1.45	2.88	3.47	281.319
ENSG00000234685	NUS1P2	0.95	1.03	1.39	3.62	281.053
ENSG00000203688	LINC02487	0.36	0.69	0.91	1.37	280.556
ENSG00000241785	RN7SL390P	0.91	1.54	1.68	3.46	280.22
ENSG00000162733	DDR2	2.78	4.08	6.34	10.52	278.417
ENSG00000185551	NR2F2	8.7	15.25	19.46	32.89	278.046
ENSG00000183801	OLFML1	0.85	1.13	2.27	3.21	277.647
ENSG00000140848	CPNE2	11.01	18.81	29.96	41.32	275.295
ENSG00000175463	TBC1D10C	0.39	0.81	0.9	1.46	274.359
ENSG00000139540	SLC39A5	0.3	0.53	0.7	1.12	273.333
ENSG00000275559	AL137060,5	22.72	36.45	58.88	84.54	272.095
ENSG00000189292	ALKAL2	5.27	7.71	12.17	19.57	271.347
ENSG00000185432	METTL7A	0.91	1.58	2.05	3.37	270.33
ENSG00000147509	RGS20	3.9	5.93	7.12	14.44	270.256
ENSG00000243687		0.37	0.9	0.96	1.37	270.27
ENSG00000278921	EPB41L4A-DT	1.6	2.55	3.82	5.9	268.75
ENSG00000079215	SLC1A3	14.94	27.94	30.04	54.6	265.462
ENSG00000140682	TGFB1I1	4.14	9.16	12.95	15.08	264.251
ENSG00000178568	ERBB4	4.81	8.1	9.94	17.5	263.825
ENSG00000277101	ARHGEF26	0.3	0.58	0.68	1.09	263.333
ENSG00000232454	AL138752,1	0.44	0.55	0.81	1.59	261.364
ENSG00000252947	SCARNA1	5.14	7.32	8.28	18.52	260.311
ENSG00000196562	SULF2	15.24	27.64	34.98	54.68	258.793
ENSG00000137273	FOXF2	0.75	1.39	1.87	2.69	258.667
ENSG00000136960	ENPP2	8.1	13.62	16.58	29.01	258.148
ENSG00000253368	TRNP1	4.2	7.97	12.08	15.04	258.095
ENSG00000235586	AC011247,1	0.63	1.16	1.57	2.25	257.143
ENSG00000066468	FGFR2	2.01	2.75	3.41	7.16	256.219
ENSG00000167123	CERCAM	3.19	6.22	6.54	11.33	255.172
ENSG00000215808	LINC01139	0.66	1.9	1.98	2.34	254.545
ENSG00000277290	AC136475,10	0.78	1.2	1.25	2.76	253.846
ENSG00000170549	IRX1	3.79	6.92	8.47	13.38	253.034
ENSG00000113580	NR3C1	1.73	3.32	4.46	6.1	252.601
ENSG00000141934	PLPP2	0.48	0.78	1.38	1.69	252.083
ENSG00000168874	ATOH8	3.42	5.11	6.59	12.03	251.754
ENSG00000118322	ATP10B	0.55	1.2	1.41	1.93	250.909
ENSG00000163132	MSX1	2.22	3.31	5.64	7.78	250.45
ENSG00000270504	AL391422,4	0.44	0.75	1.23	1.54	250
ENSG00000197177	ADGRA1	0.3	0.49	0.92	1.05	250
ENSG00000171867	PRNP	2.46	4.2	5.31	8.6	249.593
ENSG00000105894	PTN	163.1	260.65	357.67	569.91	249.424
ENSG00000198846	TOX	2.94	4.56	6.21	10.27	249.32
ENSG00000122870	BICC1	1.18	1.58	1.77	4.11	248.305
ENSG00000246898	LINC00920	0.36	0.43	0.47	1.25	247.222
ENSG00000277954	AC092376,2	0.39	0.72	0.89	1.35	246.154
ENSG00000279068	AC244517,6	0.59	0.63	1.05	2.04	245.763
ENSG00000189184	PCDH18	13.46	19.65	31.54	46.41	244.799
ENSG00000154319	FAM167A	5.55	8.39	11.27	19.11	244.324
ENSG00000092068	SLC7A8	20.24	25.76	37.05	69.43	243.034
ENSG00000172572	PDE3A	2.33	2.48	3.51	7.96	241.631
ENSG00000010610	CD4	1.21	1.98	2.82	4.11	239.669
ENSG00000124126	PREX1	9.62	15.23	19.78	32.67	239.605
ENSG00000240583	AQP1	0.47	0.55	0.69	1.59	238.298
ENSG00000136110	CNMD	0.37	0.45	0.89	1.25	237.838
ENSG00000261216	AC007216,2	0.43	0.53	0.87	1.45	237.209
ENSG00000235092	ID2-AS1	0.58	0.75	1.18	1.95	236.207
ENSG00000153071	DAB2	6.89	11.49	17.78	23.11	235.414
ENSG00000165124	SVEP1	0.48	0.54	0.91	1.61	235.417
ENSG00000189337	KAZN	2.99	4.94	6.89	10.01	234.783
ENSG00000173926	MARCHF3	0.74	1.87	2.02	2.47	233.784
ENSG00000153814	JAZF1	1.34	2.41	2.64	4.47	233.582
ENSG00000276054	AC243654,3	0.34	0.45	1	1.13	232.353
ENSG00000264982	AC015563,2	0.77	0.96	1.81	2.55	231.169
ENSG00000257354	AC048341,1	1.53	1.75	2.14	5.06	230.719
ENSG00000232284	GNG12-AS1	0.75	0.77	1.68	2.48	230.667
ENSG00000082397	EPB41L3	5.24	12.88	17.05	17.31	230.344
ENSG00000154229	PRKCA	2.48	2.7	3.38	8.19	230.242
ENSG00000227082	LINC02798	0.53	0.68	0.95	1.75	230.189
ENSG00000175806	MSRA	0.4	0.45	0.57	1.32	230
ENSG00000130558	OLFM1	5.88	10.55	13.15	19.4	229.932
ENSG00000163082	SGPP2	0.81	1.63	2.03	2.67	229.63
ENSG00000213694	S1PR3	9.12	16.77	21.92	29.84	227.193
ENSG00000281980	AC246817,3	0.37	0.52	0.67	1.21	227.027
ENSG00000121871	SLITRK3	0.71	1.13	1.35	2.32	226.761
ENSG00000106538	RARRES2	7.06	13.69	20.33	23.06	226.629
ENSG00000103056	SMPD3	0.79	1.57	2.25	2.58	226.582
ENSG00000188158	NHS	3.05	5.33	6.69	9.96	226.557
ENSG00000273254	AF129075,2	0.34	0.77	0.9	1.11	226.471
ENSG00000167994	RAB3IL1	0.46	0.61	1.04	1.5	226.087
ENSG00000020181	ADGRA2	0.82	1.69	1.95	2.67	225.61
ENSG00000250295	RDH10-AS1	0.32	0.39	0.7	1.04	225
ENSG00000144355	DLX1	5.57	6.25	10.4	18.04	223.878
ENSG00000047365	ARAP2	0.86	1.17	1.5	2.78	223.256
ENSG00000125864	BFSP1	0.56	0.65	1.08	1.81	223.214
ENSG00000139915	MDGA2	1.32	2.39	2.45	4.26	222.727
ENSG00000173068	BNC2	2.25	3.01	3.77	7.26	222.667
ENSG00000104964	TLE5	37.54	61.87	75.54	121.06	222.483
ENSG00000130477	UNC13A	1.2	2.08	2.25	3.87	222.5
ENSG00000273729	AC007686,3	0.32	0.57	0.77	1.03	221.875
ENSG00000276914	CEP20	1.01	1.84	1.87	3.25	221.782
ENSG00000187678	SPRY4	24.32	47.55	68.46	78.19	221.505
ENSG00000164626	KCNK5	2.5	4.27	5.1	8.03	221.2
ENSG00000231114	AC078842,2	2.75	3.32	4.13	8.83	221.091
ENSG00000270492	AC137695,1	0.38	0.4	1.06	1.22	221.053
ENSG00000176771	NCKAP5	2.83	4.98	5.01	9.08	220.848
ENSG00000239437	RN7SL752P	0.44	0.6	0.85	1.41	220.455
ENSG00000228107	AP000692,1	0.65	1.42	1.52	2.08	220
ENSG00000163520	FBLN2	3.33	6.35	6.37	10.65	219.82
ENSG00000102760	RGCC	3.86	4.75	9.79	12.34	219.689
ENSG00000066032	CTNNA2	5.48	7.41	10.08	17.41	217.701
ENSG00000172985	SH3RF3	0.33	0.53	0.74	1.04	215.152
ENSG00000179104	TMTC2	6.57	9.4	11.56	20.66	214.46
ENSG00000286500	AL512643,2	0.43	0.51	0.66	1.35	213.953
ENSG00000179242	CDH4	2.99	3.66	5.25	9.38	213.712
ENSG00000263883	EEF1DP7	0.44	0.51	0.54	1.38	213.636
ENSG00000240240	BX664727,3	2.32	3.72	4.43	7.25	212.5
ENSG00000273456	AC064836,2	0.57	0.72	1.32	1.78	212.281
ENSG00000162951	LRRTM1	0.36	0.37	0.59	1.12	211.111
ENSG00000272426	BX284668,6	0.68	0.84	1.11	2.11	210.294
ENSG00000102290	PCDH11X	2.28	4.05	4.18	7.07	210.088
ENSG00000114200	BCHE	8.79	16.14	20.58	27.17	209.101
ENSG00000183762	KREMEN1	2.04	3.24	3.51	6.29	208.333
ENSG00000103154	NECAB2	4.45	5.61	10.22	13.72	208.315
ENSG00000182168	UNC5C	8.7	14	17.95	26.82	208.276
ENSG00000140807	NKD1	1.98	2.98	3.14	6.1	208.081
ENSG00000238251	NSA2P7	0.5	0.77	0.96	1.54	208
ENSG00000273355	AP000894,4	0.63	0.77	1.4	1.94	207.937
ENSG00000147526	TACC1	9.65	14.2	17.28	29.64	207.15
ENSG00000005513	SOX8	1.85	2.42	3.61	5.68	207.027
ENSG00000218690	H2AC10P	0.33	0.34	0.64	1.01	206.061
ENSG00000141338	ABCA8	0.36	0.59	0.71	1.1	205.556
ENSG00000184226	PCDH9	2.75	4.94	5.84	8.38	204.727
ENSG00000139173	TMEM117	1.11	2.68	3.3	3.37	203.604
ENSG00000171451	DSEL	2.53	2.96	3.82	7.68	203.557
ENSG00000226937	CEP164P1	0.65	0.95	1.02	1.97	203.077
ENSG00000231310	TBL1XR1-AS1	0.69	0.7	1.2	2.09	202.899
ENSG00000178573	MAF	4	6.87	9.36	12.11	202.75
ENSG00000167191	GPRC5B	14.03	20.42	24.41	42.4	202.21
ENSG00000144668	ITGA9	2.1	4.06	4.28	6.34	201.905
ENSG00000162692	VCAM1	0.56	0.61	0.94	1.69	201.786
ENSG00000255248	MIR100HG	11.16	29.43	31.39	33.67	201.703
ENSG00000175161	CADM2	1.98	3.19	4.29	5.95	200.505
ENSG00000231688	RPL21P43	0.6	0.64	0.75	1.8	200
ENSG00000118971	CCND2	68.43	110.29	127.8	204.81	199.299
ENSG00000175899	A2M	22.04	45.84	50.27	65.95	199.229
ENSG00000169129	AFAP1L2	5.35	7.6	9.26	15.99	198.879
ENSG00000147010	SH3KBP1	3.91	6.43	6.87	11.64	197.698
ENSG00000154096	THY1	15.93	22.7	37.33	47.41	197.615
ENSG00000259657	PIGHP1	0.42	0.81	1.01	1.25	197.619
ENSG00000177519	RPRM	2.3	3.08	4.35	6.84	197.391
ENSG00000155760	FZD7	6.2	11.06	11.52	18.43	197.258
ENSG00000277450	AC002094,4	0.87	1.41	1.52	2.58	196.552
ENSG00000168502	MTCL1	7.43	13.44	15.46	22.03	196.501
ENSG00000112175	BMP5	2.75	3.3	4.51	8.14	196
ENSG00000242156	AC000041,1	17.12	20.45	20.52	50.58	195.444
ENSG00000144847	IGSF11	0.65	1.52	1.6	1.92	195.385
ENSG00000153253	SCN3A	1.22	2.24	2.91	3.6	195.082
ENSG00000154856	APCDD1	8.58	16.51	19.79	25.26	194.406
ENSG00000121904	CSMD2	0.68	1.12	1.53	2	194.118
ENSG00000136237	RAPGEF5	3.71	5.22	8.13	10.91	194.07
ENSG00000170425	ADORA2B	0.5	0.62	0.94	1.47	194
ENSG00000165566	AMER2	4.46	6.49	6.57	13.09	193.498
ENSG00000278765	AC004477,2	1.55	2.72	2.9	4.54	192.903
ENSG00000185585	OLFML2A	0.7	1.06	1.31	2.05	192.857
ENSG00000177272	KCNA3	0.36	0.81	0.89	1.05	191.667
ENSG00000164929	BAALC	16.81	26.04	29.94	48.99	191.434
ENSG00000115183	TANC1	3.33	5.6	6.12	9.69	190.991
ENSG00000282413	AL133461,1	6.06	12.06	14.84	17.58	190.099
ENSG00000140859	KIFC3	1.81	2.55	3.13	5.24	189.503
ENSG00000137142	IGFBPL1	44.46	73.71	94.66	128.7	189.474
ENSG00000225216	AC007362,1	0.37	0.49	0.7	1.07	189.189
ENSG00000233450	KIFC1	1.65	2.6	2.61	4.76	188.485
ENSG00000185924	RTN4RL1	0.58	1.47	1.52	1.67	187.931
ENSG00000053524	MCF2L2	0.47	0.71	0.8	1.35	187.234
ENSG00000256940	PPP1R14B-AS1	0.78	1.51	1.76	2.24	187.179
ENSG00000206120	EGFEM1P	9.21	13.48	14.31	26.39	186.536
ENSG00000150907	FOXO1	2.28	3.91	4.85	6.51	185.526
ENSG00000288169	ACAP1	0.41	0.8	0.96	1.17	185.366
ENSG00000132821	VSTM2L	2.9	4.37	5.42	8.27	185.172
ENSG00000154127	UBASH3B	3.05	5.18	7.66	8.68	184.59
ENSG00000144218	AFF3	12.52	19.03	22.32	35.63	184.585
ENSG00000177614	PGBD5	3.04	4.07	5.24	8.64	184.211
ENSG00000276934	AC009704,2	0.44	0.51	0.77	1.25	184.091
ENSG00000259040	BLOC1S5-TXNDC5	1.48	1.79	2.94	4.19	183.108
ENSG00000168994	PXDC1	2.32	3.27	5.47	6.54	181.897
ENSG00000230700	CSNK2B	2.48	2.83	4.77	6.99	181.855
ENSG00000008196	TFAP2B	5.89	10.09	14.26	16.53	180.645
ENSG00000158270	COLEC12	6.14	9.52	14.14	17.21	180.293
ENSG00000105810	CDK6	14.49	19.61	25.53	40.6	180.193
ENSG00000153707	PTPRD	17.82	24.45	30.56	49.92	180.135
ENSG00000111077	TNS2	2.87	5.78	7.94	8.03	179.791
ENSG00000079931	MOXD1	4.92	9.57	11.14	13.75	179.472
ENSG00000047634	SCML1	1.86	2.46	2.9	5.19	179.032
ENSG00000119669	IRF2BPL	11.2	24.22	29.88	31.23	178.839
ENSG00000123104	ITPR2	1.91	3.5	3.75	5.32	178.534
ENSG00000278200	LINC01971	0.4	0.45	0.88	1.11	177.5
ENSG00000185920	PTCH1	6.57	8.41	9.48	18.21	177.169
ENSG00000266598	AC037487,2	0.7	0.78	1.04	1.94	177.143
ENSG00000276128	AL591441,1	0.48	0.84	0.89	1.33	177.083
ENSG00000132749	TESMIN	1.25	2.24	2.67	3.46	176.8
ENSG00000284838	C1QTNF4	0.77	1.33	1.82	2.13	176.623
ENSG00000172247	C1QTNF4	0.77	1.33	1.82	2.13	176.623
ENSG00000101265	RASSF2	5.73	8.21	10.27	15.83	176.265
ENSG00000113594	LIFR	10.15	16.85	20.38	28.01	175.961
ENSG00000154654	NCAM2	1.96	2.38	4.61	5.39	175
ENSG00000148123	PLPPR1	1.77	2.44	4.1	4.85	174.011
ENSG00000126785	RHOJ	6.99	11.13	16.14	19.09	173.104
ENSG00000111817	DSE	8.14	12.15	15.37	22.19	172.604
ENSG00000129654	FOXJ1	1.29	2.53	3.18	3.51	172.093
ENSG00000125266	EFNB2	14.81	22.72	29.47	40.24	171.708
ENSG00000109686	SH3D19	5.51	6.55	8.54	14.96	171.506
ENSG00000138061	CYP1B1	5.74	9.47	10.41	15.57	171.254
ENSG00000255339	AL133352,1	1.65	2.4	2.46	4.47	170.909
ENSG00000081138	CDH7	0.88	1.25	2.14	2.38	170.455
ENSG00000188573	FBLL1	0.57	0.89	1.44	1.54	170.175
ENSG00000182021	AL591379,1	2.01	3.18	3.37	5.43	170.149
ENSG00000137809	ITGA11	1.25	1.67	2.25	3.37	169.6
ENSG00000050555	LAMC3	1.93	3.8	5.09	5.2	169.43
ENSG00000282932	PTPRD	18.79	24.55	30.53	50.51	168.813
ENSG00000185811	IKZF1	2.61	3.29	3.81	7.01	168.582
ENSG00000156140	ADAMTS3	1	1.28	1.39	2.68	168
ENSG00000111961	SASH1	6.59	8.8	9.52	17.66	167.982
ENSG00000147852	VLDLR	1.56	2.96	3.16	4.17	167.308
ENSG00000197256	KANK2	10.24	11	12.22	27.31	166.699
ENSG00000255139	AP000442,1	0.39	0.51	0.88	1.04	166.667
ENSG00000151322	NPAS3	4.8	5.66	7.49	12.79	166.458
ENSG00000164398	ACSL6	0.59	0.97	1.07	1.57	166.102
ENSG00000018408	WWTR1	8.63	11.89	17.09	22.96	166.049
ENSG00000067082	KLF6	10.85	17.86	25.53	28.83	165.714
ENSG00000237333	MSH5	0.89	1.55	1.9	2.36	165.169
ENSG00000166387	PPFIBP2	2.52	4.1	4.25	6.68	165.079
ENSG00000105889	STEAP1B	3.09	4.08	5.77	8.19	165.049
ENSG00000172380	GNG12	13.49	18.57	21.14	35.69	164.566
ENSG00000107968	MAP3K8	2.18	3.13	3.91	5.76	164.22
ENSG00000185565	LSAMP	9.11	11.6	14.07	24.05	163.996
ENSG00000236308	AL138921,2	0.52	0.66	0.87	1.37	163.462
ENSG00000165269	AQP7	0.6	0.88	1.01	1.58	163.333
ENSG00000205611	LINC01597	0.7	0.91	0.95	1.84	162.857
ENSG00000132622	HSPA12B	0.85	1.19	1.52	2.23	162.353
ENSG00000186493	C5orf38	5.82	7.64	10.33	15.23	161.684
ENSG00000116704	SLC35D1	4.31	6.11	6.52	11.27	161.485
ENSG00000006210	CX3CL1	1.42	1.56	2.16	3.71	161.268
ENSG00000171992	SYNPO	0.98	1.93	2.42	2.56	161.224
ENSG00000184232	OAF	7.16	9.58	13.91	18.7	161.173
ENSG00000166016	ABTB2	2.49	5.55	6.44	6.5	161.044
ENSG00000197457	STMN3	18.1	29.41	35.27	47.18	160.663
ENSG00000131370	SH3BP5	1.93	3.3	3.5	5.03	160.622
ENSG00000168938	PPIC	1.57	3.25	3.98	4.09	160.51
ENSG00000197594	ENPP1	0.48	0.53	0.7	1.25	160.417
ENSG00000151136	BTBD11	1.31	1.48	2.97	3.41	160.305
ENSG00000189067	LITAF	9.03	9.18	13.48	23.48	160.022
ENSG00000181800	CELF2-AS1	0.7	1.05	1.11	1.82	160
ENSG00000089505	CMTM1	1.56	2.73	3.03	4.05	159.615
ENSG00000145431	PDGFC	10.65	14.49	15.54	27.63	159.437
ENSG00000167114	SLC27A4	3.94	5.26	5.36	10.19	158.629
ENSG00000272764	AL596094,1	0.48	0.75	0.77	1.24	158.333
ENSG00000104447	TRPS1	6.06	10.19	10.72	15.65	158.251
ENSG00000112320	SOBP	5.96	8.63	10.6	15.39	158.221
ENSG00000166833	NAV2	4.8	6.31	9.12	12.39	158.125
ENSG00000171243	SOSTDC1	1.25	1.31	2	3.22	157.6
ENSG00000151702	FLI1	1.57	2.95	4.03	4.04	157.325
ENSG00000019549	SNAI2	8.36	10.56	16.68	21.49	157.057
ENSG00000272986	AC009570,1	0.76	1.02	1.14	1.95	156.579
ENSG00000227220	AL133346,1	0.66	0.7	1.45	1.69	156.061
ENSG00000137267	TUBB2A	35.84	50.53	79.55	91.73	155.943
ENSG00000183722	LHFPL6	15.06	19.98	28.11	38.53	155.843
ENSG00000254274	TDGF1P5	0.54	0.62	0.65	1.38	155.556
ENSG00000141582	CBX4	3.04	3.71	5.16	7.76	155.263
ENSG00000231407	GORAB-AS1	0.42	0.63	0.85	1.07	154.762
ENSG00000162849	KIF26B	1.59	2.25	2.45	4.05	154.717
ENSG00000169126	ARMC4	4.04	5.92	7.23	10.27	154.208
ENSG00000234196	ZBTB12	2.35	2.76	2.83	5.95	153.191
ENSG00000145908	ZNF300	3.07	4.29	5.17	7.77	153.094
ENSG00000179902	C1orf194	1.34	1.99	2.59	3.39	152.985
ENSG00000071205	ARHGAP10	0.78	1.4	1.85	1.97	152.564
ENSG00000144824	PHLDB2	13.29	19.11	22.17	33.56	152.521
ENSG00000164976	MYORG	2.31	4.93	5.15	5.83	152.381
ENSG00000184838	PRR16	1.96	2.14	2.87	4.94	152.041
ENSG00000116774	OLFML3	6.95	9.11	13.88	17.51	151.942
ENSG00000179832	MROH1	0.6	1.09	1.12	1.51	151.667
ENSG00000117114	ADGRL2	44.84	54.76	67.99	112.83	151.628
ENSG00000238057	ZEB2-AS1	0.68	1.3	1.52	1.71	151.471
ENSG00000232439	RPL18AP7	0.56	1.04	1.28	1.4	150
ENSG00000263873	THY1-AS1	6.88	8.57	15.44	17.16	149.419
ENSG00000198053	SIRPA	6.08	8.64	11.27	15.15	149.178
ENSG00000007944	MYLIP	1.89	3.3	3.7	4.7	148.677
ENSG00000232970	POLHP1	0.76	1.12	1.13	1.88	147.368
ENSG00000196843	ARID5A	2.03	2.61	3.15	5.02	147.291
ENSG00000104361	NIPAL2	0.45	0.8	0.94	1.11	146.667
ENSG00000226824	AC006001,2	1.12	1.38	1.5	2.76	146.429
ENSG00000144642	RBMS3	4.29	5.55	8.46	10.56	146.154
ENSG00000104219	ZDHHC2	7.04	10.74	12.41	17.29	145.597
ENSG00000088881	EBF4	0.88	1.08	1.73	2.16	145.455
ENSG00000198822	GRM3	9.52	11.17	14.11	23.36	145.378
ENSG00000178209		2.02	2.38	2.97	4.95	145.05
ENSG00000261934	PCDHGA9	0.67	0.95	1.2	1.64	144.776
ENSG00000187676	B3GLCT	5.61	7.1	8.36	13.73	144.742
ENSG00000130940	CASZ1	2.17	2.74	3.15	5.31	144.7
ENSG00000188760	TMEM198	1.37	1.96	2.98	3.35	144.526
ENSG00000164292	RHOBTB3	16.81	27.07	31.7	41.05	144.2
ENSG00000108669	CYTH1	4.26	5.29	6.49	10.4	144.131
ENSG00000198929	NOS1AP	2.11	4.33	4.58	5.14	143.602
ENSG00000185129	PURA	0.86	1.37	1.49	2.09	143.023
ENSG00000147642	SYBU	1.86	3.69	4.23	4.52	143.011
ENSG00000046653	GPM6B	19.2	23.17	29.3	46.65	142.969
ENSG00000148841	ITPRIP	3.36	4.1	5.49	8.16	142.857
ENSG00000146648	EGFR	2.87	3.85	4.51	6.97	142.857
ENSG00000026559	KCNG1	1.28	1.6	1.91	3.1	142.188
ENSG00000225163	LINC00618	0.5	0.53	0.77	1.21	142
ENSG00000273084	AC092171,5	1.66	2.11	3.24	4.01	141.566
ENSG00000141905	NFIC	1.73	2.25	2.44	4.17	141.04
ENSG00000242732	RTL5	3.82	6.18	6.41	9.2	140.838
ENSG00000277978	AC010542,5	1.03	1.31	1.48	2.48	140.777
ENSG00000202347	RNU1-16P	1.35	2.31	3.1	3.25	140.741
ENSG00000164946	FREM1	5.62	7.71	8.87	13.52	140.569
ENSG00000148411	NACC2	0.74	0.94	1.04	1.78	140.541
ENSG00000116991	SIPA1L2	9.82	13.57	14.96	23.58	140.122
ENSG00000143842	SOX13	5.74	6.96	7.43	13.78	140.07
ENSG00000250241	AC105383,1	1.25	2.49	2.98	3	140
ENSG00000154310	TNIK	7.98	13.87	13.94	19.15	139.975
ENSG00000196935	SRGAP1	6.36	9.13	10.97	15.26	139.937
ENSG00000151617	EDNRA	3.13	3.83	4.95	7.51	139.936
ENSG00000183208	GDPGP1	1.12	1.71	2.46	2.68	139.286
ENSG00000215014	AL645728,1	0.56	0.87	1.02	1.34	139.286
ENSG00000204131	NHSL2	3.8	4.5	5.86	9.09	139.211
ENSG00000136153	LMO7	1.56	2.08	2.37	3.72	138.462
ENSG00000080493	SLC4A4	2.5	4.38	4.82	5.96	138.4
ENSG00000260691	ANKRD20A1	1.13	1.78	1.91	2.69	138.053
ENSG00000184005	ST6GALNAC3	14.85	21.51	26.28	35.33	137.912
ENSG00000174740	PABPC5	2.8	4.29	4.62	6.66	137.857
ENSG00000072840	EVC	2.83	3.44	3.46	6.73	137.809
ENSG00000185989	RASA3	3.05	4.65	5.1	7.25	137.705
ENSG00000280477	RASA3	3.05	4.65	5.1	7.25	137.705
ENSG00000184588	PDE4B	13.41	17.22	23.3	31.86	137.584
ENSG00000122863	CHST3	3.42	5.16	5.77	8.11	137.135
ENSG00000272674	PCDHB16	1.27	2.56	2.89	3.01	137.008
ENSG00000154122	ANKH	3.25	6.09	6.42	7.7	136.923
ENSG00000178695	KCTD12	3.34	5.26	6.69	7.91	136.826
ENSG00000112559	MDFI	16.37	25.15	32.62	38.76	136.775
ENSG00000152952	PLOD2	8.13	12.78	13.77	19.17	135.793
ENSG00000119865	CNRIP1	4.3	6.03	6.24	10.13	135.581
ENSG00000176055	MBLAC2	1.47	1.66	2.04	3.45	134.694
ENSG00000221949	LINC01465	1.3	1.73	2.05	3.05	134.615
ENSG00000287431	AC027601,5	1.06	1.27	1.55	2.48	133.962
ENSG00000122756	CNTFR	21.08	29.33	37.14	49.31	133.918
ENSG00000139926	FRMD6	9.2	11.74	13.37	21.52	133.913
ENSG00000125246	CLYBL	8.54	10.13	15.09	19.97	133.841
ENSG00000261765	AC009127,1	0.51	0.7	0.87	1.19	133.333
ENSG00000162512	SDC3	26.25	39.49	46.32	61.12	132.838
ENSG00000267419	ZNF56	0.9	1.32	1.4	2.09	132.222
ENSG00000145335	SNCA	9.73	15.27	16.96	22.58	132.066
ENSG00000182118	FAM89A	1.31	1.74	2.06	3.04	132.061
ENSG00000023572	GLRX2	4.62	6.7	7.26	10.68	131.169
ENSG00000231945	VARS1	4.42	5.01	6.77	10.21	130.995
ENSG00000077782	FGFR1	51.53	64.63	68.07	118.74	130.429
ENSG00000277459	AP001527,2	1.25	1.31	1.5	2.88	130.4
ENSG00000164125	GASK1B	1.54	2.53	2.64	3.54	129.87
ENSG00000184384	MAML2	5.11	7.35	8.45	11.74	129.746
ENSG00000214286	PDCL3P3	0.58	0.67	0.96	1.33	129.31
ENSG00000100979	PLTP	16.92	26.62	34.05	38.79	129.255
ENSG00000152518	ZFP36L2	7.91	9.28	13.12	18.12	129.077
ENSG00000206284	WDR46	0.93	1.28	1.44	2.13	129.032
ENSG00000261663	AC009065,8	0.59	1.13	1.2	1.35	128.814
ENSG00000162433	AK4	3.14	5.57	6.22	7.18	128.662
ENSG00000172602	RND1	1.52	1.75	2.32	3.47	128.289
ENSG00000145107	TM4SF19	0.53	0.64	0.81	1.21	128.302
ENSG00000091136	LAMB1	29.91	42.51	50.33	68.14	127.817
ENSG00000257594	GALNT4	1.51	2.55	2.74	3.44	127.815
ENSG00000266710	RN7SL48P	0.81	1.37	1.38	1.84	127.16
ENSG00000116544	DLGAP3	0.67	0.94	1.16	1.52	126.866
ENSG00000180592	SKIDA1	11.42	13.4	15.91	25.84	126.27
ENSG00000271161	BOLA2P2	1.07	1.85	2.03	2.42	126.168
ENSG00000154721	JAM2	10.61	13.28	15.02	23.97	125.919
ENSG00000100599	RIN3	2.16	2.62	4.25	4.87	125.463
ENSG00000284512	AC092718,8	0.63	0.73	1.02	1.42	125.397
ENSG00000135547	HEY2	0.56	1.03	1.07	1.26	125
ENSG00000054598	FOXC1	2.11	3.76	4.44	4.74	124.645
ENSG00000237462	TRIM27	2.3	3.39	5.1	5.16	124.348
ENSG00000182621	PLCB1	6.21	7.36	7.71	13.93	124.316
ENSG00000047648	ARHGAP6	1.2	1.72	1.78	2.69	124.167
ENSG00000251363	LINC02315	2.77	3.48	4.31	6.19	123.466
ENSG00000116729	WLS	30.47	40.84	55.63	68.08	123.433
ENSG00000082497	SERTAD4	1.89	2.07	3.89	4.22	123.28
ENSG00000281230	SERTAD4	1.89	2.07	3.89	4.22	123.28
ENSG00000054793	ATP9A	6.29	10.47	11.41	14.04	123.211
ENSG00000224379	TCF19	2.69	4.1	5.01	6	123.048
ENSG00000197380	DACT3	2.88	4.82	5.1	6.42	122.917
ENSG00000163995	ABLIM2	0.57	0.92	0.94	1.27	122.807
ENSG00000273604	EPOP	2.86	5.21	5.84	6.37	122.727
ENSG00000279413	AC112497,2	1.19	1.43	1.66	2.64	121.849
ENSG00000286156	AC026273,1	1.54	1.69	2.21	3.41	121.429
ENSG00000184675	AMER1	4.53	5.86	6.42	10.03	121.413
ENSG00000221164	SNORA11F	19.44	20	30.81	43.02	121.296
ENSG00000106780	MEGF9	5.45	8.43	9.2	12.06	121.284
ENSG00000203325	AL445248,1	1.13	1.41	2.09	2.49	120.354
ENSG00000101187	SLCO4A1	0.89	1.01	1.25	1.96	120.225
ENSG00000114656	CFAP92	5.55	6.04	7.22	12.22	120.18
ENSG00000171503	ETFDH	4.02	6.3	7.32	8.85	120.149
ENSG00000117877	POLR1G	2.19	2.63	2.88	4.82	120.091
ENSG00000242808	SOX2-OT	6.23	8.91	10.67	13.7	119.904
ENSG00000160216	AGPAT3	4.02	5.86	6.21	8.82	119.403
ENSG00000109063	MYH3	1.24	1.6	2.33	2.72	119.355
ENSG00000183579	ZNRF3	3.63	4.68	5.48	7.96	119.284
ENSG00000148926	ADM	3.6	5.22	7.82	7.89	119.167
ENSG00000213109	AL365223,1	0.58	0.85	0.91	1.27	118.966
ENSG00000167912	AC090152,1	2.81	3.44	4.74	6.15	118.861
ENSG00000254535	PABPC4L	1.33	1.7	1.92	2.91	118.797
ENSG00000169071	ROR2	8.49	10.86	11.79	18.57	118.728
ENSG00000115844	DLX2	2.67	3.17	3.98	5.84	118.727
ENSG00000150471	ADGRL3	12.49	17.82	20.44	27.22	117.934
ENSG00000138696	BMPR1B	3.66	4.83	5.73	7.97	117.76
ENSG00000104112	SCG3	4.79	8.46	10.22	10.41	117.328
ENSG00000181751	MACIR	5.37	6.14	8.1	11.67	117.318
ENSG00000131196	NFATC1	1.79	1.86	2.01	3.89	117.318
ENSG00000147234	FRMPD3	0.52	0.58	0.67	1.13	117.308
ENSG00000220842	RPL21P16	70.46	98.75	99.57	152.7	116.719
ENSG00000271815	AC008897,3	1.02	1.18	1.58	2.21	116.667
ENSG00000103187	COTL1	118.31	158.37	212.6	256.01	116.389
ENSG00000244486	SCARF2	2.16	3.23	3.68	4.67	116.204
ENSG00000178878	APOLD1	5.07	6.33	8.67	10.94	115.779
ENSG00000160963	COL26A1	21.41	30.77	41.78	46.15	115.553
ENSG00000173918	C1QTNF1	0.52	0.72	0.76	1.12	115.385
ENSG00000091986	CCDC80	26.18	37.5	47.72	56.37	115.317
ENSG00000164061	BSN	1.24	2.19	2.25	2.67	115.323
ENSG00000132561	MATN2	1.99	3.01	3.64	4.27	114.573
ENSG00000233924	RPSAP13	0.49	0.56	0.58	1.05	114.286
ENSG00000196376	SLC35F1	9.95	13.84	15.22	21.3	114.07
ENSG00000261072	AC084783,1	0.71	0.96	1.09	1.52	114.085
ENSG00000018236	CNTN1	0.71	1.25	1.35	1.52	114.085
ENSG00000237187	NR2F1-AS1	6.63	7.92	8.69	14.19	114.027
ENSG00000229006	TRIM27	0.5	0.52	0.86	1.07	114
ENSG00000258932	AL390334,1	1.23	1.44	1.46	2.63	113.821
ENSG00000266028	SRGAP2	29.07	35.97	46.57	62.03	113.381
ENSG00000149557	FEZ1	71.14	103.6	124.19	151.55	113.031
ENSG00000275031	METRNL	4.84	7.91	8.36	10.31	113.017
ENSG00000107863	ARHGAP21	34.64	48.86	57.85	73.75	112.904
ENSG00000186469	GNG2	25.73	43.08	52.24	54.71	112.631
ENSG00000182749	PAQR7	1.03	1.35	1.66	2.19	112.621
ENSG00000119771	KLHL29	3.72	5.24	5.46	7.9	112.366
ENSG00000285302	CHMP4A	1.63	2.92	3.11	3.46	112.27
ENSG00000125148	MT2A	7.39	8.15	13.2	15.68	112.179
ENSG00000170921	TANC2	14.53	17.31	21.39	30.79	111.906
ENSG00000165633	VSTM4	1.44	2.05	2.21	3.05	111.806
ENSG00000275426	AC253576,2	0.52	0.89	0.97	1.1	111.538
ENSG00000136213	CHST12	2	2.68	3.65	4.23	111.5
ENSG00000228824	MIR4500HG	0.96	1.11	1.35	2.03	111.458
ENSG00000105605	CACNG7	7.48	11.76	12.04	15.76	110.695
ENSG00000278932	CR381653,1	1.13	1.17	2.32	2.38	110.619
ENSG00000142178	SIK1	3.04	5.18	6.24	6.4	110.526
ENSG00000038427	VCAN	121.06	151.37	161.15	254.71	110.4
ENSG00000183287	CCBE1	0.49	0.52	0.69	1.03	110.204
ENSG00000204950	LRRC10B	1.8	2.15	2.62	3.78	110
ENSG00000175745	NR2F1	12.37	13.82	17.12	25.94	109.701
ENSG00000154274	C4orf19	0.93	1.41	1.5	1.95	109.677
ENSG00000139220	PPFIA2	2.87	4.51	4.95	6.01	109.408
ENSG00000151689	INPP1	1.98	3.76	4.01	4.14	109.091
ENSG00000142694	EVA1B	3.61	3.97	4.97	7.54	108.864
ENSG00000082641	NFE2L1	28.49	41.81	52.53	59.45	108.67
ENSG00000114450	GNB4	11.8	14.3	16.79	24.59	108.39
ENSG00000105767	CADM4	10.53	16.72	16.76	21.94	108.357
ENSG00000187187	ZNF546	0.72	1.28	1.44	1.5	108.333
ENSG00000111145	ELK3	5.75	9.03	9.53	11.97	108.174
ENSG00000170153	RNF150	3.1	4.33	4.38	6.45	108.065
ENSG00000231187	AL356056,2	0.62	0.94	1.1	1.29	108.065
ENSG00000280810	NSFP1	1.27	1.77	2.16	2.64	107.874
ENSG00000237916	RPL37P12	2.34	2.4	2.57	4.86	107.692
ENSG00000196526	AFAP1	5.47	9.69	10	11.36	107.678
ENSG00000008086	CDKL5	3.71	5.6	6.27	7.69	107.278
ENSG00000244691	RPL10AP1	0.7	0.74	0.78	1.45	107.143
ENSG00000137691	CFAP300	1.56	2.08	2.45	3.23	107.051
ENSG00000213199	ASIC3	0.58	0.62	0.7	1.2	106.897
ENSG00000127955	GNAI1	9.41	12.41	14.86	19.46	106.801
ENSG00000101000	PROCR	3.41	4.1	4.31	7.05	106.745
ENSG00000187605	TET3	5.05	8.21	8.38	10.43	106.535
ENSG00000146070	PLA2G7	0.67	0.88	0.95	1.38	105.97
ENSG00000149260	CAPN5	3.75	4.96	6.22	7.72	105.867
ENSG00000184058	TBX1	3.11	4.1	5.06	6.4	105.788
ENSG00000184640	SEPTIN9	93.22	112.01	132.86	191.67	105.61
ENSG00000162545	CAMK2N1	5.76	8.71	10.74	11.84	105.556
ENSG00000179761	PIPOX	2.89	3.99	4.85	5.94	105.536
ENSG00000114423	CBLB	15.95	23.97	24.6	32.76	105.392
ENSG00000065485	PDIA5	5.07	6.4	8.28	10.41	105.325
ENSG00000080561	MID2	0.95	1.43	1.73	1.95	105.263
ENSG00000137824	RMDN3	6.58	7.94	8.57	13.5	105.167
ENSG00000237441	RGL2	3.71	4.84	6.04	7.61	105.121
ENSG00000197959	DNM3	1	1.39	1.91	2.05	105
ENSG00000204682	MIR1915HG	4.05	4.48	5.5	8.29	104.691
ENSG00000163110	PDLIM5	14.54	19.2	21.67	29.74	104.539
ENSG00000060491	OGFR	1.55	1.64	1.7	3.17	104.516
ENSG00000135269	TES	10.06	14.22	16.39	20.57	104.473
ENSG00000141682	PMAIP1	4.36	5.8	6.98	8.89	103.899
ENSG00000166562	SEC11C	24.51	28.49	39.93	49.91	103.631
ENSG00000170667	RASA4B	2.27	2.88	3.41	4.62	103.524
ENSG00000100242	SUN2	6.95	9.03	10.98	14.14	103.453
ENSG00000156515	HK1	14.82	24.18	24.44	30.13	103.306
ENSG00000187239	FNBP1	12.91	19.6	19.79	26.23	103.176
ENSG00000088387	DOCK9	2.64	3.1	3.22	5.36	103.03
ENSG00000008516	MMP25	2.36	2.74	2.99	4.79	102.966
ENSG00000204054	LINC00963	3.12	3.46	4.04	6.33	102.885
ENSG00000181274	FRAT2	1.04	1.08	1.2	2.11	102.885
ENSG00000119147	ECRG4	0.7	0.88	1.29	1.42	102.857
ENSG00000259330	INAFM2	2.47	4.13	4.54	5.01	102.834
ENSG00000228395	AL356481,1	0.71	0.92	1.16	1.44	102.817
ENSG00000171943	SRGAP2C	8.42	11.13	12.39	17.05	102.494
ENSG00000231298	MANCR	0.87	0.93	1.09	1.76	102.299
ENSG00000157693	TMEM268	2.41	3.89	4.6	4.87	102.075
ENSG00000264044	AC005726,2	0.55	0.6	0.64	1.11	101.818
ENSG00000272797	AC092954,1	0.55	0.58	0.72	1.11	101.818
ENSG00000273167	AL359736,1	0.55	0.83	0.98	1.11	101.818
ENSG00000162390	ACOT11	1.22	1.24	1.28	2.46	101.639
ENSG00000128731	HERC2	11.06	15.5	15.7	22.29	101.537
ENSG00000240694	PNMA2	11.04	14.91	15.21	22.19	100.996
ENSG00000142156	COL6A1	7.09	8.04	8.81	14.25	100.987
ENSG00000132313	MRPL35	12.35	16.17	18.69	24.77	100.567
ENSG00000266754		3.27	3.53	4.96	6.55	100.306
ENSG00000187068	C3orf70	3.82	4.93	5.97	7.65	100.262
ENSG00000169554	ZEB2	18.9	24.49	25.39	37.83	100.159
ENSG00000165046	LETM2	2.62	3.38	3.89	5.24	100
ENSG00000154783	FGD5	0.55	0.56	0.84	1.1	100
ENSG00000131773	KHDRBS3	17.87	23.89	30.92	35.69	99.7202
ENSG00000150990	DHX37	2.45	3.18	4.18	4.89	99.5918
ENSG00000248564	AC079140,1	1.44	1.56	2.25	2.87	99.3056
ENSG00000093217	XYLB	2.63	2.76	3.44	5.24	99.2395
ENSG00000196083	IL1RAP	1.04	1.83	1.88	2.07	99.0385
ENSG00000132640	BTBD3	16.52	21.07	24.54	32.84	98.7893
ENSG00000147119	CHST7	0.72	0.97	1.25	1.43	98.6111
ENSG00000065413	ANKRD44	2.11	3.07	3.44	4.19	98.5782
ENSG00000135916	ITM2C	45.92	65.91	82.83	91.11	98.4103
ENSG00000278535	DHRS11	3	3.44	4.05	5.94	98
ENSG00000103226	NOMO3	3.78	4.47	4.69	7.48	97.8836
ENSG00000285395	XYLT1	0.79	1.07	1.28	1.56	97.4684
ENSG00000170873	MTSS1	11.54	18.61	20.41	22.78	97.4003
ENSG00000233766	CAVIN2-AS1	0.67	0.9	1.26	1.32	97.0149
ENSG00000162878	PKDCC	27.42	34.31	40.96	53.96	96.7907
ENSG00000108947	EFNB3	8.79	12.95	13.84	17.29	96.7008
ENSG00000175093	SPSB4	9.05	9.47	10.67	17.79	96.5746
ENSG00000244733	AL132656,2	0.86	0.89	1.04	1.69	96.5116
ENSG00000247315	ZCCHC3	14.64	18.3	19.65	28.75	96.3798
ENSG00000236255	AC009404,1	0.82	0.84	0.93	1.61	96.3415
ENSG00000087303	NID2	4.07	4.31	6.93	7.99	96.3145
ENSG00000125398	SOX9	34.28	51.34	58.27	67.29	96.2952
ENSG00000144369	FAM171B	7.22	9.3	10.01	14.16	96.1219
ENSG00000162783	IER5	3.31	4.55	5.22	6.49	96.0725
ENSG00000197093	GAL3ST4	2.01	2.62	3.22	3.94	96.0199
ENSG00000139083	ETV6	4.86	5.99	6.18	9.52	95.8848
ENSG00000170265	ZNF282	5.68	6.29	6.39	11.12	95.7746
ENSG00000135540	NHSL1	14.14	20.93	22.73	27.67	95.686
ENSG00000164970	FAM219A	5.08	7.57	8.58	9.94	95.6693
ENSG00000095203	EPB41L4B	0.69	0.77	1	1.35	95.6522
ENSG00000164741	DLC1	6.05	7.6	8.98	11.83	95.5372
ENSG00000273245	AC092653,1	0.67	0.88	0.9	1.31	95.5224
ENSG00000139289	PHLDA1	6.18	9.29	9.86	12.08	95.4693
ENSG00000173320	STOX2	7.78	9.39	11.81	15.19	95.2442
ENSG00000110900	TSPAN11	8.17	11.71	13.25	15.93	94.9816
ENSG00000136811	ODF2	18.59	22.28	23.87	36.23	94.8897
ENSG00000261716	H2BC20P	2.47	2.89	3.55	4.81	94.7368
ENSG00000184178	SCFD2	3.49	4.22	6.01	6.79	94.5559
ENSG00000169856	ONECUT1	3.67	4.45	5.36	7.14	94.5504
ENSG00000237238	BMS1P10	0.9	1.14	1.23	1.75	94.4444
ENSG00000285301	BOP1	3.15	3.68	3.91	6.12	94.2857
ENSG00000261236	BOP1	3.15	3.68	3.91	6.12	94.2857
ENSG00000143344	RGL1	6.07	6.81	9.16	11.79	94.2339
ENSG00000048740	CELF2	11.54	16.03	17.16	22.41	94.1941
ENSG00000269439	AC010618,3	1.2	1.69	1.77	2.33	94.1667
ENSG00000111859	NEDD9	8.88	11.84	13.04	17.23	94.0315
ENSG00000165424	ZCCHC24	3.73	6.05	6.55	7.23	93.8338
ENSG00000186312	CA5BP1	7.92	11.73	12.28	15.35	93.8131
ENSG00000075213	SEMA3A	15.02	16.24	20.6	29.07	93.5419
ENSG00000249014	HMGN2P4	1.08	1.1	1.82	2.09	93.5185
ENSG00000182326	C1S	1.51	2.18	2.29	2.92	93.3775
ENSG00000205277	MUC12	2.76	3	3.28	5.33	93.1159
ENSG00000180787	ZFP3	0.58	0.74	0.81	1.12	93.1034
ENSG00000163754	GYG1	7.91	8.4	9.67	15.27	93.0468
ENSG00000145087	STXBP5L	3.01	3.9	5.14	5.81	93.0233
ENSG00000148834	GSTO1	19.67	27.54	27.85	37.95	92.9334
ENSG00000153885	KCTD15	8.17	10.37	11.77	15.76	92.9009
ENSG00000068137	PLEKHH3	2.15	2.25	2.65	4.14	92.5581
ENSG00000161217	PCYT1A	7.55	8.78	11.25	14.53	92.4503
ENSG00000241749	RPSAP52	2.3	2.73	3.65	4.42	92.1739
ENSG00000109339	MAPK10	50.41	56.49	58.8	96.85	92.1246
ENSG00000135090	TAOK3	4.98	7.21	7.39	9.56	91.9679
ENSG00000272525	AC099522,2	0.87	0.88	1.06	1.67	91.954
ENSG00000130810	PPAN	6.93	8.51	8.76	13.3	91.9192
ENSG00000168056	LTBP3	3.21	3.96	3.99	6.16	91.9003
ENSG00000011422	PLAUR	4.19	4.89	4.9	8.03	91.6468
ENSG00000159579	RSPRY1	21.54	26.96	32.23	41.22	91.3649
ENSG00000129657	SEC14L1	17.74	22.16	24.87	33.94	91.3191
ENSG00000109654	TRIM2	21.53	27.5	29.33	41.19	91.3144
ENSG00000118495	PLAGL1	19.99	21.29	24.94	38.23	91.2456
ENSG00000050405	LIMA1	10.27	12.79	14.55	19.62	91.0419
ENSG00000154146	NRGN	5.08	5.46	8.26	9.69	90.748
ENSG00000170734	POLH	3.13	3.65	3.93	5.97	90.7348
ENSG00000140548	ZNF710	8.15	9.15	9.4	15.54	90.6748
ENSG00000181826	RELL1	10.56	14.37	16.1	20.12	90.5303
ENSG00000173559	NABP1	2.11	2.34	2.4	4.02	90.5213
ENSG00000151023	ENKUR	1.37	2.09	2.47	2.61	90.5109
ENSG00000166068	SPRED1	18.86	22.78	26.72	35.9	90.3499
ENSG00000148180	GSN	10.51	14.99	16.07	19.98	90.1047
ENSG00000135929	CYP27A1	2.76	3.56	3.66	5.24	89.8551
ENSG00000235535	TRDN-AS1	2.56	3.08	3.79	4.86	89.8438
ENSG00000114767	RRP9	6.02	6.98	9.53	11.42	89.701
ENSG00000264558	AC015674,1	38.73	55.5	55.83	73.4	89.5172
ENSG00000136379	ABHD17C	6.67	8.3	9.07	12.62	89.2054
ENSG00000043355	ZIC2	45.55	66.35	80.71	86.07	88.9572
ENSG00000268069	AC004466,1	0.71	0.81	0.83	1.34	88.7324
ENSG00000234332	BCAS2P2	1.06	1.13	1.21	2	88.6792
ENSG00000203362	POLH-AS1	0.61	0.87	0.9	1.15	88.5246
ENSG00000153993	SEMA3D	1.04	1.32	1.56	1.96	88.4615
ENSG00000147679	UTP23	6.16	6.28	7.14	11.59	88.1494
ENSG00000276002	Metazoa_SRP	1.34	1.37	2.02	2.52	88.0597
ENSG00000229520	LINC00404	1.94	2.49	2.52	3.64	87.6289
ENSG00000178764	ZHX2	4.68	6.37	6.88	8.78	87.6068
ENSG00000136279	DBNL	14.97	18.56	20.64	28.07	87.5084
ENSG00000144118	RALB	15.15	20.16	23.07	28.36	87.1947
ENSG00000187866	FAM122A	1.88	2.54	2.78	3.51	86.7021
ENSG00000232044	SILC1	5.22	7.21	7.6	9.73	86.3985
ENSG00000286132	AC022415,2	1.9	2.24	2.58	3.54	86.3158
ENSG00000242086	MUC20-OT1	5.23	5.36	6.66	9.72	85.8509
ENSG00000160888	IER2	13.67	19.05	21.96	25.38	85.662
ENSG00000274779	NOMO1	17.86	22.05	25.25	33.14	85.5543
ENSG00000132967	HMGB1P5	52.23	57.71	59.61	96.91	85.5447
ENSG00000183337	BCOR	16.33	23.65	26.76	30.29	85.4868
ENSG00000187800	PEAR1	0.62	0.81	0.95	1.15	85.4839
ENSG00000105325	FZR1	9.47	12.03	13.79	17.55	85.3221
ENSG00000141519	CCDC40	5.58	6.96	8.17	10.34	85.3047
ENSG00000136478	TEX2	4.06	6.26	7.33	7.52	85.2217
ENSG00000278087	NOMO3	7.36	8.48	12.02	13.58	84.5109
ENSG00000172831	CES2	8.93	12.18	15.09	16.47	84.4345
ENSG00000179314	WSCD1	11.74	12.2	15.26	21.62	84.1567
ENSG00000239887	C1orf226	2.65	3.73	4	4.88	84.1509
ENSG00000131018	SYNE1	6.91	8.91	10.77	12.72	84.081
ENSG00000174498	IGDCC3	51.92	57.14	66.24	95.43	83.802
ENSG00000140743	CDR2	4.74	5.31	5.84	8.71	83.7553
ENSG00000273447	AC004067,1	1.71	2.36	2.37	3.14	83.6257
ENSG00000076716	GPC4	19.87	29.29	34.78	36.48	83.5934
ENSG00000143341	HMCN1	4.41	5.91	7.02	8.09	83.4467
ENSG00000156103	MMP16	10.24	13.23	14.46	18.78	83.3984
ENSG00000053438	NNAT	23.49	34.86	41.87	43.06	83.312
ENSG00000144724	PTPRG	18.7	28	31.37	34.27	83.262
ENSG00000160392	C19orf47	4.17	4.46	6.94	7.64	83.2134
ENSG00000227331	RPL7AP22	0.77	0.78	1.1	1.41	83.1169
ENSG00000247416	AP000802,1	0.77	0.97	1.01	1.41	83.1169
ENSG00000174306	ZHX3	2.68	3.99	4.15	4.9	82.8358
ENSG00000240184	PCDHGC3	14.07	19.4	22.27	25.71	82.7292
ENSG00000035862	TIMP2	23.7	34.81	39.32	43.3	82.7004
ENSG00000260914	AC026464,4	9.18	12.9	16.23	16.77	82.6797
ENSG00000224243	SOX1-OT	4.42	4.99	5.15	8.06	82.3529
ENSG00000148948	LRRC4C	2.21	2.67	2.98	4.03	82.3529
ENSG00000165632	TAF3	2.94	3.63	3.95	5.36	82.3129
ENSG00000196141	SPATS2L	20.73	26.62	32.03	37.75	82.1032
ENSG00000163964	PIGX	8.67	10.63	10.97	15.78	82.0069
ENSG00000171791	BCL2	3.49	3.86	4.22	6.35	81.9484
ENSG00000165259	HDX	2.92	4.29	5.23	5.31	81.8493
ENSG00000185885	IFITM1	27.15	36.24	44.82	49.37	81.8416
ENSG00000272288	AL451165,2	1.74	3.06	3.12	3.16	81.6092
ENSG00000265882	RN7SL73P	3.74	3.86	5.57	6.79	81.5508
ENSG00000174010	KLHL15	3.88	4.56	4.75	7.04	81.4433
ENSG00000146950	SHROOM2	4.7	7.14	7.8	8.52	81.2766
ENSG00000165916	PSMC3	69.31	82.5	97.32	125.58	81.186
ENSG00000169862	CTNND2	12.26	17.45	21.46	22.2	81.0767
ENSG00000243406	MRPS31P5	4.7	5.75	6.09	8.51	81.0638
ENSG00000178921	PFAS	15.88	17.21	17.87	28.74	80.9824
ENSG00000198746	GPATCH3	2.67	3.53	4.15	4.83	80.8989
ENSG00000103174	NAGPA	1.78	2.02	2.08	3.22	80.8989
ENSG00000267127	AC090360,1	0.94	1.18	1.2	1.7	80.8511
ENSG00000100280	AP1B1	16.86	22.81	25.37	30.49	80.8422
ENSG00000005810	MYCBP2	13.37	14.26	18.16	24.13	80.4787
ENSG00000283192	AC007383,6	1.02	1.33	1.37	1.84	80.3922
ENSG00000227946	AC007383,1	1.02	1.33	1.37	1.84	80.3922
ENSG00000232000	CLCN3P1	0.56	0.68	0.8	1.01	80.3571
ENSG00000261490	AC005674,1	0.81	1	1.14	1.46	80.2469
ENSG00000214655	ZSWIM8	11.74	11.97	15	21.13	79.983
ENSG00000112531	QKI	99.11	108.68	131.85	178.37	79.9717
ENSG00000138835	RGS3	12.72	15.82	16.78	22.87	79.7956
ENSG00000040531	CTNS	4.4	4.6	7.15	7.91	79.7727
ENSG00000272077	AC124045,1	1.08	1.47	1.48	1.94	79.6296
ENSG00000281102	AC092046,2	1.08	1.47	1.48	1.94	79.6296
ENSG00000278488	NAPRT	0.93	1.2	1.56	1.67	79.5699
ENSG00000141858	SAMD1	18.17	20.49	22.86	32.62	79.5267
ENSG00000253764	AC019257,1	1.25	1.43	1.71	2.24	79.2
ENSG00000176896	TCEANC	1.2	1.63	1.9	2.15	79.1667
ENSG00000224975	INE1	2.39	2.56	2.73	4.28	79.0795
ENSG00000111879	FAM184A	4.96	5.84	6.32	8.88	79.0323
ENSG00000108175	ZMIZ1	22.16	28.05	35.07	39.65	78.926
ENSG00000183955	KMT5A	16.94	22.84	26.34	30.31	78.9256
ENSG00000103966	EHD4	2.75	2.81	3.52	4.92	78.9091
ENSG00000079819	EPB41L2	28.81	29.84	30.61	51.51	78.7921
ENSG00000141696	P3H4	8.92	11.01	14.14	15.94	78.6996
ENSG00000131409	LRRC4B	9.93	14.22	15.92	17.74	78.6506
ENSG00000008256	CYTH3	6.14	7.64	9.82	10.96	78.5016
ENSG00000170390	DCLK2	10.62	13.96	15.33	18.95	78.4369
ENSG00000141522	ARHGDIA	76.27	100.66	119.24	135.95	78.2483
ENSG00000285972	CERNA2	1.23	1.25	1.38	2.19	78.0488
ENSG00000176014	TUBB6	40.35	44.29	57.39	71.82	77.9926
ENSG00000082438	COBLL1	2.88	3.57	4.29	5.12	77.7778
ENSG00000073712	FERMT2	29.59	33.89	41.99	52.6	77.7628
ENSG00000102385	DRP2	0.85	0.99	1.04	1.51	77.6471
ENSG00000242028	HYPK	3.53	5.09	5.67	6.27	77.6204
ENSG00000076928	ARHGEF1	5.44	5.94	6.68	9.65	77.3897
ENSG00000254481	PTP4A2P2	1.1	1.3	1.79	1.95	77.2727
ENSG00000281917	SLC16A1	4.89	5.29	5.51	8.66	77.0961
ENSG00000128536	CDHR3	1.48	1.63	1.78	2.62	77.027
ENSG00000198342	ZNF442	3.48	3.83	5.3	6.16	77.0115
ENSG00000101680	LAMA1	33.84	43.36	49.96	59.9	77.0095
ENSG00000174238	PITPNA	22.09	26.32	27.39	39.1	77.0032
ENSG00000147065	MSN	47.8	60.15	61.85	84.59	76.9665
ENSG00000176105	YES1	26.6	29.04	34.1	46.99	76.6541
ENSG00000198142	SOWAHC	4.01	5.32	5.4	7.08	76.5586
ENSG00000235499	AC073046,1	3.73	4.55	5.2	6.58	76.4075
ENSG00000100417	PMM1	6.06	6.4	8.67	10.69	76.4026
ENSG00000145349	CAMK2D	15.32	17.59	21.08	26.99	76.1749
ENSG00000259488	AC023355,1	1.13	1.6	1.61	1.99	76.1062
ENSG00000100336	APOL4	1.2	1.21	1.64	2.11	75.8333
ENSG00000105248	YJU2	5.74	5.94	7.4	10.09	75.784
ENSG00000230269	LINC02525	1.27	1.29	1.45	2.23	75.5906
ENSG00000230565	ZNF32-AS2	0.86	1.05	1.2	1.51	75.5814
ENSG00000282033	AC074387,1	1.02	1.28	1.68	1.79	75.4902
ENSG00000232804	HSPA1B	3.46	4.75	4.81	6.07	75.4335
ENSG00000149150	SLC43A1	0.57	0.7	0.71	1	75.4386
ENSG00000142330	CAPN10	3.64	4.38	4.58	6.37	75
ENSG00000233622	CYP2T1P	0.72	0.85	0.94	1.26	75
ENSG00000130816	DNMT1	47.85	54.46	63.63	83.69	74.9007
ENSG00000205476	CCDC85C	8.8	9.74	10.24	15.39	74.8864
ENSG00000107164	FUBP3	19.05	22.11	22.51	33.29	74.7507
ENSG00000113734	BNIP1	4.71	6.08	6.5	8.23	74.7346
ENSG00000162946	DISC1	1.82	2.39	2.63	3.18	74.7253
ENSG00000147576	ADHFE1	0.75	0.82	0.92	1.31	74.6667
ENSG00000103227	LMF1	4.73	6.15	6.32	8.26	74.63
ENSG00000286789	AL161645,2	2.2	2.7	2.8	3.84	74.5455
ENSG00000064393	HIPK2	16.31	22.97	24.66	28.44	74.3716
ENSG00000015676	NUDCD3	18.28	25.48	29.32	31.85	74.2341
ENSG00000162639	HENMT1	2.86	3.58	3.94	4.98	74.1259
ENSG00000086619	ERO1B	1.77	2.38	2.87	3.08	74.0113
ENSG00000101400	SNTA1	1.52	2.06	2.57	2.64	73.6842
ENSG00000271828	AC008937,3	0.76	0.8	1.15	1.32	73.6842
ENSG00000213397	HAUS7	12.34	14.05	15.54	21.43	73.6629
ENSG00000106266	SNX8	4.82	5.58	6.55	8.37	73.6515
ENSG00000137266	SLC22A23	7.31	9.85	9.89	12.69	73.5978
ENSG00000125952	MAX	19.6	19.79	27.67	34	73.4694
ENSG00000197128	ZNF772	5.08	5.96	6.17	8.81	73.4252
ENSG00000277972	CISD3	1.46	1.76	2.25	2.53	73.2877
ENSG00000259315	ACTG1P17	0.86	0.88	0.92	1.49	73.2558
ENSG00000275911	NDE1	12	14.06	18.02	20.78	73.1667
ENSG00000087266	SH3BP2	7.83	9.09	9.95	13.55	73.0524
ENSG00000217555	CKLF	14.95	18.08	22.9	25.87	73.0435
ENSG00000121210	TMEM131L	7.51	9.08	9.69	12.99	72.9694
ENSG00000130052	STARD8	1.48	1.76	2.06	2.56	72.973
ENSG00000196507	TCEAL3	5.57	9.25	9.34	9.63	72.8905
ENSG00000034693	PEX3	4.32	4.64	5.57	7.46	72.6852
ENSG00000151491	EPS8	13.31	15.09	17.97	22.98	72.6521
ENSG00000164574	GALNT10	6.87	9.61	11.06	11.86	72.6346
ENSG00000213859	KCTD11	0.91	1.13	1.36	1.57	72.5275
ENSG00000288399	KCTD11	0.91	1.13	1.36	1.57	72.5275
ENSG00000148481	MINDY3	8.04	9.91	11.77	13.87	72.5124
ENSG00000149294	NCAM1	16.69	23.77	25.85	28.79	72.4985
ENSG00000135862	LAMC1	75.19	95.94	112.58	129.6	72.3633
ENSG00000275481	AC025031,4	0.76	0.8	0.85	1.31	72.3684
ENSG00000204469	PRRC2A	1.66	1.7	1.89	2.86	72.2892
ENSG00000104368	PLAT	5.07	5.73	6.72	8.73	72.1893
ENSG00000139800	ZIC5	14.41	19.93	21.22	24.81	72.1721
ENSG00000169946	ZFPM2	5.08	6.9	7.71	8.74	72.0472
ENSG00000005189	REXO5	3.97	4.09	5.34	6.83	72.0403
ENSG00000196371	FUT4	1.07	1.12	1.35	1.84	71.9626
ENSG00000136141	LRCH1	3.92	5.15	5.66	6.74	71.9388
ENSG00000074047	GLI2	8.08	9.54	10.98	13.89	71.9059
ENSG00000164330	EBF1	4.97	5.34	8.19	8.54	71.831
ENSG00000173465	ZNRD2	9.01	11.37	13.54	15.48	71.8091
ENSG00000145736	GTF2H2	4.14	5.4	5.43	7.11	71.7391
ENSG00000175895	PLEKHF2	2.32	2.93	3.54	3.98	71.5517
ENSG00000285460	BCAR1	4.79	5.99	7.84	8.21	71.3987
ENSG00000083444	PLOD1	11.7	13.81	16.59	20.04	71.2821
ENSG00000078487	ZCWPW1	0.73	1.06	1.11	1.25	71.2329
ENSG00000144840	RABL3	9.88	10.33	11.7	16.9	71.0526
ENSG00000168917	SLC35G2	3.1	4.08	4.29	5.3	70.9677
ENSG00000064651	SLC12A2	9.01	10.75	11.78	15.4	70.9212
ENSG00000135506	OS9	26.42	37.15	37.16	45.11	70.7419
ENSG00000163064	EN1	1.5	2.22	2.43	2.56	70.6667
ENSG00000136158	SPRY2	49.98	64.86	71.37	85.25	70.5682
ENSG00000056972	TRAF3IP2	2.54	3.26	4.19	4.33	70.4724
ENSG00000082512	TRAF5	5.46	6.86	7.69	9.3	70.3297
ENSG00000213020	ZNF611	6.89	7.46	7.51	11.73	70.2467
ENSG00000269743	SLC25A53	3.83	4.58	5.21	6.52	70.235
ENSG00000230911	PPIHP1	0.67	0.89	0.92	1.14	70.1493
ENSG00000081913	PHLPP1	9.84	11.62	11.68	16.74	70.122
ENSG00000250366	TUNAR	2.23	2.79	3.07	3.79	69.9552
ENSG00000151353	TMEM18	8.18	8.95	10.89	13.9	69.9267
ENSG00000170035	UBE2E3	85.8	106.71	125.06	145.71	69.8252
ENSG00000198648	STK39	12.85	16.33	19.18	21.82	69.8054
ENSG00000089057	SLC23A2	3.86	4.75	4.91	6.55	69.6891
ENSG00000119471	HSDL2	7.41	9	10.57	12.57	69.6356
ENSG00000034533	ASTE1	2.46	2.88	3.73	4.17	69.5122
ENSG00000244479	OR2A1-AS1	3.41	4.78	4.84	5.78	69.5015
ENSG00000146072	TNFRSF21	12.61	14.86	20.49	21.33	69.1515
ENSG00000168779	SHOX2	2.91	4.58	4.66	4.92	69.0722
ENSG00000224897	POT1-AS1	1.06	1.36	1.46	1.79	68.8679
ENSG00000288516	PRKACA	17.43	23.34	28.19	29.43	68.8468
ENSG00000287038	AL162388,2	0.93	1.46	1.54	1.57	68.8172
ENSG00000144619	CNTN4	3.61	4.51	4.66	6.09	68.6981
ENSG00000087074	PPP1R15A	8.05	12.13	12.15	13.58	68.6957
ENSG00000182551	ADI1	11.96	14.05	16.9	20.17	68.6455
ENSG00000134352	IL6ST	11.05	16.14	16.6	18.63	68.5973
ENSG00000131725	WDR44	4.41	5.26	5.97	7.43	68.4807
ENSG00000131381	RBSN	7.2	9.27	9.32	12.13	68.4722
ENSG00000148935	GAS2	2.44	2.85	3.27	4.11	68.4426
ENSG00000133401	PDZD2	1.51	2.12	2.16	2.54	68.2119
ENSG00000174028	FAM3C2P	11.29	16.59	18.28	18.99	68.2019
ENSG00000187837	H1-2	784.5	935.72	1084.76	1318.74	68.0994
ENSG00000152217	SETBP1	8.92	10.88	11.26	14.97	67.8251
ENSG00000125386	FAM193A	10.59	13.67	14.44	17.77	67.7998
ENSG00000226916	WDR46	5.62	7.57	7.98	9.43	67.7936
ENSG00000204221	WDR46	5.62	7.57	7.98	9.43	67.7936
ENSG00000260032	NORAD	56.56	75.65	76.96	94.9	67.7864
ENSG00000118922	KLF12	11.39	15.24	16.56	19.11	67.7788
ENSG00000110080	ST3GAL4	6.43	6.57	8.13	10.77	67.4961
ENSG00000155858	LSM11	2.43	2.62	3.05	4.07	67.4897
ENSG00000124783	SSR1	25.33	29.48	35.06	42.4	67.3904
ENSG00000130764	LRRC47	11.67	12.62	13.44	19.53	67.3522
ENSG00000203952	CCDC160	13.61	13.73	16.56	22.77	67.3035
ENSG00000277270	AL160412,1	1.1	1.31	1.39	1.84	67.2727
ENSG00000206357	NELFE	2.93	3.95	4.41	4.9	67.2355
ENSG00000231044	NELFE	2.93	3.95	4.41	4.9	67.2355
ENSG00000229363	NELFE	2.93	3.95	4.41	4.9	67.2355
ENSG00000233801	NELFE	2.93	3.95	4.41	4.9	67.2355
ENSG00000206268	NELFE	2.93	3.95	4.41	4.9	67.2355
ENSG00000101871	MID1	15.73	19.71	23.08	26.3	67.1964
ENSG00000019485	PRDM11	2.74	3.19	3.71	4.58	67.1533
ENSG00000278175	GLIDR	8.36	11.55	12.09	13.97	67.1053
ENSG00000196646	ZNF136	4.1	4.97	4.98	6.85	67.0732
ENSG00000103647	CORO2B	9.89	14.88	16.36	16.51	66.9363
ENSG00000100034	PPM1F	5.56	6.65	7.97	9.28	66.9065
ENSG00000197620	EOLA1	3.77	4.48	4.65	6.29	66.8435
ENSG00000119720	NRDE2	6.6	6.63	8.87	11.01	66.8182
ENSG00000196453	ZNF777	3.88	5.13	5.3	6.47	66.7526
ENSG00000263238	CTSO	1.77	2.55	2.81	2.95	66.6667
ENSG00000164100	NDST3	1.11	1.59	1.8	1.85	66.6667
ENSG00000198354	DCAF12L2	0.6	0.76	0.97	1	66.6667
ENSG00000101670	LIPG	11.41	14.15	17.37	19.01	66.6082
ENSG00000140577	CRTC3	8.47	11.32	11.58	14.1	66.4699
ENSG00000011052	NME1-NME2	1.34	1.71	2.07	2.23	66.4179
ENSG00000174013	FBXO45	4.64	5.9	5.94	7.72	66.3793
ENSG00000077235	GTF3C1	24.81	30.92	31.31	41.27	66.3442
ENSG00000013619	MAMLD1	0.86	1.33	1.42	1.43	66.2791
ENSG00000134278	SPIRE1	6.64	8.29	9.94	11.04	66.2651
ENSG00000111237	VPS29	40.13	53.66	55.78	66.72	66.2597
ENSG00000227372	TP73-AS1	6.43	8.22	9.99	10.69	66.2519
ENSG00000246334	PRR7-AS1	2.45	2.74	3.35	4.07	66.1224
ENSG00000110013	SIAE	2.18	3	3.37	3.62	66.055
ENSG00000206432	TMEM200C	4.21	6.34	6.53	6.99	66.0333
ENSG00000167460	TPM4	146.09	164.45	190.56	242.29	65.8498
ENSG00000111052	LIN7A	4.09	5.99	6.44	6.78	65.7702
ENSG00000272325	NUDT3	14.45	18.25	18.73	23.95	65.7439
ENSG00000061936	SFSWAP	13.72	15.53	16.72	22.74	65.7434
ENSG00000037474	NSUN2	17.53	20.55	21.24	29.05	65.7159
ENSG00000267191	AC006213,3	0.7	0.71	0.78	1.16	65.7143
ENSG00000114948	ADAM23	10.33	12.04	13.2	17.11	65.6341
ENSG00000156521	TYSND1	2.24	2.43	2.52	3.71	65.625
ENSG00000185630	PBX1	31.4	39.26	43.04	51.97	65.5096
ENSG00000095321	CRAT	5.15	7.62	8.01	8.52	65.4369
ENSG00000197774	EME2	1.27	1.77	1.8	2.1	65.3543
ENSG00000166341	DCHS1	13.23	17.85	18.97	21.87	65.3061
ENSG00000105379	ETFB	15.1	16.91	18.28	24.96	65.298
ENSG00000101608	MYL12A	96.46	109.5	136.02	159.34	65.1876
ENSG00000172748	ZNF596	4.79	6.64	7.13	7.91	65.1357
ENSG00000108312	UBTF	22.64	30.31	31.18	37.37	65.0618
ENSG00000184164	CRELD2	8.97	10.31	14.3	14.8	64.9944
ENSG00000141994	DUS3L	11.64	13.55	14.36	19.2	64.9485
ENSG00000183597	TANGO2	3.28	3.59	4.5	5.41	64.939
ENSG00000257950	P2RX5-TAX1BP3	0.74	0.89	0.98	1.22	64.8649
ENSG00000107862	GBF1	15.06	20.56	21.07	24.81	64.741
ENSG00000008083	JARID2	17.29	26.61	26.85	28.48	64.7195
ENSG00000180867	PDIA3P1	1.7	2.29	2.4	2.8	64.7059
ENSG00000166886	NAB2	8.81	10.06	10.09	14.51	64.6992
ENSG00000172534	HCFC1	25.3	28.83	32.99	41.66	64.664
ENSG00000002822	MAD1L1	2.57	3.21	3.44	4.23	64.5914
ENSG00000161835	TAMALIN	2.4	2.72	2.8	3.95	64.5833
ENSG00000107282	APBA1	1.27	1.56	1.66	2.09	64.5669
ENSG00000145715	RASA1	13.22	14.88	15.41	21.75	64.5234
ENSG00000110880	CORO1C	56.15	62.86	68.03	92.35	64.4702
ENSG00000101868	POLA1	24.16	24.25	25.56	39.73	64.4454
ENSG00000075945	KIFAP3	8.24	11.29	12.73	13.55	64.4417
ENSG00000147459	DOCK5	2.86	3.72	4.24	4.7	64.3357
ENSG00000183621	ZNF438	1.43	1.55	1.93	2.35	64.3357
ENSG00000130511	SSBP4	36.58	38.03	40.45	60.1	64.2974
ENSG00000166025	AMOTL1	19.38	23.33	24.44	31.84	64.2931
ENSG00000214717	ZBED1	7.95	9.61	11.5	13.06	64.2767
ENSG00000080603	SRCAP	15.59	20.1	20.12	25.61	64.272
ENSG00000111412	SPRING1	10.5	13.31	14.11	17.22	64
ENSG00000197928	ZNF677	9.2	10.64	10.98	15.08	63.913
ENSG00000060762	MPC1	9.08	10.77	13.51	14.88	63.8767
ENSG00000274565	AC080038,1	0.94	1.1	1.21	1.54	63.8298
ENSG00000140022	STON2	15.86	21.23	21.6	25.98	63.8083
ENSG00000143641	GALNT2	16.62	23.06	23.37	27.19	63.5981
ENSG00000169855	ROBO1	30.06	30.49	31.2	49.16	63.5396
ENSG00000186575	NF2	10.88	14.84	16.49	17.79	63.511
ENSG00000166086	JAM3	35.65	49.39	50.75	58.27	63.4502
ENSG00000159082	SYNJ1	2.16	3.09	3.38	3.53	63.4259
ENSG00000285250	MSRA	2.57	2.84	3.63	4.2	63.4241
ENSG00000151458	ANKRD50	8.3	11.2	11.44	13.55	63.253
ENSG00000002586	CD99	69.46	77.4	98.4	113.32	63.1443
ENSG00000159840	ZYX	13.88	16.68	22.61	22.64	63.1124
ENSG00000285443	ZYX	13.88	16.68	22.61	22.64	63.1124
ENSG00000102935	ZNF423	24.56	33.04	33.6	40.06	63.1107
ENSG00000137478	FCHSD2	10.71	12.42	15.08	17.45	62.9318
ENSG00000176788	BASP1	64.09	92.31	97.14	104.42	62.9271
ENSG00000066933	MYO9A	8.68	10.99	11.57	14.14	62.9032
ENSG00000108819	PPP1R9B	2.77	3.07	3.3	4.51	62.8159
ENSG00000258732	AC025884,1	10.19	12.44	15.91	16.59	62.8067
ENSG00000162944	RFTN2	7.47	10.83	11.04	12.16	62.7845
ENSG00000198373	WWP2	8.92	13.23	13.3	14.52	62.7803
ENSG00000166444	DENND2B	22.48	30.89	31.32	36.59	62.7669
ENSG00000101040	ZMYND8	17.64	20.27	21.18	28.7	62.6984
ENSG00000113141	IK	23.15	28.32	30.36	37.66	62.6782
ENSG00000150760	DOCK1	17.33	19.09	20.37	28.19	62.6659
ENSG00000129680	MAP7D3	4.52	5.5	5.71	7.35	62.6106
ENSG00000135521	LTV1	12.27	13.71	15.39	19.95	62.5917
ENSG00000221923	ZNF880	5.45	6.8	7.6	8.86	62.5688
ENSG00000087269	NOP14	8.44	9.04	9.79	13.72	62.5592
ENSG00000136631	VPS45	18.82	22.88	25.42	30.59	62.5399
ENSG00000161904	LEMD2	13.93	16.11	18.07	22.63	62.4551
ENSG00000100109	TFIP11	7.53	8.43	9.36	12.23	62.417
ENSG00000196814	MVB12B	16.85	19.15	20.87	27.34	62.2552
ENSG00000136040	PLXNC1	3.55	4.36	4.93	5.76	62.2535
ENSG00000111300	NAA25	11.41	11.58	12.87	18.51	62.2261
ENSG00000136819	C9orf78	12.52	17.65	19.26	20.31	62.2204
ENSG00000277292	PIP4K2B	11.53	15.36	16.8	18.7	62.1856
ENSG00000276293	PIP4K2B	11.53	15.36	16.8	18.7	62.1856
ENSG00000174775	HRAS	11.34	14.33	16.98	18.39	62.1693
ENSG00000277118	Metazoa_SRP	1.4	1.66	2.01	2.27	62.1429
ENSG00000198783	ZNF830	5.07	5.78	6.95	8.22	62.1302
ENSG00000156671	SAMD8	4.17	5.52	5.77	6.76	62.1103
ENSG00000112902	SEMA5A	10.14	10.73	11.72	16.43	62.0316
ENSG00000085644	ZNF213	2.7	3.67	3.8	4.37	61.8519
ENSG00000108349	CASC3	30.11	36.63	37.51	48.71	61.7735
ENSG00000123159	GIPC1	18.77	22.19	26.89	30.34	61.6409
ENSG00000100605	ITPK1	4.69	5.64	5.9	7.58	61.6205
ENSG00000272941	AC083862,1	0.99	1.12	1.14	1.6	61.6162
ENSG00000056487	PHF21B	10.18	12.48	13.17	16.45	61.5914
ENSG00000166170	BAG5	11.11	13.06	14.91	17.95	61.5662
ENSG00000101812	H2BW2	0.78	0.89	0.96	1.26	61.5385
ENSG00000198961	PJA2	21.78	28.29	28.51	35.18	61.5243
ENSG00000117758	STX12	6.77	8.99	9.44	10.93	61.4476
ENSG00000259342	AC025580,1	3.16	3.59	3.99	5.1	61.3924
ENSG00000139910	NOVA1	23.76	29.73	32.38	38.33	61.3215
ENSG00000137285	TUBB2B	171.5	238.65	246.28	276.39	61.1603
ENSG00000160799	CCDC12	13.47	15.9	16.3	21.69	61.0245
ENSG00000124570	SERPINB6	14.68	21.29	22.23	23.63	60.9673
ENSG00000177728	TMEM94	16.83	21.11	25.38	27.09	60.9626
ENSG00000091436	MAP3K20	7.72	7.89	9.14	12.42	60.8808
ENSG00000168646	AXIN2	13.44	15.68	18.84	21.62	60.8631
ENSG00000123191	ATP7B	5.44	6.61	6.78	8.75	60.8456
ENSG00000151135	TMEM263	10.92	14.5	14.59	17.56	60.8059
ENSG00000233024	NPIPA9	11.29	13.8	17.11	18.15	60.7617
ENSG00000180957	PITPNB	26.75	31.46	31.91	43	60.7477
ENSG00000225234	TRAPPC12-AS1	0.84	0.96	1.07	1.35	60.7143
ENSG00000196159	FAT4	7.38	7.85	8.25	11.86	60.7046
ENSG00000189306	RRP7A	10.21	11.19	12.72	16.4	60.6268
ENSG00000179403	VWA1	2.92	3.31	3.87	4.69	60.6164
ENSG00000118855	MFSD1	5.15	5.67	7.2	8.27	60.5825
ENSG00000179115	FARSA	12.93	14.73	19.37	20.76	60.5568
ENSG00000146094	DOK3	0.71	0.78	0.99	1.14	60.5634
ENSG00000153395	LPCAT1	4.74	5.95	6.65	7.61	60.5485
ENSG00000117481	NSUN4	5.22	5.79	6.52	8.38	60.5364
ENSG00000087191	PSMC5	59.85	68.53	76.12	96.03	60.4511
ENSG00000113441	LNPEP	5.7	5.87	6.28	9.14	60.3509
ENSG00000155254	MARVELD1	9.43	11.76	13.52	15.12	60.3393
ENSG00000104129	DNAJC17	13.3	13.38	16.98	21.32	60.3008
ENSG00000198917	SPOUT1	8.34	8.71	10.03	13.36	60.1918
ENSG00000105419	MEIS3	18.36	19.95	21.47	29.39	60.0763
ENSG00000275079	LPCAT1	24.07	27.77	35.62	38.53	60.0748
ENSG00000101236	RNF24	7.75	8.38	9.07	12.4	60
ENSG00000119042	SATB2	3.35	3.83	4.38	5.36	60
ENSG00000005700	IBTK	5.51	6.79	7.01	8.81	59.8911
ENSG00000283068	IBTK	5.51	6.79	7.01	8.81	59.8911
ENSG00000133835	HSD17B4	53.64	55.55	55.95	85.76	59.8807
ENSG00000141873	SLC39A3	7.4	9.16	11.38	11.83	59.8649
ENSG00000121350	PYROXD1	4.16	5.78	5.99	6.65	59.8558
ENSG00000197043	ANXA6	50.77	59.96	72.42	81.12	59.7794
ENSG00000055609	KMT2C	14.01	16.54	16.73	22.38	59.743
ENSG00000196937	FAM3C	13.12	14.53	15.96	20.94	59.6037
ENSG00000141524	TMC6	5.99	7.32	7.79	9.56	59.5993
ENSG00000083290	ULK2	6.01	8.45	9.53	9.59	59.5674
ENSG00000101928	MOSPD1	5.06	5.18	5.97	8.07	59.4862
ENSG00000147027	TMEM47	8.71	9.58	9.66	13.89	59.4719
ENSG00000107937	GTPBP4	19.51	23.02	23.89	31.1	59.4054
ENSG00000114779	ABHD14B	1.33	1.52	1.75	2.12	59.3985
ENSG00000080608	PUM3	19.39	19.49	22.02	30.9	59.3605
ENSG00000003249	DBNDD1	3.05	4.34	4.61	4.86	59.3443
ENSG00000108829	LRRC59	19.56	21.76	22.72	31.16	59.3047
ENSG00000276005	AC138749,8	1.72	1.79	1.95	2.74	59.3023
ENSG00000133612	AGAP3	15.46	18.22	20.59	24.62	59.2497
ENSG00000253079	NRON	0.76	0.97	0.99	1.21	59.2105
ENSG00000250462	LRRC37BP1	7.09	9.79	10.58	11.28	59.0973
ENSG00000145220	LYAR	8.2	8.97	11.6	13.04	59.0244
ENSG00000111652	COPS7A	9.26	10.39	12.44	14.72	58.9633
ENSG00000250616	AC012645,1	1.29	1.37	1.5	2.05	58.9147
ENSG00000230797	YY2	0.73	0.84	0.96	1.16	58.9041
ENSG00000004866	ST7	8.88	10.2	11.25	14.11	58.8964
ENSG00000160818	GPATCH4	10.04	10.47	10.56	15.95	58.8645
ENSG00000121005	CRISPLD1	31.09	31.72	41.77	49.37	58.797
ENSG00000111647	UHRF1BP1L	7.45	9.24	9.76	11.83	58.7919
ENSG00000131873	CHSY1	16.84	23.99	25.44	26.74	58.7886
ENSG00000162073	PAQR4	9.9	12.01	14.1	15.72	58.7879
ENSG00000114030	KPNA1	23.6	27.42	28.85	37.47	58.7712
ENSG00000106244	PDAP1	36.23	48.79	51.73	57.52	58.7635
ENSG00000136444	RSAD1	7.15	9.3	9.51	11.35	58.7413
ENSG00000204410	MSH5	4.89	5.34	7.43	7.76	58.6912
ENSG00000231113	AL035587,1	1.45	1.54	1.9	2.3	58.6207
ENSG00000137841	PLCB2	2.24	2.25	3.3	3.55	58.4821
ENSG00000143845	ETNK2	2.02	2.2	2.39	3.2	58.4158
ENSG00000154240	CEP112	9.97	11.52	13.86	15.79	58.3751
ENSG00000198894	CIPC	9.32	11.03	12.63	14.76	58.3691
ENSG00000258410	AC087386,1	2.33	2.6	2.92	3.69	58.3691
ENSG00000157654	PALM2AKAP2	31.44	38.06	40.59	49.78	58.3333
ENSG00000174446	SNAPC5	7.75	9.16	12.1	12.27	58.3226
ENSG00000100266	PACSIN2	13.26	15.12	16.16	20.99	58.2956
ENSG00000100029	PES1	19.18	20.76	21.3	30.36	58.2899
ENSG00000163075	CFAP221	3.74	4.14	4.77	5.92	58.2888
ENSG00000140931	CMTM3	22.41	24.19	24.31	35.45	58.1883
ENSG00000137693	YAP1	39.59	46.25	48.93	62.6	58.1207
ENSG00000073111	MCM2	52.39	55.06	63.41	82.82	58.0836
ENSG00000154832	CXXC1	9.28	9.34	10.9	14.67	58.0819
ENSG00000072134	EPN2	14.91	16.05	21.86	23.56	58.0148
ENSG00000196810	CTBP1-DT	3.78	4.29	4.77	5.97	57.9365
ENSG00000143870	PDIA6	101.54	111.27	122.74	160.22	57.79
ENSG00000180104	EXOC3	10.06	11.68	13.67	15.87	57.7535
ENSG00000169047	IRS1	6.1	7.34	7.48	9.62	57.7049
ENSG00000116473	RAP1A	10.45	13.1	14.23	16.48	57.7033
ENSG00000130479	MAP1S	12.41	12.61	18	19.57	57.6954
ENSG00000122884	P4HA1	11.92	14.36	15.11	18.79	57.6342
ENSG00000179218	CALR	213.39	250.84	267.81	336.34	57.6175
ENSG00000095637	SORBS1	7.09	10.04	10.84	11.17	57.5458
ENSG00000179010	MRFAP1	88.27	108.21	117.66	138.96	57.4261
ENSG00000184743	ATL3	4.88	5.7	6.71	7.68	57.377
ENSG00000176619	LMNB2	17.96	20.2	20.62	28.26	57.3497
ENSG00000197694	SPTAN1	39.76	51.65	52.62	62.55	57.3189
ENSG00000283341	AC068205,2	1.03	1.04	1.17	1.62	57.2816
ENSG00000111860	CEP85L	3.79	4.31	4.4	5.96	57.2559
ENSG00000275779	NTAN1	11.58	14.23	16.93	18.21	57.2539
ENSG00000113761	ZNF346	10.78	12.02	13.13	16.95	57.2356
ENSG00000138071	ACTR2	64.43	77.27	83.57	101.3	57.2249
ENSG00000242852	ZNF709	3.62	4.53	4.82	5.69	57.1823
ENSG00000110906	KCTD10	28.26	35.89	41.57	44.41	57.1479
ENSG00000162373	BEND5	5.92	6.1	6.79	9.3	57.0946
ENSG00000028310	BRD9	15.03	16.93	18.04	23.61	57.0858
ENSG00000071127	WDR1	59.65	64.68	82.28	93.69	57.0662
ENSG00000178605	GTPBP6	12.22	13.52	15.9	19.19	57.0376
ENSG00000165244	ZNF367	4.39	4.66	5.63	6.89	56.9476
ENSG00000164465	DCBLD1	3.46	4.01	4.31	5.43	56.9364
ENSG00000156860	FBRS	11.19	12.64	13.62	17.56	56.9258
ENSG00000108946	PRKAR1A	59.83	78.02	90.35	93.87	56.8945
ENSG00000099219	ERMP1	4.08	4.51	4.65	6.4	56.8627
ENSG00000072062	PRKACA	13.95	16.1	16.4	21.88	56.8459
ENSG00000112658	SRF	9.38	10.47	11.8	14.71	56.823
ENSG00000163297	ANTXR2	18.55	21.81	24.8	29.09	56.8194
ENSG00000177045	SIX5	2.77	3.36	4.11	4.34	56.6787
ENSG00000270147	AC068620,2	0.76	0.84	0.95	1.19	56.5789
ENSG00000177732	SOX12	14.59	16.48	17.19	22.84	56.5456
ENSG00000152133	GPATCH11	3.47	4.67	4.8	5.43	56.4841
ENSG00000285540	AC022023,2	1.1	1.12	1.13	1.72	56.3636
ENSG00000275055	AC011468,5	1.35	1.37	1.76	2.11	56.2963
ENSG00000274349	ZNF658	3.34	4.11	4.22	5.22	56.2874
ENSG00000165757	JCAD	0.96	1.43	1.44	1.5	56.25
ENSG00000067208	EVI5	8.17	10.72	12.59	12.76	56.1812
ENSG00000111726	CMAS	17.48	20.09	20.64	27.29	56.1213
ENSG00000079313	REXO1	5.56	6.16	7.18	8.67	55.9353
ENSG00000167962	ZNF598	7.08	7.85	8.77	11.04	55.9322
ENSG00000140718	FTO	46.2	53.29	58.34	72.03	55.9091
ENSG00000213839	TMX2P1	5.39	6.58	6.9	8.4	55.8442
ENSG00000245711	NADK2-AS1	0.77	0.92	0.93	1.2	55.8442
ENSG00000163866	SMIM12	11.22	13.53	16.29	17.47	55.7041
ENSG00000152778	IFIT5	3.16	3.93	4.19	4.92	55.6962
ENSG00000196730	DAPK1	15.7	15.93	16.98	24.44	55.6688
ENSG00000136933	RABEPK	6.83	6.89	7.93	10.63	55.6369
ENSG00000276386	CNTNAP3P2	2.25	2.36	2.38	3.5	55.5556
ENSG00000108963	DPH1	6.86	6.94	8.21	10.67	55.5394
ENSG00000106608	URGCP	4.65	5.88	6.79	7.23	55.4839
ENSG00000259699	HMGB1P8	1.93	2.33	2.7	3	55.4404
ENSG00000125912	NCLN	8.27	8.49	10.68	12.85	55.3809
ENSG00000174705	SH3PXD2B	20.19	23.13	23.98	31.36	55.3244
ENSG00000150455	TIRAP	3.76	3.93	4.34	5.84	55.3191
ENSG00000164889	SLC4A2	17.02	20.61	25.87	26.43	55.2879
ENSG00000176533	GNG7	2.08	2.18	2.44	3.23	55.2885
ENSG00000077157	PPP1R12B	6.88	7.91	8.26	10.68	55.2326
ENSG00000130881	LRP3	8.27	8.92	9.25	12.83	55.1391
ENSG00000286305	AC004893,2	0.78	0.92	0.94	1.21	55.1282
ENSG00000154309	DISP1	7.95	8.37	10.08	12.33	55.0943
ENSG00000270757	HSPE1-MOB4	4.63	5.27	5.46	7.18	55.0756
ENSG00000181192	DHTKD1	11.07	12.48	14.16	17.16	55.0136
ENSG00000170832	USP32	9.29	11.11	11.25	14.4	55.0054
ENSG00000164742	ADCY1	4.17	4.43	5.19	6.46	54.9161
ENSG00000138698	RAP1GDS1	16.51	20.08	20.49	25.57	54.8758
ENSG00000172037	LAMB2	20.67	26.26	31.36	32.01	54.8621
ENSG00000070423	RNF126	11.46	12.72	14.71	17.74	54.7993
ENSG00000137076	TLN1	19.67	22.59	26.46	30.43	54.7026
ENSG00000188976	NOC2L	18.71	21.26	22.65	28.94	54.6766
ENSG00000166261	ZNF202	7.12	7.9	9.19	11.01	54.6348
ENSG00000213563	C8orf82	4.54	5.15	5.33	7.02	54.6256
ENSG00000054118	THRAP3	53.19	60.23	64	82.24	54.6155
ENSG00000254635	WAC-AS1	7.2	8.59	10.09	11.13	54.5833
ENSG00000266967	AARSD1	15.78	16.97	19.1	24.39	54.5627
ENSG00000197329	PELI1	15.14	18.38	21.48	23.39	54.4914
ENSG00000162129	CLPB	7.38	8.65	9.96	11.4	54.4715
ENSG00000196741	LINC01560	1.12	1.54	1.55	1.73	54.4643
ENSG00000149091	DGKZ	11.11	12.28	15.96	17.16	54.4554
ENSG00000197496	SLC2A10	2.83	3.39	3.49	4.37	54.417
ENSG00000213390	ARHGAP19	10.87	11.86	12.69	16.78	54.3698
ENSG00000171067	C11orf24	10.44	10.54	12.1	16.1	54.2146
ENSG00000144848	ATG3	14.74	17.52	19.94	22.73	54.2062
ENSG00000161149	TUBA3FP	1.79	2.35	2.63	2.76	54.1899
ENSG00000035928	RFC1	26.97	30.72	32.13	41.52	53.9488
ENSG00000164086	DUSP7	3.84	4.41	4.42	5.91	53.9063
ENSG00000215305	VPS16	7.31	9.03	10	11.25	53.8988
ENSG00000266933	AC005775,1	1.04	1.08	1.17	1.6	53.8462
ENSG00000166831	RBPMS2	14.64	14.96	17.53	22.52	53.8251
ENSG00000173020	GRK2	9.65	11.98	13.48	14.84	53.7824
ENSG00000129422	MTUS1	7.85	9.09	10.27	12.07	53.758
ENSG00000175029	CTBP2	33.01	35.6	42.91	50.74	53.711
ENSG00000140575	IQGAP1	18.09	22.13	25.2	27.8	53.6761
ENSG00000277283	AC004812,2	1.25	1.42	1.73	1.92	53.6
ENSG00000204859	ZBTB48	5.3	7.69	7.77	8.14	53.5849
ENSG00000109775	UFSP2	18.24	22.98	23.52	28.01	53.5636
ENSG00000232940	HCG25	2.26	2.54	2.62	3.47	53.5398
ENSG00000005889	ZFX	16.97	20.85	22.02	26.05	53.5062
ENSG00000276141	WHAMMP3	1.14	1.5	1.73	1.75	53.5088
ENSG00000156983	BRPF1	6.47	7.55	9.12	9.93	53.4776
ENSG00000171443	ZNF524	1.31	1.39	1.54	2.01	53.4351
ENSG00000171241	SHCBP1	8.46	9.04	9.64	12.98	53.4279
ENSG00000254377	MIR124-2HG	22.46	27.97	31.36	34.45	53.3838
ENSG00000140950	MEAK7	10.06	10.97	11.12	15.43	53.3797
ENSG00000197816	CCDC180	2.68	2.77	3.23	4.11	53.3582
ENSG00000261971	MMP25-AS1	1.69	1.7	1.88	2.59	53.2544
ENSG00000166598	HSP90B1	211.88	256.61	261.06	324.67	53.233
ENSG00000114867	EIF4G1	75.13	85.44	90.56	115.12	53.2277
ENSG00000143786	CNIH3	1.09	1.16	1.53	1.67	53.211
ENSG00000169018	FEM1B	14.25	16.27	17.92	21.83	53.193
ENSG00000087274	ADD1	61.03	71.76	83.01	93.48	53.1706
ENSG00000158292	GPR153	5.72	6.02	6.92	8.76	53.1469
ENSG00000105497	ZNF175	3.35	3.93	4.03	5.13	53.1343
ENSG00000135698	MPHOSPH6	25.98	30.8	33.01	39.77	53.0793
ENSG00000134001	EIF2S1	49.71	54.93	67.85	76.05	52.9873
ENSG00000221823	PPP3R1	21.99	24.9	27.47	33.64	52.9786
ENSG00000144711	IQSEC1	6.91	7.69	8.97	10.57	52.9667
ENSG00000121073	SLC35B1	28.18	29.92	34.27	43.1	52.9454
ENSG00000269604	AC005523,2	5.12	5.35	6.86	7.83	52.9297
ENSG00000105486	LIG1	27.37	31.22	32.52	41.84	52.8681
ENSG00000186001	LRCH3	21.38	23.62	28.58	32.68	52.8531
ENSG00000127948	POR	15.4	16.87	19.41	23.53	52.7922
ENSG00000106992	AK1	10.88	13.5	16.02	16.62	52.7574
ENSG00000141431	ASXL3	10.83	13.87	15.71	16.53	52.6316
ENSG00000127334	DYRK2	10.42	11.99	12.62	15.9	52.5912
ENSG00000196576	PLXNB2	17.26	22.5	24.87	26.33	52.5492
ENSG00000149231	CCDC82	15.62	17.01	19.39	23.81	52.4328
ENSG00000109929	SC5D	29.37	31.35	37.74	44.75	52.3664
ENSG00000001167	NFYA	13.36	15.94	16.91	20.35	52.3204
ENSG00000156709	AIFM1	12.29	12.98	13.81	18.72	52.319
ENSG00000148337	CIZ1	35.23	38.31	47.19	53.65	52.285
ENSG00000105656	ELL	1.53	1.84	2.16	2.33	52.2876
ENSG00000169925	BRD3	15.59	18.77	19.05	23.74	52.2771
ENSG00000055147	FAM114A2	7.71	9.92	11.62	11.74	52.2698
ENSG00000148339	SLC25A25	4.71	4.88	6.06	7.17	52.2293
ENSG00000138758	SEPTIN11	74.43	76.51	97.85	113.18	52.0623
ENSG00000115526	CHST10	9.79	11.99	13.48	14.88	51.9918
ENSG00000172977	KAT5	16.01	16.61	21.58	24.33	51.9675
ENSG00000184110	EIF3C	147.7	178.4	184.08	224.42	51.9431
ENSG00000101935	AMMECR1	5.93	7.11	7.49	9.01	51.9393
ENSG00000113013	HSPA9	62.75	68.03	80.65	95.33	51.9203
ENSG00000002834	LASP1	33.6	42.99	46.02	51.04	51.9048
ENSG00000129128	SPCS3	28.18	30.79	33.85	42.8	51.8808
ENSG00000162298	SYVN1	6.65	7.37	9.14	10.1	51.8797
ENSG00000127990	SGCE	23.51	29.74	29.9	35.7	51.8503
ENSG00000107566	ERLIN1	9.17	10.65	10.96	13.92	51.7993
ENSG00000175395	ZNF25	3.67	4.21	4.57	5.57	51.7711
ENSG00000156802	ATAD2	21.33	23.18	23.4	32.37	51.7581
ENSG00000109956	B3GAT1	14.22	16	16.03	21.58	51.7581
ENSG00000162434	JAK1	12.56	16.94	18.43	19.06	51.7516
ENSG00000087365	SF3B2	60.71	74.87	77.25	92.12	51.7378
ENSG00000068489	PRR11	23.16	24.47	27.35	35.14	51.7271
ENSG00000142208	AKT1	39.61	42.55	48.56	60.09	51.7041
ENSG00000262473	GART	1.22	1.3	1.35	1.85	51.6393
ENSG00000123607	TTC21B	16.06	19	20.74	24.35	51.6189
ENSG00000155660	PDIA4	68.56	76.66	92.28	103.94	51.6044
ENSG00000103495	MAZ	77.6	84.71	98.9	117.64	51.5979
ENSG00000163867	ZMYM6	5.04	5.61	6.49	7.64	51.5873
ENSG00000144406	UNC80	4.81	6.01	6.28	7.29	51.5593
ENSG00000168724	DNAJC21	14.38	18.76	19.62	21.78	51.4604
ENSG00000165416	SUGT1	26.06	29.71	34.52	39.47	51.4582
ENSG00000276071	AC074138,1	1.03	1.26	1.36	1.56	51.4563
ENSG00000113758	DBN1	60.84	74.59	79.37	92.09	51.3642
ENSG00000151611	MMAA	2.59	3.29	3.41	3.92	51.3514
ENSG00000189403	HMGB1	436.37	496.25	572.27	660.44	51.3486
ENSG00000143549	TPM3	133.35	151.01	190.34	201.82	51.3461
ENSG00000115756	HPCAL1	4.19	4.95	5.92	6.34	51.3126
ENSG00000197037	ZSCAN25	4.58	5.39	5.46	6.93	51.31
ENSG00000173692	PSMD1	44.92	51.28	54.01	67.96	51.2912
ENSG00000276045	ORAI1	2.71	2.85	2.92	4.1	51.2915
ENSG00000263528	IKBKE	1.6	1.77	1.79	2.42	51.25
ENSG00000205682	AC020741,1	0.82	0.91	1.06	1.24	51.2195
ENSG00000135945	REV1	20.02	23.11	25.13	30.26	51.1489
ENSG00000177946	CENPBD1	2.29	3.19	3.23	3.46	51.0917
ENSG00000124357	NAGK	13.57	17.14	17.77	20.5	51.0685
ENSG00000085872	CHERP	16.78	21.02	23.71	25.33	50.9535
ENSG00000105221	AKT2	30.82	32.09	33.96	46.48	50.8112
ENSG00000197724	PHF2	9.08	11.76	12.01	13.69	50.7709
ENSG00000163932	PRKCD	1.46	1.47	1.62	2.2	50.6849
ENSG00000107798	LIPA	11.89	13.39	13.89	17.91	50.6308
ENSG00000254510	AP001107,5	1.68	1.76	1.77	2.53	50.5952
ENSG00000166734	GOLM2	22.59	25.69	33.84	34	50.5091
ENSG00000065457	ADAT1	23.5	27.88	28.66	35.36	50.4681
ENSG00000075336	TIMM21	16.13	16.83	22.82	24.26	50.403
ENSG00000005022	SLC25A5	69.53	71.21	81.4	104.57	50.3955
ENSG00000071575	TRIB2	33.43	41.75	44.62	50.27	50.3739
ENSG00000130244	FAM98C	3.26	3.63	3.64	4.9	50.3067
ENSG00000166548	TK2	5.8	6.89	7.55	8.71	50.1724
ENSG00000090889	KIF4A	21.33	22.79	25.11	32.03	50.1641
ENSG00000169371	SNUPN	11.27	12.31	13.49	16.92	50.1331
ENSG00000100211	CBY1	16.98	21.58	23.2	25.49	50.1178
ENSG00000121691	CAT	13.13	16.26	16.46	19.7	50.0381
ENSG00000108021	TASOR2	18.75	21.21	21.94	28.13	50.0267
ENSG00000143878	RHOB	23.95	25.7	27.32	35.93	50.0209
ENSG00000197170	PSMD12	28.09	30.41	32.29	42.14	50.0178
ENSG00000280529	TAF4	4.16	4.66	5.48	6.24	50
ENSG00000106012	IQCE	3.6	3.96	4.05	5.4	50
ENSG00000178722	C5orf64	1	1.05	1.06	1.5	50
ENSG00000087087	SRRT	35.66	37.53	39.31	53.46	49.9159
ENSG00000197566	ZNF624	3.97	4.85	4.87	5.95	49.8741
ENSG00000109066	TMEM104	3.83	4.56	5.23	5.74	49.8695
ENSG00000122545	SEPTIN7	110.34	126.73	143.7	165.32	49.8278
ENSG00000215067	ALOX12-AS1	2.91	2.95	3.57	4.36	49.8282
ENSG00000166452	AKIP1	12.45	13.65	14.53	18.65	49.7992
ENSG00000204217	BMPR2	8.18	11.68	11.71	12.25	49.7555
ENSG00000029725	RABEP1	22.9	26.5	29.26	34.29	49.738
ENSG00000186767	SPIN4	5.68	6.71	8.24	8.5	49.6479
ENSG00000120029	ARMH3	6.55	7.89	8.07	9.8	49.6183
ENSG00000166855	CLPX	16.53	17.33	19.13	24.73	49.6068
ENSG00000165795	NDRG2	3.71	4.29	5.37	5.55	49.5957
ENSG00000116990	MYCL	7.04	8.77	9.24	10.53	49.5739
ENSG00000166225	FRS2	9.04	11.29	12.29	13.52	49.5575
ENSG00000144320	LNPK	12.72	13.32	16.76	19.02	49.5283
ENSG00000267655	AC125437,1	0.97	1.22	1.35	1.45	49.4845
ENSG00000075131	TIPIN	13.04	13.67	15.25	19.49	49.4632
ENSG00000167987	VPS37C	6.45	6.86	7.71	9.64	49.4574
ENSG00000135365	PHF21A	15.61	20.68	21.81	23.33	49.4555
ENSG00000230280	HNRNPA1P59	0.89	1.01	1.21	1.33	49.4382
ENSG00000143751	SDE2	4.88	6.33	6.7	7.29	49.3852
ENSG00000186318	BACE1	8.85	11.6	11.8	13.22	49.3785
ENSG00000171790	SLFNL1	0.75	0.78	0.8	1.12	49.3333
ENSG00000213614	HEXA	17.56	22.32	23.56	26.22	49.3166
ENSG00000104154	SLC30A4	0.69	0.93	0.94	1.03	49.2754
ENSG00000249992	TMEM158	1.34	1.57	1.78	2	49.2537
ENSG00000211460	TSN	33.61	37.28	46.83	50.16	49.2413
ENSG00000074755	ZZEF1	9.27	9.9	11.83	13.83	49.1909
ENSG00000109452	INPP4B	3.48	4.06	5.16	5.19	49.1379
ENSG00000239569	KMT2E-AS1	1.16	1.43	1.48	1.73	49.1379
ENSG00000242802	AP5Z1	3.36	3.69	4.71	5.01	49.1071
ENSG00000086475	SEPHS1	45.44	49.93	53.38	67.72	49.0317
ENSG00000115145	STAM2	7.78	8.82	10.48	11.59	48.9717
ENSG00000185189	NRBP2	3.82	3.92	4.07	5.69	48.9529
ENSG00000130640	TUBGCP2	15.35	15.98	21.16	22.86	48.9251
ENSG00000117523	PRRC2C	50.99	57.71	59.07	75.93	48.9116
ENSG00000151612	ZNF827	11.97	15.47	15.78	17.82	48.8722
ENSG00000119392	GLE1	7.94	8.83	9.85	11.82	48.8665
ENSG00000088812	ATRN	9.7	11.78	12.27	14.44	48.866
ENSG00000156273	BACH1	19.81	23.05	25.84	29.49	48.8642
ENSG00000131236	CAP1	65.29	77.64	85.45	97.19	48.8589
ENSG00000157212	PAXIP1	8.52	8.94	10.2	12.68	48.8263
ENSG00000212978	AC016747,1	3.32	3.42	3.49	4.94	48.7952
ENSG00000123552	USP45	4.8	4.98	5.48	7.14	48.75
ENSG00000175866	BAIAP2	6.71	7.8	8.32	9.98	48.7332
ENSG00000158352	SHROOM4	2.34	2.9	2.96	3.48	48.7179
ENSG00000104812	GYS1	7.72	9.8	10.57	11.48	48.7047
ENSG00000169957	ZNF768	6.4	6.98	7.36	9.51	48.5937
ENSG00000111737	RAB35	13.11	15.79	17.23	19.48	48.5889
ENSG00000134897	BIVM	9.06	9.58	10.07	13.46	48.5651
ENSG00000100711	ZFYVE21	12.17	12.9	14.52	18.07	48.4799
ENSG00000125741	OPA3	2.89	3.1	3.68	4.29	48.4429
ENSG00000166794	PPIB	195.17	217.39	257.43	289.71	48.4398
ENSG00000282034	AC106886,5	2.23	2.32	2.42	3.31	48.4305
ENSG00000125826	RBCK1	10.56	11.83	12.51	15.67	48.3902
ENSG00000160233	LRRC3	2.42	2.83	3.03	3.59	48.3471
ENSG00000282825	CTIF	3.83	4.21	5.07	5.68	48.3029
ENSG00000148297	MED22	5.53	6	6.47	8.2	48.2821
ENSG00000189114	BLOC1S3	1.16	1.34	1.64	1.72	48.2759
ENSG00000269929	MIRLET7A1HG	4.6	4.97	5.39	6.82	48.2609
ENSG00000106080	FKBP14	4.78	6.93	6.99	7.08	48.1172
ENSG00000087842	PIR	16.17	16.36	19.01	23.95	48.1138
ENSG00000288663	AC073611,1	0.79	1.05	1.09	1.17	48.1013
ENSG00000113532	ST8SIA4	8.05	9.9	11.26	11.92	48.0745
ENSG00000276410	H2BC3	170.28	188.33	207.76	252.13	48.0679
ENSG00000178202	POGLUT3	13.67	16.49	18.28	20.24	48.0614
ENSG00000225748	PRRC2A	19.8	22.55	23.58	29.3	47.9798
ENSG00000088038	CNOT3	20.24	22.47	24.95	29.95	47.9743
ENSG00000141560	FN3KRP	11.01	12.5	12.96	16.29	47.9564
ENSG00000231889	TRAF3IP2-AS1	8.01	9.31	9.85	11.85	47.9401
ENSG00000166716	ZNF592	8.58	9.96	10.9	12.69	47.9021
ENSG00000146373	RNF217	3.53	3.82	4.13	5.22	47.8754
ENSG00000070010	UFD1	29.83	31.93	39.06	44.11	47.8713
ENSG00000254132	MTND6P3	21.33	21.89	23.84	31.54	47.8669
ENSG00000272410	AC022384,1	2.55	2.69	2.92	3.77	47.8431
ENSG00000169826	CSGALNACT2	5.61	6.66	6.79	8.29	47.7718
ENSG00000148719	DNAJB12	8.3	9.16	10.09	12.26	47.7108
ENSG00000187630	DHRS4L2	5.1	5.9	7.35	7.53	47.6471
ENSG00000169410	PTPN9	13.16	16.45	17.4	19.43	47.6444
ENSG00000112149	CD83	2.12	2.5	2.7	3.13	47.6415
ENSG00000135299	ANKRD6	11.18	14.08	14.56	16.5	47.585
ENSG00000173621	LRFN4	4.75	6.02	6.59	7.01	47.5789
ENSG00000115091	ACTR3	74.62	87.33	102.83	110.12	47.5744
ENSG00000168495	POLR3D	16.03	19.46	20.56	23.65	47.5359
ENSG00000078140	UBE2K	23.06	24.83	29.68	34.02	47.5282
ENSG00000183250	LINC01547	1.41	1.69	2.03	2.08	47.5177
ENSG00000170606	HSPA4	72.17	80.25	87.84	106.45	47.499
ENSG00000156011	PSD3	15.54	18.68	18.7	22.92	47.4903
ENSG00000284807	DHRS4	2.59	3.31	3.59	3.82	47.4903
ENSG00000157326	DHRS4	2.59	3.31	3.59	3.82	47.4903
ENSG00000157193	LRP8	13.3	15.07	15.79	19.61	47.4436
ENSG00000151835	SACS	13.26	14.67	14.96	19.55	47.4359
ENSG00000143753	DEGS1	13.06	14.25	16.23	19.25	47.3966
ENSG00000163513	TGFBR2	3.57	5.05	5.19	5.26	47.3389
ENSG00000134684	YARS1	33.65	34.84	44.78	49.57	47.3105
ENSG00000272886	DCP1A	9.26	11.15	11.94	13.64	47.3002
ENSG00000129292	PHF20L1	18.88	23.37	25.06	27.81	47.2987
ENSG00000105993	DNAJB6	56.75	67.53	68.83	83.58	47.2775
ENSG00000158615	PPP1R15B	11.36	12.7	13.4	16.73	47.2711
ENSG00000100764	PSMC1	94.42	106.32	122.95	139.01	47.2252
ENSG00000182973	CNOT10	18.43	21.11	21.93	27.13	47.2056
ENSG00000105879	CBLL1	16.86	17.44	18.65	24.8	47.0937
ENSG00000149136	SSRP1	93.55	107.3	113.17	137.58	47.0657
ENSG00000198862	LTN1	8.01	8.88	8.89	11.78	47.0662
ENSG00000088882	CPXM1	37.37	45.12	48.32	54.93	46.9896
ENSG00000169607	CKAP2L	10.29	11.28	12.14	15.12	46.9388
ENSG00000153179	RASSF3	7.14	8.59	9.09	10.49	46.9188
ENSG00000164715	LMTK2	5.59	6.73	6.74	8.21	46.8694
ENSG00000150893	FREM2	6.18	6.51	7.02	9.07	46.7638
ENSG00000224945	AL353150,1	4.17	4.34	5.77	6.12	46.7626
ENSG00000095319	NUP188	22.52	22.61	24.09	33.05	46.7584
ENSG00000172175	MALT1	9.86	10.76	11.6	14.47	46.7546
ENSG00000285796	AL162458,1	1.35	1.55	1.56	1.98	46.6667
ENSG00000162419	GMEB1	7.76	8.85	9.68	11.38	46.6495
ENSG00000031823	RANBP3	32.7	34.57	41.14	47.94	46.6055
ENSG00000126522	ASL	5.71	6.05	6.67	8.37	46.5849
ENSG00000264247	LINC00909	3.95	4.47	4.8	5.79	46.5823
ENSG00000005302	MSL3	12.11	13.48	15.69	17.75	46.5731
ENSG00000115042	FAHD2A	15.19	17.07	19.11	22.26	46.5438
ENSG00000071794	HLTF	22.14	26	26.27	32.44	46.5221
ENSG00000171914	TLN2	9.33	10.5	12.19	13.67	46.5166
ENSG00000010810	FYN	82.46	99.85	116.41	120.81	46.5074
ENSG00000282254	AC004980,5	1.79	2.33	2.44	2.62	46.3687
ENSG00000111328	CDK2AP1	117.22	137.22	149.92	171.54	46.3402
ENSG00000055483	USP36	8.18	9.6	9.66	11.97	46.3325
ENSG00000131116	ZNF428	25.73	30.02	34.73	37.65	46.3272
ENSG00000162704	ARPC5	70.42	79.29	85.77	103.03	46.3079
ENSG00000108788	MLX	11.49	11.81	13.8	16.81	46.3011
ENSG00000134313	KIDINS220	21.61	30.11	30.61	31.61	46.2749
ENSG00000165661	QSOX2	6.16	6.19	7.35	9.01	46.2662
ENSG00000125827	TMX4	7.98	9.64	10.25	11.67	46.2406
ENSG00000011007	ELOA	15.23	17.74	19.28	22.27	46.2246
ENSG00000185100	ADSS1	2.25	2.33	2.35	3.29	46.2222
ENSG00000161036	LRWD1	9.96	11.2	12.18	14.56	46.1847
ENSG00000120327	PCDHB14	2.62	2.98	3.45	3.83	46.1832
ENSG00000259781	HMGB1P6	174.79	205.57	230.22	255.5	46.1754
ENSG00000022567	SLC45A4	5.96	6.16	6.62	8.71	46.1409
ENSG00000112033	PPARD	5.83	6.79	7.33	8.52	46.1407
ENSG00000090372	STRN4	28.31	37.47	39.59	41.37	46.1321
ENSG00000140367	UBE2Q2	12.12	15.27	16.78	17.71	46.1221
ENSG00000260643	AC092718,3	2.45	2.98	3.54	3.58	46.1224
ENSG00000178105	DDX10	10.63	11.08	12.21	15.53	46.096
ENSG00000123094	RASSF8	15.04	17.82	19.81	21.97	46.0771
ENSG00000136485	DCAF7	31.13	41.91	43.58	45.47	46.0649
ENSG00000157985	AGAP1	14.7	15.92	16.93	21.47	46.0544
ENSG00000149823	VPS51	16.45	16.56	17.99	24.02	46.0182
ENSG00000119684	MLH3	9.83	10.9	11.05	14.35	45.9817
ENSG00000135392	DNAJC14	8.57	10.09	10.49	12.51	45.9743
ENSG00000153046	CDYL	25.64	29.28	35.51	37.41	45.9048
ENSG00000265185	SNORD3B-1	18.04	20.99	23.41	26.32	45.898
ENSG00000063587	ZNF275	4.38	5.02	5.15	6.39	45.8904
ENSG00000163781	TOPBP1	21.14	23.67	23.9	30.84	45.8846
ENSG00000138604	GLCE	3.38	4.33	4.68	4.93	45.858
ENSG00000245534	RORA-AS1	0.72	0.76	0.91	1.05	45.8333
ENSG00000067992	PDK3	5.48	5.78	6.12	7.99	45.8029
ENSG00000134996	OSTF1	2.73	3	3.86	3.98	45.7875
ENSG00000215301	DDX3X	87.97	95.5	99.82	128.24	45.777
ENSG00000131779	PEX11B	5.31	6.9	7.14	7.74	45.7627
ENSG00000164162	ANAPC10	10.85	10.89	12.14	15.81	45.7143
ENSG00000131931	THAP1	4.16	5.07	5.31	6.06	45.6731
ENSG00000164163	ABCE1	32.85	35.17	38.48	47.84	45.6317
ENSG00000072518	MARK2	12.78	15.29	17.1	18.61	45.6182
ENSG00000151240	DIP2C	6.6	7.38	7.63	9.61	45.6061
ENSG00000140943	MBTPS1	21.03	25.14	27.68	30.62	45.6015
ENSG00000183751	TBL3	7.61	8.45	9.05	11.08	45.5979
ENSG00000105887	MTPN	38.91	42.71	47.79	56.65	45.5924
ENSG00000090863	GLG1	37.94	46.08	47.89	55.23	45.572
ENSG00000124160	NCOA5	20.56	22.43	26.44	29.92	45.5253
ENSG00000235173	HGH1	4.68	4.76	6.28	6.81	45.5128
ENSG00000184887	BTBD6	10.36	12.25	13.77	15.07	45.4633
ENSG00000131100	ATP6V1E1	19.36	20.73	26.86	28.16	45.4545
ENSG00000121957	GPSM2	14.81	14.91	15.42	21.54	45.4423
ENSG00000102317	RBM3	109.36	114.03	132.82	159.02	45.4097
ENSG00000132434	LANCL2	7.67	9.18	10.92	11.15	45.3716
ENSG00000088833	NSFL1C	38.88	43.19	45.65	56.52	45.3704
ENSG00000104490	NCALD	36.62	38.83	42.73	53.23	45.3577
ENSG00000075234	TTC38	6.55	8.14	9.1	9.52	45.3435
ENSG00000133056	PIK3C2B	12.11	13.77	14.32	17.6	45.3344
ENSG00000198818	SFT2D1	10.13	11.71	13.35	14.72	45.311
ENSG00000071889	FAM3A	6.81	7.51	9.01	9.89	45.2276
ENSG00000129480	DTD2	8.23	9.68	10.58	11.95	45.2005
ENSG00000283777	CANX	142.23	160.44	166.41	206.41	45.1241
ENSG00000065665	SEC61A2	12.59	13	15.19	18.27	45.1152
ENSG00000110917	MLEC	37.24	43.37	48.85	54.03	45.0859
ENSG00000164654	MIOS	15.01	15.58	16.54	21.77	45.0366
ENSG00000177628	GBA	4.96	5.67	6.62	7.19	44.9597
ENSG00000171227	TMEM37	0.69	0.82	0.97	1	44.9275
ENSG00000100239	PPP6R2	10.11	11.59	11.84	14.65	44.906
ENSG00000121486	TRMT1L	9.28	11.49	11.65	13.44	44.8276
ENSG00000131797	CLUHP3	2.9	3.5	3.57	4.2	44.8276
ENSG00000138709	LARP1B	8.2	9.36	9.63	11.87	44.7561
ENSG00000158941	CCAR2	56.07	75.86	77.59	81.15	44.7298
ENSG00000144040	SFXN5	6.71	7.17	7.94	9.71	44.7094
ENSG00000136381	IREB2	22.64	24.71	27.11	32.76	44.6996
ENSG00000156453	PCDH1	5.28	6.67	7.22	7.64	44.697
ENSG00000095139	ARCN1	34.34	39.08	45.98	49.67	44.6418
ENSG00000148737	TCF7L2	17.05	20.44	21.35	24.66	44.6334
ENSG00000133393	CEP20	11.34	13.29	13.48	16.4	44.6208
ENSG00000163541	SUCLG1	24.78	28.23	32.95	35.83	44.5924
ENSG00000075420	FNDC3B	21.36	24.79	29.4	30.88	44.5693
ENSG00000277149	TYW1B	1.01	1.06	1.17	1.46	44.5545
ENSG00000124370	MCEE	3.01	3.36	4.34	4.35	44.5183
ENSG00000027697	IFNGR1	10.3	11.26	12.05	14.88	44.466
ENSG00000167635	ZNF146	37.06	42.67	46.95	53.53	44.4414
ENSG00000026103	FAS	0.99	1	1.24	1.43	44.4444
ENSG00000122008	POLK	8.53	9.64	10.13	12.32	44.4314
ENSG00000070444	MNT	7.61	7.62	10.39	10.99	44.4152
ENSG00000120690	ELF1	4.64	5.79	6.64	6.7	44.3966
ENSG00000177613	CSTF2T	9.69	11.67	11.89	13.99	44.3756
ENSG00000044574	HSPA5	82.81	96	108.64	119.55	44.3666
ENSG00000135677	GNS	16.64	19.53	20.28	24.02	44.351
ENSG00000129691	ASH2L	17.61	20.42	23.4	25.42	44.3498
ENSG00000128791	TWSG1	11.12	12.54	13.26	16.05	44.3345
ENSG00000198466	ZNF587	13.27	14.32	14.99	19.15	44.3105
ENSG00000187742	SECISBP2	27.42	29.6	30.9	39.56	44.2743
ENSG00000170275	CRTAP	23.81	26.02	29.82	34.35	44.2671
ENSG00000101079	NDRG3	9.56	12.33	12.9	13.79	44.2469
ENSG00000143319	ISG20L2	15.03	16.22	18.56	21.68	44.2448
ENSG00000153827	TRIP12	63.06	83.83	85.51	90.96	44.2436
ENSG00000164296	TIGD6	2.17	2.72	2.99	3.13	44.2396
ENSG00000068878	PSME4	19.17	19.88	19.89	27.65	44.2358
ENSG00000203620	AL354919,1	1.56	1.85	1.93	2.25	44.2308
ENSG00000065308	TRAM2	6.92	7.77	9.28	9.98	44.2197
ENSG00000254221	PCDHGB1	0.95	0.99	1.08	1.37	44.2105
ENSG00000116918	TSNAX	12.85	15.83	16.14	18.53	44.2023
ENSG00000006740	ARHGAP44	3.01	3.31	4.25	4.34	44.186
ENSG00000140632	GLYR1	28.7	32.68	35.8	41.38	44.1812
ENSG00000145817	YIPF5	11.26	13.84	15.6	16.23	44.1385
ENSG00000236609	ZNF853	1.18	1.44	1.59	1.7	44.0678
ENSG00000234345	ELF2P1	2.27	2.29	2.49	3.27	44.0529
ENSG00000172375	C2CD2L	1.68	1.96	2.3	2.42	44.0476
ENSG00000166166	TRMT61A	2.07	2.17	2.46	2.98	43.9614
ENSG00000166987	MBD6	8.15	10.13	10.65	11.73	43.9264
ENSG00000060709	RIMBP2	1.48	1.85	1.88	2.13	43.9189
ENSG00000160961	ZNF333	5.18	5.63	5.85	7.45	43.8224
ENSG00000277782	AC068870,2	1.53	1.62	1.93	2.2	43.7908
ENSG00000171302	CANT1	14.89	16.46	19.08	21.41	43.7878
ENSG00000160972	PPP1R16A	6.7	6.79	7.61	9.63	43.7313
ENSG00000175582	RAB6A	30.35	39.48	43.04	43.62	43.7232
ENSG00000110768	GTF2H1	7.39	8.38	8.64	10.62	43.7077
ENSG00000288114	GTF2H1	7.39	7.62	8.59	10.62	43.7077
ENSG00000276358	PLEKHM1	1.26	1.35	1.64	1.81	43.6508
ENSG00000132436	FIGNL1	11.25	11.34	12.08	16.16	43.6444
ENSG00000253305	PCDHGB6	24.38	31.58	34.56	35.02	43.6423
ENSG00000147649	MTDH	27.93	30.77	39.97	40.1	43.5732
ENSG00000233223	AC016876,1	2.41	2.61	2.84	3.46	43.5685
ENSG00000182473	EXOC7	25.66	28.29	32.07	36.83	43.5308
ENSG00000088367	EPB41L1	13.19	13.58	16.82	18.93	43.5178
ENSG00000142002	DPP9	8.48	9.86	10.56	12.17	43.5142
ENSG00000079459	FDFT1	27.66	28.61	32.09	39.69	43.4924
ENSG00000100227	POLDIP3	25.57	29.68	33.38	36.69	43.4885
ENSG00000215472	RPL17-C18orf32	12.99	18.6	18.62	18.63	43.418
ENSG00000160310	PRMT2	31.32	38.54	43.11	44.9	43.3589
ENSG00000169255	B3GALNT1	6.53	8.01	9.19	9.36	43.3384
ENSG00000113248	PCDHB15	3.93	5.14	5.37	5.63	43.257
ENSG00000119778	ATAD2B	9.81	11.17	11.78	14.05	43.2212
ENSG00000184281	TSSC4	8.91	10.81	11.06	12.76	43.2099
ENSG00000236397	DDX11L2	1.32	1.4	1.67	1.89	43.1818
ENSG00000156052	GNAQ	17.12	18.47	20.44	24.51	43.1659
ENSG00000173406	DAB1	9.2	9.71	11.6	13.17	43.1522
ENSG00000182944	EWSR1	120.38	128.08	141.27	172.27	43.1052
ENSG00000257176	AC009318,1	1.16	1.19	1.31	1.66	43.1034
ENSG00000167513	CDT1	12.58	13.14	15.58	18	43.0843
ENSG00000104381	GDAP1	17.97	23.93	25.04	25.71	43.0718
ENSG00000100726	TELO2	5.49	5.75	6.68	7.85	42.9872
ENSG00000165934	CPSF2	25.94	30.13	33.39	37.09	42.9838
ENSG00000136238	RAC1	81.14	93.39	114.3	116.01	42.9751
ENSG00000060971	ACAA1	10.08	10.5	11.52	14.41	42.9563
ENSG00000181915	ADO	9.41	10.73	11.87	13.45	42.933
ENSG00000058063	ATP11B	15.55	16.09	16.89	22.22	42.8939
ENSG00000187555	USP7	45.18	50.73	53.69	64.55	42.873
ENSG00000070371	CLTCL1	2.17	2.24	2.3	3.1	42.8571
ENSG00000184702	SEPTIN5	16.46	19.13	20.35	23.51	42.8311
ENSG00000004766	VPS50	8.46	9.53	11.26	12.08	42.7896
ENSG00000154845	PPP4R1	54.22	64.67	68.72	77.42	42.7886
ENSG00000172264	MACROD2	3.04	3.18	3.24	4.34	42.7632
ENSG00000166747	AP1G1	25.72	28.19	31.66	36.71	42.7294
ENSG00000183741	CBX6	9.83	10.38	10.76	14.03	42.7263
ENSG00000143569	UBAP2L	95.22	106.3	116.75	135.87	42.6906
ENSG00000124198	ARFGEF2	4.31	4.83	4.9	6.15	42.6914
ENSG00000122390	NAA60	18.98	22.3	24.53	27.08	42.6765
ENSG00000102181	CD99L2	14.84	18.31	20.89	21.17	42.655
ENSG00000112146	FBXO9	11.19	13.47	14.28	15.96	42.6273
ENSG00000175137	SH3BP5L	5.49	6.28	6.97	7.83	42.623
ENSG00000064601	CTSA	8.12	9.13	10.38	11.58	42.6108
ENSG00000203667	COX20	19.07	23.4	25.33	27.19	42.58
ENSG00000049769	PPP1R3F	2.56	3.34	3.44	3.65	42.5781
ENSG00000130734	ATG4D	8.62	10.65	11.6	12.29	42.5754
ENSG00000104131	EIF3J	44.2	45.57	54.39	63	42.5339
ENSG00000109787	KLF3	16.3	16.53	18.05	23.23	42.5153
ENSG00000088247	KHSRP	150.81	155.8	163.24	214.92	42.5104
ENSG00000236991	EDRF1-AS1	1.46	1.47	1.57	2.08	42.4658
ENSG00000173960	UBXN2A	12.02	13.77	14.42	17.12	42.4293
ENSG00000239789	MRPS17	6.34	6.94	8.25	9.03	42.429
ENSG00000087245	MMP2	28.2	32.03	35.28	40.16	42.4113
ENSG00000117408	IPO13	5.9	7.15	8.3	8.4	42.3729
ENSG00000115935	WIPF1	8.78	9.19	10.43	12.5	42.369
ENSG00000165175	MID1IP1	9.56	9.84	12.08	13.61	42.364
ENSG00000050748	MAPK9	12.61	14.75	14.81	17.95	42.3473
ENSG00000141564	RPTOR	6.45	7.34	7.42	9.18	42.3256
ENSG00000138073	PREB	11.24	12.09	15.34	15.99	42.2598
ENSG00000115761	NOL10	10.39	10.95	11.75	14.78	42.2522
ENSG00000288091	AC062022,2	0.71	0.75	0.76	1.01	42.2535
ENSG00000131446	MGAT1	13.78	14.61	15.05	19.6	42.2351
ENSG00000048828	FAM120A	19.74	20.95	23.82	28.07	42.1986
ENSG00000116560	SFPQ	254.1	278.24	297.91	361.27	42.1763
ENSG00000140937	CDH11	50.19	58.9	60.56	71.35	42.1598
ENSG00000111276	CDKN1B	17.98	19.34	21.82	25.56	42.158
ENSG00000165312	OTUD1	1.97	2.11	2.18	2.8	42.132
ENSG00000179833	SERTAD2	4.89	5.26	5.58	6.95	42.1268
ENSG00000136240	KDELR2	33.67	35.71	45.15	47.84	42.0849
ENSG00000128606	LRRC17	18.44	22.96	24.48	26.2	42.0824
ENSG00000153487	ING1	9.44	9.89	11.63	13.41	42.0551
ENSG00000152102	FAM168B	29.06	34.08	34.56	41.28	42.0509
ENSG00000164077	MON1A	2.19	2.6	2.96	3.11	42.0091
ENSG00000035403	VCL	42.92	46.97	55.41	60.93	41.9618
ENSG00000135318	NT5E	4.6	6.11	6.23	6.53	41.9565
ENSG00000140299	BNIP2	18.61	22.16	23.14	26.41	41.913
ENSG00000198901	PRC1	43.15	45.67	48.1	61.23	41.9003
ENSG00000051382	PIK3CB	5.37	5.89	6.66	7.62	41.8994
ENSG00000167881	SRP68	23.7	26.54	27.94	33.63	41.8987
ENSG00000167491	GATAD2A	50.42	52.29	64.83	71.54	41.8881
ENSG00000152782	PANK1	12.99	13.24	13.55	18.43	41.8784
ENSG00000100335	MIEF1	11.92	13.82	15.62	16.91	41.8624
ENSG00000022277	RTF2	28.97	31.52	39.8	41.09	41.8364
ENSG00000125686	MED1	12.36	13.44	15.47	17.53	41.8285
ENSG00000164576	SAP30L	13.27	18.65	18.68	18.82	41.8237
ENSG00000141543	EIF4A3	39.55	41.66	42.31	56.09	41.8205
ENSG00000173786	CNP	34.18	37.43	39.14	48.47	41.8081
ENSG00000138674	SEC31A	45.12	56.92	57.56	63.98	41.7996
ENSG00000174353	STAG3L3	10.41	11.2	11.3	14.76	41.7867
ENSG00000125834	STK35	7.3	7.32	7.73	10.35	41.7808
ENSG00000241852	C8orf58	9.72	9.99	12.31	13.78	41.7695
ENSG00000151422	FER	8.55	9.1	10.07	12.12	41.7544
ENSG00000139687	RB1	13.58	14.4	15.26	19.25	41.7526
ENSG00000171467	ZNF318	8.58	9.72	9.77	12.16	41.7249
ENSG00000102221	JADE3	6.09	6.38	8.35	8.63	41.7077
ENSG00000133773	CCDC59	19.35	21.85	24.75	27.42	41.7054
ENSG00000103342	GSPT1	47.39	50.49	60.09	67.15	41.6966
ENSG00000125354	SEPTIN6	19.26	23.43	24.29	27.29	41.6926
ENSG00000128408	RIBC2	3.43	3.97	4.38	4.86	41.691
ENSG00000167693	NXN	28.09	35.91	37.44	39.8	41.6874
ENSG00000141367	CLTC	83.74	92.93	103.52	118.64	41.6766
ENSG00000136932	TRMO	3.36	3.74	4.72	4.76	41.6667
ENSG00000104671	DCTN6	20.34	25.85	26.97	28.81	41.6421
ENSG00000151929	BAG3	6.46	7.84	8.27	9.15	41.6409
ENSG00000197226	TBC1D9B	14.16	14.87	15.78	20.05	41.596
ENSG00000173166	RAPH1	8.61	9.44	10.39	12.19	41.5796
ENSG00000100023	PPIL2	9.48	9.58	10.88	13.42	41.5612
ENSG00000165512	ZNF22	22.69	24.85	25.23	32.12	41.5602
ENSG00000223496	EXOSC6	9.27	10.75	10.85	13.12	41.5318
ENSG00000106459	NRF1	7.13	9.15	9.25	10.09	41.5147
ENSG00000175376	EIF1AD	13.95	17.48	17.65	19.74	41.5054
ENSG00000131023	LATS1	9.38	11.08	11.89	13.27	41.4712
ENSG00000112977	DAP	31.29	33.87	39.19	44.26	41.4509
ENSG00000134153	EMC7	13.61	16.35	17.46	19.25	41.4401
ENSG00000170876	TMEM43	16.8	19.52	21.88	23.76	41.4286
ENSG00000205542	TMSB4X	1035.65	1185.09	1359.61	1464.62	41.4204
ENSG00000173812	EIF1	182.19	206.36	238.2	257.65	41.4183
ENSG00000090520	DNAJB11	27.37	31.28	33.29	38.7	41.3957
ENSG00000278768	BACE1-AS	5.63	6.05	7.16	7.96	41.3854
ENSG00000141002	TCF25	37.67	41.92	50.88	53.25	41.3592
ENSG00000101350	KIF3B	7.86	9.96	10.06	11.11	41.3486
ENSG00000125870	SNRPB2	48.3	50.3	60.88	68.23	41.2629
ENSG00000282958	HNRNPR	82.7	93.01	96.79	116.81	41.2455
ENSG00000096384	HSP90AB1	394.44	427.24	435.72	557.05	41.2255
ENSG00000110693	SOX6	9.47	9.93	10.5	13.37	41.1827
ENSG00000179331	RAB39A	4.3	4.71	5.11	6.07	41.1628
ENSG00000124496	TRERF1	3.96	4.01	4.35	5.59	41.1616
ENSG00000013503	POLR3B	5.71	5.86	7.82	8.06	41.1559
ENSG00000070785	EIF2B3	10.89	11.8	13.63	15.37	41.1387
ENSG00000105447	GRWD1	11.79	13.09	16.25	16.64	41.1366
ENSG00000160563	MED27	14.69	15.92	17.29	20.73	41.1164
ENSG00000119820	YIPF4	11.4	12.43	12.55	16.08	41.0526
ENSG00000111790	FGFR1OP2	15.51	17.35	17.46	21.87	41.0058
ENSG00000186272	ZNF17	3.93	4.24	4.32	5.54	40.9669
ENSG00000169100	SLC25A6	116.69	144.66	147.33	164.49	40.9632
ENSG00000113209	PCDHB5	0.83	0.86	0.87	1.17	40.9639
ENSG00000071537	SEL1L	10.28	12.63	14.03	14.49	40.9533
ENSG00000167380	ZNF226	11.75	13.31	13.82	16.56	40.9362
ENSG00000135655	USP15	23.6	27.96	28.95	33.26	40.9322
ENSG00000114480	GBE1	4.94	5.24	6.68	6.96	40.8907
ENSG00000184277	TM2D3	13.6	16.3	17.12	19.16	40.8824
ENSG00000163655	GMPS	60.3	60.43	62.71	84.94	40.8624
ENSG00000165732	DDX21	19.63	20.38	22.46	27.65	40.8558
ENSG00000100604	CHGA	0.71	0.8	0.89	1	40.8451
ENSG00000108883	EFTUD2	54.77	58.31	63.69	77.13	40.8253
ENSG00000154839	SKA1	9.88	12.51	12.53	13.91	40.7895
ENSG00000257591	ZNF625	12.14	12.83	14.56	17.09	40.7743
ENSG00000110514	MADD	10.67	11.69	12.16	15.02	40.7685
ENSG00000123066	MED13L	27.6	31.87	34.85	38.85	40.7609
ENSG00000058262	SEC61A1	38.55	44.08	48.6	54.24	40.7004
ENSG00000162998	FRZB	22.29	25.95	31.09	31.36	40.6909
ENSG00000173889	PHC3	11.57	13.99	16.08	16.27	40.6223
ENSG00000197157	SND1	41.43	42.57	53.21	58.24	40.5745
ENSG00000078018	MAP2	91.82	110.05	113.33	129.06	40.5576
ENSG00000119777	TMEM214	9.45	10.12	12.99	13.28	40.5291
ENSG00000136731	UGGT1	22.98	28.07	30.18	32.29	40.5135
ENSG00000116731	PRDM2	16.86	19.61	20.94	23.69	40.5101
ENSG00000160953	PWWP3A	19.29	20.15	20.16	27.1	40.4873
ENSG00000124784	RIOK1	8.14	8.36	9.98	11.43	40.4177
ENSG00000144895	EIF2A	33.46	34.34	36.26	46.98	40.4065
ENSG00000128656	CHN1	34.51	35.94	38.13	48.45	40.3941
ENSG00000240849	PEDS1	9.31	10.86	12.55	13.07	40.3867
ENSG00000128016	ZFP36	1.04	1.31	1.44	1.46	40.3846
ENSG00000238227	TMEM250	7.81	7.96	8.91	10.96	40.3329
ENSG00000115514	TXNDC9	16.84	17.78	20.02	23.63	40.3207
ENSG00000107185	RGP1	4.74	5.47	5.91	6.65	40.2954
ENSG00000087152	ATXN7L3	19.2	21.09	22.28	26.93	40.2604
ENSG00000143376	SNX27	15.31	16.83	16.85	21.47	40.2351
ENSG00000087053	MTMR2	21.43	24.5	24.64	30.05	40.224
ENSG00000103111	MON1B	9.41	11.77	12.48	13.19	40.17
ENSG00000106263	EIF3B	47.2	49.05	51.88	66.16	40.1695
ENSG00000155393	HEATR3	5.13	5.34	5.9	7.19	40.1559
ENSG00000007080	CCDC124	30.61	35.45	36.58	42.89	40.1176
ENSG00000175115	PACS1	12.49	13.85	14.14	17.5	40.1121
ENSG00000067596	DHX8	14.56	17.13	17.17	20.4	40.1099
ENSG00000281706	LINC01012	2.17	2.3	2.47	3.04	40.0922
ENSG00000093000	NUP50	35.8	38.29	42.79	50.15	40.0838
ENSG00000160710	ADAR	44.69	53.74	57.44	62.59	40.0537
ENSG00000106636	YKT6	23.1	25.93	29.91	32.35	40.0433
ENSG00000183655	KLHL25	5.22	5.5	5.94	7.31	40.0383
ENSG00000163374	YY1AP1	18.26	19.89	21.99	25.57	40.0329
ENSG00000108479	GALK1	3.95	3.99	4.11	5.53	40
ENSG00000273270	AC090114,2	2.7	3.59	3.61	3.78	40
ENSG00000127022	CANX	63.87	75.99	84.14	89.4	39.9718
ENSG00000146223	RPL7L1	31.91	37.14	38.12	44.66	39.9561
ENSG00000055332	EIF2AK2	13.94	14.45	15.33	19.5	39.8852
ENSG00000127527	EPS15L1	15.3	17.21	18.35	21.4	39.8693
ENSG00000106799	TGFBR1	57.5	70.66	73.32	80.42	39.8609
ENSG00000173875	ZNF791	5.72	6.21	7.02	8	39.8601
ENSG00000084463	WBP11	41.35	42.98	46.95	57.82	39.8307
ENSG00000127946	HIP1	27.68	33.68	34.93	38.7	39.8121
ENSG00000170445	HARS1	22.64	24.33	27.45	31.65	39.7968
ENSG00000173950	XXYLT1	15.18	16.97	19.47	21.22	39.7892
ENSG00000117069	ST6GALNAC5	18.13	19.4	24.92	25.34	39.7683
ENSG00000284832	POLR2A	32.69	35.82	38.01	45.68	39.7369
ENSG00000259363	AC090825,1	4.81	5.02	5.06	6.72	39.7089
ENSG00000197696	NMB	2.67	2.87	2.93	3.73	39.7004
ENSG00000196428	TSC22D2	11.77	12.57	13.21	16.43	39.5922
ENSG00000113719	ERGIC1	33.67	37.51	39.18	46.99	39.5604
ENSG00000173848	NET1	15.27	15.94	17.21	21.31	39.5547
ENSG00000120333	MRPS14	10.65	11.97	13.64	14.86	39.5305
ENSG00000168297	PXK	3.09	3.45	3.69	4.31	39.4822
ENSG00000125945	ZNF436	3.85	4.58	4.79	5.37	39.4805
ENSG00000283009	ZNF436	3.85	4.58	4.79	5.37	39.4805
ENSG00000168259	DNAJC7	43.57	49.68	54.31	60.77	39.4767
ENSG00000143761	ARF1	79.7	86.05	100.17	111.15	39.4605
ENSG00000154582	ELOC	35.16	39.93	44.33	49.03	39.4482
ENSG00000186889	TMEM17	2.13	2.34	2.57	2.97	39.4366
ENSG00000102580	DNAJC3	6.62	7.07	7.61	9.23	39.426
ENSG00000198108	CHSY3	1.32	1.37	1.82	1.84	39.3939
ENSG00000169895	SYAP1	14.32	16.52	18.97	19.96	39.3855
ENSG00000135334	AKIRIN2	20.27	24.25	27	28.25	39.3685
ENSG00000152359	POC5	6.15	7.37	7.63	8.57	39.3496
ENSG00000196566	AL138767,1	0.89	0.97	1.16	1.24	39.3258
ENSG00000242419	PCDHGC4	6.16	6.67	6.93	8.58	39.2857
ENSG00000181830	SLC35C1	2.98	3.01	3.38	4.15	39.2617
ENSG00000172315	TP53RK	7.11	7.91	8.5	9.9	39.2405
ENSG00000173706	HEG1	14.68	16.89	17.41	20.44	39.2371
ENSG00000114999	TTL	26.89	27.66	31.99	37.44	39.2339
ENSG00000166311	SMPD1	4.64	4.75	5.68	6.46	39.2241
ENSG00000272142	LYRM4-AS1	2.32	2.35	2.43	3.23	39.2241
ENSG00000055070	SZRD1	35.39	40.54	47.31	49.27	39.2201
ENSG00000126524	SBDS	16.26	16.8	20.67	22.63	39.1759
ENSG00000187372	PCDHB13	1.2	1.35	1.36	1.67	39.1667
ENSG00000221988	PPT2	5.11	5.7	6.95	7.11	39.1389
ENSG00000112763	BTN2A1	7.21	8.13	9.94	10.03	39.1123
ENSG00000120265	PCMT1	22.81	26.68	28.52	31.73	39.1057
ENSG00000198355	PIM3	5.97	6.39	7.28	8.3	39.0285
ENSG00000158201	ABHD3	3.69	3.83	4.1	5.13	39.0244
[truncated: 837 more rows]

## Sheet: KO-NSCs
KO-NSCs		[TPM]
gene_ID	Gene_name	KO-NSC_1	KO-NSC_2	KO-NSC_3	KO-NSC_4	change_%
ENSG00000221716	SNORA11	0	3.25	7.84	16.7	N/A
ENSG00000130772	MED18	0	3.27	3.95	7.84	N/A
ENSG00000281758	KCNIP4	0	0.96	5.62	6.13	N/A
ENSG00000244563	RPS26P19	0	0.68	1	4.63	N/A
ENSG00000259121		0	0.93	1.07	2.36	N/A
ENSG00000277677	Metazoa_SRP	0	0.36	0.41	2.03	N/A
ENSG00000282278	AC058822,1	0	0.34	0.68	1.86	N/A
ENSG00000243437	RN7SL370P	0	0.16	0.37	1.8	N/A
ENSG00000281234	LOH12CR2	0	0.87	1.07	1.56	N/A
ENSG00000270549		0	0.28	0.85	1.55	N/A
ENSG00000264769	AC145207,8	0	0.05	0.08	1.52	N/A
ENSG00000241959	RN7SL76P	0	0.51	0.9	1.45	N/A
ENSG00000182742	HOXB4	0	0.16	0.47	1.35	N/A
ENSG00000203593	AC005342,1	0	0.27	0.52	1.35	N/A
ENSG00000268545	VN1R107P	0	0.41	0.94	1.27	N/A
ENSG00000264809		0	0.19	0.23	1.23	N/A
ENSG00000244677		0	0.17	0.25	1.22	N/A
ENSG00000231726	HMGN2P38	0	0.42	0.64	1.11	N/A
ENSG00000274848		0	0.16	0.8	1.01	N/A
ENSG00000168081	PNOC	0.02	0.22	0.67	2.39	11850
ENSG00000273686	B2M	0.51	1.27	1.64	52	10096.1
ENSG00000253974	NRG1-IT1	0.03	0.3	1.01	2.53	8333.33
ENSG00000276849	TRBC2	0.38	2.66	4.95	12.99	3318.42
ENSG00000109846	CRYAB	0.08	0.09	0.66	2.31	2787.5
ENSG00000288199	LSP1	0.05	0.26	0.4	1.26	2420
ENSG00000144785		1.31	1.49	1.81	30.52	2229.77
ENSG00000128422	KRT17	0.12	0.18	0.61	2.74	2183.33
ENSG00000257605	MYG1-AS1	0.05	0.09	0.28	1.11	2120
ENSG00000234745	HLA-B	0.07	0.19	0.73	1.55	2114.29
ENSG00000172061	LRRC15	0.07	0.45	0.61	1.52	2071.43
ENSG00000263940	RN7SL275P	0.2	0.44	0.76	4.16	1980
ENSG00000277101	ARHGEF26	0.18	0.43	0.84	3.47	1827.78
ENSG00000198768	APCDD1L	0.14	0.51	0.99	2.62	1771.43
ENSG00000274334	VASN	0.2	1.3	1.32	3.7	1750
ENSG00000282806	AC068400,2	0.26	0.64	1.01	4.56	1653.85
ENSG00000170498	KISS1	0.06	0.14	0.19	1.04	1633.33
ENSG00000281369	AC093826,1	4.59	28.63	45.1	78.88	1618.52
ENSG00000123689	G0S2	0.13	0.25	0.65	2.2	1592.31
ENSG00000276396	Metazoa_SRP	0.13	0.17	0.38	2.14	1546.15
ENSG00000140563	MCTP2	0.11	0.36	1.26	1.81	1545.45
ENSG00000281644	AC106795,9	0.35	0.7	0.83	5.66	1517.14
ENSG00000274505	Metazoa_SRP	0.14	0.18	0.27	2.2	1471.43
ENSG00000162595	DIRAS3	0.87	2.3	6.84	13.5	1451.72
ENSG00000231898	MYO3B-AS1	0.12	0.34	0.36	1.84	1433.33
ENSG00000136630	HLX	0.13	0.17	0.27	1.98	1423.08
ENSG00000243509	TNFRSF6B	0.18	0.72	1.45	2.68	1388.89
ENSG00000253507	AC104257,1	0.09	0.25	0.29	1.33	1377.78
ENSG00000261371	PECAM1	0.1	0.18	1.27	1.4	1300
ENSG00000234136	AC055764,1	0.11	0.46	0.61	1.47	1236.36
ENSG00000164488	DACT2	0.51	0.89	3.06	6.5	1174.51
ENSG00000224608	HLA-B	0.46	2.25	2.99	5.8	1160.87
ENSG00000008441	NFIX	1	2.88	4.8	12.53	1153
ENSG00000163814	CDCP1	0.12	0.36	0.78	1.46	1116.67
ENSG00000249565	SERBP1P5	0.11	0.23	0.4	1.29	1072.73
ENSG00000231437	LINC01750	0.16	0.4	0.66	1.82	1037.5
ENSG00000196878	LAMB3	0.22	0.43	0.49	2.49	1031.82
ENSG00000177363	LRRN4CL	0.39	0.61	1.09	4.39	1025.64
ENSG00000167895	TMC8	0.16	0.24	0.29	1.79	1018.75
ENSG00000120075	HOXB5	0.17	0.76	1.45	1.88	1005.88
ENSG00000255026	AC136475,3	0.23	0.27	0.88	2.51	991.304
ENSG00000120093	HOXB3	0.29	1.25	1.57	3.13	979.31
ENSG00000198753	PLXNB3	0.18	0.26	0.88	1.94	977.778
ENSG00000277965	Metazoa_SRP	0.45	0.55	1.43	4.84	975.556
ENSG00000178860	MSC	0.69	1.35	1.99	7.4	972.464
ENSG00000223532	HLA-B	3.44	15.88	19.23	36.42	958.721
ENSG00000128274	A4GALT	0.22	0.86	1.4	2.32	954.545
ENSG00000196581	AJAP1	0.28	0.65	1.12	2.93	946.429
ENSG00000228526	MIR34AHG	0.39	0.89	1.14	4.05	938.462
ENSG00000160223	ICOSLG	0.21	0.41	0.6	2.13	914.286
ENSG00000234551	LINC01309	0.16	0.18	0.25	1.61	906.25
ENSG00000281903	LINC02246	0.72	0.88	0.92	7.11	887.5
ENSG00000261327	AC134312,5	0.6	1.28	2.13	5.9	883.333
ENSG00000137198	GMPR	0.18	0.69	0.9	1.74	866.667
ENSG00000172137	CALB2	0.7	1.97	2.67	6.76	865.714
ENSG00000282830	CALB2	0.7	1.97	2.67	6.76	865.714
ENSG00000234546	LNCTAM34A	0.13	0.22	0.35	1.24	853.846
ENSG00000133110	POSTN	2.27	7.22	19.13	21.63	852.863
ENSG00000179057	IGSF22	0.26	0.42	0.79	2.42	830.769
ENSG00000174640	SLCO2A1	0.17	0.24	0.55	1.58	829.412
ENSG00000204277	LINC01993	0.36	0.4	0.84	3.34	827.778
ENSG00000261653	AC092337,1	0.36	0.38	0.52	3.34	827.778
ENSG00000185332	TMEM105	0.18	0.28	0.41	1.67	827.778
ENSG00000184254	ALDH1A3	0.18	0.34	0.84	1.61	794.444
ENSG00000239268	AC092691,1	0.25	0.71	0.94	2.22	788
ENSG00000156219	ART3	0.13	0.29	0.35	1.15	784.615
ENSG00000197182	MIRLET7BHG	0.43	0.71	0.78	3.78	779.07
ENSG00000131620	ANO1	2.06	4.34	10.13	18.04	775.728
ENSG00000125735	TNFSF14	0.12	0.16	0.19	1.04	766.667
ENSG00000124749	COL21A1	0.14	0.33	0.37	1.2	757.143
ENSG00000092758	COL9A3	3.11	4.12	4.27	25.79	729.26
ENSG00000112493	TAPBP	2.46	12.55	17.51	20.2	721.138
ENSG00000273829		0.14	0.17	0.18	1.15	721.429
ENSG00000267491	AC100788,1	0.18	0.23	0.31	1.46	711.111
ENSG00000282873	BCL7A	0.54	0.66	0.74	4.32	700
ENSG00000145708	CRHBP	0.48	0.65	1.28	3.77	685.417
ENSG00000262097	LINC02185	0.16	0.17	0.48	1.25	681.25
ENSG00000007237	GAS7	2.47	7.02	14.68	19.28	680.567
ENSG00000196754	S100A2	0.22	0.47	0.76	1.71	677.273
ENSG00000175356	SCUBE2	0.7	2.58	3.9	5.43	675.714
ENSG00000135722	FBXL8	0.13	0.27	0.43	1	669.231
ENSG00000264548	AC132872,2	0.19	0.27	0.29	1.46	668.421
ENSG00000285784	AL353595,1	0.17	0.19	0.2	1.29	658.824
ENSG00000255851	Metazoa_SRP	1.86	2.39	3.56	13.97	651.075
ENSG00000138316	ADAMTS14	1.03	2.55	2.58	7.68	645.631
ENSG00000229981	LINC01435	0.38	0.52	0.54	2.82	642.105
ENSG00000128342	LIF	1.09	1.3	1.55	8.08	641.284
ENSG00000183840	GPR39	1.22	1.52	2.45	9.04	640.984
ENSG00000222022	AC112721,1	0.15	0.61	0.9	1.11	640
ENSG00000274206	Metazoa_SRP	3.18	3.54	3.95	23.24	630.818
ENSG00000134668	SPOCD1	1.09	1.77	2.28	7.93	627.523
ENSG00000087510	TFAP2C	0.58	1.32	2.62	4.19	622.414
ENSG00000167992	VWCE	0.62	0.68	0.84	4.38	606.452
ENSG00000137880	GCHFR	1.06	3.04	5.19	7.45	602.83
ENSG00000237022	HLA-C	0.36	0.81	0.99	2.53	602.778
ENSG00000230317	LINC01284	0.16	0.21	0.25	1.1	587.5
ENSG00000226179	LINC00685	0.5	1.39	1.42	3.4	580
ENSG00000159674	SPON2	3.47	7.26	9.75	23.38	573.775
ENSG00000163694	RBM47	0.42	0.58	0.64	2.81	569.048
ENSG00000197355	UAP1L1	0.2	0.38	0.43	1.33	565
ENSG00000186340	THBS2	2.79	5.64	6.13	18.08	548.029
ENSG00000286112	AL441992,2	0.17	0.27	0.33	1.1	547.059
ENSG00000225691	HLA-C	2.16	7.91	8.88	13.92	544.444
ENSG00000107485	GATA3	0.48	0.9	0.95	3.08	541.667
ENSG00000082397	EPB41L3	16.81	38.87	59.49	105.23	525.996
ENSG00000235204	AL162724,2	0.58	0.73	0.78	3.59	518.966
ENSG00000147408	CSGALNACT1	0.33	0.95	1.59	2.04	518.182
ENSG00000115107	STEAP3	0.52	0.65	1.38	3.2	515.385
ENSG00000115363	EVA1A	1.45	2.91	3.78	8.83	508.966
ENSG00000268996	MAN1B1-DT	0.35	0.55	0.7	2.1	500
ENSG00000221946	FXYD7	1.93	5.16	10.23	11.53	497.409
ENSG00000153823	PID1	0.85	2.62	3.51	5.06	495.294
ENSG00000176485	PLAAT3	1.37	2.11	3.04	8.14	494.161
ENSG00000225953	SATB2-AS1	0.17	0.22	0.41	1.01	494.118
ENSG00000026508	CD44	7.13	13.57	21.02	42.33	493.689
ENSG00000275650	TTYH1	2.59	2.62	3.81	15.36	493.05
ENSG00000284649	AC009093,8	0.23	0.33	0.47	1.36	491.304
ENSG00000160712	IL6R	0.32	0.33	0.43	1.89	490.625
ENSG00000159231	CBR3	1.11	2.8	4.77	6.54	489.189
ENSG00000287586	Z98886,1	0.28	0.29	0.31	1.65	489.286
ENSG00000272836	AL022328,1	0.41	0.52	0.54	2.39	482.927
ENSG00000111331	OAS3	0.75	1.84	2.23	4.37	482.667
ENSG00000255348	AP001775,2	0.44	0.64	1.03	2.55	479.545
ENSG00000259175	AC108451,1	0.48	0.67	0.76	2.78	479.167
ENSG00000082126	MPP4	0.6	0.62	0.76	3.46	476.667
ENSG00000185274	GALNT17	2.84	4.68	7.36	16.35	475.704
ENSG00000276626	7SK	0.41	1.56	1.98	2.35	473.171
ENSG00000140853	NLRC5	1.43	2.23	3.42	8.18	472.028
ENSG00000126561	STAT5A	0.21	0.64	0.69	1.2	471.429
ENSG00000065717	TLE2	0.84	2.08	2.12	4.78	469.048
ENSG00000284968	AC093827,4	0.31	0.51	0.6	1.76	467.742
ENSG00000264449	AP001021,1	0.37	0.82	0.93	2.08	462.162
ENSG00000155897	ADCY8	0.32	0.48	1.06	1.77	453.125
ENSG00000237582	POU5F1	0.98	1.35	1.42	5.36	446.939
ENSG00000206454	POU5F1	0.98	1.35	1.42	5.36	446.939
ENSG00000185567		1.15	1.48	1.49	6.24	442.609
ENSG00000090339	ICAM1	1.69	3.75	4.43	9.15	441.42
ENSG00000287897	AP000465,1	0.23	0.58	0.89	1.24	439.13
ENSG00000141013	GAS8	0.49	0.78	0.81	2.64	438.776
ENSG00000182601	HS3ST4	1.57	4.37	6	8.41	435.669
ENSG00000043143	JADE2	0.7	1.15	1.43	3.74	434.286
ENSG00000126709	IFI6	6.66	22.1	34.19	35.43	431.982
ENSG00000130813	SHFL	1.96	2.57	3.19	10.4	430.612
ENSG00000172780	RAB43	0.86	0.96	1.47	4.56	430.233
ENSG00000171189	GRIK1	0.52	0.75	2.02	2.75	428.846
ENSG00000135842	NIBAN1	0.61	0.91	1.27	3.22	427.869
ENSG00000270504	AL391422,4	1.62	4.21	5.09	8.51	425.309
ENSG00000278910	BANCR	0.28	0.71	1.39	1.47	425
ENSG00000273079	GRIN2B	1.29	2.15	3.13	6.76	424.031
ENSG00000133392	MYH11	0.21	0.23	0.3	1.1	423.81
ENSG00000228299	HLA-C	1.44	3.46	3.92	7.52	422.222
ENSG00000196611	MMP1	0.47	0.72	1.18	2.45	421.277
ENSG00000284721	AL662907,3	0.21	0.28	0.3	1.09	419.048
ENSG00000224746	AC015987,1	0.26	0.27	0.34	1.34	415.385
ENSG00000130592	LSP1	0.38	0.57	0.58	1.95	413.158
ENSG00000076356	PLXNA2	5.65	12.07	13.75	28.56	405.487
ENSG00000226339		0.21	0.54	1.03	1.06	404.762
ENSG00000188643	S100A16	3.6	6.36	8.68	18.06	401.667
ENSG00000166145	SPINT1	0.25	0.39	0.68	1.25	400
ENSG00000232406	AL121895,1	0.51	0.59	0.68	2.54	398.039
ENSG00000090554	FLT3LG	0.58	1.13	1.37	2.87	394.828
ENSG00000136826	KLF4	0.56	1.24	2.02	2.77	394.643
ENSG00000168394	TAP1	0.52	1.71	1.95	2.56	392.308
ENSG00000127954	STEAP4	0.57	0.59	0.62	2.79	389.474
ENSG00000248510	LINC02267	0.33	0.41	0.49	1.61	387.879
ENSG00000263234	AC010401,2	0.97	1.1	1.24	4.73	387.629
ENSG00000235531	MSC-AS1	0.46	0.54	0.97	2.24	386.957
ENSG00000160180	TFF3	0.6	1.28	1.96	2.92	386.667
ENSG00000147119	CHST7	1.41	2.91	3.96	6.86	386.525
ENSG00000272904	AL390726,2	0.33	0.38	0.45	1.6	384.848
ENSG00000284543	LINC01226	0.63	0.8	1.11	3.02	379.365
ENSG00000276890	Metazoa_SRP	0.29	0.36	0.67	1.39	379.31
ENSG00000113319	RASGRF2	0.32	0.55	0.81	1.53	378.125
ENSG00000236404	VLDLR-AS1	0.59	1.26	2.51	2.8	374.576
ENSG00000173917	HOXB2	2.13	4.44	6.87	10.08	373.239
ENSG00000143318	CASQ1	0.48	1.42	1.59	2.26	370.833
ENSG00000274825	AL023803,2	0.89	0.91	1.05	4.19	370.787
ENSG00000139044	B4GALNT3	0.56	0.8	1.05	2.61	366.071
ENSG00000271437	AL356423,1	0.26	0.32	0.33	1.21	365.385
ENSG00000025708	TYMP	0.63	0.77	0.88	2.93	365.079
ENSG00000069399	BCL3	1.62	2.09	2.83	7.52	364.198
ENSG00000163131	CTSS	0.72	2.38	3.09	3.34	363.889
ENSG00000132874	SLC14A2	0.36	0.4	0.42	1.67	363.889
ENSG00000177993	ZNRF3-AS1	1.43	1.52	1.66	6.6	361.538
ENSG00000086696	HSD17B2	0.43	0.75	1.73	1.98	360.465
ENSG00000134531	EMP1	9.7	21.94	24	44.62	360
ENSG00000250748	AC025419,1	0.25	0.28	0.38	1.15	360
ENSG00000147889	CDKN2A	5.02	9.21	11.64	22.93	356.773
ENSG00000206435	HLA-C	0.51	1.06	1.25	2.32	354.902
ENSG00000120708	TGFBI	49.44	132.75	177.92	224.39	353.863
ENSG00000105643	ARRDC2	0.27	0.39	0.63	1.21	348.148
ENSG00000227007	LINC01247	0.26	0.29	0.35	1.16	346.154
ENSG00000116016	EPAS1	0.66	0.83	1.08	2.93	343.939
ENSG00000154930	ACSS1	0.3	0.84	0.97	1.33	343.333
ENSG00000101463	SYNDIG1	1.8	3.43	5.84	7.95	341.667
ENSG00000259402	AC090515,5	0.27	0.55	0.64	1.19	340.741
ENSG00000151117	TMEM86A	1.73	3.71	7.29	7.62	340.462
ENSG00000171444	MCC	4.29	7.26	8.49	18.89	340.326
ENSG00000148411	NACC2	3.07	4.21	5.68	13.39	336.156
ENSG00000242798	AC073842,2	0.97	1.3	1.37	4.23	336.082
ENSG00000187479	C11orf96	0.77	1.06	1.34	3.35	335.065
ENSG00000168497	CAVIN2	0.56	0.94	1.51	2.43	333.929
ENSG00000179588	ZFPM1	1.28	1.67	2.17	5.52	331.25
ENSG00000068079	IFI35	1.16	1.84	2.8	5	331.034
ENSG00000103740	ACSBG1	0.96	2.13	2.86	4.11	328.125
ENSG00000185112	FAM43A	1.41	2.74	3.09	6.03	327.66
ENSG00000258674	AC011448,1	0.27	0.31	0.41	1.15	325.926
ENSG00000159216	RUNX1	2.91	4.96	6.27	12.35	324.399
ENSG00000171385	KCND3	1.35	3.21	4.92	5.71	322.963
ENSG00000278032	LY6E	3.17	6.66	7.67	13.34	320.82
ENSG00000215089	KRT18P11	0.24	0.41	0.77	1.01	320.833
ENSG00000243811	APOBEC3D	0.86	0.87	0.9	3.58	316.279
ENSG00000065320	NTN1	1.89	2.15	2.24	7.84	314.815
ENSG00000118785	SPP1	3.3	6.52	11.94	13.67	314.242
ENSG00000271538	LINC02427	0.25	0.29	0.31	1.03	312
ENSG00000157168	NRG1	4.02	7.64	8.68	16.54	311.443
ENSG00000137857	DUOX1	1.63	2.43	2.62	6.69	310.429
ENSG00000146722	AC211486,1	0.29	0.35	0.51	1.19	310.345
ENSG00000268750	AC010522,1	1.83	2.04	2.14	7.47	308.197
ENSG00000187013	LINC02875	0.26	0.32	0.43	1.06	307.692
ENSG00000102755	FLT1	0.71	1.15	1.53	2.87	304.225
ENSG00000166482	MFAP4	1.02	2.03	2.72	4.12	303.922
ENSG00000118257	NRP2	18.56	33.04	41.46	74.35	300.593
ENSG00000260577	AC126773,4	1.25	2.75	3.29	4.99	299.2
ENSG00000101000	PROCR	3.63	4.87	8.72	14.47	298.623
ENSG00000161714	PLCD3	1.55	3.13	3.37	6.17	298.065
ENSG00000288508	ISLR	12.28	26.32	34.89	48.66	296.254
ENSG00000129009	ISLR	12.28	26.32	34.89	48.66	296.254
ENSG00000228692	AL445307,1	0.26	0.5	0.66	1.03	296.154
ENSG00000222032	AC112721,2	0.51	1.49	1.63	2.02	296.078
ENSG00000161011	SQSTM1	18.45	24.22	35.35	73.01	295.718
ENSG00000198838	RYR3	2.15	3.98	7.87	8.5	295.349
ENSG00000229625	AC016877,1	10.74	11.27	12.7	42.03	291.341
ENSG00000174600	CMKLR1	2.26	5.52	6.47	8.84	291.15
ENSG00000136542	GALNT5	0.29	0.75	0.92	1.13	289.655
ENSG00000187608	ISG15	9.41	22.8	32.84	36.65	289.479
ENSG00000072682	P4HA2	4.08	6.09	6.75	15.89	289.461
ENSG00000108439	PNPO	4.6	5.76	5.85	17.86	288.261
ENSG00000206432	TMEM200C	5.47	7.5	8.35	21.2	287.569
ENSG00000179673	RPRML	1.33	1.7	1.72	5.14	286.466
ENSG00000267452	LINC02073	0.57	0.8	0.9	2.2	285.965
ENSG00000245248	USP2-AS1	0.28	0.32	0.49	1.08	285.714
ENSG00000263873	THY1-AS1	20.96	28.65	34.29	80.55	284.303
ENSG00000131435	PDLIM4	4.63	7.3	9.11	17.79	284.233
ENSG00000258654	AC026495,1	0.4	0.59	0.61	1.53	282.5
ENSG00000260088	DDX59-AS1	0.57	0.59	0.69	2.18	282.456
ENSG00000152208	GRID2	0.49	1.14	1.59	1.87	281.633
ENSG00000011105	TSPAN9	8.93	14.98	15.33	34	280.739
ENSG00000057657	PRDM1	0.31	0.49	0.97	1.18	280.645
ENSG00000114757	PEX5L	0.44	0.71	1.19	1.66	277.273
ENSG00000005513	SOX8	4.18	6.11	7.54	15.75	276.794
ENSG00000237172	B3GNT9	0.3	0.51	0.87	1.13	276.667
ENSG00000143819	EPHX1	4.29	7.69	8.55	16	272.96
ENSG00000233841	HLA-C	10.91	16.1	20.66	40.57	271.861
ENSG00000280641	CDH4	1.2	2.37	3.33	4.46	271.667
ENSG00000284099	SQSTM1	5.91	7.19	8.95	21.93	271.066
ENSG00000178031	ADAMTSL1	1.33	2.84	4.11	4.87	266.165
ENSG00000167994	RAB3IL1	0.59	0.93	1.39	2.16	266.102
ENSG00000240463	RPS19P3	0.41	0.44	1.01	1.5	265.854
ENSG00000096433	ITPR3	0.81	1.64	1.79	2.95	264.198
ENSG00000230615	AL139220,2	1.35	1.43	1.73	4.87	260.741
ENSG00000204264	PSMB8	0.28	0.65	0.66	1.01	260.714
ENSG00000198879	SFMBT2	1.31	2.45	3.14	4.72	260.305
ENSG00000274737	AC004466,2	0.69	1.03	1.09	2.48	259.42
ENSG00000178573	MAF	7.7	12.18	13.98	27.57	258.052
ENSG00000260549	MT1L	0.53	0.83	1.59	1.89	256.604
ENSG00000227218	AL157935,1	1.2	1.21	1.28	4.27	255.833
ENSG00000169758	TMEM266	0.34	0.59	0.66	1.21	255.882
ENSG00000261170	AC009053,3	0.48	0.6	0.7	1.7	254.167
ENSG00000147010	SH3KBP1	7.95	14.81	17.76	28.13	253.836
ENSG00000103888	CEMIP	0.81	1.26	1.64	2.86	253.086
ENSG00000171094	ALK	1.99	3.65	4.3	6.98	250.754
ENSG00000102032	RENBP	1.25	1.43	1.45	4.37	249.6
ENSG00000171608	PIK3CD	1.4	1.7	1.78	4.88	248.571
ENSG00000171310	CHST11	4.66	6.34	7.36	16.24	248.498
ENSG00000184371	CSF1	3.56	6.2	8.87	12.38	247.753
ENSG00000133466	C1QTNF6	14.08	22.71	35.46	48.9	247.301
ENSG00000196187	TMEM63A	2.07	2.58	4.11	7.17	246.377
ENSG00000082781	ITGB5	59.25	59.64	70.12	204.99	245.975
ENSG00000186197	EDARADD	0.37	0.58	0.72	1.28	245.946
ENSG00000162458	FBLIM1	17.8	20.37	20.75	61.04	242.921
ENSG00000127528	KLF2	1.61	1.89	2.07	5.51	242.236
ENSG00000174343	CHRNA9	0.38	0.56	0.84	1.3	242.105
ENSG00000141485	SLC13A5	1.03	1.49	1.55	3.51	240.777
ENSG00000114654	EFCC1	2.1	2.81	3.05	7.15	240.476
ENSG00000063015	SEZ6	4.7	9.11	12.73	15.9	238.298
ENSG00000156113	KCNMA1	1.6	2.57	2.76	5.41	238.125
ENSG00000052850	ALX4	0.48	0.74	0.86	1.62	237.5
ENSG00000273387	AC005005,3	0.32	0.48	0.59	1.08	237.5
ENSG00000175040	CHST2	5.37	5.94	6.9	18.12	237.43
ENSG00000162804	SNED1	0.37	0.61	0.65	1.24	235.135
ENSG00000104368	PLAT	14.19	26.71	27.74	47.5	234.743
ENSG00000147526	TACC1	25.38	38.5	41.98	84.92	234.594
ENSG00000197956	S100A6	48.6	98.72	140.75	162.42	234.198
ENSG00000170485	NPAS2	0.38	0.86	1.01	1.27	234.211
ENSG00000277586	NEFL	23.76	33.95	46.96	79.25	233.544
ENSG00000163702	IL17RC	2.09	2.8	3.12	6.96	233.014
ENSG00000179715	PCED1B	0.48	0.72	0.82	1.59	231.25
ENSG00000182253	SYNM	1.59	1.64	1.78	5.26	230.818
ENSG00000140961	OSGIN1	0.56	0.69	0.71	1.85	230.357
ENSG00000127666	TICAM1	0.43	0.45	0.49	1.42	230.233
ENSG00000103316	CRYM	0.83	1.31	2.45	2.74	230.12
ENSG00000231721	LINC-PINT	2.64	3.07	3.44	8.67	228.409
ENSG00000204267	TAP2	0.89	1.31	1.47	2.92	228.09
ENSG00000275016	AC015574,1	0.37	0.41	0.7	1.21	227.027
ENSG00000123342	MMP19	0.63	0.74	0.88	2.06	226.984
ENSG00000179627	ZBTB42	0.38	0.49	0.65	1.24	226.316
ENSG00000059378	PARP12	0.88	2.01	2.3	2.87	226.136
ENSG00000233538	AC017104,2	0.55	0.66	0.74	1.79	225.455
ENSG00000226085	UQCRFS1P1	0.71	0.76	1.3	2.31	225.352
ENSG00000222460	RN7SKP271	0.75	1.49	1.65	2.41	221.333
ENSG00000188897	AC099489,1	0.48	0.55	0.6	1.54	220.833
ENSG00000103490	PYCARD	0.36	0.5	0.61	1.15	219.444
ENSG00000108679	LGALS3BP	20.54	32.68	45.22	65.59	219.328
ENSG00000123989	CHPF	11.53	14.35	18.11	36.75	218.734
ENSG00000087494	PTHLH	2.23	2.41	3.19	7.1	218.386
ENSG00000172159	FRMD3	0.46	0.84	0.86	1.46	217.391
ENSG00000273622	CDC42EP5	4.42	8.42	8.85	13.99	216.516
ENSG00000278915	AC005609,3	0.79	0.97	1.09	2.49	215.19
ENSG00000164251	F2RL1	5.1	8.57	8.84	15.99	213.529
ENSG00000168675	LDLRAD4	6.32	7.99	8.58	19.81	213.449
ENSG00000141933	TPGS1	4.74	5.64	6.48	14.8	212.236
ENSG00000178718	RPP25	1.72	2.25	2.96	5.37	212.209
ENSG00000143127	ITGA10	0.41	0.58	0.63	1.28	212.195
ENSG00000179242	CDH4	5.26	8.28	10.83	16.38	211.407
ENSG00000169991	IFFO2	3	3.05	3.59	9.3	210
ENSG00000285106	AC016831,6	0.42	0.54	0.56	1.3	209.524
ENSG00000229206	AL162408,1	0.67	0.84	0.99	2.07	208.955
ENSG00000206412	GNL1	2.71	3.67	4.44	8.37	208.856
ENSG00000105639	JAK3	1.44	2.14	2.44	4.44	208.333
ENSG00000137936	BCAR3	4.88	6.76	8.3	15.04	208.197
ENSG00000206281	TAPBP	2.38	3.3	4.24	7.33	207.983
ENSG00000075426	FOSL2	5.6	7.06	8.16	17.2	207.143
ENSG00000117643	MAN1C1	2.15	3.15	4.85	6.6	206.977
ENSG00000206315	PBX2	0.35	0.57	0.63	1.07	205.714
ENSG00000260070	AC006960,3	0.41	0.53	0.58	1.25	204.878
ENSG00000130589	HELZ2	1.75	1.84	1.87	5.33	204.571
ENSG00000213398	LCAT	1.85	2.27	2.99	5.6	202.703
ENSG00000165886	UBTD1	3.05	3.78	4.42	9.22	202.295
ENSG00000173918	C1QTNF1	0.91	1.72	2.27	2.75	202.198
ENSG00000006210	CX3CL1	2.48	3.62	5.08	7.49	202.016
ENSG00000224593	AC092427,1	1.03	1.79	1.98	3.11	201.942
ENSG00000176978	DPP7	2.12	3.06	3.47	6.4	201.887
ENSG00000126785	RHOJ	9.31	17.78	20.15	27.99	200.644
ENSG00000278839	SERF1B	2.03	3.49	3.62	6.09	200
ENSG00000152642	GPD1L	1.68	2.16	2.92	5.04	200
ENSG00000196196	HRCT1	0.66	0.94	1.84	1.98	200
ENSG00000104870	FCGRT	4.52	5.47	7.59	13.52	199.115
ENSG00000186174	BCL9L	8.44	8.97	9.67	25.16	198.104
ENSG00000263310	SALL3	0.39	0.51	0.6	1.16	197.436
ENSG00000276250	AC127024,6	0.53	0.86	1.2	1.57	196.226
ENSG00000197324	LRP10	6.78	8.37	10.68	20.08	196.165
ENSG00000132274	TRIM22	9.07	13.96	16.94	26.85	196.031
ENSG00000149260	CAPN5	8.8	13.98	16.66	26.02	195.682
ENSG00000118503	TNFAIP3	2.71	6.85	7.45	8.01	195.572
ENSG00000186567	CEACAM19	0.65	0.85	1.28	1.92	195.385
ENSG00000143786	CNIH3	1.89	4.13	4.51	5.58	195.238
ENSG00000214944	ARHGEF28	0.39	0.7	0.84	1.15	194.872
ENSG00000066248	NGEF	0.39	0.57	0.82	1.15	194.872
ENSG00000184557	SOCS3	13.49	19.8	21.92	39.74	194.589
ENSG00000233621	LINC01137	0.51	0.77	0.99	1.5	194.118
ENSG00000110057	UNC93B1	0.66	0.76	1.08	1.94	193.939
ENSG00000134070	IRAK2	0.42	0.44	0.58	1.23	192.857
ENSG00000161835	TAMALIN	1.69	2.31	2.61	4.94	192.308
ENSG00000121068	TBX2	3.74	4.86	5.17	10.84	189.84
ENSG00000183258	DDX41	53.21	62.97	80.38	154.1	189.607
ENSG00000125148	MT2A	33.54	40.48	48.51	97.11	189.535
ENSG00000158458	NRG2	0.55	0.91	1.06	1.59	189.091
ENSG00000154274	C4orf19	0.82	0.99	1.6	2.37	189.024
ENSG00000099715	PCDH11Y	0.79	1.14	1.27	2.28	188.608
ENSG00000189431	RASSF10	0.92	1.21	1.4	2.65	188.043
ENSG00000185340	GAS2L1	2.87	2.9	3.43	8.26	187.805
ENSG00000106785	TRIM14	0.4	0.78	0.99	1.15	187.5
ENSG00000169499	PLEKHA2	1.4	2.84	3.25	4.02	187.143
ENSG00000106236	NPTX2	7.46	10.04	13.51	21.34	186.059
ENSG00000133121	STARD13	3.18	3.77	5.62	9.09	185.849
ENSG00000182771	GRID1	0.63	0.91	1.35	1.8	185.714
ENSG00000123500	COL10A1	0.54	0.62	1.2	1.54	185.185
ENSG00000124104	SNX21	4	4.67	6.16	11.35	183.75
ENSG00000271646	IRF2-DT	0.72	0.87	0.96	2.04	183.333
ENSG00000230254	HLA-E	1.91	2.64	2.86	5.4	182.723
ENSG00000229252	HLA-E	1.91	2.65	2.86	5.4	182.723
ENSG00000030582	GRN	18.79	24.1	27.93	52.83	181.16
ENSG00000171223	JUNB	6.62	7.16	9.45	18.57	180.514
ENSG00000165084	C8orf34	1.67	2.37	2.71	4.68	180.24
ENSG00000278243	GFUS	3.93	4.18	5.02	11	179.898
ENSG00000115556	PLCD4	0.51	0.7	0.82	1.42	178.431
ENSG00000064545	TMEM161A	5.87	6.57	7.29	16.18	175.639
ENSG00000188763	FZD9	0.65	0.86	1.35	1.79	175.385
ENSG00000105088	OLFM2	6.29	8.08	8.83	17.31	175.199
ENSG00000232599	AL008707,1	2.31	4.07	6.22	6.35	174.892
ENSG00000187688	TRPV2	2.67	2.95	3.44	7.33	174.532
ENSG00000271815	AC008897,3	0.66	1.39	1.5	1.81	174.242
ENSG00000128335	APOL2	4.01	5.03	6.07	10.98	173.815
ENSG00000229520	LINC00404	2.23	2.63	3.31	6.1	173.543
ENSG00000111801	BTN3A3	1.72	3.02	3.06	4.7	173.256
ENSG00000102934	PLLP	1.52	1.9	2.1	4.14	172.368
ENSG00000128294	TPST2	5.41	6.35	8.15	14.73	172.274
ENSG00000223839	FAM95B1	1.26	1.51	1.65	3.43	172.222
ENSG00000100599	RIN3	2.02	2.79	2.94	5.48	171.287
ENSG00000196843	ARID5A	3.24	3.96	4.36	8.78	170.988
ENSG00000249684	AC106795,2	0.48	0.87	1.1	1.3	170.833
ENSG00000130147	SH3BP4	17.18	21.95	24.23	46.4	170.081
ENSG00000235659	AL391987,4	0.42	0.52	0.54	1.13	169.048
ENSG00000262243	CES1	0.58	1.22	1.29	1.56	168.966
ENSG00000224945	AL353150,1	4.2	5.17	7.66	11.25	167.857
ENSG00000164742	ADCY1	4.18	5.44	6.82	11.17	167.225
ENSG00000185585	OLFML2A	2.39	2.73	3.14	6.38	166.946
ENSG00000142327	RNPEPL1	3.45	3.47	4.34	9.19	166.377
ENSG00000275214	IFI27	0.91	1.26	2.34	2.42	165.934
ENSG00000280707	HPAT5	0.87	0.9	1.31	2.31	165.517
ENSG00000130513	GDF15	0.55	0.61	1.04	1.46	165.455
ENSG00000102265	TIMP1	26	34.58	52.38	68.93	165.115
ENSG00000148180	GSN	27.62	43.12	46.96	73.14	164.808
ENSG00000143507	DUSP10	1.14	1.99	2.11	3	163.158
ENSG00000100336	APOL4	1.85	3.55	3.61	4.85	162.162
ENSG00000196954	CASP4	1.47	3.19	3.84	3.85	161.905
ENSG00000196154	S100A4	5.65	11.64	13.78	14.79	161.77
ENSG00000257767	AC002996,1	2.04	2.56	4.27	5.34	161.765
ENSG00000167306	MYO5B	1.07	2	2.69	2.8	161.682
ENSG00000239467	AC007405,3	0.69	0.89	0.96	1.8	160.87
ENSG00000166289	PLEKHF1	3.91	5.37	5.57	10.19	160.614
ENSG00000165475	CRYL1	0.74	1.42	1.7	1.92	159.459
ENSG00000231631	PSMB8	0.44	0.69	1.12	1.14	159.091
ENSG00000284691	AC073111,3	1.88	2.26	2.45	4.87	159.043
ENSG00000062038	CDH3	8	11.89	16.32	20.68	158.5
ENSG00000287263	AC008875,3	0.57	1.15	1.46	1.47	157.895
ENSG00000228981	AC097658,1	0.45	0.75	0.98	1.16	157.778
ENSG00000152953	STK32B	2.4	3.44	3.79	6.12	155
ENSG00000162873	KLHDC8A	14.74	17.82	25.37	37.55	154.749
ENSG00000168792	ABHD15	0.76	1.08	1.24	1.93	153.947
ENSG00000139211	AMIGO2	4.42	7.26	10.93	11.22	153.846
ENSG00000257303	AC073896,2	1.05	1.27	1.38	2.65	152.381
ENSG00000107796	ACTA2	122.21	143.23	158.75	308.37	152.328
ENSG00000004776	HSPB6	0.48	0.54	0.63	1.21	152.083
ENSG00000119699	TGFB3	1.91	2.34	2.79	4.8	151.309
ENSG00000103249	CLCN7	8.31	9.29	11.33	20.8	150.301
ENSG00000235695	HIGD2AP2	0.81	1.02	1.44	2.02	149.383
ENSG00000159128	IFNGR2	2.9	3.51	3.66	7.23	149.31
ENSG00000235439	DDX39B	2.23	2.75	3.23	5.55	148.879
ENSG00000172216	CEBPB	1.39	1.4	1.9	3.45	148.201
ENSG00000205929	C21orf62	2.72	3.82	5.97	6.75	148.162
ENSG00000235257	ITGA9-AS1	5.35	7.32	8.25	13.27	148.037
ENSG00000089060	SLC8B1	2.46	3.25	3.49	6.09	147.561
ENSG00000140464	PML	10.92	12.83	13.51	26.98	147.07
ENSG00000125845	BMP2	0.85	1.49	2.07	2.1	147.059
ENSG00000163032	VSNL1	0.94	1.71	2.31	2.32	146.809
ENSG00000198832	SELENOM	12.2	13.22	13.5	30.07	146.475
ENSG00000140832	MARVELD3	0.65	1.04	1.07	1.6	146.154
ENSG00000144668	ITGA9	1.87	2.51	2.76	4.6	145.989
ENSG00000178882	RFLNA	1.61	2.06	2.54	3.96	145.963
ENSG00000188152	NUTM2G	0.78	0.87	0.9	1.91	144.872
ENSG00000228818	AL359918,1	0.65	0.7	0.85	1.59	144.615
ENSG00000275397	DHRS11	0.81	1.36	1.43	1.98	144.444
ENSG00000020577	SAMD4A	9.81	11.5	13.49	23.84	143.017
ENSG00000183762	KREMEN1	8.89	15.37	20.05	21.59	142.857
ENSG00000186470	BTN3A2	1.19	1.92	2.05	2.89	142.857
ENSG00000240583	AQP1	2	2.31	2.55	4.85	142.5
ENSG00000106333	PCOLCE	10.22	15.87	16.2	24.66	141.292
ENSG00000163520	FBLN2	2.42	3.23	3.48	5.83	140.909
ENSG00000130707	ASS1	8.33	10.68	10.77	20.03	140.456
ENSG00000250602	AC093535,1	0.42	0.67	0.94	1.01	140.476
ENSG00000198354	DCAF12L2	0.89	1.14	1.73	2.14	140.449
ENSG00000121904	CSMD2	0.94	1.34	1.82	2.26	140.426
ENSG00000185432	METTL7A	2.04	2.59	4.39	4.89	139.706
ENSG00000165233	CARD19	6.21	7.12	8.74	14.88	139.614
ENSG00000159403	C1R	0.76	1.25	1.45	1.82	139.474
ENSG00000230555	AL450326,1	0.64	0.92	0.96	1.53	139.062
ENSG00000090539	CHRD	0.47	0.73	0.79	1.12	138.298
ENSG00000168938	PPIC	5.34	7.9	8.95	12.71	138.015
ENSG00000224243	SOX1-OT	7.4	11.09	14.68	17.59	137.703
ENSG00000198929	NOS1AP	2.42	3.77	4.14	5.75	137.603
ENSG00000137834	SMAD6	3.15	3.21	3.73	7.48	137.46
ENSG00000283859	NLGN2	5.55	6.54	6.75	13.16	137.117
ENSG00000169992	NLGN2	5.55	6.54	6.75	13.16	137.117
ENSG00000258301	VASH1-AS1	0.87	1.32	1.9	2.06	136.782
ENSG00000139364	TMEM132B	5.35	8.54	10.61	12.64	136.262
ENSG00000102359	SRPX2	13.71	21.67	21.7	32.38	136.178
ENSG00000111961	SASH1	8.72	12.38	12.75	20.56	135.78
ENSG00000197536	IRF1-AS1	0.93	1.2	1.46	2.19	135.484
ENSG00000136099	PCDH8	8.44	12.5	18.8	19.85	135.19
ENSG00000239282	CASTOR1	0.86	1.33	1.8	2.02	134.884
ENSG00000107819	SFXN3	4.59	6.57	6.72	10.78	134.858
ENSG00000130309	COLGALT1	25.97	26.71	26.83	60.96	134.732
ENSG00000168077	SCARA3	6.2	9.43	10.06	14.55	134.677
ENSG00000223687	ZNF311	0.44	0.63	0.71	1.03	134.091
ENSG00000090581	GNPTG	7.68	7.87	8.13	17.92	133.333
ENSG00000079337	RAPGEF3	0.66	0.75	0.93	1.54	133.333
ENSG00000140511	HAPLN3	1.37	1.64	2.09	3.19	132.847
ENSG00000169946	ZFPM2	4.38	6.71	7.81	10.19	132.648
ENSG00000088826	SMOX	4.1	4.93	5.53	9.53	132.439
ENSG00000160226	CFAP410	4.17	4.58	4.87	9.66	131.655
ENSG00000165379	LRFN5	2.43	3.7	4.55	5.62	131.276
ENSG00000198563	DDX39B	2.4	2.75	3.23	5.55	131.25
ENSG00000147481	SNTG1	0.9	1.62	2.06	2.08	131.111
ENSG00000087245	MMP2	45.74	67.3	68.97	105.55	130.761
ENSG00000139722	VPS37B	12.54	14.62	17.69	28.89	130.383
ENSG00000050165	DKK3	17.33	20.14	25.57	39.82	129.775
ENSG00000158220	ESYT3	0.47	0.49	0.63	1.08	129.787
ENSG00000122642	FKBP9	28.79	35.3	36.76	66.02	129.316
ENSG00000099250	NRP1	37.57	59.26	67.83	86.12	129.225
ENSG00000136352	NKX2-1	0.69	0.88	1.19	1.58	128.986
ENSG00000115641	FHL2	6.86	6.92	9.58	15.7	128.863
ENSG00000083444	PLOD1	21.97	24.89	25.39	50.18	128.402
ENSG00000132530	XAF1	1.71	2.14	2.33	3.9	128.07
ENSG00000172638	EFEMP2	7.19	9.99	10.48	16.39	127.955
ENSG00000239697	TNFSF12	1.34	1.68	2.44	3.05	127.612
ENSG00000154803	FLCN	6.93	7.18	8.86	15.77	127.561
ENSG00000172379	ARNT2	15.32	20.44	25.96	34.85	127.48
ENSG00000268087	AC008764,2	2.49	2.74	2.84	5.66	127.309
ENSG00000162512	SDC3	36.33	41.46	45.8	82.57	127.278
ENSG00000068903	SIRT2	5.14	5.23	5.62	11.66	126.848
ENSG00000103024	NME3	2.37	2.52	3.59	5.37	126.582
ENSG00000128052	KDR	5.18	5.84	9.31	11.73	126.448
ENSG00000189114	BLOC1S3	1.68	1.73	2.16	3.8	126.19
ENSG00000198925	ATG9A	9.68	11.35	11.51	21.88	126.033
ENSG00000139567	ACVRL1	1	1.03	1.06	2.26	126
ENSG00000140538	NTRK3	3.23	4.95	5.72	7.29	125.697
ENSG00000179772	FOXS1	1.56	2.21	2.23	3.52	125.641
ENSG00000167136	ENDOG	2.62	2.66	3.25	5.91	125.573
ENSG00000113916	BCL6	2.32	3.54	4.1	5.23	125.431
ENSG00000089820	ARHGAP4	0.75	0.81	0.99	1.69	125.333
ENSG00000150630	VEGFC	0.95	1.25	1.46	2.14	125.263
ENSG00000257524	AL157935,2	0.49	0.54	0.8	1.1	124.49
ENSG00000284161	EEF2K	2.3	2.88	3.03	5.15	123.913
ENSG00000103044	HAS3	2.22	2.61	3.4	4.97	123.874
ENSG00000119408	NEK6	21.73	27.96	35.31	48.6	123.654
ENSG00000148053	NTRK2	0.68	0.87	1.35	1.52	123.529
ENSG00000066468	FGFR2	2.32	3.59	3.67	5.18	123.276
ENSG00000285132	AC270285,3	9.93	15.61	19.3	22.1	122.558
ENSG00000135144	DTX1	2.08	2.41	2.42	4.61	121.635
ENSG00000159840	ZYX	31.54	32.75	34.2	69.65	120.831
ENSG00000285443	ZYX	31.54	32.75	34.2	69.65	120.831
ENSG00000002586	CD99	173.6	230.39	270.46	382.72	120.461
ENSG00000262246	CORO7	4.55	5.38	6.28	10.02	120.22
ENSG00000139190	VAMP1	2.15	3.27	3.52	4.73	120
ENSG00000106123	EPHB6	0.65	1.02	1.15	1.43	120
ENSG00000182580	EPHB3	9.69	12.71	12.93	21.27	119.505
ENSG00000176974	SHMT1	4.26	4.74	6.5	9.35	119.484
ENSG00000154928	EPHB1	3.82	5.76	6.97	8.37	119.11
ENSG00000173581	CCDC106	3.04	3.57	3.68	6.64	118.421
ENSG00000128536	CDHR3	1.09	1.57	1.94	2.38	118.349
ENSG00000264964	AP001033,1	0.83	0.88	0.93	1.81	118.072
ENSG00000137573	SULF1	11.26	14.49	17.6	24.55	118.028
ENSG00000171132	PRKCE	3.12	3.99	4.06	6.8	117.949
ENSG00000133065	SLC41A1	4.02	5.61	6.8	8.76	117.91
ENSG00000208772	SNORD94	50.49	54.55	59.6	109.98	117.825
ENSG00000139926	FRMD6	15.13	18.38	19.69	32.93	117.647
ENSG00000224320	HLA-A	9.75	14.4	16.49	21.2	117.436
ENSG00000229215	HLA-A	9.75	14.4	16.5	21.2	117.436
ENSG00000135063	FAM189A2	0.72	0.94	1.24	1.56	116.667
ENSG00000144040	SFXN5	8.27	9.64	12.55	17.91	116.566
ENSG00000239887	C1orf226	2.42	3.54	4.11	5.24	116.529
ENSG00000233904	HLA-E	1.91	2.65	2.86	4.13	116.23
ENSG00000231859	AC079781,1	1.36	1.71	2.74	2.94	116.176
ENSG00000124788	ATXN1	4.25	5.74	6.69	9.17	115.765
ENSG00000112769	LAMA4	18.43	28.99	33.2	39.74	115.627
ENSG00000234383	CTBP2P8	0.64	0.9	0.92	1.38	115.625
ENSG00000206493	HLA-E	1.91	2.64	2.86	4.11	115.183
ENSG00000117280	RAB29	0.94	1.04	1.67	2.02	114.894
ENSG00000134107	BHLHE40	6.99	8.87	8.93	15.01	114.735
ENSG00000154096	THY1	42.49	74.67	83.85	90.98	114.121
ENSG00000116729	WLS	52.56	56.95	60.81	112.39	113.832
ENSG00000166925	TSC22D4	5.92	6.31	6.96	12.65	113.682
ENSG00000199568	RNU5A-1	305.74	366.71	470.28	652.56	113.436
ENSG00000104946	TBC1D17	6.05	7.25	7.34	12.91	113.388
ENSG00000103966	EHD4	8	9.56	11.09	17.06	113.25
ENSG00000013288	MAN2B2	2.45	3.18	3.69	5.22	113.061
ENSG00000274229	SOCS7	1.15	1.19	1.22	2.45	113.043
ENSG00000135899	SP110	3.25	5.98	6.04	6.92	112.923
ENSG00000132561	MATN2	4.08	4.42	4.62	8.66	112.255
ENSG00000123096	SSPN	1.51	2.44	2.51	3.2	111.921
ENSG00000089159	PXN	16.46	17.59	19.22	34.79	111.361
ENSG00000132386	SERPINF1	12.05	20.39	20.9	25.41	110.871
ENSG00000170525	PFKFB3	12.43	12.75	12.92	26.21	110.861
ENSG00000196547	MAN2A2	7.87	8.67	9.69	16.59	110.801
ENSG00000173193	PARP14	4.93	9.04	10.14	10.37	110.345
ENSG00000184584	STING1	0.91	1.11	1.29	1.91	109.89
ENSG00000197019	SERTAD1	1.62	1.72	1.99	3.4	109.877
ENSG00000133103	COG6	7.28	8.08	8.23	15.27	109.753
ENSG00000138641	HERC3	2.1	3.54	3.94	4.4	109.524
ENSG00000206503	HLA-A	18.33	26.23	28.45	38.38	109.384
ENSG00000166682	TMPRSS5	1.4	1.84	2.33	2.92	108.571
ENSG00000167614	TTYH1	15.06	16.1	16.87	31.32	107.968
ENSG00000173281	PPP1R3B	6.69	7.91	8.83	13.91	107.922
ENSG00000079385	CEACAM1	0.69	0.77	1.07	1.43	107.246
ENSG00000105974	CAV1	24.12	27.36	29.21	49.97	107.172
ENSG00000166780	BMERB1	14.53	19.06	21.11	30.09	107.089
ENSG00000249992	TMEM158	4.38	5.4	6.82	9.05	106.621
ENSG00000148120	AOPEP	14	14.89	16.37	28.91	106.5
ENSG00000153902	LGI4	0.49	0.56	0.71	1.01	106.122
ENSG00000221955	SLC12A8	1.84	2.04	3.06	3.79	105.978
ENSG00000248905	FMN1	2.11	3.27	3.4	4.34	105.687
ENSG00000229422	AL512625,2	0.58	0.68	0.88	1.19	105.172
ENSG00000175352	NRIP3	1.91	2.36	2.41	3.91	104.712
ENSG00000187621	TCL6	1.07	1.2	1.25	2.19	104.673
ENSG00000166340	TPP1	9.71	13.88	14.41	19.85	104.428
ENSG00000166250	CLMP	3.93	4.06	6.74	8.03	104.326
ENSG00000103260	METRN	18.67	20.45	27.46	38.1	104.071
ENSG00000164932	CTHRC1	23.92	37.01	46.86	48.81	104.055
ENSG00000244691	RPL10AP1	0.5	0.54	0.6	1.02	104
ENSG00000100097	LGALS1	294.09	378.01	430.22	599.6	103.883
ENSG00000163013	FBXO41	0.8	0.81	0.86	1.63	103.75
ENSG00000256897	AC018410,1	0.57	0.85	1.13	1.16	103.509
ENSG00000181444	ZNF467	0.6	0.71	1.19	1.22	103.333
ENSG00000243449	C4orf48	11.59	11.98	14.29	23.55	103.192
ENSG00000287562	AL109615,4	0.63	0.72	0.74	1.28	103.175
ENSG00000012232	EXTL3	25.73	30.46	36.03	52.2	102.876
ENSG00000243232	PCDHAC2	2.55	4.19	4.62	5.17	102.745
ENSG00000240373	SEC62-AS1	0.97	1.15	1.31	1.96	102.062
ENSG00000214176	PLEKHM1P1	2.85	3.07	3.11	5.75	101.754
ENSG00000244731	C4A	0.66	0.72	1.23	1.33	101.515
ENSG00000268350	FAM156A	4.02	4.06	6.22	8.1	101.493
ENSG00000257446	ZNF878	0.78	0.91	1.55	1.57	101.282
ENSG00000267198	AC091132,4	1.12	1.56	2.13	2.25	100.893
ENSG00000282491	AC243807,6	1.12	1.56	2.13	2.25	100.893
ENSG00000145934	TENM2	8.18	8.4	9.24	16.43	100.856
ENSG00000277702	AC239859,5	1.26	1.32	1.37	2.53	100.794
ENSG00000022840	RNF10	45.59	46.16	47.06	91.53	100.768
ENSG00000141505	ASGR1	3.41	3.86	4.98	6.82	100
ENSG00000161013	MGAT4B	12.25	14.16	14.44	24.46	99.6735
ENSG00000284501	MGAT4B	12.25	14.16	14.44	24.46	99.6735
ENSG00000143845	ETNK2	2.55	3.06	4.17	5.09	99.6078
ENSG00000148158	SNX30	4.39	4.95	5.6	8.76	99.5444
ENSG00000166833	NAV2	7.03	8.37	11.83	14.02	99.431
ENSG00000134569	LRP4	14.18	21.84	26.31	28.27	99.3653
ENSG00000123933	MXD4	8.3	8.45	8.92	16.53	99.1566
ENSG00000135926	TMBIM1	5.04	5.09	5.37	10.03	99.0079
ENSG00000188785	ZNF548	4.44	4.98	5.19	8.82	98.6486
ENSG00000228049	POLR2J2	1.4	1.52	1.53	2.78	98.5714
ENSG00000167703	SLC43A2	3.11	3.73	3.76	6.17	98.3923
ENSG00000244509	APOBEC3C	2.42	3.83	3.87	4.79	97.9339
ENSG00000181788	SIAH2	3.56	4.59	5.99	7.03	97.4719
ENSG00000267279	AC090409,1	2.06	2.31	2.78	4.06	97.0874
ENSG00000106367	AP1S1	26.04	27.71	28.57	51.27	96.8894
ENSG00000198131	ZNF544	10.15	11.82	13.89	19.92	96.2562
ENSG00000086730	LAT2	0.79	0.83	0.9	1.55	96.2025
ENSG00000164171	ITGA2	1.27	1.76	2.25	2.49	96.063
ENSG00000223802	CERS1	5.51	5.68	6.81	10.79	95.8258
ENSG00000263843	AC022211,2	0.7	0.77	0.79	1.37	95.7143
ENSG00000134222	PSRC1	64.69	79.2	94.19	126.46	95.4862
ENSG00000073464	CLCN4	3.98	4.03	4.72	7.78	95.4774
ENSG00000134072	CAMK1	2.72	3.47	3.86	5.31	95.2206
ENSG00000147862	NFIB	14.22	22.04	23.53	27.75	95.1477
ENSG00000269918	AF131215,6	0.62	0.8	1.12	1.21	95.1613
ENSG00000205795	CYS1	0.61	0.89	1.16	1.19	95.082
ENSG00000160691	SHC1	67.05	87.1	88.26	130.77	95.0336
ENSG00000186907	RTN4RL2	0.78	0.8	0.99	1.52	94.8718
ENSG00000117385	P3H1	24.51	26.83	27.69	47.69	94.5736
ENSG00000257221	AC007569,1	0.55	0.66	0.77	1.07	94.5455
ENSG00000141522	ARHGDIA	125.07	127.49	129.2	242.64	94.0034
ENSG00000115183	TANC1	7.49	10.92	11.71	14.53	93.992
ENSG00000275401	AL391095,3	1.03	1.06	1.09	1.99	93.2039
ENSG00000189283	FHIT	1.46	1.64	2.05	2.82	93.1507
ENSG00000106266	SNX8	5.93	7.34	10.09	11.44	92.9174
ENSG00000100417	PMM1	11.4	11.79	12.67	21.97	92.7193
ENSG00000109956	B3GAT1	15.58	19.03	20.94	30.02	92.6829
ENSG00000150551	LYPD1	8.77	11.73	14.96	16.89	92.5884
ENSG00000010704	HFE	1.35	2.03	2.38	2.6	92.5926
ENSG00000164949	GEM	1.08	1.77	1.99	2.08	92.5926
ENSG00000119632	IFI27L2	5.81	9.04	10.7	11.18	92.4269
ENSG00000168016	TRANK1	2.31	3.02	3.22	4.44	92.2078
ENSG00000034152	MAP2K3	5.86	6.09	6.69	11.26	92.1502
ENSG00000140945	CDH13	2.56	3	4.35	4.91	91.7969
ENSG00000018625	ATP1A2	14.31	22.86	25.44	27.42	91.6143
ENSG00000160801	PTH1R	0.7	1.1	1.32	1.34	91.4286
ENSG00000177108	ZDHHC22	1.13	1.78	1.91	2.16	91.1504
ENSG00000134780	DAGLA	2.14	2.33	2.44	4.09	91.1215
ENSG00000103227	LMF1	4.3	4.88	6.23	8.21	90.9302
ENSG00000172667	ZMAT3	2.64	3.72	3.77	5.03	90.5303
ENSG00000183741	CBX6	12.61	12.93	13.09	24.02	90.4837
ENSG00000197816	CCDC180	2.01	2.05	2.29	3.82	90.0498
ENSG00000177409	SAMD9L	0.79	1.33	1.44	1.5	89.8734
ENSG00000255571	MIR9-3HG	9.46	12.4	13.89	17.96	89.852
ENSG00000109113	RAB34	36.72	41.37	41.61	69.71	89.842
ENSG00000064961	HMG20B	21.54	21.94	23.54	40.87	89.74
ENSG00000271121	NUDT4P2	13.6	16.65	18.87	25.8	89.7059
ENSG00000275993	SIK1B	2.78	2.91	3.09	5.26	89.2086
ENSG00000227110	LMCD1-AS1	1.29	1.72	2.05	2.44	89.1473
ENSG00000002330	BAD	20.47	21.5	25.28	38.64	88.764
ENSG00000008256	CYTH3	8.09	8.65	8.93	15.27	88.7515
ENSG00000154146	NRGN	6.75	6.76	6.99	12.65	87.4074
ENSG00000100605	ITPK1	6.1	6.56	7.63	11.43	87.377
ENSG00000143369	ECM1	11.09	14.94	16.52	20.77	87.2858
ENSG00000151474	FRMD4A	48.14	63.64	65.6	90.04	87.0378
ENSG00000203706	SERTAD4-AS1	2.07	2.67	2.89	3.87	86.9565
ENSG00000280963	SERTAD4-AS1	2.07	2.67	2.89	3.87	86.9565
ENSG00000132669	RIN2	14.32	18.96	22.04	26.75	86.8017
ENSG00000137266	SLC22A23	12.02	13.29	13.5	22.44	86.6889
ENSG00000183779	ZNF703	3.95	4.54	4.89	7.35	86.0759
ENSG00000137507	LRRC32	0.92	0.99	1.32	1.71	85.8696
ENSG00000100906	NFKBIA	11.12	14.07	16.43	20.66	85.7914
ENSG00000126351	THRA	5.29	6.29	6.78	9.81	85.4442
ENSG00000283100	SIRT2	4.57	5.23	6.51	8.47	85.3392
ENSG00000197746	PSAP	188.62	217.58	223.2	349.42	85.2508
ENSG00000131196	NFATC1	1.55	1.75	2.02	2.87	85.1613
ENSG00000188916	INSYN2A	0.66	0.8	0.95	1.22	84.8485
ENSG00000157833	GAREM2	3.97	4.56	6.35	7.33	84.6348
ENSG00000168874	ATOH8	5.58	6.3	7.25	10.3	84.5878
ENSG00000106538	RARRES2	14.62	14.74	17.35	26.97	84.4733
ENSG00000172936	MYD88	9.13	10.38	11.42	16.78	83.7897
ENSG00000166311	SMPD1	8.63	10.68	10.74	15.86	83.7775
ENSG00000272696	AL359091,3	0.55	0.59	0.82	1.01	83.6364
ENSG00000154229	PRKCA	2.9	3.69	4.03	5.31	83.1034
ENSG00000184381	PLA2G6	3.4	4.3	4.33	6.21	82.6471
ENSG00000099381	SETD1A	5.42	5.45	5.84	9.86	81.9188
ENSG00000169598	DFFB	2.31	2.4	2.42	4.2	81.8182
ENSG00000147234	FRMPD3	0.87	0.96	1.21	1.58	81.6092
ENSG00000163513	TGFBR2	9.51	12.79	13.51	17.27	81.5983
ENSG00000175662	TOM1L2	7.68	8.36	9.23	13.93	81.3802
ENSG00000116096	SPR	0.59	0.62	0.68	1.07	81.3559
ENSG00000188186	LAMTOR4	40.58	40.69	44.91	73.56	81.2716
ENSG00000149761	NUDT22	13.23	14.7	14.94	23.98	81.2547
ENSG00000105605	CACNG7	7.49	12.92	13.1	13.57	81.1749
ENSG00000119599	DCAF4	2.64	2.83	3.27	4.78	81.0606
ENSG00000115935	WIPF1	8.94	11	11.79	16.18	80.9843
ENSG00000122863	CHST3	5.01	5.63	6.08	9.06	80.8383
ENSG00000142546	NOSIP	18.26	19.38	19.48	33	80.7229
ENSG00000126062	TMEM115	11.33	11.51	12.37	20.46	80.5825
ENSG00000231566	LINC02595	2.15	2.18	2.31	3.88	80.4651
ENSG00000069188	SDK2	10.25	11.53	11.54	18.46	80.0976
ENSG00000189171	S100A13	30.3	35.98	36.8	54.51	79.901
ENSG00000114251	WNT5A	10.83	15.64	16.72	19.47	79.7784
ENSG00000213699	SLC35F6	11.65	12.74	15.97	20.88	79.2275
ENSG00000136802	LRRC8A	15.13	15.19	15.29	27.1	79.1143
ENSG00000276600	RAB7B	0.91	1.21	1.4	1.63	79.1209
ENSG00000018408	WWTR1	19.7	25.79	30.15	35.27	79.0355
ENSG00000110651	CD81	75.26	77.14	86.6	134.67	78.9397
ENSG00000105928	GSDME	7.69	9.87	10.09	13.74	78.6736
ENSG00000111087	GLI1	1.62	2.58	2.65	2.89	78.3951
ENSG00000160233	LRRC3	3.56	3.68	4.13	6.35	78.3708
ENSG00000159433	STARD9	4.97	5.71	5.75	8.85	78.0684
ENSG00000165424	ZCCHC24	6.97	9.79	9.97	12.4	77.9053
ENSG00000166750	SLFN5	5.55	8.99	9.55	9.87	77.8378
ENSG00000005243	COPZ2	5.59	6	6.22	9.93	77.6386
ENSG00000173295	FAM86B3P	2.26	2.36	2.78	4.01	77.4336
ENSG00000102178	UBL4A	6.73	7.18	7.33	11.93	77.266
ENSG00000283060	ID3	89.8	123.98	153.12	159.12	77.1938
ENSG00000117318	ID3	89.8	123.98	153.12	159.12	77.1938
ENSG00000281836	AC136352,12	0.6	0.78	1.01	1.06	76.6667
ENSG00000145794	MEGF10	14.93	20.61	23.92	26.37	76.6242
ENSG00000101605	MYOM1	0.9	1.13	1.5	1.58	75.5556
ENSG00000224897	POT1-AS1	1.34	2.12	2.28	2.35	75.3731
ENSG00000119771	KLHL29	3.45	4.1	4.2	6.05	75.3623
ENSG00000103005	USB1	15.8	16.94	17.35	27.62	74.8101
ENSG00000010810	FYN	90.18	113.91	127.01	157.57	74.7283
ENSG00000124201	ZNFX1	3.83	4.58	4.69	6.68	74.4125
ENSG00000117984	CTSD	28.88	29.57	35.68	50.33	74.2729
ENSG00000131018	SYNE1	12.79	15.36	15.9	22.26	74.0422
ENSG00000087088	BAX	26.68	28.29	34.54	46.41	73.9505
ENSG00000095321	CRAT	6.37	7.66	8.33	11.08	73.9403
ENSG00000170271	FAXDC2	2.98	3.32	3.94	5.18	73.8255
ENSG00000087460	GNAS	518.95	555.58	578.2	899.95	73.4175
ENSG00000144560	VGLL4	19.37	24.75	24.86	33.54	73.1544
ENSG00000176842	IRX5	4.76	5.53	6.76	8.23	72.8992
ENSG00000100647	SUSD6	3.6	4.67	5.23	6.22	72.7778
ENSG00000138193	PLCE1	3.69	3.85	4.7	6.37	72.6287
ENSG00000145012	LPP	26.1	26.74	31.05	45.04	72.567
ENSG00000170382	LRRN2	2.76	2.86	3.27	4.76	72.4638
ENSG00000124570	SERPINB6	26.3	33.37	40.44	45.35	72.4335
ENSG00000173786	CNP	33.33	40.79	45.33	57.47	72.4272
ENSG00000157214	STEAP2	0.58	0.76	0.94	1	72.4138
ENSG00000142227	EMP3	23.11	25.89	30.66	39.8	72.2198
ENSG00000259630	FABP5P9	0.75	0.77	0.91	1.29	72
ENSG00000067182	TNFRSF1A	33.72	34.38	39.38	57.95	71.8565
ENSG00000105419	MEIS3	27.74	28.3	33.87	47.66	71.8097
ENSG00000197457	STMN3	38.5	39.71	39.99	66.12	71.7403
ENSG00000206120	EGFEM1P	9.97	12.25	17.01	17.12	71.7151
ENSG00000159208	CIART	0.99	1.65	1.66	1.7	71.7172
ENSG00000150967	ABCB9	2.28	2.32	3.43	3.91	71.4912
ENSG00000198373	WWP2	10.87	11.39	11.4	18.6	71.1132
ENSG00000166851	PLK1	37.06	39.17	39.59	63.24	70.6422
ENSG00000276500	BMS1P14	1.49	1.89	2.07	2.54	70.4698
ENSG00000125388	GRK4	3.07	3.68	4.26	5.23	70.3583
ENSG00000063854	HAGH	14.83	15.17	16.38	25.25	70.263
ENSG00000196083	IL1RAP	2.15	2.4	2.52	3.66	70.2326
ENSG00000182704	TSKU	9.81	10.75	11.6	16.66	69.8267
ENSG00000230749	MEIS1-AS2	1.32	1.75	2.01	2.24	69.697
ENSG00000090013	BLVRB	6.09	6.79	8.98	10.31	69.2939
ENSG00000198597	ZNF536	5.59	7.82	9.28	9.46	69.2308
ENSG00000107521	HPS1	7.71	9.35	10.65	13.04	69.131
ENSG00000161671	EMC10	36.13	36.39	37.22	61.09	69.0839
ENSG00000131759	RARA	7.24	7.29	8.48	12.23	68.9227
ENSG00000100100	PIK3IP1	1.44	1.89	2.02	2.43	68.75
ENSG00000165995	CACNB2	2.13	2.85	3.53	3.59	68.5446
ENSG00000186684	CYP27C1	0.98	1.21	1.34	1.65	68.3673
ENSG00000133424	LARGE1	7.52	7.6	7.83	12.66	68.3511
ENSG00000144579	CTDSP1	13.38	13.73	14.25	22.5	68.1614
ENSG00000160606	TLCD1	2.39	2.82	3.16	4.01	67.7824
ENSG00000180385	EMC3-AS1	2.75	2.76	3.03	4.61	67.6364
ENSG00000179104	TMTC2	10.16	11.8	16.34	17.02	67.5197
ENSG00000176014	TUBB6	76.18	77.53	78.18	127.41	67.2486
ENSG00000155254	MARVELD1	10.62	13.73	14.85	17.76	67.2316
ENSG00000103528	SYT17	2.01	2.1	2.55	3.36	67.1642
ENSG00000087258	GNAO1	5.76	7.77	8.13	9.62	67.0139
ENSG00000167930	FAM234A	27.98	30.77	32.29	46.72	66.9764
ENSG00000213347	MXD3	8.6	8.66	10.61	14.32	66.5116
ENSG00000103066	PLA2G15	4.32	5.12	5.17	7.19	66.4352
ENSG00000140092	FBLN5	2.41	2.57	2.82	4.01	66.39
ENSG00000277270	AL160412,1	1.65	1.99	2.2	2.74	66.0606
ENSG00000184979	USP18	1.08	1.58	1.68	1.79	65.7407
ENSG00000121440	PDZRN3	7.99	11.79	12.69	13.24	65.7071
ENSG00000226149	AL356124,1	0.69	0.87	0.88	1.14	65.2174
ENSG00000158552	ZFAND2B	8.44	8.88	9.48	13.94	65.1659
ENSG00000267648	AC060766,5	0.63	0.88	1	1.04	65.0794
ENSG00000131323	TRAF3	7.5	10.42	11.07	12.38	65.0667
ENSG00000109079	TNFAIP1	11.22	12.04	12.61	18.52	65.0624
ENSG00000185670	ZBTB3	2.39	2.62	2.75	3.94	64.8536
ENSG00000144749	LRIG1	27.35	37.13	39.8	45.04	64.6801
ENSG00000110660	SLC35F2	1.13	1.18	1.37	1.86	64.6018
ENSG00000135929	CYP27A1	2.49	2.77	2.95	4.09	64.257
ENSG00000242193	CRYZL2P	1.49	1.77	1.84	2.44	63.7584
ENSG00000250510	GPR162	4.49	5.24	5.29	7.34	63.4744
ENSG00000254416	LINC02732	1.2	1.25	1.91	1.96	63.3333
ENSG00000227500	SCAMP4	18.09	20.25	22.33	29.52	63.1841
ENSG00000144567	RETREG2	16.73	17.96	19.14	27.29	63.1201
ENSG00000237854	LINC00674	2.23	3.04	3.62	3.63	62.7803
ENSG00000185000	DGAT1	2.47	2.82	2.89	4.02	62.753
ENSG00000285482	DGAT1	2.47	2.82	2.89	4.02	62.753
ENSG00000026297	RNASET2	4.94	5.31	6.04	8.03	62.5506
ENSG00000099991	CABIN1	22.14	22.16	23.44	35.96	62.421
ENSG00000040633	PHF23	22.78	23.55	24.58	36.9	61.9842
ENSG00000160050	CCDC28B	7.84	9.75	9.85	12.68	61.7347
ENSG00000102007	PLP2	9.32	11.37	13.76	15.05	61.4807
ENSG00000104964	TLE5	83.51	110.43	133.15	134.67	61.2621
ENSG00000138760	SCARB2	39.98	55.4	61.08	64.47	61.2556
ENSG00000185033	SEMA4B	4.77	4.93	5.65	7.69	61.2159
ENSG00000112699	GMDS	7.84	8.33	8.87	12.63	61.0969
ENSG00000100243	CYB5R3	49.71	50.41	54.44	80.05	61.034
ENSG00000181830	SLC35C1	3.84	4.18	4.49	6.18	60.9375
ENSG00000107249	GLIS3	8.42	8.91	9	13.55	60.9264
ENSG00000197586	ENTPD6	15.53	15.54	15.57	24.98	60.85
ENSG00000068323	TFE3	9.74	10.76	11.65	15.66	60.7803
ENSG00000104853	CLPTM1	27.72	32.31	32.6	44.56	60.7504
ENSG00000048140	TSPAN17	13.76	14.76	15.6	22.1	60.6105
ENSG00000226419	SLC16A1-AS1	2.89	3.09	3.22	4.63	60.2076
ENSG00000048828	FAM120A	25.53	26.01	26.84	40.89	60.1645
ENSG00000138061	CYP1B1	16.49	18.98	19.15	26.4	60.097
ENSG00000131748	STARD3	17.26	17.84	18.33	27.59	59.8494
ENSG00000176134	AL445665,1	1.02	1.04	1.54	1.63	59.8039
ENSG00000168310	IRF2	5.29	8.13	8.19	8.42	59.1682
ENSG00000170581	STAT2	13.71	17.32	18.36	21.82	59.1539
ENSG00000065485	PDIA5	12.95	13.25	14.07	20.61	59.1506
ENSG00000241973	PI4KA	11.99	12.82	13.38	19.08	59.1326
ENSG00000134363	FST	29.54	33.24	34.34	47	59.1063
ENSG00000021300	PLEKHB1	6.86	7.66	9.05	10.91	59.0379
ENSG00000182022	CHST15	7.69	11.2	11.62	12.23	59.0377
ENSG00000198561	CTNND1	36.61	47.52	49.61	58.22	59.0276
ENSG00000278126	AC139768,1	1.63	2.02	2.38	2.59	58.8957
ENSG00000129566	TEP1	3.11	3.23	3.47	4.94	58.8424
ENSG00000204673	AKT1S1	12.97	13.6	14.24	20.56	58.5197
ENSG00000013619	MAMLD1	2.12	2.7	3.01	3.36	58.4906
ENSG00000134853	PDGFRA	2.19	3.11	3.36	3.47	58.4475
ENSG00000105722	ERF	19.7	19.81	20.05	31.11	57.9188
ENSG00000064490	RFXANK	30.66	32.35	33.72	48.4	57.8604
ENSG00000103647	CORO2B	20.77	25.37	30.16	32.73	57.5831
ENSG00000168610	STAT3	35.14	44.67	47.74	55.34	57.4843
ENSG00000124782	RREB1	7.66	9.06	9.56	11.99	56.5274
ENSG00000099290	WASHC2A	12.49	13.55	14.24	19.54	56.4452
ENSG00000181350	LRRC75A	3.12	4.43	4.81	4.86	55.7692
ENSG00000106268	NUDT1	28.77	30.47	31.48	44.58	54.9531
ENSG00000135404	CD63	220.47	285.12	315.06	341.34	54.8238
ENSG00000067715	SYT1	14.93	16.87	17.09	23.07	54.5211
ENSG00000141858	SAMD1	21.41	22.14	24.96	33.06	54.4138
ENSG00000042445	RETSAT	4.29	4.99	5.12	6.62	54.3124
ENSG00000065308	TRAM2	10.09	11.55	12.7	15.55	54.113
ENSG00000177628	GBA	7.8	9.07	9.98	11.99	53.7179
ENSG00000075234	TTC38	6.96	7.02	7.27	10.66	53.1609
ENSG00000110917	MLEC	42.48	54.3	59.56	65.06	53.1544
ENSG00000160211	G6PD	26.05	26.61	27.69	39.89	53.1286
ENSG00000277150	F8A3	3.39	3.87	4.28	5.19	53.0973
ENSG00000197177	ADGRA1	1.85	2	2.44	2.83	52.973
ENSG00000278771	RN7SL3	2231.79	2540.06	2745.17	3413.9	52.9669
ENSG00000198715	GLMP	11.19	14.54	15.21	17.08	52.6363
ENSG00000272620	AFAP1-AS1	0.78	1.01	1.02	1.19	52.5641
ENSG00000040487	SLC66A1	6.4	6.48	6.71	9.74	52.1875
ENSG00000236753	MKLN1-AS	1.19	1.53	1.55	1.81	52.1008
ENSG00000058668	ATP2B4	17.3	20.31	22.19	26.24	51.6763
ENSG00000175283	DOLK	5.28	5.67	6.12	8	51.5152
ENSG00000124126	PREX1	27.62	33.38	34.52	41.83	51.4482
ENSG00000167323	STIM1	7.31	9.48	10.67	11.07	51.4364
ENSG00000172757	CFL1	740.16	759.4	805.09	1117.68	51.0052
ENSG00000103449	SALL1	14.29	16.26	19.31	21.54	50.7348
ENSG00000126767	ELK1	6.07	7.16	8.13	9.14	50.5766
ENSG00000198108	CHSY3	2.08	2.78	2.96	3.13	50.4808
ENSG00000182534	MXRA7	37.42	40.44	44.72	56.23	50.2672
ENSG00000073060	SCARB1	10.18	10.88	12.49	15.29	50.1965
ENSG00000163481	RNF25	10.85	11.55	11.56	16.27	49.9539
ENSG00000142089	IFITM3	172.91	202.4	232.48	259.19	49.8988
ENSG00000175416	CLTB	10.3	11.83	12.14	15.42	49.7087
ENSG00000263740	RN7SL4P	71.15	77.59	85.05	106.49	49.6697
ENSG00000151929	BAG3	8.86	9.55	9.89	13.26	49.6614
ENSG00000147509	RGS20	8.66	10.05	12.81	12.96	49.6536
ENSG00000091947	TMEM101	6.2	6.56	6.69	9.27	49.5161
ENSG00000154447	SH3RF1	7.34	8.08	9.07	10.97	49.455
ENSG00000129925	PGAP6	12.58	13.88	14.52	18.78	49.2846
ENSG00000006194	ZNF263	10.41	10.96	11.35	15.52	49.0874
ENSG00000137207	YIPF3	33.1	43.15	43.52	49.34	49.0634
ENSG00000119673	ACOT2	7.24	7.27	8.15	10.78	48.895
ENSG00000288033	AC137894,4	2.32	2.47	2.61	3.45	48.7069
ENSG00000122550	KLHL7	37.85	39.52	39.65	56.22	48.5337
ENSG00000103145	HCFC1R1	15.38	17.06	18.69	22.8	48.2445
ENSG00000104957	CCDC130	13.22	13.32	13.7	19.59	48.1846
ENSG00000262580	AC087741,1	1.08	1.13	1.24	1.6	48.1481
ENSG00000183722	LHFPL6	28.55	34.81	37.74	42.27	48.056
ENSG00000107821	KAZALD1	3.23	3.41	3.68	4.78	47.9876
ENSG00000159348	CYB5R1	7.61	8.03	8.37	11.26	47.9632
ENSG00000073910	FRY	2.05	2.34	2.46	3.03	47.8049
ENSG00000077782	FGFR1	68.26	87.47	88.06	100.8	47.6707
ENSG00000275903	PSMB3	21.99	23.4	24.32	32.45	47.5671
ENSG00000213689	TREX1	1.77	2.35	2.38	2.61	47.4576
ENSG00000251602	AL928654,1	1.96	2.04	2.1	2.88	46.9388
ENSG00000182718	ANXA2	377.24	388.97	391.89	552.84	46.5486
ENSG00000132109	TRIM21	4	4.74	5.02	5.86	46.5
ENSG00000131653	TRAF7	15.96	17.28	19.96	23.36	46.3659
ENSG00000137216	TMEM63B	11.2	12.05	13.68	16.36	46.0714
ENSG00000237441	RGL2	5.16	5.28	5.53	7.53	45.9302
ENSG00000274333	CU633967,1	11.12	12.02	12.41	16.2	45.6835
ENSG00000135956	TMEM127	8.77	10.63	10.64	12.76	45.496
ENSG00000136868	SLC31A1	8.59	9.05	9.12	12.49	45.4016
ENSG00000034510	TMSB10	2237.87	2434.12	2538.69	3253.38	45.3784
ENSG00000197619	ZNF615	4.1	4.61	5.56	5.96	45.3659
ENSG00000163638	ADAMTS9	10.56	13.15	13.2	15.33	45.1705
ENSG00000103855	CD276	60.21	66.57	70.58	87.32	45.0257
ENSG00000164951	PDP1	13.8	17.87	18.84	20.01	45
ENSG00000260916	CCPG1	10	11.73	12.21	14.42	44.2
ENSG00000259953	AL138756,1	1.03	1.05	1.11	1.48	43.6893
ENSG00000263290	SCAMP3	9.2	10.02	11.86	13.19	43.3696
ENSG00000155366	RHOC	72.96	76.29	86.24	104.55	43.2977
ENSG00000048707	VPS13D	7.35	7.96	8.89	10.52	43.1293
ENSG00000204950	LRRC10B	3.3	4.07	4.52	4.72	43.0303
ENSG00000119487	MAPKAP1	32.18	33.03	34.81	45.94	42.7595
ENSG00000106330	MOSPD3	6.72	7.87	8.34	9.59	42.7083
ENSG00000237493	AC034102,1	0.75	0.93	0.98	1.07	42.6667
ENSG00000072952	IRAG1	4.25	4.65	5.23	6.06	42.5882
ENSG00000257169	AC125612,1	1.01	1.27	1.34	1.44	42.5743
ENSG00000162430	SELENON	40.79	47.58	52.98	58.02	42.2407
ENSG00000153815	CMIP	16.82	17.9	17.98	23.89	42.0333
ENSG00000197043	ANXA6	76.39	88.81	90.89	108.48	42.0081
ENSG00000226472	AC008013,1	1.36	1.66	1.72	1.93	41.9118
ENSG00000182240	BACE2	9.24	11.03	11.98	13.05	41.2338
ENSG00000154328	NEIL2	7.97	8.14	8.81	11.18	40.276
ENSG00000179899	PHC1P1	4.46	5.14	5.36	6.25	40.1345
ENSG00000171877	FRMD5	2.12	2.41	2.79	2.97	40.0943
ENSG00000155093	PTPRN2	8.47	8.48	9.08	11.86	40.0236
ENSG00000064687	ABCA7	1.1	1.17	1.24	1.54	40
ENSG00000170549	IRX1	10.19	10.79	11.37	14.26	39.9411
ENSG00000163902	RPN1	75.25	76.24	79.98	104.87	39.3621
ENSG00000157593	SLC35B2	15.39	15.99	18.42	21.41	39.1163
ENSG00000088298	EDEM2	4.9	5.53	5.9	6.81	38.9796
ENSG00000026025	VIM	1312.06	1504.74	1641.76	1821.8	38.8504
ENSG00000185339	TCN2	11.64	12.43	13.19	16.11	38.4021
ENSG00000099910	KLHL22	11.78	12.28	12.55	16.28	38.2003
ENSG00000064666	CNN2	165.1	181.86	185.36	227.55	37.8256
ENSG00000185043	CIB1	9.69	9.9	10.06	13.35	37.7709
ENSG00000120709	FAM53C	15.41	15.78	16.19	21.21	37.6379
ENSG00000055070	SZRD1	46.13	46.84	49.3	63.32	37.2643
ENSG00000103353	UBFD1	30.45	34.24	35.61	41.62	36.6831
ENSG00000090857	PDPR	6.93	7.36	7.57	9.45	36.3636
ENSG00000162073	PAQR4	9.82	10.08	11.42	13.38	36.2525
ENSG00000127948	POR	15.99	16.41	19.28	21.75	36.0225
ENSG00000099977	DDT	9.96	10.29	10.66	13.5	35.5422
ENSG00000149483	TMEM138	15.93	16.57	16.72	21.57	35.4049
ENSG00000166173	LARP6	9.03	9.73	10.7	12.22	35.3267
ENSG00000271380	AL451085,2	2.14	2.21	2.45	2.89	35.0467
ENSG00000152217	SETBP1	11.97	13.15	14.32	16.15	34.9206
ENSG00000145349	CAMK2D	29.28	32.51	35.79	39.49	34.8702
ENSG00000162616	DNAJB4	10.67	11.17	11.87	14.39	34.8641
ENSG00000117305	HMGCL	7.66	7.93	8.03	10.33	34.8564
ENSG00000248008	NRAV	5.09	5.5	6.16	6.85	34.5776
ENSG00000178096	BOLA1	3.42	4.05	4.55	4.6	34.5029
ENSG00000278576	AL162171,3	0.87	0.95	0.98	1.17	34.4828
ENSG00000173039	RELA	15.71	17.72	17.82	21.12	34.4367
ENSG00000132128	LRRC41	22.53	23.2	24.75	29.97	33.0226
ENSG00000184009	ACTG1	2413.95	2572.56	2633.49	3210.08	32.9804
ENSG00000184743	ATL3	7.97	9.98	10	10.59	32.8733
ENSG00000187678	SPRY4	51.05	61.24	63.91	67.65	32.5171
ENSG00000138867	GUCD1	15.96	16.42	16.85	21.14	32.4561
ENSG00000151353	TMEM18	9.88	11.36	11.6	13.04	31.9838
ENSG00000105778	AVL9	14.06	15.92	17.95	18.53	31.7923
ENSG00000183579	ZNRF3	4.28	4.37	4.57	5.64	31.7757
ENSG00000172301	COPRS	29.33	30.02	33.3	38.45	31.0944
ENSG00000173402	DAG1	26.09	28.03	31.09	34.19	31.0464
ENSG00000122705	CLTA	95.94	101.02	108.44	125.29	30.592
ENSG00000173457	PPP1R14B	100.23	102.02	104.94	130.85	30.5497
ENSG00000182873	PRKCZ-AS1	1.69	1.86	1.9	2.2	30.1775
ENSG00000116962	NID1	10.42	11.81	12.08	13.53	29.8464
ENSG00000151702	FLI1	1.56	1.9	1.92	2.02	29.4872
ENSG00000154889	MPPE1	8.99	9.73	11.45	11.64	29.4772
ENSG00000162889	MAPKAPK2	24.12	24.65	26.19	31.19	29.3118
ENSG00000142197	DOP1B	4.91	5.32	5.8	6.34	29.1242
ENSG00000189164	ZNF527	2.58	2.6	2.94	3.31	28.2946
ENSG00000101460	MAP1LC3A	6.72	6.88	7.33	8.62	28.2738
ENSG00000107175	CREB3	19.29	19.51	19.83	24.71	28.0975
ENSG00000155252	PI4K2A	6.45	6.78	7.28	8.26	28.062
ENSG00000174529	TMEM81	1.39	1.52	1.73	1.78	28.0576
ENSG00000131944	FAAP24	2.32	2.35	2.72	2.97	28.0172
ENSG00000075461	CACNG4	30.86	32	36.54	39.44	27.803
ENSG00000085063	CD59	43.36	48.39	53.41	55.18	27.2601
ENSG00000087086	FTL	348.02	370.47	441.19	441.8	26.9467
ENSG00000108175	ZMIZ1	26.7	29.13	31.17	33.85	26.779
ENSG00000163132	MSX1	6.47	6.49	7.64	8.2	26.7388
ENSG00000004059	ARF5	60.12	63.42	69.79	76.13	26.6301
ENSG00000145391	SETD7	6.28	6.55	6.82	7.95	26.5924
ENSG00000258315	C17orf49	65.02	66.29	72.23	82.28	26.5457
ENSG00000107551	RASSF4	5.35	5.47	5.67	6.76	26.3551
ENSG00000160218	TRAPPC10	11.07	11.11	11.5	13.97	26.1969
ENSG00000164054	SHISA5	45.72	49.3	52.7	57.58	25.9405
ENSG00000103187	COTL1	157.78	175.97	196.18	198.64	25.8968
ENSG00000286833	AC097532,3	1.2	1.23	1.32	1.51	25.8333
ENSG00000120693	SMAD9	3.95	4.02	4.32	4.97	25.8228
ENSG00000145246	ATP10D	4.34	4.44	5.27	5.45	25.576
ENSG00000240694	PNMA2	24.42	28.95	29.16	30.66	25.5528
ENSG00000166407	LMO1	5.05	5.76	5.79	6.33	25.3465
ENSG00000124496	TRERF1	4.5	5.31	5.59	5.64	25.3333
ENSG00000130818	ZNF426	8.49	8.66	8.89	10.63	25.2061
ENSG00000157191	NECAP2	16.47	17.02	17.16	20.62	25.1973
