# Supplementary material for: HTT loss-of-function contributes to RNA deregulation in developing Huntington’s disease neurons
Source: Cell Biosci. 2025 Jul 9;15:100. doi: 10.1186/s13578-025-01443-5 (PMC12239503; doi:10.1186/s13578-025-01443-5)
Supplement: Supplementary file 10 — Supplementary Material 10: Supplementary Table 8. List of genes with expression decreasing with time in IC1, HD and KO-NSCs. [file 13578_2025_1443_MOESM10_ESM.xlsx]

## Sheet: IC-NSCs
Supplementary Table 8. List of genes with expression decreasing with time in IC1, HD and KO-NSCs
IC-NSCs		[TPM]
gene_ID	Gene_name	IC1-NSC_1	IC1-NSC_2	IC1-NSC_3	change_%
ENSG00000280686		1.09	0.15	0	100
ENSG00000259138	AL049780,2	1.1	0.69	0	100
ENSG00000232750		1.14	0.21	0	100
ENSG00000234189		1.16	0.84	0	100
ENSG00000275630		1.18	0.1	0	100
ENSG00000188223	AD000671,1	1.57	0.6	0	100
ENSG00000267645	AC105052,3	1.68	0.15	0	100
ENSG00000199497		1.68	0.55	0	100
ENSG00000212445		1.69	1.24	0	100
ENSG00000251730		1.69	1.24	0	100
ENSG00000274475	RN7SL650P	1.87	0.87	0	100
ENSG00000274006		1.94	0.17	0	100
ENSG00000212458		2.06	1.43	0	100
ENSG00000284636		2.07	0.95	0	100
ENSG00000252743		2.42	0.61	0	100
ENSG00000263638		2.42	0.61	0	100
ENSG00000263896		2.42	0.61	0	100
ENSG00000264556		2.42	0.61	0	100
ENSG00000264951		2.42	0.61	0	100
ENSG00000265409		2.42	0.61	0	100
ENSG00000266231		2.42	0.61	0	100
ENSG00000206647		3.38	3.09	0	100
ENSG00000212529		3.56	0.48	0	100
ENSG00000224463		3.61	0.78	0	100
ENSG00000283741	SMCR8	3.99	1.26	0	100
ENSG00000206938		4.07	1.05	0	100
ENSG00000232768		4.25	0.33	0	100
ENSG00000267376		4.64	1.2	0	100
ENSG00000199407		6.14	0.97	0	100
ENSG00000212432		6.47	1.78	0	100
ENSG00000252213		6.79	1.05	0	100
ENSG00000200847		9.03	2.24	0	100
ENSG00000251988		9.77	0.81	0	100
ENSG00000206822		9.79	1.38	0	100
ENSG00000284247		10.57	1.34	0	100
ENSG00000207652		11.28	3.24	0	100
ENSG00000200917		13.73	6.3	0	100
ENSG00000222808		17.54	1.27	0	100
ENSG00000200591		18.06	6.71	0	100
ENSG00000201830		19.69	10.4	0	100
ENSG00000200922		27.47	9.45	0	100
ENSG00000266109		35.65	5.59	0	100
ENSG00000277941	Z99774,4	10.95	5.81	0.31	97.1689
ENSG00000260537	AC012184,2	2.55	0.5	0.12	95.2941
ENSG00000228430	AL162726,3	138.1	25.88	9.22	93.3237
ENSG00000271926	AC008972,1	1.04	0.12	0.07	93.2692
ENSG00000161249	DMKN	1.07	0.79	0.08	92.5234
ENSG00000199673		49.15	24.51	3.73	92.411
ENSG00000226562	CYP4F26P	1.06	0.84	0.1	90.566
ENSG00000271858	Z84492,1	1.28	1.06	0.16	87.5
ENSG00000240853	RN7SL328P	1.04	0.78	0.13	87.5
ENSG00000286064	AL035413,2	1.53	0.43	0.2	86.9281
ENSG00000255557	AP001266,2	1.09	0.23	0.17	84.4037
ENSG00000110148	CCKBR	1.58	0.86	0.25	84.1772
ENSG00000112333	NR2E1	3.8	1	0.62	83.6842
ENSG00000140284	SLC27A2	1.69	0.59	0.28	83.432
ENSG00000157005	SST	2.54	0.55	0.43	83.0709
ENSG00000273687	AC004223,4	1.78	0.52	0.31	82.5843
ENSG00000008517	IL32	1.46	0.83	0.29	80.137
ENSG00000173567	ADGRF3	1.1	0.88	0.22	80
ENSG00000267009	AC007780,1	1.45	0.86	0.29	80
ENSG00000204335	SP5	1.93	1.04	0.39	79.7927
ENSG00000280721	LINC01943	7.37	2.69	1.51	79.5115
ENSG00000007171	NOS2	2.57	0.8	0.53	79.3774
ENSG00000282379	DTX2	1.71	0.77	0.36	78.9474
ENSG00000226887	ERVMER34-1	1.47	0.77	0.32	78.2313
ENSG00000231609	AC007098,1	13.76	6.87	3.04	77.907
ENSG00000165905	LARGE2	1.92	0.79	0.45	76.5625
ENSG00000251714		1.88	0.54	0.45	76.0638
ENSG00000269901	AC010531,5	1.04	0.29	0.25	75.9615
ENSG00000275581	SERF1A	13.62	5.83	3.35	75.4038
ENSG00000268650	AC005759,1	2.26	0.8	0.56	75.2212
ENSG00000206903		7.9	2.08	1.96	75.1899
ENSG00000239524	RPL32P34	1.13	0.73	0.29	74.3363
ENSG00000121207	LRAT	1.87	0.9	0.49	73.7968
ENSG00000252233	RN7SKP253	1.31	0.83	0.35	73.2824
ENSG00000011638	TMEM159	7.66	5.17	2.05	73.2376
ENSG00000198156	NPIPB6	1.9	0.77	0.51	73.1579
ENSG00000115507	OTX1	18.75	7.71	5.09	72.8533
ENSG00000286161	AC104066,4	1.64	1.02	0.45	72.561
ENSG00000184697	CLDN6	2.94	2.12	0.82	72.1088
ENSG00000159307	SCUBE1	30.02	13.54	8.59	71.3857
ENSG00000243845	RN7SL30P	1.22	0.59	0.36	70.4918
ENSG00000272829	AC002470,1	1.22	0.51	0.37	69.6721
ENSG00000228333	RXRB	4.11	1.51	1.27	69.0998
ENSG00000236534	H3P36	1.53	0.56	0.48	68.6275
ENSG00000143320	CRABP2	50.61	31.2	15.92	68.5438
ENSG00000117266	CDK18	5.27	2.73	1.66	68.5009
ENSG00000223837	AL645941,1	1.11	0.54	0.35	68.4685
ENSG00000236693	HLA-DPB1	1.6	0.68	0.51	68.125
ENSG00000230763	HLA-DPB1	1.6	0.68	0.51	68.125
ENSG00000288617	AL049777,1	12.04	10.3	3.9	67.608
ENSG00000145358	DDIT4L	4.2	1.54	1.42	66.1905
ENSG00000006453	BAIAP2L1	6.35	3.23	2.15	66.1417
ENSG00000249055	TBCAP3	1.24	0.64	0.42	66.129
ENSG00000149634	SPATA25	1.01	0.81	0.35	65.3465
ENSG00000170421	KRT8	18.35	16.6	6.36	65.3406
ENSG00000139292	LGR5	5.39	2.26	1.88	65.1206
ENSG00000008516	MMP25	1.14	1	0.4	64.9123
ENSG00000163807	KIAA1143	6.21	6.18	2.18	64.8953
ENSG00000217897	HSPE1P8	1.9	1.22	0.69	63.6842
ENSG00000163251	FZD5	4.68	2.92	1.7	63.6752
ENSG00000276462	BX255923,2	1.65	1.31	0.6	63.6364
ENSG00000143674	MAP3K21	1.12	0.55	0.41	63.3929
ENSG00000261064	LINC02256	2.08	1.46	0.77	62.9808
ENSG00000221737	MIR548I1	11.51	10.74	4.27	62.9018
ENSG00000277005	AC006449,4	10.19	5.04	3.82	62.5123
ENSG00000228999	AC096570,1	2.61	2.12	0.98	62.4521
ENSG00000146411	SLC2A12	1.57	0.63	0.59	62.4204
ENSG00000134463	ECHDC3	1.91	1.05	0.72	62.3037
ENSG00000186732	MPPED1	2.11	1.97	0.81	61.6114
ENSG00000241362	RPL36AP43	1.54	1.42	0.6	61.039
ENSG00000147257	GPC3	40.19	28.94	15.77	60.7614
ENSG00000271973	AC141002,1	1.5	0.88	0.59	60.6667
ENSG00000051523	CYBA	10.64	8.75	4.19	60.6203
ENSG00000213468	FIRRE	10.75	8.09	4.27	60.2791
ENSG00000134369	NAV1	46.88	23.26	18.82	59.8549
ENSG00000053328	METTL24	3.51	2.37	1.41	59.8291
ENSG00000223305	RN7SKP30	1.02	0.73	0.41	59.8039
ENSG00000213558	HMGN2P32	2.48	1.16	1	59.6774
ENSG00000007372	PAX6	45.63	29.25	18.49	59.4784
ENSG00000187772	LIN28B	20.36	8.53	8.27	59.3811
ENSG00000133805	AMPD3	1.03	0.52	0.42	59.2233
ENSG00000257056	LINC02282	7.66	3.86	3.13	59.1384
ENSG00000233266	HMGB1P31	1.91	1.28	0.79	58.6387
ENSG00000131914	LIN28A	22.58	14.59	9.39	58.4145
ENSG00000187266	EPOR	1.33	0.92	0.56	57.8947
ENSG00000230081		1.42	1.18	0.6	57.7465
ENSG00000138798	EGF	5.21	3.63	2.21	57.5816
ENSG00000197921	HES5	39.25	36.47	16.73	57.3758
ENSG00000172830	SSH3	2.18	1.73	0.93	57.3394
ENSG00000063180	CA11	7.12	5.7	3.04	57.3034
ENSG00000241764	AC002467,1	2.12	1.69	0.91	57.0755
ENSG00000060656	PTPRU	10.43	7.6	4.51	56.7593
ENSG00000230992	FAM201B	1.38	1.23	0.6	56.5217
ENSG00000213433	RPLP1P6	1.8	1.23	0.79	56.1111
ENSG00000121060	TRIM25	4.63	2.08	2.04	55.9395
ENSG00000212864	RNF208	4.51	3.12	2.02	55.2106
ENSG00000166415	WDR72	2.94	1.45	1.32	55.102
ENSG00000260978	AC126407,1	3.64	2.02	1.64	54.9451
ENSG00000237689	AC007064,2	1.02	0.79	0.46	54.902
ENSG00000231305	AC112484,1	1.3	0.91	0.59	54.6154
ENSG00000077274	CAPN6	4.43	2.74	2.02	54.4018
ENSG00000250687	NAIPP1	2.67	2.19	1.22	54.3071
ENSG00000085276	MECOM	12.26	9.93	5.61	54.2414
ENSG00000104081	BMF	10.29	6.79	4.72	54.1302
ENSG00000158715	SLC45A3	1.43	1.35	0.66	53.8462
ENSG00000184669	OR7E14P	1.73	1.04	0.8	53.7572
ENSG00000186806	VSIG10L	1.36	0.98	0.63	53.6765
ENSG00000166900	STX3	2.46	1.54	1.14	53.6585
ENSG00000138172	CALHM2	3.7	2.07	1.72	53.5135
ENSG00000220785	MTMR9LP	3.67	3.45	1.71	53.406
ENSG00000245281	AC124242,1	1.37	1.3	0.64	53.2847
ENSG00000197934	CYYR1-AS1	1.3	0.72	0.61	53.0769
ENSG00000176165	FOXG1	38.8	26.84	18.29	52.8608
ENSG00000231793	DOC2GP	1.14	1.02	0.54	52.6316
ENSG00000262446	GBA	1.07	0.69	0.51	52.3364
ENSG00000165655	ZNF503	5.13	3.31	2.45	52.2417
ENSG00000284137	LLGL1	26.05	17.09	12.47	52.1305
ENSG00000087510	TFAP2C	1.85	1.21	0.89	51.8919
ENSG00000275619	GON7	3.63	2.84	1.75	51.7906
ENSG00000213305	HNRNPCP6	1.45	1.15	0.7	51.7241
ENSG00000077238	IL4R	1.88	1.13	0.91	51.5957
ENSG00000182993	C12orf60	1.94	1.42	0.94	51.5464
ENSG00000159128	IFNGR2	3.68	3.45	1.79	51.3587
ENSG00000122735	DNAI1	4.12	3.69	2.01	51.2136
ENSG00000265693		2.7	1.53	1.32	51.1111
ENSG00000256108	AC135586,1	1.02	0.62	0.5	50.9804
ENSG00000164591	MYOZ3	2.4	1.74	1.18	50.8333
ENSG00000222872		4.88	3.25	2.41	50.6148
ENSG00000143624	INTS3	11.13	5.68	5.51	50.4942
ENSG00000166411	IDH3A	25.69	19.72	12.74	50.4087
ENSG00000213872	AC092798,1	1.41	0.98	0.7	50.3546
ENSG00000162998	FRZB	7.29	6.36	3.62	50.3429
ENSG00000057294	PKP2	4.57	2.29	2.27	50.3282
ENSG00000173559	NABP1	2.09	1.52	1.04	50.2392
ENSG00000185499	MUC1	3.25	1.95	1.62	50.1538
ENSG00000164651	SP8	31.65	30.87	15.78	50.1422
ENSG00000275591	XKR5	1.16	1.04	0.58	50
ENSG00000187210	GCNT1	5.11	2.94	2.56	49.9022
ENSG00000200792	SNORA80A	26.02	18.04	13.04	49.8847
ENSG00000281406	BLACAT1	25.28	19.92	12.71	49.7231
ENSG00000151376	ME3	23.07	18.15	11.61	49.6749
ENSG00000257126	FOXG1-AS1	3.71	2.91	1.87	49.5957
ENSG00000170049	KCNAB3	3.64	3.35	1.84	49.4505
ENSG00000164076	CAMKV	17.34	11.97	8.78	49.3656
ENSG00000226826	HLA-DPB1	2.34	1.65	1.19	49.1453
ENSG00000237710	HLA-DPB1	2.34	1.65	1.19	49.1453
ENSG00000146373	RNF217	4.09	3.43	2.08	49.1443
ENSG00000234729	AGER	1.08	0.87	0.55	49.0741
ENSG00000106066	CPVL	8.62	5.65	4.39	49.0719
ENSG00000257529	RPL36A-HNRNPH2	15.66	13.37	8	48.9144
ENSG00000156675	RAB11FIP1	4.83	3.61	2.47	48.8613
ENSG00000197565	COL4A6	50.7	47.35	25.97	48.7771
ENSG00000235258	NDUFB4P6	1.17	0.76	0.6	48.7179
ENSG00000241546	AC092910,2	1.46	0.76	0.75	48.6301
ENSG00000131435	PDLIM4	4.67	3.37	2.41	48.394
ENSG00000113916	BCL6	1.93	1.33	1	48.1865
ENSG00000134323	MYCN	18.25	12.62	9.46	48.1644
ENSG00000133124	IRS4	5.17	4.07	2.7	47.7756
ENSG00000214226	C17orf67	1.11	0.74	0.58	47.7477
ENSG00000251432	LINC02615	1.28	0.93	0.67	47.6562
ENSG00000259479	SORD2P	4.12	2.57	2.16	47.5728
ENSG00000277948	AC007435,1	3.37	2.03	1.77	47.4777
ENSG00000261431		2.53	1.35	1.33	47.4308
ENSG00000162885	B3GALNT2	4.8	4.17	2.53	47.2917
ENSG00000166578	IQCD	1.49	0.92	0.79	46.9799
ENSG00000137700	SLC37A4	10.76	5.76	5.72	46.8401
ENSG00000158747	NBL1	3.34	3.29	1.78	46.7066
ENSG00000198885	ITPRIPL1	1.61	1.09	0.86	46.5839
ENSG00000146856	AGBL3	2.6	1.48	1.39	46.5385
ENSG00000163520	FBLN2	1.72	1.03	0.92	46.5116
ENSG00000163050	COQ8A	2.93	2.22	1.57	46.4164
ENSG00000166407	LMO1	4.31	3.69	2.31	46.4037
ENSG00000117791	MTARC2	1.23	0.82	0.66	46.3415
ENSG00000166664	CHRFAM7A	2.98	1.86	1.6	46.3087
ENSG00000142227	EMP3	9.31	5.17	5	46.2943
ENSG00000178814	OPLAH	1.21	0.86	0.65	46.281
ENSG00000261409	AL035425,3	7.5	4.53	4.03	46.2667
ENSG00000227317	DDAH2	10.11	6.32	5.44	46.1919
ENSG00000064763	FAR2	6.48	4.09	3.49	46.142
ENSG00000115884	SDC1	11.93	10.97	6.44	46.0184
ENSG00000085831	TTC39A	1.13	1.1	0.61	46.0177
ENSG00000260343		1.46	1.35	0.79	45.8904
ENSG00000244509	APOBEC3C	1.7	0.97	0.92	45.8824
ENSG00000263165	AC087292,1	5.98	3.57	3.24	45.8194
ENSG00000226429	AL590399,2	1.31	0.83	0.71	45.8015
ENSG00000287406	AC098656,1	1.05	0.69	0.57	45.7143
ENSG00000276458		1.05	0.92	0.57	45.7143
ENSG00000167216	KATNAL2	5.6	3.79	3.04	45.7143
ENSG00000183734	ASCL2	1.86	1.06	1.01	45.6989
ENSG00000197822	OCLN	2.54	2.06	1.38	45.6693
ENSG00000106689	LHX2	54.08	43.03	29.47	45.5067
ENSG00000149054	ZNF215	3.95	2.42	2.16	45.3165
ENSG00000101850	GPR143	2.65	1.96	1.45	45.283
ENSG00000173838	MARCHF10	2.01	1.13	1.11	44.7761
ENSG00000120756	PLS1	2.93	1.88	1.62	44.7099
ENSG00000206838	SNORA5A	15.79	12.72	8.76	44.5218
ENSG00000173156	RHOD	2.34	2.33	1.3	44.4444
ENSG00000198933	TBKBP1	4.86	3.71	2.7	44.4444
ENSG00000125355	TMEM255A	4.48	3.68	2.49	44.4196
ENSG00000181965	NEUROG1	18.08	15.1	10.05	44.4137
ENSG00000182796	TMEM198B	10.46	9.45	5.83	44.2639
ENSG00000260018	AC040169,1	1.56	1.41	0.87	44.2308
ENSG00000074590	NUAK1	7.81	5.57	4.36	44.1741
ENSG00000171729	TMEM51	3.56	2.85	1.99	44.1011
ENSG00000272752	STAG3L5P-PVRIG2P-PILRB	6.1	4.46	3.41	44.0984
ENSG00000162817	C1orf115	1.77	1.2	0.99	44.0678
ENSG00000217801	AL390719,1	1.49	1.02	0.84	43.6242
ENSG00000213983	AP1G2	7.32	5.31	4.14	43.4426
ENSG00000169174	PCSK9	1.06	0.73	0.6	43.3962
ENSG00000235890	TSPEAR-AS1	1.02	0.62	0.58	43.1373
ENSG00000244560	AC004890,2	1.6	1.33	0.91	43.125
ENSG00000204186	ZDBF2	2.35	1.44	1.34	42.9787
ENSG00000110693	SOX6	11.2	8.18	6.39	42.9464
ENSG00000119888	EPCAM	1.26	0.77	0.72	42.8571
ENSG00000165349	SLC7A3	5.03	4.05	2.88	42.7435
ENSG00000274437	DERL3	1.03	0.63	0.59	42.7184
ENSG00000001617	SEMA3F	3.56	3.26	2.04	42.6966
ENSG00000006327	TNFRSF12A	3.27	2.8	1.88	42.5076
ENSG00000137135	ARHGEF39	6.66	5.57	3.83	42.4925
ENSG00000255105	PTMAP15	1.86	1.55	1.07	42.4731
ENSG00000115255	REEP6	3.87	3.21	2.23	42.3773
ENSG00000246982	Z84485,1	1.35	0.83	0.78	42.2222
ENSG00000107104	KANK1	4.72	3.48	2.73	42.161
ENSG00000250132	AC004803,1	3.85	3.56	2.24	41.8182
ENSG00000106003	LFNG	11.66	7.1	6.79	41.7667
ENSG00000196549	MME	1.35	0.88	0.79	41.4815
ENSG00000174669	SLC29A2	4.08	3.39	2.39	41.4216
ENSG00000099139	PCSK5	1.74	1.3	1.02	41.3793
ENSG00000235706	DICER1-AS1	5.37	4.92	3.15	41.3408
ENSG00000154188	ANGPT1	3.55	2.96	2.09	41.1268
ENSG00000104267	CA2	11.33	7.9	6.68	41.0415
ENSG00000046604	DSG2	14.62	9.03	8.65	40.8345
ENSG00000227212	PFN1P6	1.52	1.15	0.9	40.7895
ENSG00000279168	AC105052,4	1.5	1.07	0.89	40.6667
ENSG00000145020	AMT	6.17	4.38	3.67	40.5186
ENSG00000147576	ADHFE1	1.21	0.84	0.72	40.4959
ENSG00000143416	SELENBP1	12.05	9.02	7.25	39.834
ENSG00000089060	SLC8B1	3.34	3.31	2.01	39.8204
ENSG00000128242	GAL3ST1	1.69	1.26	1.02	39.645
ENSG00000223532	HLA-B	1.67	1.62	1.01	39.521
ENSG00000189292	ALKAL2	9.07	7.47	5.55	38.8093
ENSG00000087076	HSD17B14	4.46	4.08	2.73	38.7892
ENSG00000137501	SYTL2	8.85	5.79	5.42	38.7571
ENSG00000223572	CKMT1A	1.37	1.1	0.84	38.6861
ENSG00000119431	HDHD3	4.19	3.44	2.57	38.6635
ENSG00000158457	TSPAN33	4.78	4.54	2.94	38.4937
ENSG00000261102	ATP5MFP6	1.07	0.85	0.66	38.3178
ENSG00000160703	NLRX1	2.48	2.41	1.53	38.3065
ENSG00000127124	HIVEP3	2.04	1.46	1.26	38.2353
ENSG00000265802	RN7SL49P	1.65	1.32	1.02	38.1818
ENSG00000131408	NR1H2	9.14	7	5.66	38.0744
ENSG00000174804	FZD4	2.79	2.05	1.73	37.9928
ENSG00000183779	ZNF703	1.45	1.16	0.9	37.931
ENSG00000171425	ZNF581	8.46	6.01	5.26	37.8251
ENSG00000182240	BACE2	3.21	3.15	2	37.6947
ENSG00000005059	MCUB	21.18	19.72	13.2	37.6771
ENSG00000282509	ULK4P3	1.46	0.92	0.91	37.6712
ENSG00000178081	ULK4P3	1.46	0.92	0.91	37.6712
ENSG00000142102	PGGHG	1.92	1.89	1.2	37.5
ENSG00000175048	ZDHHC14	5.84	4.17	3.65	37.5
ENSG00000090447	TFAP4	9.26	7.4	5.79	37.473
ENSG00000048540	LMO3	17.1	13.82	10.72	37.3099
ENSG00000104361	NIPAL2	1.75	1.29	1.1	37.1429
ENSG00000134864	GGACT	3.34	2.14	2.1	37.1257
ENSG00000253771	TPTE2P1	2.06	1.42	1.3	36.8932
ENSG00000213689	TREX1	2.17	1.75	1.37	36.8664
ENSG00000248508	SRP14-AS1	1.73	1.72	1.1	36.4162
ENSG00000077063	CTTNBP2	6.22	6.13	3.96	36.3344
ENSG00000288512	C1R	1.57	1.19	1	36.3057
ENSG00000204469	PRRC2A	2.04	1.66	1.3	36.2745
ENSG00000107831	FGF8	1.05	0.98	0.67	36.1905
ENSG00000109861	CTSC	30.38	23.29	19.39	36.1751
ENSG00000228061	AC131571,1	1.08	0.93	0.69	36.1111
ENSG00000278839	SERF1B	5.96	5.56	3.82	35.906
ENSG00000121104	FAM117A	6	4.4	3.85	35.8333
ENSG00000153406	NMRAL1	8.4	5.89	5.39	35.8333
ENSG00000179361	ARID3B	16.91	11.45	10.87	35.7185
ENSG00000124615	MOCS1	4.01	2.63	2.58	35.6608
ENSG00000223865	HLA-DPB1	1.46	1.36	0.94	35.6164
ENSG00000181541	MAB21L2	3.4	2.39	2.19	35.5882
ENSG00000283761	AC118553,2	1.07	0.72	0.69	35.514
ENSG00000183386	FHL3	5.97	5.57	3.85	35.5109
ENSG00000010278	CD9	3.27	3.26	2.11	35.474
ENSG00000214455	RCN1P2	2.77	2.34	1.79	35.3791
ENSG00000261330	PPIAP50	1.19	0.8	0.77	35.2941
ENSG00000282739	SLC25A26	2.55	2.3	1.65	35.2941
ENSG00000154222	CC2D1B	8.67	8.61	5.61	35.2941
ENSG00000133794	ARNTL	3.43	2.27	2.22	35.277
ENSG00000278177	AL354811,1	1.05	0.92	0.68	35.2381
ENSG00000054392	HHAT	1.76	1.37	1.14	35.2273
ENSG00000280680	HHAT	1.76	1.37	1.14	35.2273
ENSG00000230913	NPM1P51	1.03	0.76	0.67	34.9515
ENSG00000240771	ARHGEF25	8.93	7.11	5.81	34.9384
ENSG00000153179	RASSF3	4.41	3.45	2.87	34.9206
ENSG00000238259	PHF5GP	2.32	2.08	1.51	34.9138
ENSG00000281894	ZKSCAN7	3.3	3.21	2.15	34.8485
ENSG00000166147	FBN1	6.81	4.96	4.44	34.8018
ENSG00000008056	SYN1	2.73	2.39	1.78	34.7985
ENSG00000237672	KRR1P1	1.1	0.94	0.72	34.5455
ENSG00000107819	SFXN3	1.72	1.57	1.13	34.3023
ENSG00000143630	HCN3	3.88	3.03	2.55	34.2784
ENSG00000280594	BTG3-AS1	1.96	1.37	1.29	34.1837
ENSG00000281317	BTG3-AS1	1.96	1.37	1.29	34.1837
ENSG00000186792	HYAL3	1.23	1.16	0.81	34.1463
ENSG00000120915	EPHX2	9.55	7.24	6.29	34.1361
ENSG00000272686	WASL-DT	3.08	2.07	2.03	34.0909
ENSG00000144152	FBLN7	9.61	8.72	6.35	33.923
ENSG00000108639	SYNGR2	7.94	7.35	5.25	33.8791
ENSG00000166046	TCP11L2	2.87	2.34	1.9	33.7979
ENSG00000169220	RGS14	5.54	5.3	3.67	33.7545
ENSG00000204371	EHMT2	5.81	4.72	3.85	33.7349
ENSG00000137101	CD72	1.01	0.97	0.67	33.6634
ENSG00000267260	AC020928,1	1.04	0.88	0.69	33.6538
ENSG00000108679	LGALS3BP	11.16	8.53	7.41	33.6022
ENSG00000065534	MYLK	14.23	11.61	9.46	33.5207
ENSG00000163870	TPRA1	5.79	4.82	3.85	33.506
ENSG00000013563	DNASE1L1	2.54	1.82	1.69	33.4646
ENSG00000104312	RIPK2	5.12	4.97	3.41	33.3984
ENSG00000269895	AP000654,1	1.11	1.03	0.74	33.3333
ENSG00000151881	TMEM267	4.77	3.25	3.18	33.3333
ENSG00000108469	RECQL5	9.36	7.52	6.24	33.3333
ENSG00000042445	RETSAT	4.4	3.64	2.94	33.1818
ENSG00000177182	CLVS1	3.47	3.02	2.32	33.1412
ENSG00000249931	GOLGA8K	1.39	1.21	0.93	33.0935
ENSG00000049246	PER3	2	1.53	1.34	33
ENSG00000128311	TST	11.94	8.42	8.01	32.9146
ENSG00000284900	KBTBD4	5.82	4.72	3.91	32.8179
ENSG00000123444	KBTBD4	5.82	4.72	3.91	32.8179
ENSG00000130429	ARPC1B	8.08	5.51	5.43	32.797
ENSG00000135929	CYP27A1	2.86	2.52	1.93	32.5175
ENSG00000197479	PCDHB11	1.97	1.77	1.33	32.4873
ENSG00000168026	TTC21A	2.96	2.53	2	32.4324
ENSG00000141391	PRELID3A	3.19	2.5	2.16	32.2884
ENSG00000258644	SYNJ2BP-COX16	2.58	2.23	1.75	32.1705
ENSG00000182199	SHMT2	27.81	23.59	18.88	32.1108
ENSG00000269243	AC008894,2	3.35	2.56	2.28	31.9403
ENSG00000114126	TFDP2	61.04	48.62	41.61	31.8316
ENSG00000278622	TSEN34	9.47	9.11	6.46	31.7846
ENSG00000165506	DNAAF2	9.11	8.9	6.22	31.7234
ENSG00000124570	SERPINB6	21.48	17.07	14.67	31.7039
ENSG00000102678	FGF9	3.45	2.75	2.36	31.5942
ENSG00000172771	EFCAB12	2.98	2.85	2.04	31.5436
ENSG00000213465	ARL2	32.24	25.68	22.11	31.4206
ENSG00000178821	TMEM52	1.56	1.45	1.07	31.4103
ENSG00000069943	PIGB	5.52	5.16	3.79	31.3406
ENSG00000269891	ARHGAP19-SLIT1	2.4	2.25	1.65	31.25
ENSG00000146233	CYP39A1	2.15	1.84	1.48	31.1628
ENSG00000239922	AC092958,1	35.05	28.74	24.14	31.127
ENSG00000006282	SPATA20	8.22	5.72	5.67	31.0219
ENSG00000105516	DBP	5.76	4.16	3.99	30.7292
ENSG00000005243	COPZ2	1.53	1.1	1.06	30.719
ENSG00000173926	MARCHF3	1.05	0.77	0.73	30.4762
ENSG00000232956	SNHG15	11.23	9.76	7.81	30.4541
ENSG00000172725	CORO1B	16.89	15.64	11.77	30.3138
ENSG00000156253	RWDD2B	10.48	8.39	7.31	30.2481
ENSG00000278372	MYO19	11.22	8.22	7.86	29.9465
ENSG00000255395	AP001972,4	1.37	0.97	0.96	29.927
ENSG00000127328	RAB3IP	16.06	14.54	11.26	29.8879
ENSG00000204802	AL590399,1	4.25	3.8	2.98	29.8824
ENSG00000096171	VARS1	1.31	1.28	0.92	29.771
ENSG00000285007	REC8	14.34	12.93	10.08	29.7071
ENSG00000100918	REC8	14.34	12.93	10.08	29.7071
ENSG00000244607	CCDC13	1.01	0.94	0.71	29.703
ENSG00000011114	BTBD7	4.62	3.82	3.25	29.6537
ENSG00000139190	VAMP1	3.44	3.28	2.42	29.6512
ENSG00000260077	AC104794,3	1.25	1.04	0.88	29.6
ENSG00000085552	IGSF9	7.86	7.65	5.54	29.5165
ENSG00000105939	ZC3HAV1	5.09	4.52	3.59	29.4695
ENSG00000214114	MYCBP	10.9	10.37	7.7	29.3578
ENSG00000149577	SIDT2	6.76	6.57	4.79	29.142
ENSG00000249550	LINC01234	2.51	2.03	1.78	29.0837
ENSG00000248866	USP46-DT	1.66	1.41	1.18	28.9157
ENSG00000126903	SLC10A3	2.11	1.65	1.5	28.91
ENSG00000103202	NME4	60.66	48.36	43.14	28.8823
ENSG00000142549	IGLON5	11.12	9.65	7.92	28.777
ENSG00000013523	ANGEL1	8.12	5.84	5.79	28.6946
ENSG00000072135	PTPN18	10.11	8.67	7.21	28.6845
ENSG00000172296	SPTLC3	2.93	2.79	2.09	28.6689
ENSG00000224264	VARS1	3.05	2.46	2.18	28.5246
ENSG00000231116	VARS1	3.05	2.46	2.18	28.5246
ENSG00000180953	ST20	8.26	7.74	5.91	28.4504
ENSG00000233178	AL161457,2	4.82	4.2	3.45	28.4232
ENSG00000235369	RPL36AP15	2.29	2.14	1.64	28.3843
ENSG00000105518	TMEM205	14.03	12.66	10.05	28.3678
ENSG00000174514	MFSD4A	1.34	1.08	0.96	28.3582
ENSG00000103742	IGDCC4	5.47	4.19	3.92	28.3364
ENSG00000276644	DACH1	13.01	12.24	9.33	28.2859
ENSG00000176533	GNG7	1.98	1.93	1.42	28.2828
ENSG00000173928	SWSAP1	2.31	1.77	1.66	28.1385
ENSG00000164330	EBF1	3.88	3.15	2.79	28.0928
ENSG00000169213	RAB3B	3.85	3.04	2.77	28.0519
ENSG00000168802	CHTF8	25.28	24.58	18.19	28.0459
ENSG00000163157	TMOD4	1.07	1.06	0.77	28.0374
ENSG00000277925	Telomerase-vert	113.12	90.67	81.43	28.0145
ENSG00000145730	PAM	71.48	56.77	51.48	27.9799
ENSG00000130821	SLC6A8	25.56	23.29	18.41	27.9734
ENSG00000049323	LTBP1	26.97	20.42	19.45	27.8828
ENSG00000146021	KLHL3	2.95	2.19	2.13	27.7966
ENSG00000214293	APTR	4.13	3.22	2.99	27.6029
ENSG00000226383	LINC01876	4.46	3.91	3.23	27.5785
ENSG00000198795	ZNF521	78.08	71.96	56.64	27.459
ENSG00000230585	PHBP12	1.02	0.89	0.74	27.451
ENSG00000106829	TLE4	71.39	66.21	51.8	27.4408
ENSG00000164808	SPIDR	24.6	22.06	17.86	27.3984
ENSG00000169760	NLGN1	11.32	9.69	8.22	27.3852
ENSG00000140263	SORD	23.68	21.44	17.2	27.3649
ENSG00000134769	DTNA	17.31	15.59	12.58	27.3252
ENSG00000185262	UBALD2	12.56	10.19	9.13	27.3089
ENSG00000155666	KDM8	4.15	3.58	3.02	27.2289
ENSG00000156398	SFXN2	6.29	4.8	4.59	27.027
ENSG00000168913	ENHO	10.68	9.1	7.81	26.8727
ENSG00000141480	ARRB2	20.97	20.14	15.34	26.8479
ENSG00000166682	TMPRSS5	2.31	2.29	1.69	26.8398
ENSG00000204947	ZNF425	2.35	1.84	1.72	26.8085
ENSG00000124145	SDC4	8.04	6.04	5.89	26.7413
ENSG00000285241	PCK2	1.31	1.11	0.96	26.7176
ENSG00000100889	PCK2	1.31	1.11	0.96	26.7176
ENSG00000228137	AP001469,2	1.46	1.22	1.07	26.7123
ENSG00000141447	OSBPL1A	18.1	16.04	13.28	26.6298
ENSG00000286388	AC026748,7	2.6	2.05	1.91	26.5385
ENSG00000265688	MAFG-DT	2	1.61	1.47	26.5
ENSG00000176732	PFN4	1.1	0.91	0.81	26.3636
ENSG00000198931	APRT	38.22	29.44	28.15	26.3475
ENSG00000197472	ZNF695	10.22	8.57	7.53	26.3209
ENSG00000105655	ISYNA1	62	54.44	45.69	26.3065
ENSG00000106070	GRB10	37.09	27.73	27.34	26.2874
ENSG00000117122	MFAP2	69.25	68.88	51.06	26.2671
ENSG00000259867	AC105411,1	2.29	2.02	1.69	26.2009
ENSG00000169692	AGPAT2	4.24	3.92	3.13	26.1792
ENSG00000145555	MYO10	34.04	26.96	25.15	26.1163
ENSG00000254389	RHPN1-AS1	1.8	1.54	1.33	26.1111
ENSG00000168028	RPSA	531.94	421.76	393.15	26.0913
ENSG00000163932	PRKCD	1.38	1.25	1.02	26.087
ENSG00000205302	SNX2	39.56	37.13	29.26	26.0364
ENSG00000072274	TFRC	18.75	15.1	13.88	25.9733
ENSG00000276920	NKD2	1.31	1.12	0.97	25.9542
ENSG00000285793	ANAPC1P2	5.01	5	3.71	25.9481
ENSG00000239523	MYLK-AS1	5.32	4.93	3.94	25.9398
ENSG00000239264	TXNDC5	29.89	24.27	22.14	25.9284
ENSG00000182208	MOB2	4.73	4.51	3.51	25.7928
ENSG00000187764	SEMA4D	14.05	13.59	10.43	25.7651
ENSG00000168214	RBPJ	32.74	25.59	24.32	25.7178
ENSG00000233098	CCDC144NL-AS1	42.94	41.4	31.9	25.7103
ENSG00000221818	EBF2	3.23	2.6	2.4	25.6966
ENSG00000106133	NSUN5P2	5.93	5.68	4.41	25.6324
ENSG00000163629	PTPN13	30.36	28.17	22.6	25.5599
ENSG00000079156	OSBPL6	3.13	2.57	2.33	25.5591
ENSG00000276653	RN7SL856P	1.88	1.84	1.4	25.5319
ENSG00000130731	METTL26	18.82	16.11	14.03	25.4516
ENSG00000101493	ZNF516	14.23	11.82	10.61	25.4392
ENSG00000137936	BCAR3	6.29	5.67	4.69	25.4372
ENSG00000108352	RAPGEFL1	5.35	4.78	3.99	25.4206
ENSG00000229728	AL136531,1	1.38	1.26	1.03	25.3623
ENSG00000272163	AF106564,1	3.55	2.73	2.65	25.3521
ENSG00000089159	PXN	11.92	10.75	8.91	25.2517
ENSG00000121067	SPOP	20.88	19.69	15.62	25.1916
ENSG00000185033	SEMA4B	6.52	5.61	4.88	25.1534
ENSG00000186364	NUDT17	1.67	1.58	1.25	25.1497
ENSG00000245573	BDNF-AS	3.62	2.94	2.71	25.1381
ENSG00000160688	FLAD1	25.27	23.93	18.92	25.1286
ENSG00000163482	STK36	20.83	17.53	15.6	25.108
ENSG00000113721	PDGFRB	1.03	1.24	1.59	54.3689
ENSG00000105928	GSDME	7.01	7.86	10.82	54.3509
ENSG00000067082	KLF6	12.42	15.61	19.17	54.3478
ENSG00000118513	MYB	2.36	2.77	3.64	54.2373
ENSG00000232472	EEF1B2P3	0.98	1.3	1.51	54.0816
ENSG00000134569	LRP4	4.46	4.62	6.87	54.0359
ENSG00000272620	AFAP1-AS1	0.67	0.74	1.03	53.7313
ENSG00000123080	CDKN2C	1.49	1.51	2.29	53.6913
ENSG00000228549	BX284668,2	2.67	3.03	4.1	53.5581
ENSG00000168824	NSG1	8.75	10.6	13.41	53.2571
ENSG00000073417	PDE8A	2.61	3.8	4	53.2567
ENSG00000166426	CRABP1	15.79	16.77	24.19	53.1982
ENSG00000273026	AL358472,3	1.75	1.92	2.68	53.1429
ENSG00000274429	DLG5	8.8	9.54	13.47	53.0682
ENSG00000103154	NECAB2	7.13	10.51	10.89	52.7349
ENSG00000249242	TMEM150C	1.29	1.53	1.97	52.7132
ENSG00000108950	FAM20A	1.14	1.66	1.74	52.6316
ENSG00000270986	HMGB1P51	0.78	1.12	1.19	52.5641
ENSG00000287001	AC010624,5	11.68	15.34	17.8	52.3973
ENSG00000196302	GUSBP15	15.94	23.4	24.29	52.3839
ENSG00000223843	EFCAB6-AS1	5.19	6.14	7.9	52.2158
ENSG00000169981	ZNF35	3.41	3.74	5.19	52.1994
ENSG00000281306	ZNF35	3.41	3.74	5.19	52.1994
ENSG00000177551	NHLH2	4.14	5.84	6.3	52.1739
ENSG00000147010	SH3KBP1	3.45	3.86	5.25	52.1739
ENSG00000248019	FAM13A-AS1	0.71	0.77	1.08	52.1127
ENSG00000206120	EGFEM1P	13.5	17.12	20.5	51.8519
ENSG00000167778	SPRYD3	2.18	2.85	3.31	51.8349
ENSG00000207014	SNORD116-3	93.71	140.43	142.28	51.8301
ENSG00000206727	SNORD116-9	93.71	140.43	142.28	51.8301
ENSG00000266993	AL050343,2	1.06	1.51	1.6	50.9434
ENSG00000287998	AC104232,3	1.65	2.19	2.49	50.9091
ENSG00000282002	AC243807,1	0.71	0.91	1.07	50.7042
ENSG00000235731	LINC02250	0.81	0.99	1.22	50.6173
ENSG00000108592	FTSJ3	9.11	13.05	13.72	50.6037
ENSG00000204682	MIR1915HG	6.99	9.15	10.52	50.5007
ENSG00000254788	CKLF-CMTM1	2.62	3.27	3.93	50
ENSG00000258571	PTTG4P	0.92	1.15	1.38	50
ENSG00000151490	PTPRO	5.26	7.06	7.86	49.4297
ENSG00000259345	AC013652,1	1.79	2.06	2.67	49.162
ENSG00000261485	PAN3-AS1	1.1	1.25	1.64	49.0909
ENSG00000089737	DDX24	9.91	11.43	14.76	48.9405
ENSG00000081913	PHLPP1	14.92	17.67	22.22	48.9276
ENSG00000154917	RAB6B	6.05	6.67	9	48.7603
ENSG00000187605	TET3	6.49	7.76	9.65	48.6903
ENSG00000144668	ITGA9	0.7	0.92	1.04	48.5714
ENSG00000234494	SP2-AS1	1.22	1.74	1.81	48.3607
ENSG00000286689	AC090946,1	1.02	1.17	1.51	48.0392
ENSG00000116141	MARK1	7.59	8.99	11.22	47.8261
ENSG00000185737	NRG3	2.77	2.98	4.08	47.2924
ENSG00000253554	LINC01414	3.29	3.39	4.83	46.8085
ENSG00000214756	CSKMT	16.01	19.79	23.49	46.7208
ENSG00000231172	AC007099,1	2.36	2.79	3.46	46.6102
ENSG00000268496	AC245884,9	1.66	1.99	2.43	46.3855
ENSG00000245694	CRNDE	19.37	21.69	28.31	46.1538
ENSG00000139187	KLRG1	2.44	2.89	3.56	45.9016
ENSG00000166450	PRTG	34.9	38.18	50.91	45.8739
ENSG00000106976	DNM1	20.79	22.3	30.27	45.5988
ENSG00000164465	DCBLD1	2.37	3.15	3.45	45.5696
ENSG00000197813	AC011450,1	4.49	6.4	6.5	44.7661
ENSG00000223768	LINC00205	3.71	5.24	5.37	44.7439
ENSG00000281950	SPDYE16	2.55	2.93	3.69	44.7059
ENSG00000231859	AC079781,1	1.98	2	2.85	43.9394
ENSG00000160188	RSPH1	0.78	1.1	1.12	43.5897
ENSG00000206395	DDAH2	6.27	7.17	9	43.5407
ENSG00000226634	DDAH2	6.27	7.17	9	43.5407
ENSG00000155816	FMN2	6.13	6.42	8.78	43.23
ENSG00000135269	TES	12.55	14.91	17.96	43.1076
ENSG00000162692	VCAM1	1.94	2.5	2.77	42.7835
ENSG00000157350	ST3GAL2	10.72	13.45	15.3	42.7239
ENSG00000145147	SLIT2	35.15	43.08	50.13	42.6174
ENSG00000196440	ARMCX4	4.16	5.77	5.93	42.5481
ENSG00000258515	AL355075,2	2.13	2.62	3.03	42.2535
ENSG00000179242	CDH4	4.07	4.75	5.78	42.0147
ENSG00000277450	AC002094,4	1.1	1.25	1.56	41.8182
ENSG00000170949	ZNF160	8.75	9.28	12.39	41.6
ENSG00000188818	ZDHHC11	3.74	3.93	5.29	41.4439
ENSG00000139908	TSSK4	1	1.24	1.41	41
ENSG00000285140	TSSK4	1	1.24	1.41	41
ENSG00000144810	COL8A1	8.54	9.3	12.04	40.9836
ENSG00000196550	FAM72A	2.92	3.35	4.11	40.7534
ENSG00000240370	RPL13P5	2.26	2.83	3.18	40.708
ENSG00000181234	TMEM132C	1.16	1.21	1.63	40.5172
ENSG00000255441	SIGLEC10-AS1	0.79	0.98	1.11	40.5063
ENSG00000184489	PTP4A3	1.73	2.25	2.43	40.4624
ENSG00000161082	CELF5	4.6	6.44	6.46	40.4348
ENSG00000257896	AC093012,1	0.92	1.24	1.29	40.2174
ENSG00000113205	PCDHB3	2.29	2.3	3.21	40.1747
ENSG00000154511	DIPK1A	1.37	1.77	1.92	40.146
ENSG00000282956	MAGI1	16.21	16.47	22.62	39.5435
ENSG00000151276	MAGI1	16.21	16.47	22.62	39.5435
ENSG00000181744	DIPK2A	13.25	14	18.48	39.4717
ENSG00000119866	BCL11A	11.76	12.93	16.37	39.2007
ENSG00000287169	AC107050,1	0.92	1.17	1.28	39.1304
ENSG00000198597	ZNF536	3.63	4.33	5.05	39.1185
ENSG00000169554	ZEB2	27.43	28.45	38.06	38.7532
ENSG00000132881	CPLANE2	1.68	2.25	2.33	38.6905
ENSG00000198695	MT-ND6	816.28	963.63	1130.8	38.5309
ENSG00000196937	FAM3C	11.34	13.73	15.67	38.1834
ENSG00000100376	FAM118A	8.54	11.15	11.8	38.1733
ENSG00000288091	AC062022,2	0.84	0.94	1.16	38.0952
ENSG00000262663	AC087222,1	2.97	3.39	4.1	38.0471
ENSG00000268070	AC006539,2	1.71	2.12	2.36	38.0117
ENSG00000168280	KIF5C	32.73	38	45.11	37.8246
ENSG00000146909	NOM1	5.81	7.62	8	37.6936
ENSG00000270722	RNVU1-31	41.76	55.17	57.5	37.6916
ENSG00000213676	ATF6B	4.31	5.35	5.92	37.355
ENSG00000114450	GNB4	12.81	14.49	17.59	37.3146
ENSG00000071575	TRIB2	46.01	49.63	63.05	37.0354
ENSG00000118473	SGIP1	3.47	4.1	4.75	36.8876
ENSG00000248415	GAPDHP61	1.04	1.16	1.42	36.5385
ENSG00000209482		29.58	30.15	40.31	36.2745
ENSG00000106367	AP1S1	20.48	22.4	27.89	36.1816
ENSG00000262333	HNRNPA1P16	2.02	2.08	2.75	36.1386
ENSG00000250608	AC010210,1	1.11	1.46	1.51	36.036
ENSG00000250506	CDK3	1.2	1.37	1.63	35.8333
ENSG00000181007	ZFP82	4.85	5.08	6.58	35.6701
ENSG00000273820	USP27X	1.29	1.41	1.75	35.6589
ENSG00000268403	AC132192,2	2.34	2.42	3.17	35.4701
ENSG00000198826	ARHGAP11A	21.02	24.03	28.47	35.4424
ENSG00000241852	C8orf58	9.29	12.4	12.58	35.4144
ENSG00000201183	RNVU1-3	11.93	15.64	16.15	35.373
ENSG00000280708	AC006359,3	1.26	1.36	1.7	34.9206
ENSG00000121039	RDH10	2.55	3.42	3.44	34.902
ENSG00000260081	AF274858,1	2.35	3.09	3.17	34.8936
ENSG00000100344	PNPLA3	3.02	3.64	4.07	34.7682
ENSG00000223508	RPL23AP53	4.37	4.39	5.88	34.5538
ENSG00000006210	CX3CL1	2.52	3	3.39	34.5238
ENSG00000141522	ARHGDIA	79.57	80.53	106.94	34.3974
ENSG00000109339	MAPK10	50.39	55.54	67.7	34.3521
ENSG00000239039	SNORD13	3446.01	3819.26	4629.54	34.3449
ENSG00000115902	SLC1A4	9.68	11.49	13	34.2975
ENSG00000275145	FRG1	4.98	5.47	6.68	34.1365
ENSG00000152433	ZNF547	1.44	1.66	1.93	34.0278
ENSG00000273032	DGCR5	4.01	4.39	5.37	33.9152
ENSG00000274675	GTF2H2C_2	7.42	8.97	9.93	33.8275
ENSG00000228242	XPC-AS1	2.4	3.04	3.21	33.75
ENSG00000157999	ANKRD61	0.89	0.92	1.19	33.7079
ENSG00000181722	ZBTB20	8.45	9.12	11.28	33.4911
ENSG00000090975	PITPNM2	1.41	1.65	1.88	33.3333
ENSG00000156030	MIDEAS	4.47	4.98	5.95	33.1096
ENSG00000172456	FGGY	6.27	6.43	8.33	32.8549
ENSG00000233885	YEATS2-AS1	1.98	2.46	2.63	32.8283
ENSG00000251379	AC099550,1	27.26	30.47	36.14	32.5752
ENSG00000103150	MLYCD	1.69	2.04	2.24	32.5444
ENSG00000188573	FBLL1	1.88	2.13	2.49	32.4468
ENSG00000270175	AC023509,3	0.93	0.98	1.23	32.2581
ENSG00000148803	FUOM	3.02	3.26	3.99	32.1192
ENSG00000165632	TAF3	3.15	3.94	4.15	31.746
ENSG00000145916	RMND5B	9.88	12.38	13.01	31.6802
ENSG00000160953	PWWP3A	17.52	18.07	23.07	31.6781
ENSG00000198752	CDC42BPB	18.78	22.27	24.72	31.6294
ENSG00000242732	RTL5	6.72	7.62	8.84	31.5476
ENSG00000152061	RABGAP1L	9.33	10.84	12.27	31.5113
ENSG00000284294	AC007326,5	5.04	5.28	6.62	31.3492
ENSG00000173889	PHC3	11.2	13.61	14.71	31.3393
ENSG00000286904	AC093675,1	0.83	0.93	1.09	31.3253
ENSG00000268947	AC002128,1	0.99	1.04	1.3	31.3131
ENSG00000158417	EIF5B	13.37	13.76	17.55	31.264
ENSG00000274315	AC009318,3	1.74	1.8	2.28	31.0345
ENSG00000100647	SUSD6	2.84	3.22	3.72	30.9859
ENSG00000286360	AC107081,3	1.42	1.65	1.86	30.9859
ENSG00000173875	ZNF791	5.24	5.35	6.86	30.916
ENSG00000242950	ERVW-1	5.91	7.6	7.73	30.7953
ENSG00000182175	RGMA	44.24	50.95	57.84	30.7414
ENSG00000106278	PTPRZ1	112.98	121.72	147.51	30.5629
ENSG00000287933	AL357141,1	10.82	13.49	14.12	30.4991
ENSG00000107282	APBA1	1.05	1.28	1.37	30.4762
ENSG00000251034	AC087854,1	25.47	31.28	33.21	30.3887
ENSG00000121417	ZNF211	7.49	9.23	9.76	30.3071
ENSG00000274403	AC090510,2	1.53	1.64	1.99	30.0654
ENSG00000143614	GATAD2B	9.65	11.46	12.55	30.0518
ENSG00000148339	SLC25A25	5.66	7.27	7.35	29.8587
ENSG00000099251	HSD17B7P2	1.32	1.64	1.71	29.5455
ENSG00000288374	HSD17B7P2	1.32	1.64	1.71	29.5455
ENSG00000206077	ZDHHC11B	1.8	2.11	2.33	29.4444
ENSG00000040608	RTN4R	4.23	4.48	5.47	29.3144
ENSG00000174740	PABPC5	4.04	4.83	5.22	29.2079
ENSG00000257354	AC048341,1	1.85	2.02	2.39	29.1892
ENSG00000236526	AL035448,1	1.59	1.62	2.05	28.9308
ENSG00000272146	ARF4-AS1	1.39	1.43	1.79	28.777
ENSG00000150625	GPM6A	25.55	27.81	32.9	28.7671
ENSG00000286966	AL137800,1	1.53	1.82	1.97	28.7582
ENSG00000092853	CLSPN	13.37	16.14	17.19	28.5714
ENSG00000108669	CYTH1	4.34	5.09	5.58	28.5714
ENSG00000187980	PLA2G2C	0.84	0.97	1.08	28.5714
ENSG00000125931	CITED1	1.37	1.62	1.76	28.4672
ENSG00000158006	PAFAH2	2.71	2.82	3.48	28.4133
ENSG00000228794	LINC01128	7.01	7.9	9	28.388
ENSG00000119899	SLC17A5	3.57	3.69	4.58	28.2913
ENSG00000126107	HECTD3	6.05	6.87	7.76	28.2645
ENSG00000198042	MAK16	7.45	7.67	9.55	28.1879
ENSG00000234773	AC012618,3	4.41	5.16	5.65	28.1179
ENSG00000188372	ZP3	5.93	6.33	7.59	27.9933
ENSG00000127418	FGFRL1	5.88	6.24	7.52	27.8912
ENSG00000164082	GRM2	1.04	1.05	1.33	27.8846
ENSG00000198937	CCDC167	44.05	45.71	56.27	27.7412
ENSG00000171877	FRMD5	2.5	2.62	3.19	27.6
ENSG00000205559	CHKB-DT	4.46	4.99	5.69	27.5785
ENSG00000138660	AP1AR	7.99	9.45	10.19	27.5344
ENSG00000242600	MBL1P	1.2	1.22	1.53	27.5
ENSG00000164221	CCDC112	11.5	11.52	14.64	27.3043
ENSG00000106089	STX1A	2.36	2.91	3	27.1186
ENSG00000170873	MTSS1	13.92	15.85	17.66	26.8678
ENSG00000246889	AP000487,1	0.83	1	1.05	26.506
ENSG00000288166	AP000487,3	0.83	1	1.05	26.506
ENSG00000232729	AC211433,1	3.02	3.7	3.82	26.4901
ENSG00000177030	DEAF1	11.91	13.18	15.06	26.4484
ENSG00000236204	LINC01376	2.06	2.2	2.6	26.2136
ENSG00000107957	SH3PXD2A	2.71	2.77	3.41	25.8303
ENSG00000183354	KIAA2026	7.11	8.75	8.94	25.7384
ENSG00000221475	SNORA11D	30.08	32.69	37.8	25.6649
ENSG00000221705	SNORA11E	30.08	32.69	37.8	25.6649
ENSG00000162512	SDC3	33.13	38.83	41.61	25.5961
ENSG00000159200	RCAN1	4.23	4.76	5.31	25.5319
ENSG00000064666	CNN2	83.67	83.82	104.92	25.3974
ENSG00000178922	HYI	10.62	11.59	13.31	25.3296
ENSG00000275575	PTP4A3	3.99	4.63	5	25.3133
ENSG00000236018	AC004898,1	1.75	1.98	2.19	25.1429

## Sheet: HD-NSCs
HD-NSCs		[TPM]
gene_ID	Gene_name	HD-NSC_1	HD-NSC_2	HD-NSC_3	HD-NSC_4	change_%
ENSG00000213384		1	0.55	0.16	0	100
ENSG00000100101	Z83844,1	1.01	0.72	0.35	0	100
ENSG00000258131	AC007656,2	1.05	0.83	0.21	0	100
ENSG00000227607		1.17	0.91	0.47	0	100
ENSG00000269425	AC104521,1	1.35	0.73	0.38	0	100
ENSG00000275227		1.39	1.05	0.86	0	100
ENSG00000224016		1.43	1.26	0.68	0	100
ENSG00000252774		1.49	0.85	0.64	0	100
ENSG00000285625	AC117378,1	1.52	0.64	0.59	0	100
ENSG00000284760	AC246795,1	1.53	1.13	0.72	0	100
ENSG00000277602		1.53	0.63	0.35	0	100
ENSG00000284783	AC091057,4	3	1.66	1.01	0	100
ENSG00000235449		3.58	3.42	1.83	0	100
ENSG00000207523	SNORA66	12.34	6.12	4.75	0	100
ENSG00000200418		16.33	15.19	6.99	0	100
ENSG00000207145	SNORA18	28.28	20.26	6.76	0.03	99.8939
ENSG00000228999	AC096570,1	1.75	0.86	0.33	0.05	97.1429
ENSG00000219451	RPL23P8	2.36	0.91	0.86	0.08	96.6102
ENSG00000163251	FZD5	25.16	7.33	3.33	0.86	96.5819
ENSG00000178522	AMBN	1.13	0.28	0.27	0.06	94.6903
ENSG00000185559	DLK1	797.69	379.03	254.77	45.09	94.3474
ENSG00000185149	NPY2R	1.23	0.62	0.25	0.07	94.3089
ENSG00000110148	CCKBR	1.45	0.24	0.11	0.09	93.7931
ENSG00000284639	AP006294,2	5.2	2.24	2.23	0.33	93.6538
ENSG00000148677	ANKRD1	8.46	4.12	1.13	0.56	93.3806
ENSG00000277311	AC012354,7	4.64	3.43	3.11	0.4	91.3793
ENSG00000106366	SERPINE1	1.99	0.87	0.21	0.18	90.9548
ENSG00000284648	AC097493,3	4.27	2.5	0.7	0.39	90.8665
ENSG00000272449	AL139246,5	5.71	3.38	1.76	0.55	90.3678
ENSG00000144681	STAC	3.81	2.5	1.98	0.39	89.7638
ENSG00000126733	DACH2	3.68	2.27	2.01	0.38	89.6739
ENSG00000100311	PDGFB	2.45	0.88	0.51	0.26	89.3878
ENSG00000275126	H4C13	81.78	60.62	38.72	9.41	88.4935
ENSG00000158055	GRHL3	1.57	0.74	0.67	0.19	87.8981
ENSG00000197261	C6orf141	9.39	4.82	4.39	1.14	87.8594
ENSG00000140284	SLC27A2	1.47	0.52	0.48	0.18	87.7551
ENSG00000007171	NOS2	5.57	3.02	1.64	0.69	87.6122
ENSG00000079689	SCGN	4.3	2.39	1.64	0.54	87.4419
ENSG00000121577	POPDC2	1.42	0.42	0.4	0.18	87.3239
ENSG00000107831	FGF8	12.53	7.4	6.52	1.59	87.3105
ENSG00000186732	MPPED1	3.59	1.37	0.73	0.47	86.9081
ENSG00000275379	H3C11	188.74	124.75	105.7	25.33	86.5794
ENSG00000146674	IGFBP3	8.91	5.6	2.49	1.2	86.532
ENSG00000236502	SIX3-AS1	3.89	2.43	1.54	0.53	86.3753
ENSG00000159307	SCUBE1	26.02	14.61	10.88	3.63	86.0492
ENSG00000105329	TGFB1	2.26	2.16	1.2	0.32	85.8407
ENSG00000272573	MUSTN1	1.33	0.83	0.67	0.19	85.7143
ENSG00000115380	EFEMP1	17.66	12.14	9.61	2.67	84.8811
ENSG00000231764	DLX6-AS1	11.8	8.46	4.59	1.81	84.661
ENSG00000145642	SHISAL2B	1.95	0.88	0.35	0.3	84.6154
ENSG00000197921	HES5	43.79	28.81	21.67	6.77	84.5398
ENSG00000276462	BX255923,2	3.02	1.39	0.86	0.48	84.106
ENSG00000180730	SHISA2	8.39	4.85	3.18	1.34	84.0286
ENSG00000148426	PROSER2	1	0.47	0.28	0.16	84
ENSG00000211448	DIO2	2.56	1.49	1.16	0.41	83.9844
ENSG00000173376	NDNF	7.24	4.54	2.38	1.17	83.8398
ENSG00000145808	ADAMTS19	8.23	5.66	4.3	1.33	83.8396
ENSG00000254656	RTL1	2.7	1.41	0.83	0.44	83.7037
ENSG00000108231	LGI1	29.27	17.97	15.46	4.89	83.2935
ENSG00000183273	CCDC60	1.73	0.8	0.4	0.29	83.237
ENSG00000276074		1.01	0.52	0.35	0.17	83.1683
ENSG00000199266		8.43	3.47	3.11	1.43	83.0368
ENSG00000251155	SEPTIN14P4	3.89	2.37	2.34	0.66	83.0334
ENSG00000104419	NDRG1	14.8	4.41	3.57	2.53	82.9054
ENSG00000161249	DMKN	7.59	3.28	3.02	1.3	82.8722
ENSG00000267480	AP001542,3	1.4	1.03	0.44	0.24	82.8571
ENSG00000197822	OCLN	4.08	3.4	2.63	0.72	82.3529
ENSG00000259803	SLC22A31	1.46	0.83	0.41	0.26	82.1918
ENSG00000125355	TMEM255A	6.24	2.62	1.82	1.12	82.0513
ENSG00000159251	ACTC1	3	2.57	1.9	0.54	82
ENSG00000107014	RLN2	1.05	0.79	0.68	0.19	81.9048
ENSG00000128610	FEZF1	42.83	27.28	22.87	7.81	81.7651
ENSG00000118640	VAMP8	1.63	0.75	0.53	0.3	81.5951
ENSG00000233460	RPL35AP31	5.7	3.49	2.94	1.06	81.4035
ENSG00000221887	HMSD	3.68	1.03	0.92	0.69	81.25
ENSG00000175868	CALCB	1.17	0.42	0.29	0.22	81.1966
ENSG00000280660	AL157396,1	2.88	1.8	1.12	0.55	80.9028
ENSG00000184697	CLDN6	7.52	6.11	3.9	1.46	80.5851
ENSG00000261189	AL031058,1	2.53	1.4	1	0.5	80.2372
ENSG00000076944	STXBP2	2.27	0.8	0.72	0.45	80.1762
ENSG00000170421	KRT8	29.29	22.26	17.22	5.87	79.959
ENSG00000092969	TGFB2	3.23	2.85	1.42	0.65	79.8762
ENSG00000288617	AL049777,1	20.97	16.38	12.33	4.24	79.7806
ENSG00000118407	FILIP1	1.78	1.1	0.68	0.36	79.7753
ENSG00000214548	MEG3	3.69	2.16	1.92	0.75	79.6748
ENSG00000140287	HDC	11.45	9.44	8.05	2.34	79.5633
ENSG00000186051	TAL2	2.1	0.92	0.68	0.43	79.5238
ENSG00000183346	CABCOCO1	1.46	0.56	0.51	0.3	79.4521
ENSG00000122861	PLAU	6.63	4.87	3.12	1.37	79.3363
ENSG00000118702	GHRH	1.79	1.49	1.34	0.37	79.3296
ENSG00000133124	IRS4	10.63	9.08	7.14	2.2	79.3039
ENSG00000139292	LGR5	6.51	5.69	4.17	1.36	79.1091
ENSG00000269993	KC877982,1	1.72	1.5	0.71	0.36	79.0698
ENSG00000242071	RPL7AP6	2.22	1.86	0.94	0.47	78.8288
ENSG00000145358	DDIT4L	5.43	2.87	2.25	1.15	78.8214
ENSG00000258531	BANF1P1	1.08	0.34	0.29	0.23	78.7037
ENSG00000258498	DIO3OS	2.92	1.34	1.09	0.63	78.4247
ENSG00000077274	CAPN6	13.22	7.91	5.43	2.89	78.1392
ENSG00000180071	ANKRD18A	2.28	2.18	1.47	0.5	78.0702
ENSG00000230648		2.02	0.96	0.8	0.45	77.7228
ENSG00000252699	SNORA21B	24.9	23.16	15.82	5.55	77.7108
ENSG00000164651	SP8	33.56	26.81	23.17	7.57	77.4434
ENSG00000144331	ZNF385B	6.53	5.78	2.5	1.48	77.3354
ENSG00000106018	VIPR2	2.2	1.79	0.94	0.5	77.2727
ENSG00000254531	FLJ20021	2.1	1.26	1.12	0.48	77.1429
ENSG00000261409	AL035425,3	11.04	9.58	6.6	2.53	77.0833
ENSG00000110786	PTPN5	5.93	4.14	3.52	1.36	77.0658
ENSG00000164841	TMEM74	5.85	4.79	3.59	1.35	76.9231
ENSG00000134548	SPX	1.59	1.22	0.49	0.37	76.7296
ENSG00000213468	FIRRE	45.91	23.52	14.56	10.75	76.5846
ENSG00000135333	EPHA7	21.98	12.32	9.64	5.17	76.4786
ENSG00000138798	EGF	3.65	2.76	1.98	0.86	76.4384
ENSG00000158769	F11R	2.69	1.51	1.07	0.64	76.2082
ENSG00000165072	MAMDC2	1.92	1.41	1.17	0.46	76.0417
ENSG00000230453	ANKRD18B	5.8	2.12	1.68	1.39	76.0345
ENSG00000273965		1.21	1.04	0.34	0.29	76.0331
ENSG00000177283	FZD8	4.65	3.43	2.18	1.12	75.914
ENSG00000174469	CNTNAP2	48.97	38.04	28.8	11.95	75.5973
ENSG00000138083	SIX3	23.33	18.38	14.94	5.75	75.3536
ENSG00000224477	AL109933,1	1.46	0.79	0.57	0.36	75.3425
ENSG00000197406	DIO3	3.48	1.87	0.99	0.86	75.2874
ENSG00000166840	GLYATL1	3.83	3.04	2.16	0.95	75.1958
ENSG00000105880	DLX5	6.68	4.84	3.78	1.66	75.1497
ENSG00000177182	CLVS1	4.21	3.34	3.12	1.06	74.8219
ENSG00000105278	ZFR2	4.07	3.81	2.77	1.03	74.6929
ENSG00000183092	BEGAIN	2.59	2.3	1.58	0.66	74.5174
ENSG00000267827	AC011468,2	1.02	0.75	0.3	0.26	74.5098
ENSG00000230316	FEZF1-AS1	48.58	39.69	33.52	12.4	74.4751
ENSG00000201793	RN7SKP9	4.03	3.22	1.71	1.03	74.4417
ENSG00000090530	P3H2	7.44	6.97	3.84	1.91	74.328
ENSG00000137880	GCHFR	3.38	1.92	1.32	0.87	74.2604
ENSG00000006377	DLX6	2.59	1.68	1.18	0.67	74.1313
ENSG00000111057	KRT18	29.09	20.57	19.57	7.54	74.0804
ENSG00000268903	AL627309,6	4.66	2.66	1.52	1.21	74.0343
ENSG00000198732	SMOC1	44.87	32.12	23.53	11.74	73.8355
ENSG00000125462	MIR9-1HG	12	7.05	4.71	3.19	73.4167
ENSG00000267374	MIR924HG	1.5	1.19	0.9	0.4	73.3333
ENSG00000188522	FAM83G	1.46	0.97	0.53	0.39	73.2877
ENSG00000273913	Metazoa_SRP	1.55	1.49	0.81	0.42	72.9032
ENSG00000143674	MAP3K21	1.17	0.86	0.73	0.32	72.6496
ENSG00000273308	AC024560,3	1.35	0.9	0.63	0.37	72.5926
ENSG00000274205	MAPK15	3.2	2.22	1.53	0.89	72.1875
ENSG00000096696	DSP	9.32	8.37	5.55	2.6	72.103
ENSG00000164124	TMEM144	1.11	0.88	0.56	0.31	72.0721
ENSG00000153266	FEZF2	23.11	19.14	17.07	6.46	72.0467
ENSG00000260548	AL035425,2	6.64	6.39	4	1.88	71.6867
ENSG00000165905	LARGE2	2.11	2.1	1.16	0.6	71.564
ENSG00000172987	HPSE2	3.26	2.09	1.65	0.93	71.4724
ENSG00000181649	PHLDA2	1.96	1.05	0.62	0.56	71.4286
ENSG00000175985	PLEKHD1	3.46	3.38	2.33	0.99	71.3873
ENSG00000176165	FOXG1	55.02	45.22	37.81	15.75	71.374
ENSG00000156675	RAB11FIP1	8.38	6.37	5.34	2.4	71.3604
ENSG00000085276	MECOM	20.91	13.5	11.46	6.01	71.2578
ENSG00000165588	OTX2	89.36	72.66	63.8	25.82	71.1056
ENSG00000073350	LLGL2	2.14	1.88	1.22	0.62	71.028
ENSG00000100060	MFNG	5.52	4.81	4.58	1.6	71.0145
ENSG00000257643	AC084824,2	1.3	1.11	0.64	0.38	70.7692
ENSG00000053328	METTL24	2.54	2.13	1.33	0.75	70.4724
ENSG00000154080	CHST9	2.03	1.36	1.17	0.6	70.4433
ENSG00000277809	AC012354,8	10.07	9.97	5.39	3.01	70.1092
ENSG00000263419		7.19	2.39	2.32	2.15	70.0974
ENSG00000263426		7.19	2.39	2.32	2.15	70.0974
ENSG00000263491		7.19	2.39	2.32	2.15	70.0974
ENSG00000264866		7.19	2.39	2.32	2.15	70.0974
ENSG00000265326		7.19	2.39	2.32	2.15	70.0974
ENSG00000130176	CNN1	4.29	2.38	1.79	1.29	69.9301
ENSG00000138028	CGREF1	1.19	0.44	0.39	0.36	69.7479
ENSG00000278728	CNTNAP2	20.71	16.79	11.57	6.29	69.6282
ENSG00000205212	CCDC144NL	2.07	0.88	0.72	0.63	69.5652
ENSG00000271749	AC005828,6	3.2	2.59	0.99	0.98	69.375
ENSG00000213305	HNRNPCP6	1.86	1.06	0.61	0.57	69.3548
ENSG00000105612	DNASE2	2.08	1.6	1.08	0.64	69.2308
ENSG00000272512	AL645608,7	1.93	1.08	0.83	0.6	68.9119
ENSG00000198959	TGM2	1.18	1.08	0.62	0.37	68.6441
ENSG00000151376	ME3	17.14	9.39	8.7	5.39	68.5531
ENSG00000147255	IGSF1	21.64	13.59	11.52	6.84	68.3919
ENSG00000019582	CD74	4.46	2.74	1.91	1.42	68.1614
ENSG00000268931	AC136469,1	1.13	0.97	0.49	0.36	68.1416
ENSG00000259439	LINC01833	41.27	38	29.93	13.25	67.8944
ENSG00000260196	AC124798,1	1.86	1.33	1.11	0.6	67.7419
ENSG00000272338	AC067838,1	2.79	2.34	1.42	0.9	67.7419
ENSG00000229807	XIST	24.75	20.08	15.06	8.13	67.1515
ENSG00000111186	WNT5B	16.21	11.85	9.66	5.33	67.1191
ENSG00000236693	HLA-DPB1	2.15	1.67	0.95	0.71	66.9767
ENSG00000230763	HLA-DPB1	2.15	1.67	0.95	0.71	66.9767
ENSG00000279028	AC010223,1	1.21	0.88	0.5	0.4	66.9421
ENSG00000183691	NOG	2.71	1.89	1.39	0.9	66.7897
ENSG00000129946	SHC2	6.14	5.04	4.04	2.04	66.7752
ENSG00000144649	GASK1A	1.43	1.05	0.83	0.48	66.4336
ENSG00000242737	AC012170,1	1.04	0.94	0.89	0.35	66.3462
ENSG00000151812	SLC35F4	1.62	1.3	1.07	0.55	66.0494
ENSG00000116791	CRYZ	1.94	1.37	1.21	0.66	65.9794
ENSG00000188211	NCR3LG1	6.09	4.54	3.64	2.08	65.8456
ENSG00000133863	TEX15	1.66	0.78	0.61	0.57	65.6627
ENSG00000154760	SLFN13	20.29	19.6	12.72	7.03	65.3524
ENSG00000135842	NIBAN1	1.01	0.62	0.44	0.35	65.3465
ENSG00000276644	DACH1	15.32	13.95	12.79	5.31	65.3394
ENSG00000226726	TMEM256P2	1.5	0.95	0.66	0.52	65.3333
ENSG00000049192	ADAMTS6	3.65	1.83	1.6	1.27	65.2055
ENSG00000189221	MAOA	2.67	2.04	1.46	0.93	65.1685
ENSG00000225091	SNORA71A	374.81	334.81	174.67	132.58	64.6274
ENSG00000091490	SEL1L3	16.07	10.91	8.56	5.7	64.5302
ENSG00000197565	COL4A6	55.61	50.86	37.52	19.78	64.4309
ENSG00000162873	KLHDC8A	20.71	16.75	12.66	7.38	64.365
ENSG00000215187	FAM166B	1.31	1.17	0.87	0.47	64.1221
ENSG00000145390	USP53	3.58	2.25	1.94	1.29	63.9665
ENSG00000130702	LAMA5	5.69	3.93	3.51	2.06	63.7961
ENSG00000155629	PIK3AP1	1.49	1.04	0.72	0.54	63.7584
ENSG00000236826	LSM2	2.4	2.37	1.06	0.87	63.75
ENSG00000110436	SLC1A2	3.65	3.37	2.24	1.33	63.5616
ENSG00000186960	LINC01551	61.2	54.63	38.98	22.33	63.5131
ENSG00000112378	PERP	4.74	2.73	2.34	1.73	63.5021
ENSG00000233841	HLA-C	9.83	5.8	4.39	3.6	63.3774
ENSG00000178821	TMEM52	1.91	1.17	1.1	0.7	63.3508
ENSG00000200792	SNORA80A	14.15	7.28	5.68	5.19	63.3216
ENSG00000275428	AC024940,6	1.05	0.51	0.49	0.39	62.8571
ENSG00000161243	FBXO27	2.76	2.66	2.08	1.03	62.6812
ENSG00000281406	BLACAT1	26.33	23.92	21.17	9.83	62.6662
ENSG00000131979	GCH1	1.09	0.93	0.78	0.41	62.3853
ENSG00000126458	RRAS	2.7	2.52	1.75	1.02	62.2222
ENSG00000241597	AC022121,1	1.11	0.66	0.48	0.42	62.1622
ENSG00000149633	KIAA1755	7.55	7.32	5.09	2.88	61.8543
ENSG00000123892	RAB38	6.76	6.73	5.63	2.58	61.8343
ENSG00000049323	LTBP1	32.19	17.23	15.23	12.31	61.7583
ENSG00000228366	AL592437,1	1.41	1.29	0.92	0.54	61.7021
ENSG00000248152	ANK2-AS1	1.25	0.78	0.5	0.48	61.6
ENSG00000239922	AC092958,1	35.29	26.22	21.74	13.61	61.4338
ENSG00000176399	DMRTA1	21.12	20.66	16.81	8.15	61.411
ENSG00000262655	SPON1	2.42	1.63	1.4	0.94	61.157
ENSG00000272361	AC005014,2	1.41	1.18	1.15	0.55	60.9929
ENSG00000242600	MBL1P	2.05	1.35	0.84	0.8	60.9756
ENSG00000152078	TLCD4	1.15	1.12	0.93	0.45	60.8696
ENSG00000131037	EPS8L1	11.51	10.46	7.87	4.54	60.556
ENSG00000146411	SLC2A12	2.4	1.58	0.98	0.95	60.4167
ENSG00000214796	TUBA5P	5.86	4	3.38	2.32	60.4096
ENSG00000249550	LINC01234	5.45	3.43	2.84	2.17	60.1835
ENSG00000273814	OCLN	2.15	1.36	0.99	0.86	60
ENSG00000237863	AL035425,1	1.95	1.75	1.32	0.78	60
ENSG00000148908	RGS10	3.5	2.17	1.7	1.4	60
ENSG00000188002	AC026412,1	3.6	2.97	2.22	1.44	60
ENSG00000177685	CRACR2B	1.02	1.01	0.73	0.41	59.8039
ENSG00000076554	TPD52	5.76	4.4	3.18	2.32	59.7222
ENSG00000257489	AC010203,1	2.78	1.8	1.65	1.12	59.7122
ENSG00000236106	AC010729,1	2.48	2.21	1.75	1	59.6774
ENSG00000120756	PLS1	3	2.88	1.98	1.21	59.6667
ENSG00000116106	EPHA4	54.16	41.36	33.24	21.9	59.5643
ENSG00000100473	COCH	6.44	4.2	3.83	2.61	59.472
ENSG00000108387	SEPTIN4	4.63	4.24	3.64	1.88	59.3952
ENSG00000249738	AC008691,1	1.5	0.92	0.62	0.61	59.3333
ENSG00000162551	ALPL	53.81	45.07	42.86	22.04	59.0411
ENSG00000130707	ASS1	9.25	7.94	6.16	3.8	58.9189
ENSG00000110975	SYT10	2.21	2.07	1.74	0.91	58.8235
ENSG00000185133	INPP5J	1.14	0.86	0.49	0.47	58.7719
ENSG00000134873	CLDN10	2.22	1.5	1.02	0.92	58.5586
ENSG00000231789	PIK3CD-AS2	1.93	1.9	1.71	0.8	58.5492
ENSG00000113763	UNC5A	1.01	0.96	0.81	0.42	58.4158
ENSG00000123080	CDKN2C	1.01	0.79	0.45	0.42	58.4158
ENSG00000223866	AC002486,1	1.65	1.1	0.89	0.69	58.1818
ENSG00000269895	AP000654,1	1.48	0.99	0.74	0.62	58.1081
ENSG00000261754	AC008555,1	1.67	1.51	1.03	0.7	58.0838
ENSG00000204366	ZBTB12	2.06	1.59	1.07	0.87	57.767
ENSG00000046604	DSG2	15.77	14.03	11.07	6.69	57.5777
ENSG00000198216	CACNA1E	3.04	2.98	2.69	1.29	57.5658
ENSG00000051523	CYBA	16.51	13.9	9.92	7.02	57.4803
ENSG00000135424	ITGA7	11.4	7.93	7.64	4.86	57.3684
ENSG00000117266	CDK18	6.92	6.02	4.44	2.98	56.9364
ENSG00000231443	AC124944,1	1.04	0.65	0.57	0.45	56.7308
ENSG00000150687	PRSS23	28.02	21.27	17.13	12.13	56.7095
ENSG00000183023	SLC8A1	10.3	9.33	8.07	4.46	56.699
ENSG00000138119	MYOF	3.33	2.1	1.97	1.45	56.4565
ENSG00000196352	CD55	3.65	3.2	2.82	1.59	56.4384
ENSG00000203724	C1orf53	2.4	2.33	2.14	1.05	56.25
ENSG00000073670	ADAM11	1.21	0.75	0.56	0.53	56.1983
ENSG00000188130	MAPK12	13.54	9.04	6.84	5.97	55.9084
ENSG00000143320	CRABP2	111.59	79.35	63.94	49.44	55.695
ENSG00000171551	ECEL1	2.85	2.13	1.91	1.27	55.4386
ENSG00000115468	EFHD1	3.32	2.37	1.56	1.48	55.4217
ENSG00000115507	OTX1	9.85	7.19	6.99	4.41	55.2284
ENSG00000170412	GPRC5C	9.8	9.79	7.84	4.39	55.2041
ENSG00000267640	AC016582,3	2.09	1.61	1.57	0.94	55.0239
ENSG00000081479	LRP2	23.33	14.34	10.95	10.53	54.865
ENSG00000106829	TLE4	73.25	51.44	50.82	33.13	54.7713
ENSG00000008118	CAMK1G	2.57	1.78	1.35	1.17	54.4747
ENSG00000162643	DNAI3	1.25	1.12	1.02	0.57	54.4
ENSG00000048052	HDAC9	10.02	9.1	6.54	4.57	54.3912
ENSG00000101938	CHRDL1	9.78	8.41	6.91	4.47	54.2945
ENSG00000241370	RPP21	5.9	3.02	2.98	2.7	54.2373
ENSG00000271141	AC010680,4	3.32	2.15	1.69	1.52	54.2169
ENSG00000174669	SLC29A2	5.67	3.54	3.07	2.6	54.1446
ENSG00000225156	AC012354,1	2.3	2.27	1.45	1.06	53.913
ENSG00000283378	CNTNAP3C	4.49	4.07	3.31	2.07	53.8976
ENSG00000133597	ADCK2	2.19	1.9	1.43	1.01	53.8813
ENSG00000090932	DLL3	7.71	7.29	6.76	3.56	53.8262
ENSG00000105939	ZC3HAV1	5.83	4.33	3.77	2.7	53.6878
ENSG00000168772	CXXC4	10.2	8.22	5.39	4.73	53.6275
ENSG00000099139	PCSK5	3.77	2.85	2.07	1.75	53.5809
ENSG00000203809	LIN28B-AS1	1.72	1.38	0.94	0.8	53.4884
ENSG00000259349	AC011921,1	1.91	1.48	1.13	0.89	53.4031
ENSG00000108018	SORCS1	4.44	2.87	2.31	2.07	53.3784
ENSG00000142530	FAM71E1	1.41	0.94	0.68	0.66	53.1915
ENSG00000115271	GCA	11.99	10.24	9.81	5.62	53.1276
ENSG00000159753	CARMIL2	1.3	0.9	0.72	0.61	53.0769
ENSG00000104081	BMF	19.49	15.58	11.35	9.17	52.9502
ENSG00000257126	FOXG1-AS1	5.13	4.58	3.74	2.42	52.8265
ENSG00000078114	NEBL	14.48	12.01	9.42	6.84	52.7624
ENSG00000164171	ITGA2	2.24	1.88	1.51	1.06	52.6786
ENSG00000134602	STK26	37.96	28.47	25.86	18.04	52.4763
ENSG00000171119	NRTN	1.32	0.89	0.83	0.63	52.2727
ENSG00000157502	PWWP3B	7.54	6.87	5.79	3.61	52.122
ENSG00000175287	PHYHD1	1.23	1.22	0.78	0.59	52.0325
ENSG00000180881	CAPS2	3.06	2.09	1.88	1.47	51.9608
ENSG00000119655	NPC2	38.89	37.19	33.14	18.72	51.8642
ENSG00000277245	AC084782,3	1.41	1.09	1.04	0.68	51.773
ENSG00000128052	KDR	6.87	6.52	5.17	3.32	51.6739
ENSG00000128833	MYO5C	6.6	4.71	4.59	3.19	51.6667
ENSG00000175274	TP53I11	48.3	40.77	33.12	23.41	51.5321
ENSG00000267767	LINC01801	2.34	1.84	1.43	1.14	51.2821
ENSG00000064655	EYA2	3.11	3.06	2.05	1.52	51.1254
ENSG00000006453	BAIAP2L1	6.71	6.56	6.03	3.29	50.9687
ENSG00000095587	TLL2	3.91	3.39	2.58	1.92	50.8951
ENSG00000120156	TEK	6.29	4.57	4.01	3.09	50.8744
ENSG00000126259	KIRREL2	4.51	4.36	3.37	2.22	50.7761
ENSG00000187164	SHTN1	9.78	8.81	8.49	4.84	50.5112
ENSG00000183098	GPC6	11.1	7.89	7.4	5.51	50.3604
ENSG00000244270	RPL32P29	4.75	4.68	2.9	2.36	50.3158
ENSG00000120306	CYSTM1	13.71	11.34	8.31	6.82	50.2553
ENSG00000228192	AL512353,1	2.05	1.5	1.23	1.02	50.2439
ENSG00000204186	ZDBF2	2.29	2.13	1.91	1.14	50.2183
ENSG00000238105	GOLGA2P5	3.39	2.89	2.61	1.7	49.8525
ENSG00000171388	APLN	2.81	2.44	2.27	1.41	49.8221
ENSG00000157601	MX1	1.95	1.54	1.07	0.98	49.7436
ENSG00000068079	IFI35	1.59	0.95	0.9	0.8	49.6855
ENSG00000134138	MEIS2	9.66	7.32	6.01	4.87	49.5859
ENSG00000119986	AVPI1	1.15	1.04	0.82	0.58	49.5652
ENSG00000134369	NAV1	65.72	46.19	39.24	33.25	49.4066
ENSG00000179862	CITED4	3.92	2.8	2.64	1.99	49.2347
ENSG00000005187	ACSM3	1.22	1.12	0.67	0.62	49.1803
ENSG00000258776	AL161757,4	3.53	2.69	2.01	1.8	49.0085
ENSG00000283649	ZDBF2	2.23	2.13	1.89	1.14	48.8789
ENSG00000107736	CDH23	3.07	2.85	2.53	1.57	48.8599
ENSG00000117480	FAAH	2.56	2.42	1.66	1.31	48.8281
ENSG00000143479	DYRK3	5.51	4.38	3.5	2.82	48.8203
ENSG00000111674	ENO2	26.22	24.87	22.59	13.51	48.4744
ENSG00000022556	NLRP2	6.53	5.35	4.61	3.39	48.0858
ENSG00000180628	PCGF5	7.25	6.86	5.7	3.77	48
ENSG00000004846	ABCB5	1.19	0.79	0.73	0.62	47.8992
ENSG00000183186	C2CD4C	2.7	2.55	1.75	1.41	47.7778
ENSG00000158710	TAGLN2	31.19	23.12	21.25	16.34	47.6114
ENSG00000272812	AC004908,2	1.94	1.73	1.28	1.02	47.4227
ENSG00000059378	PARP12	1.16	0.89	0.74	0.61	47.4138
ENSG00000132321	IQCA1	2.79	2.42	2.13	1.47	47.3118
ENSG00000174804	FZD4	3.1	2.41	2.07	1.64	47.0968
ENSG00000261487	AC135048,1	1.92	1.74	1.23	1.02	46.875
ENSG00000240731	AL139287,1	2.67	2.24	1.63	1.42	46.8165
ENSG00000183688	RFLNB	1.56	1.16	0.97	0.83	46.7949
ENSG00000115257	PCSK4	2.98	2.23	2.04	1.59	46.6443
ENSG00000081181	ARG2	13.49	11.84	10.33	7.21	46.553
ENSG00000006016	CRLF1	3.28	2.28	1.82	1.77	46.0366
ENSG00000143333	RGS16	3.41	3.16	2.37	1.85	45.7478
ENSG00000075340	ADD2	15.77	15.15	12.92	8.57	45.6563
ENSG00000278565	CEACAM21	2.06	1.92	1.69	1.12	45.6311
ENSG00000198719	DLL1	14.9	11.47	9.57	8.11	45.5705
ENSG00000163975	MELTF	1.01	0.91	0.84	0.55	45.5446
ENSG00000147883	CDKN2B	1.19	1.13	0.7	0.65	45.3782
ENSG00000021826	CPS1	8.84	8.12	6.32	4.83	45.362
ENSG00000161647	MPP3	4.97	4.2	3.49	2.72	45.2716
ENSG00000277925	Telomerase-vert	88.5	62.19	50.87	48.72	44.9492
ENSG00000007129	CEACAM21	2.27	2.02	1.85	1.25	44.9339
ENSG00000093010	COMT	9.06	7.51	6.97	5	44.8124
ENSG00000115461	IGFBP5	51.93	50.67	47.63	28.72	44.6948
ENSG00000171224	FAM241B	10.97	10.01	9.57	6.07	44.6673
ENSG00000132386	SERPINF1	16.55	16.34	12.78	9.22	44.29
ENSG00000101017	CD40	1.04	1.02	0.83	0.58	44.2308
ENSG00000171843	MLLT3	24.36	22.21	19.63	13.61	44.1297
ENSG00000135437	RDH5	5.53	3.67	3.37	3.09	44.123
ENSG00000087076	HSD17B14	7.13	6.46	5.03	3.99	44.0393
ENSG00000146833	TRIM4	3.19	2.88	2.81	1.79	43.8871
ENSG00000259867	AC105411,1	1.71	1.65	1.38	0.96	43.8596
ENSG00000158457	TSPAN33	4.91	4.03	3.3	2.76	43.7882
ENSG00000180233	ZNRF2	3.63	2.88	2.19	2.05	43.5262
ENSG00000235859	AC006978,1	2.2	1.86	1.46	1.25	43.1818
ENSG00000099849	RASSF7	1.88	1.82	1.79	1.07	43.0851
ENSG00000126709	IFI6	12.05	10.54	9.89	6.86	43.0705
ENSG00000180176	TH	1.12	0.78	0.75	0.64	42.8571
ENSG00000107438	PDLIM1	8.57	8.32	6.46	4.9	42.8238
ENSG00000166405	RIC3	12.12	11.13	8.37	6.93	42.8218
ENSG00000253716	MINCR	2.72	2.47	1.93	1.56	42.6471
ENSG00000086062	B4GALT1	7.75	6.32	5.43	4.45	42.5806
ENSG00000183833	CFAP91	11.91	8.93	8.61	6.85	42.4853
ENSG00000138821	SLC39A8	5.19	4.25	3.12	2.99	42.3892
ENSG00000224597	SVIL-AS1	1.7	1.5	1.01	0.98	42.3529
ENSG00000167992	VWCE	1.42	1.1	0.88	0.82	42.2535
ENSG00000128011	LRFN1	2.37	2.23	1.93	1.37	42.1941
ENSG00000224614	TNK2-AS1	1.83	1.56	1.16	1.06	42.0765
ENSG00000166265	CYYR1	16.23	12.44	10.28	9.41	42.0209
ENSG00000105613	MAST1	6.12	5.41	5.36	3.56	41.8301
ENSG00000007350	TKTL1	2.62	1.66	1.6	1.53	41.6031
ENSG00000278383	AL031673,1	1.13	0.97	0.91	0.66	41.5929
ENSG00000101384	JAG1	29.92	19.34	17.84	17.5	41.5107
ENSG00000149328	GLB1L2	9.3	7.62	6.77	5.44	41.5054
ENSG00000146151	HMGCLL1	1.16	1.11	1.01	0.68	41.3793
ENSG00000163637	PRICKLE2	2.79	2.02	1.81	1.64	41.2186
ENSG00000139200	PIANP	4.2	3.84	3.63	2.47	41.1905
ENSG00000147257	GPC3	128.96	95.65	81.54	76.1	40.9895
ENSG00000168234	TTC39C	10.76	9.86	8.52	6.38	40.7063
ENSG00000167601	AXL	6.69	5.46	4.32	3.97	40.6577
ENSG00000164142	FAM160A1	1.01	0.97	0.67	0.6	40.5941
ENSG00000177822	TENM3-AS1	14.12	11.76	9.67	8.43	40.2975
ENSG00000177697	CD151	22.21	16.41	15.9	13.26	40.2972
ENSG00000164211	STARD4	43.85	38.22	34.33	26.26	40.114
ENSG00000134755	DSC2	11.5	10.89	7.66	6.91	39.913
ENSG00000246528	AC079089,1	1.43	1.3	0.97	0.86	39.8601
ENSG00000218757	AL121952,1	2.66	2.37	1.73	1.6	39.8496
ENSG00000214077	GNAQP1	1.23	1.03	0.97	0.74	39.8374
ENSG00000165972	CCDC38	1.76	1.54	1.07	1.06	39.7727
ENSG00000109738	GLRB	2.78	1.91	1.8	1.68	39.5683
ENSG00000156475	PPP2R2B	3.8	3.69	3.39	2.31	39.2105
ENSG00000286707	AC010896,1	2.22	2.09	1.62	1.35	39.1892
ENSG00000154134	ROBO3	6.8	5.1	4.45	4.14	39.1176
ENSG00000081377	CDC14B	12.36	11.09	8.62	7.54	38.9968
ENSG00000170745	KCNS3	1.01	0.96	0.68	0.62	38.6139
ENSG00000285103	AL451123,1	1.9	1.48	1.34	1.17	38.4211
ENSG00000132879	FBXO44	4.75	4.35	4.32	2.93	38.3158
ENSG00000276823	Metazoa_SRP	2.56	2.33	1.76	1.58	38.2812
ENSG00000112414	ADGRG6	2.12	1.75	1.43	1.31	38.2075
ENSG00000178445	GLDC	28.74	23.63	20.21	17.77	38.1698
ENSG00000150540	HNMT	4.07	3.37	3.3	2.53	37.8378
ENSG00000162981	LRATD1	2.75	2.48	2.3	1.71	37.8182
ENSG00000067798	NAV3	24.84	20.47	16.98	15.48	37.6812
ENSG00000122574	WIPF3	2.02	1.9	1.75	1.26	37.6238
ENSG00000163040	CCDC74A	14.59	11.24	11.01	9.11	37.56
ENSG00000102981	PARD6A	3.57	3.56	3.08	2.23	37.535
ENSG00000237414	AL365204,2	1.92	1.71	1.27	1.2	37.5
ENSG00000185272	RBM11	1.58	1.54	1.32	0.99	37.3418
ENSG00000237976	RFX5-AS1	7.61	7.37	6.82	4.78	37.1879
ENSG00000188042	ARL4C	17.81	16.35	14.2	11.2	37.114
ENSG00000143416	SELENBP1	15.7	11.58	10.04	9.89	37.0064
ENSG00000275581	SERF1A	10.92	9.24	7.86	6.88	36.9963
ENSG00000186792	HYAL3	1.46	1.34	1.22	0.92	36.9863
ENSG00000158023	CFAP251	2.68	2.5	2.1	1.69	36.9403
ENSG00000068366	ACSL4	37.14	33.46	28.98	23.44	36.8875
ENSG00000158164	TMSB15A	334.05	307.84	281.81	210.97	36.8448
ENSG00000179299	NSUN7	5.8	4.62	3.94	3.67	36.7241
ENSG00000180543	TSPYL5	2.13	2.11	1.86	1.35	36.6197
ENSG00000136014	USP44	12.34	9.34	7.85	7.83	36.5478
ENSG00000041515	MYO16	4.45	4.18	4.06	2.84	36.1798
ENSG00000249790	AC092490,1	18.02	15.39	14.75	11.51	36.1265
ENSG00000146233	CYP39A1	2.73	2.55	2.4	1.75	35.8974
ENSG00000175183	CSRP2	156.3	126.2	119.48	100.23	35.8733
ENSG00000188933	USP32P1	1.37	1.21	1.15	0.88	35.7664
ENSG00000188878	FBF1	4.03	3.34	2.6	2.59	35.732
ENSG00000127920	GNG11	12.56	12.28	9.97	8.1	35.5096
ENSG00000198478	SH3BGRL2	8.62	7.83	6.65	5.56	35.4988
ENSG00000130222	GADD45G	5.49	5.45	5.3	3.55	35.337
ENSG00000173890	GPR160	1.19	1.1	1.05	0.77	35.2941
ENSG00000165695	AK8	1.05	0.87	0.86	0.68	35.2381
ENSG00000172123	SLFN12	12.48	12.18	10.49	8.1	35.0962
ENSG00000185008	ROBO2	7.46	6.27	5.7	4.86	34.8525
ENSG00000178078	STAP2	5.38	5.05	3.65	3.52	34.5725
ENSG00000197956	S100A6	12.94	11.07	10.69	8.47	34.544
ENSG00000185386	MAPK11	9.69	8.39	7.93	6.35	34.4685
ENSG00000138115	CYP2C8	1.34	1.27	1.16	0.88	34.3284
ENSG00000123870	ZNF137P	4.43	3.49	3.34	2.91	34.3115
ENSG00000159167	STC1	3.12	2.7	2.34	2.05	34.2949
ENSG00000272769	AC097532,2	1.49	1.16	1.02	0.98	34.2282
ENSG00000111837	MAK	1.52	1.49	1.13	1	34.2105
ENSG00000254806	SYS1-DBNDD2	1.58	1.51	1.32	1.04	34.1772
ENSG00000147894	C9orf72	22.97	19.19	18.2	15.17	33.9573
ENSG00000261069	AC124312,3	67.08	62.36	58.54	44.4	33.8104
ENSG00000164649	CDCA7L	41.96	40.62	36.23	27.82	33.6988
ENSG00000100439	ABHD4	6.28	5.22	4.91	4.18	33.4395
ENSG00000172201	ID4	35.42	30.98	25.39	23.61	33.3427
ENSG00000015133	CCDC88C	9.02	8.17	6.89	6.03	33.1486
ENSG00000108639	SYNGR2	7.14	6.73	6.36	4.78	33.0532
ENSG00000087086	FTL	363.43	276.56	271.86	243.32	33.049
ENSG00000271092	TLCD4-RWDD3	2.15	1.73	1.62	1.44	33.0233
ENSG00000090971	NAT14	25.68	22.09	21.44	17.28	32.7103
ENSG00000151332	MBIP	23.85	21.23	17.99	16.08	32.5786
ENSG00000286370	AC064856,1	1.88	1.32	1.29	1.27	32.4468
ENSG00000164683	HEY1	5.91	5.84	4.58	4.01	32.1489
ENSG00000288589	AC226119,3	2.34	2.2	2.01	1.59	32.0513
ENSG00000173221	GLRX	7.89	6.6	5.97	5.37	31.9392
ENSG00000175906	ARL4D	5.42	4.82	4.61	3.7	31.7343
ENSG00000184154	LRTOMT	8.77	7.45	7.38	6	31.5849
ENSG00000156587	UBE2L6	43.4	35.68	34.28	29.72	31.5207
ENSG00000172830	SSH3	1.62	1.52	1.32	1.11	31.4815
ENSG00000090661	CERS4	10.16	9.67	7.75	6.99	31.2008
ENSG00000233051	MICA	2.79	2.33	2.3	1.92	31.1828
ENSG00000267303	AC011511,4	3.68	3.03	2.59	2.54	30.9783
ENSG00000203436	Metazoa_SRP	1.07	1.01	0.97	0.74	30.8411
ENSG00000242516	LINC00960	3.32	2.94	2.34	2.3	30.7229
ENSG00000204228	HSD17B8	2.54	2.35	2.19	1.76	30.7087
ENSG00000177873	ZNF619	2.28	2	1.83	1.58	30.7018
ENSG00000197813	AC011450,1	3.86	3.63	3.14	2.68	30.5699
ENSG00000169242	EFNA1	1.28	1.05	0.96	0.89	30.4688
ENSG00000233098	CCDC144NL-AS1	38.09	33.4	26.55	26.52	30.3754
ENSG00000262728	AC123768,2	1.35	1.22	1.1	0.94	30.3704
ENSG00000274618	H4C6	445.53	427.59	399.91	311.27	30.1349
ENSG00000114738	MAPKAPK3	19.1	16.92	16.59	13.36	30.0524
ENSG00000119698	PPP4R4	1.64	1.53	1.31	1.15	29.878
ENSG00000258559	AC005519,1	3.19	2.83	2.79	2.24	29.7806
ENSG00000167216	KATNAL2	5.4	4.33	3.99	3.8	29.6296
ENSG00000003436	TFPI	14.97	14.74	11.69	10.56	29.4589
ENSG00000158296	SLC13A3	3.94	3.04	2.88	2.78	29.4416
ENSG00000146700	SSC4D	1.53	1.35	1.13	1.08	29.4118
ENSG00000260018	AC040169,1	1.47	1.18	1.09	1.04	29.2517
ENSG00000139278	GLIPR1	1.78	1.61	1.28	1.26	29.2135
ENSG00000206503	HLA-A	17.38	15.86	15.65	12.32	29.1139
ENSG00000107679	PLEKHA1	9.49	8.52	6.79	6.73	29.0832
ENSG00000147145	LPAR4	6.24	5.48	4.57	4.43	29.0064
ENSG00000164953	TMEM67	18.69	17.33	16.23	13.28	28.946
ENSG00000175567	UCP2	21.88	16.53	15.75	15.65	28.4735
ENSG00000142632	ARHGEF19	2.25	2.23	1.65	1.61	28.4444
ENSG00000170917	NUDT6	7.1	6.7	5.88	5.1	28.169
ENSG00000178971	CTC1	8.24	7.69	7.52	5.94	27.9126
ENSG00000237943	PRKCQ-AS1	1.72	1.62	1.29	1.24	27.907
ENSG00000162755	KLHDC9	8.96	7.73	7.22	6.46	27.9018
ENSG00000256061	DNAAF4	5.43	5.08	4.42	3.92	27.8085
ENSG00000121060	TRIM25	5.23	4.88	4.43	3.79	27.5335
ENSG00000272240	AC004908,1	2.56	2.48	2.16	1.86	27.3438
ENSG00000133687	TMTC1	5	4.19	3.85	3.65	27
ENSG00000278229	RPS17	8.7	8.05	7.6	6.38	26.6667
ENSG00000184378	ACTRT3	1.24	1.07	0.95	0.91	26.6129
ENSG00000287624	AL590666,5	1.06	0.99	0.8	0.78	26.4151
ENSG00000261167	AC107027,3	2.12	1.78	1.64	1.56	26.4151
ENSG00000287151	C2orf27A	2.54	2.26	1.96	1.87	26.378
ENSG00000273018	FAM106A	3.59	2.95	2.8	2.65	26.1838
ENSG00000244274	DBNDD2	6.18	5.95	5.36	4.57	26.0518
ENSG00000101898	MCTS2P	3.74	3	2.83	2.78	25.6684
ENSG00000188013	MEIS3P2	5.37	5.19	4.69	4	25.5121
ENSG00000087301	TXNDC16	5.88	5.55	4.75	4.39	25.3401
ENSG00000180340	FZD2	19.43	16.03	15.07	14.52	25.2702
ENSG00000165029	ABCA1	7.48	7.2	5.78	5.59	25.2674
ENSG00000255408	PCDHA3	1.31	1.17	1	0.98	25.1908
ENSG00000272720	AL022322,1	2.82	2.32	2.29	2.11	25.1773
ENSG00000231562	AL512593,1	2.04	1.76	1.65	1.53	25
ENSG00000172380	GNG12	13.49	18.57	21.14	35.69	164.566
ENSG00000107968	MAP3K8	2.18	3.13	3.91	5.76	164.22
ENSG00000185565	LSAMP	9.11	11.6	14.07	24.05	163.996
ENSG00000236308	AL138921,2	0.52	0.66	0.87	1.37	163.462
ENSG00000165269	AQP7	0.6	0.88	1.01	1.58	163.333
ENSG00000205611	LINC01597	0.7	0.91	0.95	1.84	162.857
ENSG00000132622	HSPA12B	0.85	1.19	1.52	2.23	162.353
ENSG00000186493	C5orf38	5.82	7.64	10.33	15.23	161.684
ENSG00000116704	SLC35D1	4.31	6.11	6.52	11.27	161.485
ENSG00000006210	CX3CL1	1.42	1.56	2.16	3.71	161.268
ENSG00000171992	SYNPO	0.98	1.93	2.42	2.56	161.224
ENSG00000184232	OAF	7.16	9.58	13.91	18.7	161.173
ENSG00000166016	ABTB2	2.49	5.55	6.44	6.5	161.044
ENSG00000197457	STMN3	18.1	29.41	35.27	47.18	160.663
ENSG00000131370	SH3BP5	1.93	3.3	3.5	5.03	160.622
ENSG00000168938	PPIC	1.57	3.25	3.98	4.09	160.51
ENSG00000197594	ENPP1	0.48	0.53	0.7	1.25	160.417
ENSG00000151136	BTBD11	1.31	1.48	2.97	3.41	160.305
ENSG00000189067	LITAF	9.03	9.18	13.48	23.48	160.022
ENSG00000181800	CELF2-AS1	0.7	1.05	1.11	1.82	160
ENSG00000089505	CMTM1	1.56	2.73	3.03	4.05	159.615
ENSG00000145431	PDGFC	10.65	14.49	15.54	27.63	159.437
ENSG00000167114	SLC27A4	3.94	5.26	5.36	10.19	158.629
ENSG00000272764	AL596094,1	0.48	0.75	0.77	1.24	158.333
ENSG00000104447	TRPS1	6.06	10.19	10.72	15.65	158.251
ENSG00000112320	SOBP	5.96	8.63	10.6	15.39	158.221
ENSG00000166833	NAV2	4.8	6.31	9.12	12.39	158.125
ENSG00000171243	SOSTDC1	1.25	1.31	2	3.22	157.6
ENSG00000151702	FLI1	1.57	2.95	4.03	4.04	157.325
ENSG00000019549	SNAI2	8.36	10.56	16.68	21.49	157.057
ENSG00000272986	AC009570,1	0.76	1.02	1.14	1.95	156.579
ENSG00000227220	AL133346,1	0.66	0.7	1.45	1.69	156.061
ENSG00000137267	TUBB2A	35.84	50.53	79.55	91.73	155.943
ENSG00000183722	LHFPL6	15.06	19.98	28.11	38.53	155.843
ENSG00000254274	TDGF1P5	0.54	0.62	0.65	1.38	155.556
ENSG00000141582	CBX4	3.04	3.71	5.16	7.76	155.263
ENSG00000231407	GORAB-AS1	0.42	0.63	0.85	1.07	154.762
ENSG00000162849	KIF26B	1.59	2.25	2.45	4.05	154.717
ENSG00000169126	ARMC4	4.04	5.92	7.23	10.27	154.208
ENSG00000234196	ZBTB12	2.35	2.76	2.83	5.95	153.191
ENSG00000145908	ZNF300	3.07	4.29	5.17	7.77	153.094
ENSG00000179902	C1orf194	1.34	1.99	2.59	3.39	152.985
ENSG00000071205	ARHGAP10	0.78	1.4	1.85	1.97	152.564
ENSG00000144824	PHLDB2	13.29	19.11	22.17	33.56	152.521
ENSG00000164976	MYORG	2.31	4.93	5.15	5.83	152.381
ENSG00000184838	PRR16	1.96	2.14	2.87	4.94	152.041
ENSG00000116774	OLFML3	6.95	9.11	13.88	17.51	151.942
ENSG00000179832	MROH1	0.6	1.09	1.12	1.51	151.667
ENSG00000117114	ADGRL2	44.84	54.76	67.99	112.83	151.628
ENSG00000238057	ZEB2-AS1	0.68	1.3	1.52	1.71	151.471
ENSG00000232439	RPL18AP7	0.56	1.04	1.28	1.4	150
ENSG00000263873	THY1-AS1	6.88	8.57	15.44	17.16	149.419
ENSG00000198053	SIRPA	6.08	8.64	11.27	15.15	149.178
ENSG00000007944	MYLIP	1.89	3.3	3.7	4.7	148.677
ENSG00000232970	POLHP1	0.76	1.12	1.13	1.88	147.368
ENSG00000196843	ARID5A	2.03	2.61	3.15	5.02	147.291
ENSG00000104361	NIPAL2	0.45	0.8	0.94	1.11	146.667
ENSG00000226824	AC006001,2	1.12	1.38	1.5	2.76	146.429
ENSG00000144642	RBMS3	4.29	5.55	8.46	10.56	146.154
ENSG00000104219	ZDHHC2	7.04	10.74	12.41	17.29	145.597
ENSG00000088881	EBF4	0.88	1.08	1.73	2.16	145.455
ENSG00000198822	GRM3	9.52	11.17	14.11	23.36	145.378
ENSG00000178209		2.02	2.38	2.97	4.95	145.05
ENSG00000261934	PCDHGA9	0.67	0.95	1.2	1.64	144.776
ENSG00000187676	B3GLCT	5.61	7.1	8.36	13.73	144.742
ENSG00000130940	CASZ1	2.17	2.74	3.15	5.31	144.7
ENSG00000188760	TMEM198	1.37	1.96	2.98	3.35	144.526
ENSG00000164292	RHOBTB3	16.81	27.07	31.7	41.05	144.2
ENSG00000108669	CYTH1	4.26	5.29	6.49	10.4	144.131
ENSG00000198929	NOS1AP	2.11	4.33	4.58	5.14	143.602
ENSG00000185129	PURA	0.86	1.37	1.49	2.09	143.023
ENSG00000147642	SYBU	1.86	3.69	4.23	4.52	143.011
ENSG00000046653	GPM6B	19.2	23.17	29.3	46.65	142.969
ENSG00000148841	ITPRIP	3.36	4.1	5.49	8.16	142.857
ENSG00000146648	EGFR	2.87	3.85	4.51	6.97	142.857
ENSG00000026559	KCNG1	1.28	1.6	1.91	3.1	142.188
ENSG00000225163	LINC00618	0.5	0.53	0.77	1.21	142
ENSG00000273084	AC092171,5	1.66	2.11	3.24	4.01	141.566
ENSG00000141905	NFIC	1.73	2.25	2.44	4.17	141.04
ENSG00000242732	RTL5	3.82	6.18	6.41	9.2	140.838
ENSG00000277978	AC010542,5	1.03	1.31	1.48	2.48	140.777
ENSG00000202347	RNU1-16P	1.35	2.31	3.1	3.25	140.741
ENSG00000164946	FREM1	5.62	7.71	8.87	13.52	140.569
ENSG00000148411	NACC2	0.74	0.94	1.04	1.78	140.541
ENSG00000116991	SIPA1L2	9.82	13.57	14.96	23.58	140.122
ENSG00000143842	SOX13	5.74	6.96	7.43	13.78	140.07
ENSG00000250241	AC105383,1	1.25	2.49	2.98	3	140
ENSG00000154310	TNIK	7.98	13.87	13.94	19.15	139.975
ENSG00000196935	SRGAP1	6.36	9.13	10.97	15.26	139.937
ENSG00000151617	EDNRA	3.13	3.83	4.95	7.51	139.936
ENSG00000183208	GDPGP1	1.12	1.71	2.46	2.68	139.286
ENSG00000215014	AL645728,1	0.56	0.87	1.02	1.34	139.286
ENSG00000204131	NHSL2	3.8	4.5	5.86	9.09	139.211
ENSG00000136153	LMO7	1.56	2.08	2.37	3.72	138.462
ENSG00000080493	SLC4A4	2.5	4.38	4.82	5.96	138.4
ENSG00000260691	ANKRD20A1	1.13	1.78	1.91	2.69	138.053
ENSG00000184005	ST6GALNAC3	14.85	21.51	26.28	35.33	137.912
ENSG00000174740	PABPC5	2.8	4.29	4.62	6.66	137.857
ENSG00000072840	EVC	2.83	3.44	3.46	6.73	137.809
ENSG00000185989	RASA3	3.05	4.65	5.1	7.25	137.705
ENSG00000280477	RASA3	3.05	4.65	5.1	7.25	137.705
ENSG00000184588	PDE4B	13.41	17.22	23.3	31.86	137.584
ENSG00000122863	CHST3	3.42	5.16	5.77	8.11	137.135
ENSG00000272674	PCDHB16	1.27	2.56	2.89	3.01	137.008
ENSG00000154122	ANKH	3.25	6.09	6.42	7.7	136.923
ENSG00000178695	KCTD12	3.34	5.26	6.69	7.91	136.826
ENSG00000112559	MDFI	16.37	25.15	32.62	38.76	136.775
ENSG00000152952	PLOD2	8.13	12.78	13.77	19.17	135.793
ENSG00000119865	CNRIP1	4.3	6.03	6.24	10.13	135.581
ENSG00000176055	MBLAC2	1.47	1.66	2.04	3.45	134.694
ENSG00000221949	LINC01465	1.3	1.73	2.05	3.05	134.615
ENSG00000287431	AC027601,5	1.06	1.27	1.55	2.48	133.962
ENSG00000122756	CNTFR	21.08	29.33	37.14	49.31	133.918
ENSG00000139926	FRMD6	9.2	11.74	13.37	21.52	133.913
ENSG00000125246	CLYBL	8.54	10.13	15.09	19.97	133.841
ENSG00000261765	AC009127,1	0.51	0.7	0.87	1.19	133.333
ENSG00000162512	SDC3	26.25	39.49	46.32	61.12	132.838
ENSG00000267419	ZNF56	0.9	1.32	1.4	2.09	132.222
ENSG00000145335	SNCA	9.73	15.27	16.96	22.58	132.066
ENSG00000182118	FAM89A	1.31	1.74	2.06	3.04	132.061
ENSG00000023572	GLRX2	4.62	6.7	7.26	10.68	131.169
ENSG00000231945	VARS1	4.42	5.01	6.77	10.21	130.995
ENSG00000077782	FGFR1	51.53	64.63	68.07	118.74	130.429
ENSG00000277459	AP001527,2	1.25	1.31	1.5	2.88	130.4
ENSG00000164125	GASK1B	1.54	2.53	2.64	3.54	129.87
ENSG00000184384	MAML2	5.11	7.35	8.45	11.74	129.746
ENSG00000214286	PDCL3P3	0.58	0.67	0.96	1.33	129.31
ENSG00000100979	PLTP	16.92	26.62	34.05	38.79	129.255
ENSG00000152518	ZFP36L2	7.91	9.28	13.12	18.12	129.077
ENSG00000206284	WDR46	0.93	1.28	1.44	2.13	129.032
ENSG00000261663	AC009065,8	0.59	1.13	1.2	1.35	128.814
ENSG00000162433	AK4	3.14	5.57	6.22	7.18	128.662
ENSG00000172602	RND1	1.52	1.75	2.32	3.47	128.289
ENSG00000145107	TM4SF19	0.53	0.64	0.81	1.21	128.302
ENSG00000091136	LAMB1	29.91	42.51	50.33	68.14	127.817
ENSG00000257594	GALNT4	1.51	2.55	2.74	3.44	127.815
ENSG00000266710	RN7SL48P	0.81	1.37	1.38	1.84	127.16
ENSG00000116544	DLGAP3	0.67	0.94	1.16	1.52	126.866
ENSG00000180592	SKIDA1	11.42	13.4	15.91	25.84	126.27
ENSG00000271161	BOLA2P2	1.07	1.85	2.03	2.42	126.168
ENSG00000154721	JAM2	10.61	13.28	15.02	23.97	125.919
ENSG00000100599	RIN3	2.16	2.62	4.25	4.87	125.463
ENSG00000284512	AC092718,8	0.63	0.73	1.02	1.42	125.397
ENSG00000135547	HEY2	0.56	1.03	1.07	1.26	125
ENSG00000054598	FOXC1	2.11	3.76	4.44	4.74	124.645
ENSG00000237462	TRIM27	2.3	3.39	5.1	5.16	124.348
ENSG00000182621	PLCB1	6.21	7.36	7.71	13.93	124.316
ENSG00000047648	ARHGAP6	1.2	1.72	1.78	2.69	124.167
ENSG00000251363	LINC02315	2.77	3.48	4.31	6.19	123.466
ENSG00000116729	WLS	30.47	40.84	55.63	68.08	123.433
ENSG00000082497	SERTAD4	1.89	2.07	3.89	4.22	123.28
ENSG00000281230	SERTAD4	1.89	2.07	3.89	4.22	123.28
ENSG00000054793	ATP9A	6.29	10.47	11.41	14.04	123.211
ENSG00000224379	TCF19	2.69	4.1	5.01	6	123.048
ENSG00000197380	DACT3	2.88	4.82	5.1	6.42	122.917
ENSG00000163995	ABLIM2	0.57	0.92	0.94	1.27	122.807
ENSG00000273604	EPOP	2.86	5.21	5.84	6.37	122.727
ENSG00000279413	AC112497,2	1.19	1.43	1.66	2.64	121.849
ENSG00000286156	AC026273,1	1.54	1.69	2.21	3.41	121.429
ENSG00000184675	AMER1	4.53	5.86	6.42	10.03	121.413
ENSG00000221164	SNORA11F	19.44	20	30.81	43.02	121.296
ENSG00000106780	MEGF9	5.45	8.43	9.2	12.06	121.284
ENSG00000203325	AL445248,1	1.13	1.41	2.09	2.49	120.354
ENSG00000101187	SLCO4A1	0.89	1.01	1.25	1.96	120.225
ENSG00000114656	CFAP92	5.55	6.04	7.22	12.22	120.18
ENSG00000171503	ETFDH	4.02	6.3	7.32	8.85	120.149
ENSG00000117877	POLR1G	2.19	2.63	2.88	4.82	120.091
ENSG00000242808	SOX2-OT	6.23	8.91	10.67	13.7	119.904
ENSG00000160216	AGPAT3	4.02	5.86	6.21	8.82	119.403
ENSG00000109063	MYH3	1.24	1.6	2.33	2.72	119.355
ENSG00000183579	ZNRF3	3.63	4.68	5.48	7.96	119.284
ENSG00000148926	ADM	3.6	5.22	7.82	7.89	119.167
ENSG00000213109	AL365223,1	0.58	0.85	0.91	1.27	118.966
ENSG00000167912	AC090152,1	2.81	3.44	4.74	6.15	118.861
ENSG00000254535	PABPC4L	1.33	1.7	1.92	2.91	118.797
ENSG00000169071	ROR2	8.49	10.86	11.79	18.57	118.728
ENSG00000115844	DLX2	2.67	3.17	3.98	5.84	118.727
ENSG00000150471	ADGRL3	12.49	17.82	20.44	27.22	117.934
ENSG00000138696	BMPR1B	3.66	4.83	5.73	7.97	117.76
ENSG00000104112	SCG3	4.79	8.46	10.22	10.41	117.328
ENSG00000181751	MACIR	5.37	6.14	8.1	11.67	117.318
ENSG00000131196	NFATC1	1.79	1.86	2.01	3.89	117.318
ENSG00000147234	FRMPD3	0.52	0.58	0.67	1.13	117.308
ENSG00000220842	RPL21P16	70.46	98.75	99.57	152.7	116.719
ENSG00000271815	AC008897,3	1.02	1.18	1.58	2.21	116.667
ENSG00000103187	COTL1	118.31	158.37	212.6	256.01	116.389
ENSG00000244486	SCARF2	2.16	3.23	3.68	4.67	116.204
ENSG00000178878	APOLD1	5.07	6.33	8.67	10.94	115.779
ENSG00000160963	COL26A1	21.41	30.77	41.78	46.15	115.553
ENSG00000173918	C1QTNF1	0.52	0.72	0.76	1.12	115.385
ENSG00000091986	CCDC80	26.18	37.5	47.72	56.37	115.317
ENSG00000164061	BSN	1.24	2.19	2.25	2.67	115.323
ENSG00000132561	MATN2	1.99	3.01	3.64	4.27	114.573
ENSG00000233924	RPSAP13	0.49	0.56	0.58	1.05	114.286
ENSG00000196376	SLC35F1	9.95	13.84	15.22	21.3	114.07
ENSG00000261072	AC084783,1	0.71	0.96	1.09	1.52	114.085
ENSG00000018236	CNTN1	0.71	1.25	1.35	1.52	114.085
ENSG00000237187	NR2F1-AS1	6.63	7.92	8.69	14.19	114.027
ENSG00000229006	TRIM27	0.5	0.52	0.86	1.07	114
ENSG00000258932	AL390334,1	1.23	1.44	1.46	2.63	113.821
ENSG00000266028	SRGAP2	29.07	35.97	46.57	62.03	113.381
ENSG00000149557	FEZ1	71.14	103.6	124.19	151.55	113.031
ENSG00000275031	METRNL	4.84	7.91	8.36	10.31	113.017
ENSG00000107863	ARHGAP21	34.64	48.86	57.85	73.75	112.904
ENSG00000186469	GNG2	25.73	43.08	52.24	54.71	112.631
ENSG00000182749	PAQR7	1.03	1.35	1.66	2.19	112.621
ENSG00000119771	KLHL29	3.72	5.24	5.46	7.9	112.366
ENSG00000285302	CHMP4A	1.63	2.92	3.11	3.46	112.27
ENSG00000125148	MT2A	7.39	8.15	13.2	15.68	112.179
ENSG00000170921	TANC2	14.53	17.31	21.39	30.79	111.906
ENSG00000165633	VSTM4	1.44	2.05	2.21	3.05	111.806
ENSG00000275426	AC253576,2	0.52	0.89	0.97	1.1	111.538
ENSG00000136213	CHST12	2	2.68	3.65	4.23	111.5
ENSG00000228824	MIR4500HG	0.96	1.11	1.35	2.03	111.458
ENSG00000105605	CACNG7	7.48	11.76	12.04	15.76	110.695
ENSG00000278932	CR381653,1	1.13	1.17	2.32	2.38	110.619
ENSG00000142178	SIK1	3.04	5.18	6.24	6.4	110.526
ENSG00000038427	VCAN	121.06	151.37	161.15	254.71	110.4
ENSG00000183287	CCBE1	0.49	0.52	0.69	1.03	110.204
ENSG00000204950	LRRC10B	1.8	2.15	2.62	3.78	110
ENSG00000175745	NR2F1	12.37	13.82	17.12	25.94	109.701
ENSG00000154274	C4orf19	0.93	1.41	1.5	1.95	109.677
ENSG00000139220	PPFIA2	2.87	4.51	4.95	6.01	109.408
ENSG00000151689	INPP1	1.98	3.76	4.01	4.14	109.091
ENSG00000142694	EVA1B	3.61	3.97	4.97	7.54	108.864
ENSG00000082641	NFE2L1	28.49	41.81	52.53	59.45	108.67
ENSG00000114450	GNB4	11.8	14.3	16.79	24.59	108.39
ENSG00000105767	CADM4	10.53	16.72	16.76	21.94	108.357
ENSG00000187187	ZNF546	0.72	1.28	1.44	1.5	108.333
ENSG00000111145	ELK3	5.75	9.03	9.53	11.97	108.174
ENSG00000170153	RNF150	3.1	4.33	4.38	6.45	108.065
ENSG00000231187	AL356056,2	0.62	0.94	1.1	1.29	108.065
ENSG00000280810	NSFP1	1.27	1.77	2.16	2.64	107.874
ENSG00000237916	RPL37P12	2.34	2.4	2.57	4.86	107.692
ENSG00000196526	AFAP1	5.47	9.69	10	11.36	107.678
ENSG00000008086	CDKL5	3.71	5.6	6.27	7.69	107.278
ENSG00000244691	RPL10AP1	0.7	0.74	0.78	1.45	107.143
ENSG00000137691	CFAP300	1.56	2.08	2.45	3.23	107.051
ENSG00000213199	ASIC3	0.58	0.62	0.7	1.2	106.897
ENSG00000127955	GNAI1	9.41	12.41	14.86	19.46	106.801
ENSG00000101000	PROCR	3.41	4.1	4.31	7.05	106.745
ENSG00000187605	TET3	5.05	8.21	8.38	10.43	106.535
ENSG00000146070	PLA2G7	0.67	0.88	0.95	1.38	105.97
ENSG00000149260	CAPN5	3.75	4.96	6.22	7.72	105.867
ENSG00000184058	TBX1	3.11	4.1	5.06	6.4	105.788
ENSG00000184640	SEPTIN9	93.22	112.01	132.86	191.67	105.61
ENSG00000162545	CAMK2N1	5.76	8.71	10.74	11.84	105.556
ENSG00000179761	PIPOX	2.89	3.99	4.85	5.94	105.536
ENSG00000114423	CBLB	15.95	23.97	24.6	32.76	105.392
ENSG00000065485	PDIA5	5.07	6.4	8.28	10.41	105.325
ENSG00000080561	MID2	0.95	1.43	1.73	1.95	105.263
ENSG00000137824	RMDN3	6.58	7.94	8.57	13.5	105.167
ENSG00000237441	RGL2	3.71	4.84	6.04	7.61	105.121
ENSG00000197959	DNM3	1	1.39	1.91	2.05	105
ENSG00000204682	MIR1915HG	4.05	4.48	5.5	8.29	104.691
ENSG00000163110	PDLIM5	14.54	19.2	21.67	29.74	104.539
ENSG00000060491	OGFR	1.55	1.64	1.7	3.17	104.516
ENSG00000135269	TES	10.06	14.22	16.39	20.57	104.473
ENSG00000141682	PMAIP1	4.36	5.8	6.98	8.89	103.899
ENSG00000166562	SEC11C	24.51	28.49	39.93	49.91	103.631
ENSG00000170667	RASA4B	2.27	2.88	3.41	4.62	103.524
ENSG00000100242	SUN2	6.95	9.03	10.98	14.14	103.453
ENSG00000156515	HK1	14.82	24.18	24.44	30.13	103.306
ENSG00000187239	FNBP1	12.91	19.6	19.79	26.23	103.176
ENSG00000088387	DOCK9	2.64	3.1	3.22	5.36	103.03
ENSG00000008516	MMP25	2.36	2.74	2.99	4.79	102.966
ENSG00000204054	LINC00963	3.12	3.46	4.04	6.33	102.885
ENSG00000181274	FRAT2	1.04	1.08	1.2	2.11	102.885
ENSG00000119147	ECRG4	0.7	0.88	1.29	1.42	102.857
ENSG00000259330	INAFM2	2.47	4.13	4.54	5.01	102.834
ENSG00000228395	AL356481,1	0.71	0.92	1.16	1.44	102.817
ENSG00000171943	SRGAP2C	8.42	11.13	12.39	17.05	102.494
ENSG00000231298	MANCR	0.87	0.93	1.09	1.76	102.299
ENSG00000157693	TMEM268	2.41	3.89	4.6	4.87	102.075
ENSG00000264044	AC005726,2	0.55	0.6	0.64	1.11	101.818
ENSG00000272797	AC092954,1	0.55	0.58	0.72	1.11	101.818
ENSG00000273167	AL359736,1	0.55	0.83	0.98	1.11	101.818
ENSG00000162390	ACOT11	1.22	1.24	1.28	2.46	101.639
ENSG00000128731	HERC2	11.06	15.5	15.7	22.29	101.537
ENSG00000240694	PNMA2	11.04	14.91	15.21	22.19	100.996
ENSG00000142156	COL6A1	7.09	8.04	8.81	14.25	100.987
ENSG00000132313	MRPL35	12.35	16.17	18.69	24.77	100.567
ENSG00000266754		3.27	3.53	4.96	6.55	100.306
ENSG00000187068	C3orf70	3.82	4.93	5.97	7.65	100.262
ENSG00000169554	ZEB2	18.9	24.49	25.39	37.83	100.159
ENSG00000165046	LETM2	2.62	3.38	3.89	5.24	100
ENSG00000154783	FGD5	0.55	0.56	0.84	1.1	100
ENSG00000131773	KHDRBS3	17.87	23.89	30.92	35.69	99.7202
ENSG00000150990	DHX37	2.45	3.18	4.18	4.89	99.5918
ENSG00000248564	AC079140,1	1.44	1.56	2.25	2.87	99.3056
ENSG00000093217	XYLB	2.63	2.76	3.44	5.24	99.2395
ENSG00000196083	IL1RAP	1.04	1.83	1.88	2.07	99.0385
ENSG00000132640	BTBD3	16.52	21.07	24.54	32.84	98.7893
ENSG00000147119	CHST7	0.72	0.97	1.25	1.43	98.6111
ENSG00000065413	ANKRD44	2.11	3.07	3.44	4.19	98.5782
ENSG00000135916	ITM2C	45.92	65.91	82.83	91.11	98.4103
ENSG00000278535	DHRS11	3	3.44	4.05	5.94	98
ENSG00000103226	NOMO3	3.78	4.47	4.69	7.48	97.8836
ENSG00000285395	XYLT1	0.79	1.07	1.28	1.56	97.4684
ENSG00000170873	MTSS1	11.54	18.61	20.41	22.78	97.4003
ENSG00000233766	CAVIN2-AS1	0.67	0.9	1.26	1.32	97.0149
ENSG00000162878	PKDCC	27.42	34.31	40.96	53.96	96.7907
ENSG00000108947	EFNB3	8.79	12.95	13.84	17.29	96.7008
ENSG00000175093	SPSB4	9.05	9.47	10.67	17.79	96.5746
ENSG00000244733	AL132656,2	0.86	0.89	1.04	1.69	96.5116
ENSG00000247315	ZCCHC3	14.64	18.3	19.65	28.75	96.3798
ENSG00000236255	AC009404,1	0.82	0.84	0.93	1.61	96.3415
ENSG00000087303	NID2	4.07	4.31	6.93	7.99	96.3145
ENSG00000125398	SOX9	34.28	51.34	58.27	67.29	96.2952
ENSG00000144369	FAM171B	7.22	9.3	10.01	14.16	96.1219
ENSG00000162783	IER5	3.31	4.55	5.22	6.49	96.0725
ENSG00000197093	GAL3ST4	2.01	2.62	3.22	3.94	96.0199
ENSG00000139083	ETV6	4.86	5.99	6.18	9.52	95.8848
ENSG00000170265	ZNF282	5.68	6.29	6.39	11.12	95.7746
ENSG00000135540	NHSL1	14.14	20.93	22.73	27.67	95.686
ENSG00000164970	FAM219A	5.08	7.57	8.58	9.94	95.6693
ENSG00000095203	EPB41L4B	0.69	0.77	1	1.35	95.6522
ENSG00000164741	DLC1	6.05	7.6	8.98	11.83	95.5372
ENSG00000273245	AC092653,1	0.67	0.88	0.9	1.31	95.5224
ENSG00000139289	PHLDA1	6.18	9.29	9.86	12.08	95.4693
ENSG00000173320	STOX2	7.78	9.39	11.81	15.19	95.2442
ENSG00000110900	TSPAN11	8.17	11.71	13.25	15.93	94.9816
ENSG00000136811	ODF2	18.59	22.28	23.87	36.23	94.8897
ENSG00000261716	H2BC20P	2.47	2.89	3.55	4.81	94.7368
ENSG00000184178	SCFD2	3.49	4.22	6.01	6.79	94.5559
ENSG00000169856	ONECUT1	3.67	4.45	5.36	7.14	94.5504
ENSG00000237238	BMS1P10	0.9	1.14	1.23	1.75	94.4444
ENSG00000285301	BOP1	3.15	3.68	3.91	6.12	94.2857
ENSG00000261236	BOP1	3.15	3.68	3.91	6.12	94.2857
ENSG00000143344	RGL1	6.07	6.81	9.16	11.79	94.2339
ENSG00000048740	CELF2	11.54	16.03	17.16	22.41	94.1941
ENSG00000269439	AC010618,3	1.2	1.69	1.77	2.33	94.1667
ENSG00000111859	NEDD9	8.88	11.84	13.04	17.23	94.0315
ENSG00000165424	ZCCHC24	3.73	6.05	6.55	7.23	93.8338
ENSG00000186312	CA5BP1	7.92	11.73	12.28	15.35	93.8131
ENSG00000075213	SEMA3A	15.02	16.24	20.6	29.07	93.5419
ENSG00000249014	HMGN2P4	1.08	1.1	1.82	2.09	93.5185
ENSG00000182326	C1S	1.51	2.18	2.29	2.92	93.3775
ENSG00000205277	MUC12	2.76	3	3.28	5.33	93.1159
ENSG00000180787	ZFP3	0.58	0.74	0.81	1.12	93.1034
ENSG00000163754	GYG1	7.91	8.4	9.67	15.27	93.0468
ENSG00000145087	STXBP5L	3.01	3.9	5.14	5.81	93.0233
ENSG00000148834	GSTO1	19.67	27.54	27.85	37.95	92.9334
ENSG00000153885	KCTD15	8.17	10.37	11.77	15.76	92.9009
ENSG00000068137	PLEKHH3	2.15	2.25	2.65	4.14	92.5581
ENSG00000161217	PCYT1A	7.55	8.78	11.25	14.53	92.4503
ENSG00000241749	RPSAP52	2.3	2.73	3.65	4.42	92.1739
ENSG00000109339	MAPK10	50.41	56.49	58.8	96.85	92.1246
ENSG00000135090	TAOK3	4.98	7.21	7.39	9.56	91.9679
ENSG00000272525	AC099522,2	0.87	0.88	1.06	1.67	91.954
ENSG00000130810	PPAN	6.93	8.51	8.76	13.3	91.9192
ENSG00000168056	LTBP3	3.21	3.96	3.99	6.16	91.9003
ENSG00000011422	PLAUR	4.19	4.89	4.9	8.03	91.6468
ENSG00000159579	RSPRY1	21.54	26.96	32.23	41.22	91.3649
ENSG00000129657	SEC14L1	17.74	22.16	24.87	33.94	91.3191
ENSG00000109654	TRIM2	21.53	27.5	29.33	41.19	91.3144
ENSG00000118495	PLAGL1	19.99	21.29	24.94	38.23	91.2456
ENSG00000050405	LIMA1	10.27	12.79	14.55	19.62	91.0419
ENSG00000154146	NRGN	5.08	5.46	8.26	9.69	90.748
ENSG00000170734	POLH	3.13	3.65	3.93	5.97	90.7348
ENSG00000140548	ZNF710	8.15	9.15	9.4	15.54	90.6748
ENSG00000181826	RELL1	10.56	14.37	16.1	20.12	90.5303
ENSG00000173559	NABP1	2.11	2.34	2.4	4.02	90.5213
ENSG00000151023	ENKUR	1.37	2.09	2.47	2.61	90.5109
ENSG00000166068	SPRED1	18.86	22.78	26.72	35.9	90.3499
ENSG00000148180	GSN	10.51	14.99	16.07	19.98	90.1047
ENSG00000135929	CYP27A1	2.76	3.56	3.66	5.24	89.8551
ENSG00000235535	TRDN-AS1	2.56	3.08	3.79	4.86	89.8438
ENSG00000114767	RRP9	6.02	6.98	9.53	11.42	89.701
ENSG00000264558	AC015674,1	38.73	55.5	55.83	73.4	89.5172
ENSG00000136379	ABHD17C	6.67	8.3	9.07	12.62	89.2054
ENSG00000043355	ZIC2	45.55	66.35	80.71	86.07	88.9572
ENSG00000268069	AC004466,1	0.71	0.81	0.83	1.34	88.7324
ENSG00000234332	BCAS2P2	1.06	1.13	1.21	2	88.6792
ENSG00000203362	POLH-AS1	0.61	0.87	0.9	1.15	88.5246
ENSG00000153993	SEMA3D	1.04	1.32	1.56	1.96	88.4615
ENSG00000147679	UTP23	6.16	6.28	7.14	11.59	88.1494
ENSG00000276002	Metazoa_SRP	1.34	1.37	2.02	2.52	88.0597
ENSG00000229520	LINC00404	1.94	2.49	2.52	3.64	87.6289
ENSG00000178764	ZHX2	4.68	6.37	6.88	8.78	87.6068
ENSG00000136279	DBNL	14.97	18.56	20.64	28.07	87.5084
ENSG00000144118	RALB	15.15	20.16	23.07	28.36	87.1947
ENSG00000187866	FAM122A	1.88	2.54	2.78	3.51	86.7021
ENSG00000232044	SILC1	5.22	7.21	7.6	9.73	86.3985
ENSG00000286132	AC022415,2	1.9	2.24	2.58	3.54	86.3158
ENSG00000242086	MUC20-OT1	5.23	5.36	6.66	9.72	85.8509
ENSG00000160888	IER2	13.67	19.05	21.96	25.38	85.662
ENSG00000274779	NOMO1	17.86	22.05	25.25	33.14	85.5543
ENSG00000132967	HMGB1P5	52.23	57.71	59.61	96.91	85.5447
ENSG00000183337	BCOR	16.33	23.65	26.76	30.29	85.4868
ENSG00000187800	PEAR1	0.62	0.81	0.95	1.15	85.4839
ENSG00000105325	FZR1	9.47	12.03	13.79	17.55	85.3221
ENSG00000141519	CCDC40	5.58	6.96	8.17	10.34	85.3047
ENSG00000136478	TEX2	4.06	6.26	7.33	7.52	85.2217
ENSG00000278087	NOMO3	7.36	8.48	12.02	13.58	84.5109
ENSG00000172831	CES2	8.93	12.18	15.09	16.47	84.4345
ENSG00000179314	WSCD1	11.74	12.2	15.26	21.62	84.1567
ENSG00000239887	C1orf226	2.65	3.73	4	4.88	84.1509
ENSG00000131018	SYNE1	6.91	8.91	10.77	12.72	84.081
ENSG00000174498	IGDCC3	51.92	57.14	66.24	95.43	83.802
ENSG00000140743	CDR2	4.74	5.31	5.84	8.71	83.7553
ENSG00000273447	AC004067,1	1.71	2.36	2.37	3.14	83.6257
ENSG00000076716	GPC4	19.87	29.29	34.78	36.48	83.5934
ENSG00000143341	HMCN1	4.41	5.91	7.02	8.09	83.4467
ENSG00000156103	MMP16	10.24	13.23	14.46	18.78	83.3984
ENSG00000053438	NNAT	23.49	34.86	41.87	43.06	83.312
ENSG00000144724	PTPRG	18.7	28	31.37	34.27	83.262
ENSG00000160392	C19orf47	4.17	4.46	6.94	7.64	83.2134
ENSG00000227331	RPL7AP22	0.77	0.78	1.1	1.41	83.1169
ENSG00000247416	AP000802,1	0.77	0.97	1.01	1.41	83.1169
ENSG00000174306	ZHX3	2.68	3.99	4.15	4.9	82.8358
ENSG00000240184	PCDHGC3	14.07	19.4	22.27	25.71	82.7292
ENSG00000035862	TIMP2	23.7	34.81	39.32	43.3	82.7004
ENSG00000260914	AC026464,4	9.18	12.9	16.23	16.77	82.6797
ENSG00000224243	SOX1-OT	4.42	4.99	5.15	8.06	82.3529
ENSG00000148948	LRRC4C	2.21	2.67	2.98	4.03	82.3529
ENSG00000165632	TAF3	2.94	3.63	3.95	5.36	82.3129
ENSG00000196141	SPATS2L	20.73	26.62	32.03	37.75	82.1032
ENSG00000163964	PIGX	8.67	10.63	10.97	15.78	82.0069
ENSG00000171791	BCL2	3.49	3.86	4.22	6.35	81.9484
ENSG00000165259	HDX	2.92	4.29	5.23	5.31	81.8493
ENSG00000185885	IFITM1	27.15	36.24	44.82	49.37	81.8416
ENSG00000272288	AL451165,2	1.74	3.06	3.12	3.16	81.6092
ENSG00000265882	RN7SL73P	3.74	3.86	5.57	6.79	81.5508
ENSG00000174010	KLHL15	3.88	4.56	4.75	7.04	81.4433
ENSG00000146950	SHROOM2	4.7	7.14	7.8	8.52	81.2766
ENSG00000165916	PSMC3	69.31	82.5	97.32	125.58	81.186
ENSG00000169862	CTNND2	12.26	17.45	21.46	22.2	81.0767
ENSG00000243406	MRPS31P5	4.7	5.75	6.09	8.51	81.0638
ENSG00000178921	PFAS	15.88	17.21	17.87	28.74	80.9824
ENSG00000198746	GPATCH3	2.67	3.53	4.15	4.83	80.8989
ENSG00000103174	NAGPA	1.78	2.02	2.08	3.22	80.8989
ENSG00000267127	AC090360,1	0.94	1.18	1.2	1.7	80.8511
ENSG00000100280	AP1B1	16.86	22.81	25.37	30.49	80.8422
ENSG00000005810	MYCBP2	13.37	14.26	18.16	24.13	80.4787
ENSG00000283192	AC007383,6	1.02	1.33	1.37	1.84	80.3922
ENSG00000227946	AC007383,1	1.02	1.33	1.37	1.84	80.3922
ENSG00000232000	CLCN3P1	0.56	0.68	0.8	1.01	80.3571
ENSG00000261490	AC005674,1	0.81	1	1.14	1.46	80.2469
ENSG00000214655	ZSWIM8	11.74	11.97	15	21.13	79.983
ENSG00000112531	QKI	99.11	108.68	131.85	178.37	79.9717
ENSG00000138835	RGS3	12.72	15.82	16.78	22.87	79.7956
ENSG00000040531	CTNS	4.4	4.6	7.15	7.91	79.7727
ENSG00000272077	AC124045,1	1.08	1.47	1.48	1.94	79.6296
ENSG00000281102	AC092046,2	1.08	1.47	1.48	1.94	79.6296
ENSG00000278488	NAPRT	0.93	1.2	1.56	1.67	79.5699
ENSG00000141858	SAMD1	18.17	20.49	22.86	32.62	79.5267
ENSG00000253764	AC019257,1	1.25	1.43	1.71	2.24	79.2
ENSG00000176896	TCEANC	1.2	1.63	1.9	2.15	79.1667
ENSG00000224975	INE1	2.39	2.56	2.73	4.28	79.0795
ENSG00000111879	FAM184A	4.96	5.84	6.32	8.88	79.0323
ENSG00000108175	ZMIZ1	22.16	28.05	35.07	39.65	78.926
ENSG00000183955	KMT5A	16.94	22.84	26.34	30.31	78.9256
ENSG00000103966	EHD4	2.75	2.81	3.52	4.92	78.9091
ENSG00000079819	EPB41L2	28.81	29.84	30.61	51.51	78.7921
ENSG00000141696	P3H4	8.92	11.01	14.14	15.94	78.6996
ENSG00000131409	LRRC4B	9.93	14.22	15.92	17.74	78.6506
ENSG00000008256	CYTH3	6.14	7.64	9.82	10.96	78.5016
ENSG00000170390	DCLK2	10.62	13.96	15.33	18.95	78.4369
ENSG00000141522	ARHGDIA	76.27	100.66	119.24	135.95	78.2483
ENSG00000285972	CERNA2	1.23	1.25	1.38	2.19	78.0488
ENSG00000176014	TUBB6	40.35	44.29	57.39	71.82	77.9926
ENSG00000082438	COBLL1	2.88	3.57	4.29	5.12	77.7778
ENSG00000073712	FERMT2	29.59	33.89	41.99	52.6	77.7628
ENSG00000102385	DRP2	0.85	0.99	1.04	1.51	77.6471
ENSG00000242028	HYPK	3.53	5.09	5.67	6.27	77.6204
ENSG00000076928	ARHGEF1	5.44	5.94	6.68	9.65	77.3897
ENSG00000254481	PTP4A2P2	1.1	1.3	1.79	1.95	77.2727
ENSG00000281917	SLC16A1	4.89	5.29	5.51	8.66	77.0961
ENSG00000128536	CDHR3	1.48	1.63	1.78	2.62	77.027
ENSG00000198342	ZNF442	3.48	3.83	5.3	6.16	77.0115
ENSG00000101680	LAMA1	33.84	43.36	49.96	59.9	77.0095
ENSG00000174238	PITPNA	22.09	26.32	27.39	39.1	77.0032
ENSG00000147065	MSN	47.8	60.15	61.85	84.59	76.9665
ENSG00000176105	YES1	26.6	29.04	34.1	46.99	76.6541
ENSG00000198142	SOWAHC	4.01	5.32	5.4	7.08	76.5586
ENSG00000235499	AC073046,1	3.73	4.55	5.2	6.58	76.4075
ENSG00000100417	PMM1	6.06	6.4	8.67	10.69	76.4026
ENSG00000145349	CAMK2D	15.32	17.59	21.08	26.99	76.1749
ENSG00000259488	AC023355,1	1.13	1.6	1.61	1.99	76.1062
ENSG00000100336	APOL4	1.2	1.21	1.64	2.11	75.8333
ENSG00000105248	YJU2	5.74	5.94	7.4	10.09	75.784
ENSG00000230269	LINC02525	1.27	1.29	1.45	2.23	75.5906
ENSG00000230565	ZNF32-AS2	0.86	1.05	1.2	1.51	75.5814
ENSG00000282033	AC074387,1	1.02	1.28	1.68	1.79	75.4902
ENSG00000232804	HSPA1B	3.46	4.75	4.81	6.07	75.4335
ENSG00000149150	SLC43A1	0.57	0.7	0.71	1	75.4386
ENSG00000142330	CAPN10	3.64	4.38	4.58	6.37	75
ENSG00000233622	CYP2T1P	0.72	0.85	0.94	1.26	75
ENSG00000130816	DNMT1	47.85	54.46	63.63	83.69	74.9007
ENSG00000205476	CCDC85C	8.8	9.74	10.24	15.39	74.8864
ENSG00000107164	FUBP3	19.05	22.11	22.51	33.29	74.7507
ENSG00000113734	BNIP1	4.71	6.08	6.5	8.23	74.7346
ENSG00000162946	DISC1	1.82	2.39	2.63	3.18	74.7253
ENSG00000147576	ADHFE1	0.75	0.82	0.92	1.31	74.6667
ENSG00000103227	LMF1	4.73	6.15	6.32	8.26	74.63
ENSG00000286789	AL161645,2	2.2	2.7	2.8	3.84	74.5455
ENSG00000064393	HIPK2	16.31	22.97	24.66	28.44	74.3716
ENSG00000015676	NUDCD3	18.28	25.48	29.32	31.85	74.2341
ENSG00000162639	HENMT1	2.86	3.58	3.94	4.98	74.1259
ENSG00000086619	ERO1B	1.77	2.38	2.87	3.08	74.0113
ENSG00000101400	SNTA1	1.52	2.06	2.57	2.64	73.6842
ENSG00000271828	AC008937,3	0.76	0.8	1.15	1.32	73.6842
ENSG00000213397	HAUS7	12.34	14.05	15.54	21.43	73.6629
ENSG00000106266	SNX8	4.82	5.58	6.55	8.37	73.6515
ENSG00000137266	SLC22A23	7.31	9.85	9.89	12.69	73.5978
ENSG00000125952	MAX	19.6	19.79	27.67	34	73.4694
ENSG00000197128	ZNF772	5.08	5.96	6.17	8.81	73.4252
ENSG00000277972	CISD3	1.46	1.76	2.25	2.53	73.2877
ENSG00000259315	ACTG1P17	0.86	0.88	0.92	1.49	73.2558
ENSG00000275911	NDE1	12	14.06	18.02	20.78	73.1667
ENSG00000087266	SH3BP2	7.83	9.09	9.95	13.55	73.0524
ENSG00000217555	CKLF	14.95	18.08	22.9	25.87	73.0435
ENSG00000121210	TMEM131L	7.51	9.08	9.69	12.99	72.9694
ENSG00000130052	STARD8	1.48	1.76	2.06	2.56	72.973
ENSG00000196507	TCEAL3	5.57	9.25	9.34	9.63	72.8905
ENSG00000034693	PEX3	4.32	4.64	5.57	7.46	72.6852
ENSG00000151491	EPS8	13.31	15.09	17.97	22.98	72.6521
ENSG00000164574	GALNT10	6.87	9.61	11.06	11.86	72.6346
ENSG00000213859	KCTD11	0.91	1.13	1.36	1.57	72.5275
ENSG00000288399	KCTD11	0.91	1.13	1.36	1.57	72.5275
ENSG00000148481	MINDY3	8.04	9.91	11.77	13.87	72.5124
ENSG00000149294	NCAM1	16.69	23.77	25.85	28.79	72.4985
ENSG00000135862	LAMC1	75.19	95.94	112.58	129.6	72.3633
ENSG00000275481	AC025031,4	0.76	0.8	0.85	1.31	72.3684
ENSG00000204469	PRRC2A	1.66	1.7	1.89	2.86	72.2892
ENSG00000104368	PLAT	5.07	5.73	6.72	8.73	72.1893
ENSG00000139800	ZIC5	14.41	19.93	21.22	24.81	72.1721
ENSG00000169946	ZFPM2	5.08	6.9	7.71	8.74	72.0472
ENSG00000005189	REXO5	3.97	4.09	5.34	6.83	72.0403
ENSG00000196371	FUT4	1.07	1.12	1.35	1.84	71.9626
ENSG00000136141	LRCH1	3.92	5.15	5.66	6.74	71.9388
ENSG00000074047	GLI2	8.08	9.54	10.98	13.89	71.9059
ENSG00000164330	EBF1	4.97	5.34	8.19	8.54	71.831
ENSG00000173465	ZNRD2	9.01	11.37	13.54	15.48	71.8091
ENSG00000145736	GTF2H2	4.14	5.4	5.43	7.11	71.7391
ENSG00000175895	PLEKHF2	2.32	2.93	3.54	3.98	71.5517
ENSG00000285460	BCAR1	4.79	5.99	7.84	8.21	71.3987
ENSG00000083444	PLOD1	11.7	13.81	16.59	20.04	71.2821
ENSG00000078487	ZCWPW1	0.73	1.06	1.11	1.25	71.2329
ENSG00000144840	RABL3	9.88	10.33	11.7	16.9	71.0526
ENSG00000168917	SLC35G2	3.1	4.08	4.29	5.3	70.9677
ENSG00000064651	SLC12A2	9.01	10.75	11.78	15.4	70.9212
ENSG00000135506	OS9	26.42	37.15	37.16	45.11	70.7419
ENSG00000163064	EN1	1.5	2.22	2.43	2.56	70.6667
ENSG00000136158	SPRY2	49.98	64.86	71.37	85.25	70.5682
ENSG00000056972	TRAF3IP2	2.54	3.26	4.19	4.33	70.4724
ENSG00000082512	TRAF5	5.46	6.86	7.69	9.3	70.3297
ENSG00000213020	ZNF611	6.89	7.46	7.51	11.73	70.2467
ENSG00000269743	SLC25A53	3.83	4.58	5.21	6.52	70.235
ENSG00000230911	PPIHP1	0.67	0.89	0.92	1.14	70.1493
ENSG00000081913	PHLPP1	9.84	11.62	11.68	16.74	70.122
ENSG00000250366	TUNAR	2.23	2.79	3.07	3.79	69.9552
ENSG00000151353	TMEM18	8.18	8.95	10.89	13.9	69.9267
ENSG00000170035	UBE2E3	85.8	106.71	125.06	145.71	69.8252
ENSG00000198648	STK39	12.85	16.33	19.18	21.82	69.8054
ENSG00000089057	SLC23A2	3.86	4.75	4.91	6.55	69.6891
ENSG00000119471	HSDL2	7.41	9	10.57	12.57	69.6356
ENSG00000034533	ASTE1	2.46	2.88	3.73	4.17	69.5122
ENSG00000244479	OR2A1-AS1	3.41	4.78	4.84	5.78	69.5015
ENSG00000146072	TNFRSF21	12.61	14.86	20.49	21.33	69.1515
ENSG00000168779	SHOX2	2.91	4.58	4.66	4.92	69.0722
ENSG00000224897	POT1-AS1	1.06	1.36	1.46	1.79	68.8679
ENSG00000288516	PRKACA	17.43	23.34	28.19	29.43	68.8468
ENSG00000287038	AL162388,2	0.93	1.46	1.54	1.57	68.8172
ENSG00000144619	CNTN4	3.61	4.51	4.66	6.09	68.6981
ENSG00000087074	PPP1R15A	8.05	12.13	12.15	13.58	68.6957
ENSG00000182551	ADI1	11.96	14.05	16.9	20.17	68.6455
ENSG00000134352	IL6ST	11.05	16.14	16.6	18.63	68.5973
ENSG00000131725	WDR44	4.41	5.26	5.97	7.43	68.4807
ENSG00000131381	RBSN	7.2	9.27	9.32	12.13	68.4722
ENSG00000148935	GAS2	2.44	2.85	3.27	4.11	68.4426
ENSG00000133401	PDZD2	1.51	2.12	2.16	2.54	68.2119
ENSG00000174028	FAM3C2P	11.29	16.59	18.28	18.99	68.2019
ENSG00000187837	H1-2	784.5	935.72	1084.76	1318.74	68.0994
ENSG00000152217	SETBP1	8.92	10.88	11.26	14.97	67.8251
ENSG00000125386	FAM193A	10.59	13.67	14.44	17.77	67.7998
ENSG00000226916	WDR46	5.62	7.57	7.98	9.43	67.7936
ENSG00000204221	WDR46	5.62	7.57	7.98	9.43	67.7936
ENSG00000260032	NORAD	56.56	75.65	76.96	94.9	67.7864
ENSG00000118922	KLF12	11.39	15.24	16.56	19.11	67.7788
ENSG00000110080	ST3GAL4	6.43	6.57	8.13	10.77	67.4961
ENSG00000155858	LSM11	2.43	2.62	3.05	4.07	67.4897
ENSG00000124783	SSR1	25.33	29.48	35.06	42.4	67.3904
ENSG00000130764	LRRC47	11.67	12.62	13.44	19.53	67.3522
ENSG00000203952	CCDC160	13.61	13.73	16.56	22.77	67.3035
ENSG00000277270	AL160412,1	1.1	1.31	1.39	1.84	67.2727
ENSG00000206357	NELFE	2.93	3.95	4.41	4.9	67.2355
ENSG00000231044	NELFE	2.93	3.95	4.41	4.9	67.2355
ENSG00000229363	NELFE	2.93	3.95	4.41	4.9	67.2355
ENSG00000233801	NELFE	2.93	3.95	4.41	4.9	67.2355
ENSG00000206268	NELFE	2.93	3.95	4.41	4.9	67.2355
ENSG00000101871	MID1	15.73	19.71	23.08	26.3	67.1964
ENSG00000019485	PRDM11	2.74	3.19	3.71	4.58	67.1533
ENSG00000278175	GLIDR	8.36	11.55	12.09	13.97	67.1053
ENSG00000196646	ZNF136	4.1	4.97	4.98	6.85	67.0732
ENSG00000103647	CORO2B	9.89	14.88	16.36	16.51	66.9363
ENSG00000100034	PPM1F	5.56	6.65	7.97	9.28	66.9065
ENSG00000197620	EOLA1	3.77	4.48	4.65	6.29	66.8435
ENSG00000119720	NRDE2	6.6	6.63	8.87	11.01	66.8182
ENSG00000196453	ZNF777	3.88	5.13	5.3	6.47	66.7526
ENSG00000263238	CTSO	1.77	2.55	2.81	2.95	66.6667
ENSG00000164100	NDST3	1.11	1.59	1.8	1.85	66.6667
ENSG00000198354	DCAF12L2	0.6	0.76	0.97	1	66.6667
ENSG00000101670	LIPG	11.41	14.15	17.37	19.01	66.6082
ENSG00000140577	CRTC3	8.47	11.32	11.58	14.1	66.4699
ENSG00000011052	NME1-NME2	1.34	1.71	2.07	2.23	66.4179
ENSG00000174013	FBXO45	4.64	5.9	5.94	7.72	66.3793
ENSG00000077235	GTF3C1	24.81	30.92	31.31	41.27	66.3442
ENSG00000013619	MAMLD1	0.86	1.33	1.42	1.43	66.2791
ENSG00000134278	SPIRE1	6.64	8.29	9.94	11.04	66.2651
ENSG00000111237	VPS29	40.13	53.66	55.78	66.72	66.2597
ENSG00000227372	TP73-AS1	6.43	8.22	9.99	10.69	66.2519
ENSG00000246334	PRR7-AS1	2.45	2.74	3.35	4.07	66.1224
ENSG00000110013	SIAE	2.18	3	3.37	3.62	66.055
ENSG00000206432	TMEM200C	4.21	6.34	6.53	6.99	66.0333
ENSG00000167460	TPM4	146.09	164.45	190.56	242.29	65.8498
ENSG00000111052	LIN7A	4.09	5.99	6.44	6.78	65.7702
ENSG00000272325	NUDT3	14.45	18.25	18.73	23.95	65.7439
ENSG00000061936	SFSWAP	13.72	15.53	16.72	22.74	65.7434
ENSG00000037474	NSUN2	17.53	20.55	21.24	29.05	65.7159
ENSG00000267191	AC006213,3	0.7	0.71	0.78	1.16	65.7143
ENSG00000114948	ADAM23	10.33	12.04	13.2	17.11	65.6341
ENSG00000156521	TYSND1	2.24	2.43	2.52	3.71	65.625
ENSG00000185630	PBX1	31.4	39.26	43.04	51.97	65.5096
ENSG00000095321	CRAT	5.15	7.62	8.01	8.52	65.4369
ENSG00000197774	EME2	1.27	1.77	1.8	2.1	65.3543
ENSG00000166341	DCHS1	13.23	17.85	18.97	21.87	65.3061
ENSG00000105379	ETFB	15.1	16.91	18.28	24.96	65.298
ENSG00000101608	MYL12A	96.46	109.5	136.02	159.34	65.1876
ENSG00000172748	ZNF596	4.79	6.64	7.13	7.91	65.1357
ENSG00000108312	UBTF	22.64	30.31	31.18	37.37	65.0618
ENSG00000184164	CRELD2	8.97	10.31	14.3	14.8	64.9944
ENSG00000141994	DUS3L	11.64	13.55	14.36	19.2	64.9485
ENSG00000183597	TANGO2	3.28	3.59	4.5	5.41	64.939
ENSG00000257950	P2RX5-TAX1BP3	0.74	0.89	0.98	1.22	64.8649
ENSG00000107862	GBF1	15.06	20.56	21.07	24.81	64.741
ENSG00000008083	JARID2	17.29	26.61	26.85	28.48	64.7195
ENSG00000180867	PDIA3P1	1.7	2.29	2.4	2.8	64.7059
ENSG00000166886	NAB2	8.81	10.06	10.09	14.51	64.6992
ENSG00000172534	HCFC1	25.3	28.83	32.99	41.66	64.664
ENSG00000002822	MAD1L1	2.57	3.21	3.44	4.23	64.5914
ENSG00000161835	TAMALIN	2.4	2.72	2.8	3.95	64.5833
ENSG00000107282	APBA1	1.27	1.56	1.66	2.09	64.5669
ENSG00000145715	RASA1	13.22	14.88	15.41	21.75	64.5234
ENSG00000110880	CORO1C	56.15	62.86	68.03	92.35	64.4702
ENSG00000101868	POLA1	24.16	24.25	25.56	39.73	64.4454
ENSG00000075945	KIFAP3	8.24	11.29	12.73	13.55	64.4417
ENSG00000147459	DOCK5	2.86	3.72	4.24	4.7	64.3357
ENSG00000183621	ZNF438	1.43	1.55	1.93	2.35	64.3357
ENSG00000130511	SSBP4	36.58	38.03	40.45	60.1	64.2974
ENSG00000166025	AMOTL1	19.38	23.33	24.44	31.84	64.2931
ENSG00000214717	ZBED1	7.95	9.61	11.5	13.06	64.2767
ENSG00000080603	SRCAP	15.59	20.1	20.12	25.61	64.272
ENSG00000111412	SPRING1	10.5	13.31	14.11	17.22	64
ENSG00000197928	ZNF677	9.2	10.64	10.98	15.08	63.913
ENSG00000060762	MPC1	9.08	10.77	13.51	14.88	63.8767
ENSG00000274565	AC080038,1	0.94	1.1	1.21	1.54	63.8298
ENSG00000140022	STON2	15.86	21.23	21.6	25.98	63.8083
ENSG00000143641	GALNT2	16.62	23.06	23.37	27.19	63.5981
ENSG00000169855	ROBO1	30.06	30.49	31.2	49.16	63.5396
ENSG00000186575	NF2	10.88	14.84	16.49	17.79	63.511
ENSG00000166086	JAM3	35.65	49.39	50.75	58.27	63.4502
ENSG00000159082	SYNJ1	2.16	3.09	3.38	3.53	63.4259
ENSG00000285250	MSRA	2.57	2.84	3.63	4.2	63.4241
ENSG00000151458	ANKRD50	8.3	11.2	11.44	13.55	63.253
ENSG00000002586	CD99	69.46	77.4	98.4	113.32	63.1443
ENSG00000159840	ZYX	13.88	16.68	22.61	22.64	63.1124
ENSG00000285443	ZYX	13.88	16.68	22.61	22.64	63.1124
ENSG00000102935	ZNF423	24.56	33.04	33.6	40.06	63.1107
ENSG00000137478	FCHSD2	10.71	12.42	15.08	17.45	62.9318
ENSG00000176788	BASP1	64.09	92.31	97.14	104.42	62.9271
ENSG00000066933	MYO9A	8.68	10.99	11.57	14.14	62.9032
ENSG00000108819	PPP1R9B	2.77	3.07	3.3	4.51	62.8159
ENSG00000258732	AC025884,1	10.19	12.44	15.91	16.59	62.8067
ENSG00000162944	RFTN2	7.47	10.83	11.04	12.16	62.7845
ENSG00000198373	WWP2	8.92	13.23	13.3	14.52	62.7803
ENSG00000166444	DENND2B	22.48	30.89	31.32	36.59	62.7669
ENSG00000101040	ZMYND8	17.64	20.27	21.18	28.7	62.6984
ENSG00000113141	IK	23.15	28.32	30.36	37.66	62.6782
ENSG00000150760	DOCK1	17.33	19.09	20.37	28.19	62.6659
ENSG00000129680	MAP7D3	4.52	5.5	5.71	7.35	62.6106
ENSG00000135521	LTV1	12.27	13.71	15.39	19.95	62.5917
ENSG00000221923	ZNF880	5.45	6.8	7.6	8.86	62.5688
ENSG00000087269	NOP14	8.44	9.04	9.79	13.72	62.5592
ENSG00000136631	VPS45	18.82	22.88	25.42	30.59	62.5399
ENSG00000161904	LEMD2	13.93	16.11	18.07	22.63	62.4551
ENSG00000100109	TFIP11	7.53	8.43	9.36	12.23	62.417
ENSG00000196814	MVB12B	16.85	19.15	20.87	27.34	62.2552
ENSG00000136040	PLXNC1	3.55	4.36	4.93	5.76	62.2535
ENSG00000111300	NAA25	11.41	11.58	12.87	18.51	62.2261
ENSG00000136819	C9orf78	12.52	17.65	19.26	20.31	62.2204
ENSG00000277292	PIP4K2B	11.53	15.36	16.8	18.7	62.1856
ENSG00000276293	PIP4K2B	11.53	15.36	16.8	18.7	62.1856
ENSG00000174775	HRAS	11.34	14.33	16.98	18.39	62.1693
ENSG00000277118	Metazoa_SRP	1.4	1.66	2.01	2.27	62.1429
ENSG00000198783	ZNF830	5.07	5.78	6.95	8.22	62.1302
ENSG00000156671	SAMD8	4.17	5.52	5.77	6.76	62.1103
ENSG00000112902	SEMA5A	10.14	10.73	11.72	16.43	62.0316
ENSG00000085644	ZNF213	2.7	3.67	3.8	4.37	61.8519
ENSG00000108349	CASC3	30.11	36.63	37.51	48.71	61.7735
ENSG00000123159	GIPC1	18.77	22.19	26.89	30.34	61.6409
ENSG00000100605	ITPK1	4.69	5.64	5.9	7.58	61.6205
ENSG00000272941	AC083862,1	0.99	1.12	1.14	1.6	61.6162
ENSG00000056487	PHF21B	10.18	12.48	13.17	16.45	61.5914
ENSG00000166170	BAG5	11.11	13.06	14.91	17.95	61.5662
ENSG00000101812	H2BW2	0.78	0.89	0.96	1.26	61.5385
ENSG00000198961	PJA2	21.78	28.29	28.51	35.18	61.5243
ENSG00000117758	STX12	6.77	8.99	9.44	10.93	61.4476
ENSG00000259342	AC025580,1	3.16	3.59	3.99	5.1	61.3924
ENSG00000139910	NOVA1	23.76	29.73	32.38	38.33	61.3215
ENSG00000137285	TUBB2B	171.5	238.65	246.28	276.39	61.1603
ENSG00000160799	CCDC12	13.47	15.9	16.3	21.69	61.0245
ENSG00000124570	SERPINB6	14.68	21.29	22.23	23.63	60.9673
ENSG00000177728	TMEM94	16.83	21.11	25.38	27.09	60.9626
ENSG00000091436	MAP3K20	7.72	7.89	9.14	12.42	60.8808
ENSG00000168646	AXIN2	13.44	15.68	18.84	21.62	60.8631
ENSG00000123191	ATP7B	5.44	6.61	6.78	8.75	60.8456
ENSG00000151135	TMEM263	10.92	14.5	14.59	17.56	60.8059
ENSG00000233024	NPIPA9	11.29	13.8	17.11	18.15	60.7617
ENSG00000180957	PITPNB	26.75	31.46	31.91	43	60.7477
ENSG00000225234	TRAPPC12-AS1	0.84	0.96	1.07	1.35	60.7143
ENSG00000196159	FAT4	7.38	7.85	8.25	11.86	60.7046
ENSG00000189306	RRP7A	10.21	11.19	12.72	16.4	60.6268
ENSG00000179403	VWA1	2.92	3.31	3.87	4.69	60.6164
ENSG00000118855	MFSD1	5.15	5.67	7.2	8.27	60.5825
ENSG00000179115	FARSA	12.93	14.73	19.37	20.76	60.5568
ENSG00000146094	DOK3	0.71	0.78	0.99	1.14	60.5634
ENSG00000153395	LPCAT1	4.74	5.95	6.65	7.61	60.5485
ENSG00000117481	NSUN4	5.22	5.79	6.52	8.38	60.5364
ENSG00000087191	PSMC5	59.85	68.53	76.12	96.03	60.4511
ENSG00000113441	LNPEP	5.7	5.87	6.28	9.14	60.3509
ENSG00000155254	MARVELD1	9.43	11.76	13.52	15.12	60.3393
ENSG00000104129	DNAJC17	13.3	13.38	16.98	21.32	60.3008
ENSG00000198917	SPOUT1	8.34	8.71	10.03	13.36	60.1918
ENSG00000105419	MEIS3	18.36	19.95	21.47	29.39	60.0763
ENSG00000275079	LPCAT1	24.07	27.77	35.62	38.53	60.0748
ENSG00000101236	RNF24	7.75	8.38	9.07	12.4	60
ENSG00000119042	SATB2	3.35	3.83	4.38	5.36	60
ENSG00000005700	IBTK	5.51	6.79	7.01	8.81	59.8911
ENSG00000283068	IBTK	5.51	6.79	7.01	8.81	59.8911
ENSG00000133835	HSD17B4	53.64	55.55	55.95	85.76	59.8807
ENSG00000141873	SLC39A3	7.4	9.16	11.38	11.83	59.8649
ENSG00000121350	PYROXD1	4.16	5.78	5.99	6.65	59.8558
ENSG00000197043	ANXA6	50.77	59.96	72.42	81.12	59.7794
ENSG00000055609	KMT2C	14.01	16.54	16.73	22.38	59.743
ENSG00000196937	FAM3C	13.12	14.53	15.96	20.94	59.6037
ENSG00000141524	TMC6	5.99	7.32	7.79	9.56	59.5993
ENSG00000083290	ULK2	6.01	8.45	9.53	9.59	59.5674
ENSG00000101928	MOSPD1	5.06	5.18	5.97	8.07	59.4862
ENSG00000147027	TMEM47	8.71	9.58	9.66	13.89	59.4719
ENSG00000107937	GTPBP4	19.51	23.02	23.89	31.1	59.4054
ENSG00000114779	ABHD14B	1.33	1.52	1.75	2.12	59.3985
ENSG00000080608	PUM3	19.39	19.49	22.02	30.9	59.3605
ENSG00000003249	DBNDD1	3.05	4.34	4.61	4.86	59.3443
ENSG00000108829	LRRC59	19.56	21.76	22.72	31.16	59.3047
ENSG00000276005	AC138749,8	1.72	1.79	1.95	2.74	59.3023
ENSG00000133612	AGAP3	15.46	18.22	20.59	24.62	59.2497
ENSG00000253079	NRON	0.76	0.97	0.99	1.21	59.2105
ENSG00000250462	LRRC37BP1	7.09	9.79	10.58	11.28	59.0973
ENSG00000145220	LYAR	8.2	8.97	11.6	13.04	59.0244
ENSG00000111652	COPS7A	9.26	10.39	12.44	14.72	58.9633
ENSG00000250616	AC012645,1	1.29	1.37	1.5	2.05	58.9147
ENSG00000230797	YY2	0.73	0.84	0.96	1.16	58.9041
ENSG00000004866	ST7	8.88	10.2	11.25	14.11	58.8964
ENSG00000160818	GPATCH4	10.04	10.47	10.56	15.95	58.8645
ENSG00000121005	CRISPLD1	31.09	31.72	41.77	49.37	58.797
ENSG00000111647	UHRF1BP1L	7.45	9.24	9.76	11.83	58.7919
ENSG00000131873	CHSY1	16.84	23.99	25.44	26.74	58.7886
ENSG00000162073	PAQR4	9.9	12.01	14.1	15.72	58.7879
ENSG00000114030	KPNA1	23.6	27.42	28.85	37.47	58.7712
ENSG00000106244	PDAP1	36.23	48.79	51.73	57.52	58.7635
ENSG00000136444	RSAD1	7.15	9.3	9.51	11.35	58.7413
ENSG00000204410	MSH5	4.89	5.34	7.43	7.76	58.6912
ENSG00000231113	AL035587,1	1.45	1.54	1.9	2.3	58.6207
ENSG00000137841	PLCB2	2.24	2.25	3.3	3.55	58.4821
ENSG00000143845	ETNK2	2.02	2.2	2.39	3.2	58.4158
ENSG00000154240	CEP112	9.97	11.52	13.86	15.79	58.3751
ENSG00000198894	CIPC	9.32	11.03	12.63	14.76	58.3691
ENSG00000258410	AC087386,1	2.33	2.6	2.92	3.69	58.3691
ENSG00000157654	PALM2AKAP2	31.44	38.06	40.59	49.78	58.3333
ENSG00000174446	SNAPC5	7.75	9.16	12.1	12.27	58.3226
ENSG00000100266	PACSIN2	13.26	15.12	16.16	20.99	58.2956
ENSG00000100029	PES1	19.18	20.76	21.3	30.36	58.2899
ENSG00000163075	CFAP221	3.74	4.14	4.77	5.92	58.2888
ENSG00000140931	CMTM3	22.41	24.19	24.31	35.45	58.1883
ENSG00000137693	YAP1	39.59	46.25	48.93	62.6	58.1207
ENSG00000073111	MCM2	52.39	55.06	63.41	82.82	58.0836
ENSG00000154832	CXXC1	9.28	9.34	10.9	14.67	58.0819
ENSG00000072134	EPN2	14.91	16.05	21.86	23.56	58.0148
ENSG00000196810	CTBP1-DT	3.78	4.29	4.77	5.97	57.9365
ENSG00000143870	PDIA6	101.54	111.27	122.74	160.22	57.79
ENSG00000180104	EXOC3	10.06	11.68	13.67	15.87	57.7535
ENSG00000169047	IRS1	6.1	7.34	7.48	9.62	57.7049
ENSG00000116473	RAP1A	10.45	13.1	14.23	16.48	57.7033
ENSG00000130479	MAP1S	12.41	12.61	18	19.57	57.6954
ENSG00000122884	P4HA1	11.92	14.36	15.11	18.79	57.6342
ENSG00000179218	CALR	213.39	250.84	267.81	336.34	57.6175
ENSG00000095637	SORBS1	7.09	10.04	10.84	11.17	57.5458
ENSG00000179010	MRFAP1	88.27	108.21	117.66	138.96	57.4261
ENSG00000184743	ATL3	4.88	5.7	6.71	7.68	57.377
ENSG00000176619	LMNB2	17.96	20.2	20.62	28.26	57.3497
ENSG00000197694	SPTAN1	39.76	51.65	52.62	62.55	57.3189
ENSG00000283341	AC068205,2	1.03	1.04	1.17	1.62	57.2816
ENSG00000111860	CEP85L	3.79	4.31	4.4	5.96	57.2559
ENSG00000275779	NTAN1	11.58	14.23	16.93	18.21	57.2539
ENSG00000113761	ZNF346	10.78	12.02	13.13	16.95	57.2356
ENSG00000138071	ACTR2	64.43	77.27	83.57	101.3	57.2249
ENSG00000242852	ZNF709	3.62	4.53	4.82	5.69	57.1823
ENSG00000110906	KCTD10	28.26	35.89	41.57	44.41	57.1479
ENSG00000162373	BEND5	5.92	6.1	6.79	9.3	57.0946
ENSG00000028310	BRD9	15.03	16.93	18.04	23.61	57.0858
ENSG00000071127	WDR1	59.65	64.68	82.28	93.69	57.0662
ENSG00000178605	GTPBP6	12.22	13.52	15.9	19.19	57.0376
ENSG00000165244	ZNF367	4.39	4.66	5.63	6.89	56.9476
ENSG00000164465	DCBLD1	3.46	4.01	4.31	5.43	56.9364
ENSG00000156860	FBRS	11.19	12.64	13.62	17.56	56.9258
ENSG00000108946	PRKAR1A	59.83	78.02	90.35	93.87	56.8945
ENSG00000099219	ERMP1	4.08	4.51	4.65	6.4	56.8627
ENSG00000072062	PRKACA	13.95	16.1	16.4	21.88	56.8459
ENSG00000112658	SRF	9.38	10.47	11.8	14.71	56.823
ENSG00000163297	ANTXR2	18.55	21.81	24.8	29.09	56.8194
ENSG00000177045	SIX5	2.77	3.36	4.11	4.34	56.6787
ENSG00000270147	AC068620,2	0.76	0.84	0.95	1.19	56.5789
ENSG00000177732	SOX12	14.59	16.48	17.19	22.84	56.5456
ENSG00000152133	GPATCH11	3.47	4.67	4.8	5.43	56.4841
ENSG00000285540	AC022023,2	1.1	1.12	1.13	1.72	56.3636
ENSG00000275055	AC011468,5	1.35	1.37	1.76	2.11	56.2963
ENSG00000274349	ZNF658	3.34	4.11	4.22	5.22	56.2874
ENSG00000165757	JCAD	0.96	1.43	1.44	1.5	56.25
ENSG00000067208	EVI5	8.17	10.72	12.59	12.76	56.1812
ENSG00000111726	CMAS	17.48	20.09	20.64	27.29	56.1213
ENSG00000079313	REXO1	5.56	6.16	7.18	8.67	55.9353
ENSG00000167962	ZNF598	7.08	7.85	8.77	11.04	55.9322
ENSG00000140718	FTO	46.2	53.29	58.34	72.03	55.9091
ENSG00000213839	TMX2P1	5.39	6.58	6.9	8.4	55.8442
ENSG00000245711	NADK2-AS1	0.77	0.92	0.93	1.2	55.8442
ENSG00000163866	SMIM12	11.22	13.53	16.29	17.47	55.7041
ENSG00000152778	IFIT5	3.16	3.93	4.19	4.92	55.6962
ENSG00000196730	DAPK1	15.7	15.93	16.98	24.44	55.6688
ENSG00000136933	RABEPK	6.83	6.89	7.93	10.63	55.6369
ENSG00000276386	CNTNAP3P2	2.25	2.36	2.38	3.5	55.5556
ENSG00000108963	DPH1	6.86	6.94	8.21	10.67	55.5394
ENSG00000106608	URGCP	4.65	5.88	6.79	7.23	55.4839
ENSG00000259699	HMGB1P8	1.93	2.33	2.7	3	55.4404
ENSG00000125912	NCLN	8.27	8.49	10.68	12.85	55.3809
ENSG00000174705	SH3PXD2B	20.19	23.13	23.98	31.36	55.3244
ENSG00000150455	TIRAP	3.76	3.93	4.34	5.84	55.3191
ENSG00000164889	SLC4A2	17.02	20.61	25.87	26.43	55.2879
ENSG00000176533	GNG7	2.08	2.18	2.44	3.23	55.2885
ENSG00000077157	PPP1R12B	6.88	7.91	8.26	10.68	55.2326
ENSG00000130881	LRP3	8.27	8.92	9.25	12.83	55.1391
ENSG00000286305	AC004893,2	0.78	0.92	0.94	1.21	55.1282
ENSG00000154309	DISP1	7.95	8.37	10.08	12.33	55.0943
ENSG00000270757	HSPE1-MOB4	4.63	5.27	5.46	7.18	55.0756
ENSG00000181192	DHTKD1	11.07	12.48	14.16	17.16	55.0136
ENSG00000170832	USP32	9.29	11.11	11.25	14.4	55.0054
ENSG00000164742	ADCY1	4.17	4.43	5.19	6.46	54.9161
ENSG00000138698	RAP1GDS1	16.51	20.08	20.49	25.57	54.8758
ENSG00000172037	LAMB2	20.67	26.26	31.36	32.01	54.8621
ENSG00000070423	RNF126	11.46	12.72	14.71	17.74	54.7993
ENSG00000137076	TLN1	19.67	22.59	26.46	30.43	54.7026
ENSG00000188976	NOC2L	18.71	21.26	22.65	28.94	54.6766
ENSG00000166261	ZNF202	7.12	7.9	9.19	11.01	54.6348
ENSG00000213563	C8orf82	4.54	5.15	5.33	7.02	54.6256
ENSG00000054118	THRAP3	53.19	60.23	64	82.24	54.6155
ENSG00000254635	WAC-AS1	7.2	8.59	10.09	11.13	54.5833
ENSG00000266967	AARSD1	15.78	16.97	19.1	24.39	54.5627
ENSG00000197329	PELI1	15.14	18.38	21.48	23.39	54.4914
ENSG00000162129	CLPB	7.38	8.65	9.96	11.4	54.4715
ENSG00000196741	LINC01560	1.12	1.54	1.55	1.73	54.4643
ENSG00000149091	DGKZ	11.11	12.28	15.96	17.16	54.4554
ENSG00000197496	SLC2A10	2.83	3.39	3.49	4.37	54.417
ENSG00000213390	ARHGAP19	10.87	11.86	12.69	16.78	54.3698
ENSG00000171067	C11orf24	10.44	10.54	12.1	16.1	54.2146
ENSG00000144848	ATG3	14.74	17.52	19.94	22.73	54.2062
ENSG00000161149	TUBA3FP	1.79	2.35	2.63	2.76	54.1899
ENSG00000035928	RFC1	26.97	30.72	32.13	41.52	53.9488
ENSG00000164086	DUSP7	3.84	4.41	4.42	5.91	53.9063
ENSG00000215305	VPS16	7.31	9.03	10	11.25	53.8988
ENSG00000266933	AC005775,1	1.04	1.08	1.17	1.6	53.8462
ENSG00000166831	RBPMS2	14.64	14.96	17.53	22.52	53.8251
ENSG00000173020	GRK2	9.65	11.98	13.48	14.84	53.7824
ENSG00000129422	MTUS1	7.85	9.09	10.27	12.07	53.758
ENSG00000175029	CTBP2	33.01	35.6	42.91	50.74	53.711
ENSG00000140575	IQGAP1	18.09	22.13	25.2	27.8	53.6761
ENSG00000277283	AC004812,2	1.25	1.42	1.73	1.92	53.6
ENSG00000204859	ZBTB48	5.3	7.69	7.77	8.14	53.5849
ENSG00000109775	UFSP2	18.24	22.98	23.52	28.01	53.5636
ENSG00000232940	HCG25	2.26	2.54	2.62	3.47	53.5398
ENSG00000005889	ZFX	16.97	20.85	22.02	26.05	53.5062
ENSG00000276141	WHAMMP3	1.14	1.5	1.73	1.75	53.5088
ENSG00000156983	BRPF1	6.47	7.55	9.12	9.93	53.4776
ENSG00000171443	ZNF524	1.31	1.39	1.54	2.01	53.4351
ENSG00000171241	SHCBP1	8.46	9.04	9.64	12.98	53.4279
ENSG00000254377	MIR124-2HG	22.46	27.97	31.36	34.45	53.3838
ENSG00000140950	MEAK7	10.06	10.97	11.12	15.43	53.3797
ENSG00000197816	CCDC180	2.68	2.77	3.23	4.11	53.3582
ENSG00000261971	MMP25-AS1	1.69	1.7	1.88	2.59	53.2544
ENSG00000166598	HSP90B1	211.88	256.61	261.06	324.67	53.233
ENSG00000114867	EIF4G1	75.13	85.44	90.56	115.12	53.2277
ENSG00000143786	CNIH3	1.09	1.16	1.53	1.67	53.211
ENSG00000169018	FEM1B	14.25	16.27	17.92	21.83	53.193
ENSG00000087274	ADD1	61.03	71.76	83.01	93.48	53.1706
ENSG00000158292	GPR153	5.72	6.02	6.92	8.76	53.1469
ENSG00000105497	ZNF175	3.35	3.93	4.03	5.13	53.1343
ENSG00000135698	MPHOSPH6	25.98	30.8	33.01	39.77	53.0793
ENSG00000134001	EIF2S1	49.71	54.93	67.85	76.05	52.9873
ENSG00000221823	PPP3R1	21.99	24.9	27.47	33.64	52.9786
ENSG00000144711	IQSEC1	6.91	7.69	8.97	10.57	52.9667
ENSG00000121073	SLC35B1	28.18	29.92	34.27	43.1	52.9454
ENSG00000269604	AC005523,2	5.12	5.35	6.86	7.83	52.9297
ENSG00000105486	LIG1	27.37	31.22	32.52	41.84	52.8681
ENSG00000186001	LRCH3	21.38	23.62	28.58	32.68	52.8531
ENSG00000127948	POR	15.4	16.87	19.41	23.53	52.7922
ENSG00000106992	AK1	10.88	13.5	16.02	16.62	52.7574
ENSG00000141431	ASXL3	10.83	13.87	15.71	16.53	52.6316
ENSG00000127334	DYRK2	10.42	11.99	12.62	15.9	52.5912
ENSG00000196576	PLXNB2	17.26	22.5	24.87	26.33	52.5492
ENSG00000149231	CCDC82	15.62	17.01	19.39	23.81	52.4328
ENSG00000109929	SC5D	29.37	31.35	37.74	44.75	52.3664
ENSG00000001167	NFYA	13.36	15.94	16.91	20.35	52.3204
ENSG00000156709	AIFM1	12.29	12.98	13.81	18.72	52.319
ENSG00000148337	CIZ1	35.23	38.31	47.19	53.65	52.285
ENSG00000105656	ELL	1.53	1.84	2.16	2.33	52.2876
ENSG00000169925	BRD3	15.59	18.77	19.05	23.74	52.2771
ENSG00000055147	FAM114A2	7.71	9.92	11.62	11.74	52.2698
ENSG00000148339	SLC25A25	4.71	4.88	6.06	7.17	52.2293
ENSG00000138758	SEPTIN11	74.43	76.51	97.85	113.18	52.0623
ENSG00000115526	CHST10	9.79	11.99	13.48	14.88	51.9918
ENSG00000172977	KAT5	16.01	16.61	21.58	24.33	51.9675
ENSG00000184110	EIF3C	147.7	178.4	184.08	224.42	51.9431
ENSG00000101935	AMMECR1	5.93	7.11	7.49	9.01	51.9393
ENSG00000113013	HSPA9	62.75	68.03	80.65	95.33	51.9203
ENSG00000002834	LASP1	33.6	42.99	46.02	51.04	51.9048
ENSG00000129128	SPCS3	28.18	30.79	33.85	42.8	51.8808
ENSG00000162298	SYVN1	6.65	7.37	9.14	10.1	51.8797
ENSG00000127990	SGCE	23.51	29.74	29.9	35.7	51.8503
ENSG00000107566	ERLIN1	9.17	10.65	10.96	13.92	51.7993
ENSG00000175395	ZNF25	3.67	4.21	4.57	5.57	51.7711
ENSG00000156802	ATAD2	21.33	23.18	23.4	32.37	51.7581
ENSG00000109956	B3GAT1	14.22	16	16.03	21.58	51.7581
ENSG00000162434	JAK1	12.56	16.94	18.43	19.06	51.7516
ENSG00000087365	SF3B2	60.71	74.87	77.25	92.12	51.7378
ENSG00000068489	PRR11	23.16	24.47	27.35	35.14	51.7271
ENSG00000142208	AKT1	39.61	42.55	48.56	60.09	51.7041
ENSG00000262473	GART	1.22	1.3	1.35	1.85	51.6393
ENSG00000123607	TTC21B	16.06	19	20.74	24.35	51.6189
ENSG00000155660	PDIA4	68.56	76.66	92.28	103.94	51.6044
ENSG00000103495	MAZ	77.6	84.71	98.9	117.64	51.5979
ENSG00000163867	ZMYM6	5.04	5.61	6.49	7.64	51.5873
ENSG00000144406	UNC80	4.81	6.01	6.28	7.29	51.5593
ENSG00000168724	DNAJC21	14.38	18.76	19.62	21.78	51.4604
ENSG00000165416	SUGT1	26.06	29.71	34.52	39.47	51.4582
ENSG00000276071	AC074138,1	1.03	1.26	1.36	1.56	51.4563
ENSG00000113758	DBN1	60.84	74.59	79.37	92.09	51.3642
ENSG00000151611	MMAA	2.59	3.29	3.41	3.92	51.3514
ENSG00000189403	HMGB1	436.37	496.25	572.27	660.44	51.3486
ENSG00000143549	TPM3	133.35	151.01	190.34	201.82	51.3461
ENSG00000115756	HPCAL1	4.19	4.95	5.92	6.34	51.3126
ENSG00000197037	ZSCAN25	4.58	5.39	5.46	6.93	51.31
ENSG00000173692	PSMD1	44.92	51.28	54.01	67.96	51.2912
ENSG00000276045	ORAI1	2.71	2.85	2.92	4.1	51.2915
ENSG00000263528	IKBKE	1.6	1.77	1.79	2.42	51.25
ENSG00000205682	AC020741,1	0.82	0.91	1.06	1.24	51.2195
ENSG00000135945	REV1	20.02	23.11	25.13	30.26	51.1489
ENSG00000177946	CENPBD1	2.29	3.19	3.23	3.46	51.0917
ENSG00000124357	NAGK	13.57	17.14	17.77	20.5	51.0685
ENSG00000085872	CHERP	16.78	21.02	23.71	25.33	50.9535
ENSG00000105221	AKT2	30.82	32.09	33.96	46.48	50.8112
ENSG00000197724	PHF2	9.08	11.76	12.01	13.69	50.7709
ENSG00000163932	PRKCD	1.46	1.47	1.62	2.2	50.6849
ENSG00000107798	LIPA	11.89	13.39	13.89	17.91	50.6308
ENSG00000254510	AP001107,5	1.68	1.76	1.77	2.53	50.5952
ENSG00000166734	GOLM2	22.59	25.69	33.84	34	50.5091
ENSG00000065457	ADAT1	23.5	27.88	28.66	35.36	50.4681
ENSG00000075336	TIMM21	16.13	16.83	22.82	24.26	50.403
ENSG00000005022	SLC25A5	69.53	71.21	81.4	104.57	50.3955
ENSG00000071575	TRIB2	33.43	41.75	44.62	50.27	50.3739
ENSG00000130244	FAM98C	3.26	3.63	3.64	4.9	50.3067
ENSG00000166548	TK2	5.8	6.89	7.55	8.71	50.1724
ENSG00000090889	KIF4A	21.33	22.79	25.11	32.03	50.1641
ENSG00000169371	SNUPN	11.27	12.31	13.49	16.92	50.1331
ENSG00000100211	CBY1	16.98	21.58	23.2	25.49	50.1178
ENSG00000121691	CAT	13.13	16.26	16.46	19.7	50.0381
ENSG00000108021	TASOR2	18.75	21.21	21.94	28.13	50.0267
ENSG00000143878	RHOB	23.95	25.7	27.32	35.93	50.0209
ENSG00000197170	PSMD12	28.09	30.41	32.29	42.14	50.0178
ENSG00000280529	TAF4	4.16	4.66	5.48	6.24	50
ENSG00000106012	IQCE	3.6	3.96	4.05	5.4	50
ENSG00000178722	C5orf64	1	1.05	1.06	1.5	50
ENSG00000087087	SRRT	35.66	37.53	39.31	53.46	49.9159
ENSG00000197566	ZNF624	3.97	4.85	4.87	5.95	49.8741
ENSG00000109066	TMEM104	3.83	4.56	5.23	5.74	49.8695
ENSG00000122545	SEPTIN7	110.34	126.73	143.7	165.32	49.8278
ENSG00000215067	ALOX12-AS1	2.91	2.95	3.57	4.36	49.8282
ENSG00000166452	AKIP1	12.45	13.65	14.53	18.65	49.7992
ENSG00000204217	BMPR2	8.18	11.68	11.71	12.25	49.7555
ENSG00000029725	RABEP1	22.9	26.5	29.26	34.29	49.738
ENSG00000186767	SPIN4	5.68	6.71	8.24	8.5	49.6479
ENSG00000120029	ARMH3	6.55	7.89	8.07	9.8	49.6183
ENSG00000166855	CLPX	16.53	17.33	19.13	24.73	49.6068
ENSG00000165795	NDRG2	3.71	4.29	5.37	5.55	49.5957
ENSG00000116990	MYCL	7.04	8.77	9.24	10.53	49.5739
ENSG00000166225	FRS2	9.04	11.29	12.29	13.52	49.5575
ENSG00000144320	LNPK	12.72	13.32	16.76	19.02	49.5283
ENSG00000267655	AC125437,1	0.97	1.22	1.35	1.45	49.4845
ENSG00000075131	TIPIN	13.04	13.67	15.25	19.49	49.4632
ENSG00000167987	VPS37C	6.45	6.86	7.71	9.64	49.4574
ENSG00000135365	PHF21A	15.61	20.68	21.81	23.33	49.4555
ENSG00000230280	HNRNPA1P59	0.89	1.01	1.21	1.33	49.4382
ENSG00000143751	SDE2	4.88	6.33	6.7	7.29	49.3852
ENSG00000186318	BACE1	8.85	11.6	11.8	13.22	49.3785
ENSG00000171790	SLFNL1	0.75	0.78	0.8	1.12	49.3333
ENSG00000213614	HEXA	17.56	22.32	23.56	26.22	49.3166
ENSG00000104154	SLC30A4	0.69	0.93	0.94	1.03	49.2754
ENSG00000249992	TMEM158	1.34	1.57	1.78	2	49.2537
ENSG00000211460	TSN	33.61	37.28	46.83	50.16	49.2413
ENSG00000074755	ZZEF1	9.27	9.9	11.83	13.83	49.1909
ENSG00000109452	INPP4B	3.48	4.06	5.16	5.19	49.1379
ENSG00000239569	KMT2E-AS1	1.16	1.43	1.48	1.73	49.1379
ENSG00000242802	AP5Z1	3.36	3.69	4.71	5.01	49.1071
ENSG00000086475	SEPHS1	45.44	49.93	53.38	67.72	49.0317
ENSG00000115145	STAM2	7.78	8.82	10.48	11.59	48.9717
ENSG00000185189	NRBP2	3.82	3.92	4.07	5.69	48.9529
ENSG00000130640	TUBGCP2	15.35	15.98	21.16	22.86	48.9251
ENSG00000117523	PRRC2C	50.99	57.71	59.07	75.93	48.9116
ENSG00000151612	ZNF827	11.97	15.47	15.78	17.82	48.8722
ENSG00000119392	GLE1	7.94	8.83	9.85	11.82	48.8665
ENSG00000088812	ATRN	9.7	11.78	12.27	14.44	48.866
ENSG00000156273	BACH1	19.81	23.05	25.84	29.49	48.8642
ENSG00000131236	CAP1	65.29	77.64	85.45	97.19	48.8589
ENSG00000157212	PAXIP1	8.52	8.94	10.2	12.68	48.8263
ENSG00000212978	AC016747,1	3.32	3.42	3.49	4.94	48.7952
ENSG00000123552	USP45	4.8	4.98	5.48	7.14	48.75
ENSG00000175866	BAIAP2	6.71	7.8	8.32	9.98	48.7332
ENSG00000158352	SHROOM4	2.34	2.9	2.96	3.48	48.7179
ENSG00000104812	GYS1	7.72	9.8	10.57	11.48	48.7047
ENSG00000169957	ZNF768	6.4	6.98	7.36	9.51	48.5937
ENSG00000111737	RAB35	13.11	15.79	17.23	19.48	48.5889
ENSG00000134897	BIVM	9.06	9.58	10.07	13.46	48.5651
ENSG00000100711	ZFYVE21	12.17	12.9	14.52	18.07	48.4799
ENSG00000125741	OPA3	2.89	3.1	3.68	4.29	48.4429
ENSG00000166794	PPIB	195.17	217.39	257.43	289.71	48.4398
ENSG00000282034	AC106886,5	2.23	2.32	2.42	3.31	48.4305
ENSG00000125826	RBCK1	10.56	11.83	12.51	15.67	48.3902
ENSG00000160233	LRRC3	2.42	2.83	3.03	3.59	48.3471
ENSG00000282825	CTIF	3.83	4.21	5.07	5.68	48.3029
ENSG00000148297	MED22	5.53	6	6.47	8.2	48.2821
ENSG00000189114	BLOC1S3	1.16	1.34	1.64	1.72	48.2759
ENSG00000269929	MIRLET7A1HG	4.6	4.97	5.39	6.82	48.2609
ENSG00000106080	FKBP14	4.78	6.93	6.99	7.08	48.1172
ENSG00000087842	PIR	16.17	16.36	19.01	23.95	48.1138
ENSG00000288663	AC073611,1	0.79	1.05	1.09	1.17	48.1013
ENSG00000113532	ST8SIA4	8.05	9.9	11.26	11.92	48.0745
ENSG00000276410	H2BC3	170.28	188.33	207.76	252.13	48.0679
ENSG00000178202	POGLUT3	13.67	16.49	18.28	20.24	48.0614
ENSG00000225748	PRRC2A	19.8	22.55	23.58	29.3	47.9798
ENSG00000088038	CNOT3	20.24	22.47	24.95	29.95	47.9743
ENSG00000141560	FN3KRP	11.01	12.5	12.96	16.29	47.9564
ENSG00000231889	TRAF3IP2-AS1	8.01	9.31	9.85	11.85	47.9401
ENSG00000166716	ZNF592	8.58	9.96	10.9	12.69	47.9021
ENSG00000146373	RNF217	3.53	3.82	4.13	5.22	47.8754
ENSG00000070010	UFD1	29.83	31.93	39.06	44.11	47.8713
ENSG00000254132	MTND6P3	21.33	21.89	23.84	31.54	47.8669
ENSG00000272410	AC022384,1	2.55	2.69	2.92	3.77	47.8431
ENSG00000169826	CSGALNACT2	5.61	6.66	6.79	8.29	47.7718
ENSG00000148719	DNAJB12	8.3	9.16	10.09	12.26	47.7108
ENSG00000187630	DHRS4L2	5.1	5.9	7.35	7.53	47.6471
ENSG00000169410	PTPN9	13.16	16.45	17.4	19.43	47.6444
ENSG00000112149	CD83	2.12	2.5	2.7	3.13	47.6415
ENSG00000135299	ANKRD6	11.18	14.08	14.56	16.5	47.585
ENSG00000173621	LRFN4	4.75	6.02	6.59	7.01	47.5789
ENSG00000115091	ACTR3	74.62	87.33	102.83	110.12	47.5744
ENSG00000168495	POLR3D	16.03	19.46	20.56	23.65	47.5359
ENSG00000078140	UBE2K	23.06	24.83	29.68	34.02	47.5282
ENSG00000183250	LINC01547	1.41	1.69	2.03	2.08	47.5177
ENSG00000170606	HSPA4	72.17	80.25	87.84	106.45	47.499
ENSG00000156011	PSD3	15.54	18.68	18.7	22.92	47.4903
ENSG00000284807	DHRS4	2.59	3.31	3.59	3.82	47.4903
ENSG00000157326	DHRS4	2.59	3.31	3.59	3.82	47.4903
ENSG00000157193	LRP8	13.3	15.07	15.79	19.61	47.4436
ENSG00000151835	SACS	13.26	14.67	14.96	19.55	47.4359
ENSG00000143753	DEGS1	13.06	14.25	16.23	19.25	47.3966
ENSG00000163513	TGFBR2	3.57	5.05	5.19	5.26	47.3389
ENSG00000134684	YARS1	33.65	34.84	44.78	49.57	47.3105
ENSG00000272886	DCP1A	9.26	11.15	11.94	13.64	47.3002
ENSG00000129292	PHF20L1	18.88	23.37	25.06	27.81	47.2987
ENSG00000105993	DNAJB6	56.75	67.53	68.83	83.58	47.2775
ENSG00000158615	PPP1R15B	11.36	12.7	13.4	16.73	47.2711
ENSG00000100764	PSMC1	94.42	106.32	122.95	139.01	47.2252
ENSG00000182973	CNOT10	18.43	21.11	21.93	27.13	47.2056
ENSG00000105879	CBLL1	16.86	17.44	18.65	24.8	47.0937
ENSG00000149136	SSRP1	93.55	107.3	113.17	137.58	47.0657
ENSG00000198862	LTN1	8.01	8.88	8.89	11.78	47.0662
ENSG00000088882	CPXM1	37.37	45.12	48.32	54.93	46.9896
ENSG00000169607	CKAP2L	10.29	11.28	12.14	15.12	46.9388
ENSG00000153179	RASSF3	7.14	8.59	9.09	10.49	46.9188
ENSG00000164715	LMTK2	5.59	6.73	6.74	8.21	46.8694
ENSG00000150893	FREM2	6.18	6.51	7.02	9.07	46.7638
ENSG00000224945	AL353150,1	4.17	4.34	5.77	6.12	46.7626
ENSG00000095319	NUP188	22.52	22.61	24.09	33.05	46.7584
ENSG00000172175	MALT1	9.86	10.76	11.6	14.47	46.7546
ENSG00000285796	AL162458,1	1.35	1.55	1.56	1.98	46.6667
ENSG00000162419	GMEB1	7.76	8.85	9.68	11.38	46.6495
ENSG00000031823	RANBP3	32.7	34.57	41.14	47.94	46.6055
ENSG00000126522	ASL	5.71	6.05	6.67	8.37	46.5849
ENSG00000264247	LINC00909	3.95	4.47	4.8	5.79	46.5823
ENSG00000005302	MSL3	12.11	13.48	15.69	17.75	46.5731
ENSG00000115042	FAHD2A	15.19	17.07	19.11	22.26	46.5438
ENSG00000071794	HLTF	22.14	26	26.27	32.44	46.5221
ENSG00000171914	TLN2	9.33	10.5	12.19	13.67	46.5166
ENSG00000010810	FYN	82.46	99.85	116.41	120.81	46.5074
ENSG00000282254	AC004980,5	1.79	2.33	2.44	2.62	46.3687
ENSG00000111328	CDK2AP1	117.22	137.22	149.92	171.54	46.3402
ENSG00000055483	USP36	8.18	9.6	9.66	11.97	46.3325
ENSG00000131116	ZNF428	25.73	30.02	34.73	37.65	46.3272
ENSG00000162704	ARPC5	70.42	79.29	85.77	103.03	46.3079
ENSG00000108788	MLX	11.49	11.81	13.8	16.81	46.3011
ENSG00000134313	KIDINS220	21.61	30.11	30.61	31.61	46.2749
ENSG00000165661	QSOX2	6.16	6.19	7.35	9.01	46.2662
ENSG00000125827	TMX4	7.98	9.64	10.25	11.67	46.2406
ENSG00000011007	ELOA	15.23	17.74	19.28	22.27	46.2246
ENSG00000185100	ADSS1	2.25	2.33	2.35	3.29	46.2222
ENSG00000161036	LRWD1	9.96	11.2	12.18	14.56	46.1847
ENSG00000120327	PCDHB14	2.62	2.98	3.45	3.83	46.1832
ENSG00000259781	HMGB1P6	174.79	205.57	230.22	255.5	46.1754
ENSG00000022567	SLC45A4	5.96	6.16	6.62	8.71	46.1409
ENSG00000112033	PPARD	5.83	6.79	7.33	8.52	46.1407
ENSG00000090372	STRN4	28.31	37.47	39.59	41.37	46.1321
ENSG00000140367	UBE2Q2	12.12	15.27	16.78	17.71	46.1221
ENSG00000260643	AC092718,3	2.45	2.98	3.54	3.58	46.1224
ENSG00000178105	DDX10	10.63	11.08	12.21	15.53	46.096
ENSG00000123094	RASSF8	15.04	17.82	19.81	21.97	46.0771
ENSG00000136485	DCAF7	31.13	41.91	43.58	45.47	46.0649
ENSG00000157985	AGAP1	14.7	15.92	16.93	21.47	46.0544
ENSG00000149823	VPS51	16.45	16.56	17.99	24.02	46.0182
ENSG00000119684	MLH3	9.83	10.9	11.05	14.35	45.9817
ENSG00000135392	DNAJC14	8.57	10.09	10.49	12.51	45.9743
ENSG00000153046	CDYL	25.64	29.28	35.51	37.41	45.9048
ENSG00000265185	SNORD3B-1	18.04	20.99	23.41	26.32	45.898
ENSG00000063587	ZNF275	4.38	5.02	5.15	6.39	45.8904
ENSG00000163781	TOPBP1	21.14	23.67	23.9	30.84	45.8846
ENSG00000138604	GLCE	3.38	4.33	4.68	4.93	45.858
ENSG00000245534	RORA-AS1	0.72	0.76	0.91	1.05	45.8333
ENSG00000067992	PDK3	5.48	5.78	6.12	7.99	45.8029
ENSG00000134996	OSTF1	2.73	3	3.86	3.98	45.7875
ENSG00000215301	DDX3X	87.97	95.5	99.82	128.24	45.777
ENSG00000131779	PEX11B	5.31	6.9	7.14	7.74	45.7627
ENSG00000164162	ANAPC10	10.85	10.89	12.14	15.81	45.7143
ENSG00000131931	THAP1	4.16	5.07	5.31	6.06	45.6731
ENSG00000164163	ABCE1	32.85	35.17	38.48	47.84	45.6317
ENSG00000072518	MARK2	12.78	15.29	17.1	18.61	45.6182
ENSG00000151240	DIP2C	6.6	7.38	7.63	9.61	45.6061
ENSG00000140943	MBTPS1	21.03	25.14	27.68	30.62	45.6015
ENSG00000183751	TBL3	7.61	8.45	9.05	11.08	45.5979
ENSG00000105887	MTPN	38.91	42.71	47.79	56.65	45.5924
ENSG00000090863	GLG1	37.94	46.08	47.89	55.23	45.572
ENSG00000124160	NCOA5	20.56	22.43	26.44	29.92	45.5253
ENSG00000235173	HGH1	4.68	4.76	6.28	6.81	45.5128
ENSG00000184887	BTBD6	10.36	12.25	13.77	15.07	45.4633
ENSG00000131100	ATP6V1E1	19.36	20.73	26.86	28.16	45.4545
ENSG00000121957	GPSM2	14.81	14.91	15.42	21.54	45.4423
ENSG00000102317	RBM3	109.36	114.03	132.82	159.02	45.4097
ENSG00000132434	LANCL2	7.67	9.18	10.92	11.15	45.3716
ENSG00000088833	NSFL1C	38.88	43.19	45.65	56.52	45.3704
ENSG00000104490	NCALD	36.62	38.83	42.73	53.23	45.3577
ENSG00000075234	TTC38	6.55	8.14	9.1	9.52	45.3435
ENSG00000133056	PIK3C2B	12.11	13.77	14.32	17.6	45.3344
ENSG00000198818	SFT2D1	10.13	11.71	13.35	14.72	45.311
ENSG00000071889	FAM3A	6.81	7.51	9.01	9.89	45.2276
ENSG00000129480	DTD2	8.23	9.68	10.58	11.95	45.2005
ENSG00000283777	CANX	142.23	160.44	166.41	206.41	45.1241
ENSG00000065665	SEC61A2	12.59	13	15.19	18.27	45.1152
ENSG00000110917	MLEC	37.24	43.37	48.85	54.03	45.0859
ENSG00000164654	MIOS	15.01	15.58	16.54	21.77	45.0366
ENSG00000177628	GBA	4.96	5.67	6.62	7.19	44.9597
ENSG00000171227	TMEM37	0.69	0.82	0.97	1	44.9275
ENSG00000100239	PPP6R2	10.11	11.59	11.84	14.65	44.906
ENSG00000121486	TRMT1L	9.28	11.49	11.65	13.44	44.8276
ENSG00000131797	CLUHP3	2.9	3.5	3.57	4.2	44.8276
ENSG00000138709	LARP1B	8.2	9.36	9.63	11.87	44.7561
ENSG00000158941	CCAR2	56.07	75.86	77.59	81.15	44.7298
ENSG00000144040	SFXN5	6.71	7.17	7.94	9.71	44.7094
ENSG00000136381	IREB2	22.64	24.71	27.11	32.76	44.6996
ENSG00000156453	PCDH1	5.28	6.67	7.22	7.64	44.697
ENSG00000095139	ARCN1	34.34	39.08	45.98	49.67	44.6418
ENSG00000148737	TCF7L2	17.05	20.44	21.35	24.66	44.6334
ENSG00000133393	CEP20	11.34	13.29	13.48	16.4	44.6208
ENSG00000163541	SUCLG1	24.78	28.23	32.95	35.83	44.5924
ENSG00000075420	FNDC3B	21.36	24.79	29.4	30.88	44.5693
ENSG00000277149	TYW1B	1.01	1.06	1.17	1.46	44.5545
ENSG00000124370	MCEE	3.01	3.36	4.34	4.35	44.5183
ENSG00000027697	IFNGR1	10.3	11.26	12.05	14.88	44.466
ENSG00000167635	ZNF146	37.06	42.67	46.95	53.53	44.4414
ENSG00000026103	FAS	0.99	1	1.24	1.43	44.4444
ENSG00000122008	POLK	8.53	9.64	10.13	12.32	44.4314
ENSG00000070444	MNT	7.61	7.62	10.39	10.99	44.4152
ENSG00000120690	ELF1	4.64	5.79	6.64	6.7	44.3966
ENSG00000177613	CSTF2T	9.69	11.67	11.89	13.99	44.3756
ENSG00000044574	HSPA5	82.81	96	108.64	119.55	44.3666
ENSG00000135677	GNS	16.64	19.53	20.28	24.02	44.351
ENSG00000129691	ASH2L	17.61	20.42	23.4	25.42	44.3498
ENSG00000128791	TWSG1	11.12	12.54	13.26	16.05	44.3345
ENSG00000198466	ZNF587	13.27	14.32	14.99	19.15	44.3105
ENSG00000187742	SECISBP2	27.42	29.6	30.9	39.56	44.2743
ENSG00000170275	CRTAP	23.81	26.02	29.82	34.35	44.2671
ENSG00000101079	NDRG3	9.56	12.33	12.9	13.79	44.2469
ENSG00000143319	ISG20L2	15.03	16.22	18.56	21.68	44.2448
ENSG00000153827	TRIP12	63.06	83.83	85.51	90.96	44.2436
ENSG00000164296	TIGD6	2.17	2.72	2.99	3.13	44.2396
ENSG00000068878	PSME4	19.17	19.88	19.89	27.65	44.2358
ENSG00000203620	AL354919,1	1.56	1.85	1.93	2.25	44.2308
ENSG00000065308	TRAM2	6.92	7.77	9.28	9.98	44.2197
ENSG00000254221	PCDHGB1	0.95	0.99	1.08	1.37	44.2105
ENSG00000116918	TSNAX	12.85	15.83	16.14	18.53	44.2023
ENSG00000006740	ARHGAP44	3.01	3.31	4.25	4.34	44.186
ENSG00000140632	GLYR1	28.7	32.68	35.8	41.38	44.1812
ENSG00000145817	YIPF5	11.26	13.84	15.6	16.23	44.1385
ENSG00000236609	ZNF853	1.18	1.44	1.59	1.7	44.0678
ENSG00000234345	ELF2P1	2.27	2.29	2.49	3.27	44.0529
ENSG00000172375	C2CD2L	1.68	1.96	2.3	2.42	44.0476
ENSG00000166166	TRMT61A	2.07	2.17	2.46	2.98	43.9614
ENSG00000166987	MBD6	8.15	10.13	10.65	11.73	43.9264
ENSG00000060709	RIMBP2	1.48	1.85	1.88	2.13	43.9189
ENSG00000160961	ZNF333	5.18	5.63	5.85	7.45	43.8224
ENSG00000277782	AC068870,2	1.53	1.62	1.93	2.2	43.7908
ENSG00000171302	CANT1	14.89	16.46	19.08	21.41	43.7878
ENSG00000160972	PPP1R16A	6.7	6.79	7.61	9.63	43.7313
ENSG00000175582	RAB6A	30.35	39.48	43.04	43.62	43.7232
ENSG00000110768	GTF2H1	7.39	8.38	8.64	10.62	43.7077
ENSG00000288114	GTF2H1	7.39	7.62	8.59	10.62	43.7077
ENSG00000276358	PLEKHM1	1.26	1.35	1.64	1.81	43.6508
ENSG00000132436	FIGNL1	11.25	11.34	12.08	16.16	43.6444
ENSG00000253305	PCDHGB6	24.38	31.58	34.56	35.02	43.6423
ENSG00000147649	MTDH	27.93	30.77	39.97	40.1	43.5732
ENSG00000233223	AC016876,1	2.41	2.61	2.84	3.46	43.5685
ENSG00000182473	EXOC7	25.66	28.29	32.07	36.83	43.5308
ENSG00000088367	EPB41L1	13.19	13.58	16.82	18.93	43.5178
ENSG00000142002	DPP9	8.48	9.86	10.56	12.17	43.5142
ENSG00000079459	FDFT1	27.66	28.61	32.09	39.69	43.4924
ENSG00000100227	POLDIP3	25.57	29.68	33.38	36.69	43.4885
ENSG00000215472	RPL17-C18orf32	12.99	18.6	18.62	18.63	43.418
ENSG00000160310	PRMT2	31.32	38.54	43.11	44.9	43.3589
ENSG00000169255	B3GALNT1	6.53	8.01	9.19	9.36	43.3384
ENSG00000113248	PCDHB15	3.93	5.14	5.37	5.63	43.257
ENSG00000119778	ATAD2B	9.81	11.17	11.78	14.05	43.2212
ENSG00000184281	TSSC4	8.91	10.81	11.06	12.76	43.2099
ENSG00000236397	DDX11L2	1.32	1.4	1.67	1.89	43.1818
ENSG00000156052	GNAQ	17.12	18.47	20.44	24.51	43.1659
ENSG00000173406	DAB1	9.2	9.71	11.6	13.17	43.1522
ENSG00000182944	EWSR1	120.38	128.08	141.27	172.27	43.1052
ENSG00000257176	AC009318,1	1.16	1.19	1.31	1.66	43.1034
ENSG00000167513	CDT1	12.58	13.14	15.58	18	43.0843
ENSG00000104381	GDAP1	17.97	23.93	25.04	25.71	43.0718
ENSG00000100726	TELO2	5.49	5.75	6.68	7.85	42.9872
ENSG00000165934	CPSF2	25.94	30.13	33.39	37.09	42.9838
ENSG00000136238	RAC1	81.14	93.39	114.3	116.01	42.9751
ENSG00000060971	ACAA1	10.08	10.5	11.52	14.41	42.9563
ENSG00000181915	ADO	9.41	10.73	11.87	13.45	42.933
ENSG00000058063	ATP11B	15.55	16.09	16.89	22.22	42.8939
ENSG00000187555	USP7	45.18	50.73	53.69	64.55	42.873
ENSG00000070371	CLTCL1	2.17	2.24	2.3	3.1	42.8571
ENSG00000184702	SEPTIN5	16.46	19.13	20.35	23.51	42.8311
ENSG00000004766	VPS50	8.46	9.53	11.26	12.08	42.7896
ENSG00000154845	PPP4R1	54.22	64.67	68.72	77.42	42.7886
ENSG00000172264	MACROD2	3.04	3.18	3.24	4.34	42.7632
ENSG00000166747	AP1G1	25.72	28.19	31.66	36.71	42.7294
ENSG00000183741	CBX6	9.83	10.38	10.76	14.03	42.7263
ENSG00000143569	UBAP2L	95.22	106.3	116.75	135.87	42.6906
ENSG00000124198	ARFGEF2	4.31	4.83	4.9	6.15	42.6914
ENSG00000122390	NAA60	18.98	22.3	24.53	27.08	42.6765
ENSG00000102181	CD99L2	14.84	18.31	20.89	21.17	42.655
ENSG00000112146	FBXO9	11.19	13.47	14.28	15.96	42.6273
ENSG00000175137	SH3BP5L	5.49	6.28	6.97	7.83	42.623
ENSG00000064601	CTSA	8.12	9.13	10.38	11.58	42.6108
ENSG00000203667	COX20	19.07	23.4	25.33	27.19	42.58
ENSG00000049769	PPP1R3F	2.56	3.34	3.44	3.65	42.5781
ENSG00000130734	ATG4D	8.62	10.65	11.6	12.29	42.5754
ENSG00000104131	EIF3J	44.2	45.57	54.39	63	42.5339
ENSG00000109787	KLF3	16.3	16.53	18.05	23.23	42.5153
ENSG00000088247	KHSRP	150.81	155.8	163.24	214.92	42.5104
ENSG00000236991	EDRF1-AS1	1.46	1.47	1.57	2.08	42.4658
ENSG00000173960	UBXN2A	12.02	13.77	14.42	17.12	42.4293
ENSG00000239789	MRPS17	6.34	6.94	8.25	9.03	42.429
ENSG00000087245	MMP2	28.2	32.03	35.28	40.16	42.4113
ENSG00000117408	IPO13	5.9	7.15	8.3	8.4	42.3729
ENSG00000115935	WIPF1	8.78	9.19	10.43	12.5	42.369
ENSG00000165175	MID1IP1	9.56	9.84	12.08	13.61	42.364
ENSG00000050748	MAPK9	12.61	14.75	14.81	17.95	42.3473
ENSG00000141564	RPTOR	6.45	7.34	7.42	9.18	42.3256
ENSG00000138073	PREB	11.24	12.09	15.34	15.99	42.2598
ENSG00000115761	NOL10	10.39	10.95	11.75	14.78	42.2522
ENSG00000288091	AC062022,2	0.71	0.75	0.76	1.01	42.2535
ENSG00000131446	MGAT1	13.78	14.61	15.05	19.6	42.2351
ENSG00000048828	FAM120A	19.74	20.95	23.82	28.07	42.1986
ENSG00000116560	SFPQ	254.1	278.24	297.91	361.27	42.1763
ENSG00000140937	CDH11	50.19	58.9	60.56	71.35	42.1598
ENSG00000111276	CDKN1B	17.98	19.34	21.82	25.56	42.158
ENSG00000165312	OTUD1	1.97	2.11	2.18	2.8	42.132
ENSG00000179833	SERTAD2	4.89	5.26	5.58	6.95	42.1268
ENSG00000136240	KDELR2	33.67	35.71	45.15	47.84	42.0849
ENSG00000128606	LRRC17	18.44	22.96	24.48	26.2	42.0824
ENSG00000153487	ING1	9.44	9.89	11.63	13.41	42.0551
ENSG00000152102	FAM168B	29.06	34.08	34.56	41.28	42.0509
ENSG00000164077	MON1A	2.19	2.6	2.96	3.11	42.0091
ENSG00000035403	VCL	42.92	46.97	55.41	60.93	41.9618
ENSG00000135318	NT5E	4.6	6.11	6.23	6.53	41.9565
ENSG00000140299	BNIP2	18.61	22.16	23.14	26.41	41.913
ENSG00000198901	PRC1	43.15	45.67	48.1	61.23	41.9003
ENSG00000051382	PIK3CB	5.37	5.89	6.66	7.62	41.8994
ENSG00000167881	SRP68	23.7	26.54	27.94	33.63	41.8987
ENSG00000167491	GATAD2A	50.42	52.29	64.83	71.54	41.8881
ENSG00000152782	PANK1	12.99	13.24	13.55	18.43	41.8784
ENSG00000100335	MIEF1	11.92	13.82	15.62	16.91	41.8624
ENSG00000022277	RTF2	28.97	31.52	39.8	41.09	41.8364
ENSG00000125686	MED1	12.36	13.44	15.47	17.53	41.8285
ENSG00000164576	SAP30L	13.27	18.65	18.68	18.82	41.8237
ENSG00000141543	EIF4A3	39.55	41.66	42.31	56.09	41.8205
ENSG00000173786	CNP	34.18	37.43	39.14	48.47	41.8081
ENSG00000138674	SEC31A	45.12	56.92	57.56	63.98	41.7996
ENSG00000174353	STAG3L3	10.41	11.2	11.3	14.76	41.7867
ENSG00000125834	STK35	7.3	7.32	7.73	10.35	41.7808
ENSG00000241852	C8orf58	9.72	9.99	12.31	13.78	41.7695
ENSG00000151422	FER	8.55	9.1	10.07	12.12	41.7544
ENSG00000139687	RB1	13.58	14.4	15.26	19.25	41.7526
ENSG00000171467	ZNF318	8.58	9.72	9.77	12.16	41.7249
ENSG00000102221	JADE3	6.09	6.38	8.35	8.63	41.7077
ENSG00000133773	CCDC59	19.35	21.85	24.75	27.42	41.7054
ENSG00000103342	GSPT1	47.39	50.49	60.09	67.15	41.6966
ENSG00000125354	SEPTIN6	19.26	23.43	24.29	27.29	41.6926
ENSG00000128408	RIBC2	3.43	3.97	4.38	4.86	41.691
ENSG00000167693	NXN	28.09	35.91	37.44	39.8	41.6874
ENSG00000141367	CLTC	83.74	92.93	103.52	118.64	41.6766
ENSG00000136932	TRMO	3.36	3.74	4.72	4.76	41.6667
ENSG00000104671	DCTN6	20.34	25.85	26.97	28.81	41.6421
ENSG00000151929	BAG3	6.46	7.84	8.27	9.15	41.6409
ENSG00000197226	TBC1D9B	14.16	14.87	15.78	20.05	41.596
ENSG00000173166	RAPH1	8.61	9.44	10.39	12.19	41.5796
ENSG00000100023	PPIL2	9.48	9.58	10.88	13.42	41.5612
ENSG00000165512	ZNF22	22.69	24.85	25.23	32.12	41.5602
ENSG00000223496	EXOSC6	9.27	10.75	10.85	13.12	41.5318
ENSG00000106459	NRF1	7.13	9.15	9.25	10.09	41.5147
ENSG00000175376	EIF1AD	13.95	17.48	17.65	19.74	41.5054
ENSG00000131023	LATS1	9.38	11.08	11.89	13.27	41.4712
ENSG00000112977	DAP	31.29	33.87	39.19	44.26	41.4509
ENSG00000134153	EMC7	13.61	16.35	17.46	19.25	41.4401
ENSG00000170876	TMEM43	16.8	19.52	21.88	23.76	41.4286
ENSG00000205542	TMSB4X	1035.65	1185.09	1359.61	1464.62	41.4204
ENSG00000173812	EIF1	182.19	206.36	238.2	257.65	41.4183
ENSG00000090520	DNAJB11	27.37	31.28	33.29	38.7	41.3957
ENSG00000278768	BACE1-AS	5.63	6.05	7.16	7.96	41.3854
ENSG00000141002	TCF25	37.67	41.92	50.88	53.25	41.3592
ENSG00000101350	KIF3B	7.86	9.96	10.06	11.11	41.3486
ENSG00000125870	SNRPB2	48.3	50.3	60.88	68.23	41.2629
ENSG00000282958	HNRNPR	82.7	93.01	96.79	116.81	41.2455
ENSG00000096384	HSP90AB1	394.44	427.24	435.72	557.05	41.2255
ENSG00000110693	SOX6	9.47	9.93	10.5	13.37	41.1827
ENSG00000179331	RAB39A	4.3	4.71	5.11	6.07	41.1628
ENSG00000124496	TRERF1	3.96	4.01	4.35	5.59	41.1616
ENSG00000013503	POLR3B	5.71	5.86	7.82	8.06	41.1559
ENSG00000070785	EIF2B3	10.89	11.8	13.63	15.37	41.1387
ENSG00000105447	GRWD1	11.79	13.09	16.25	16.64	41.1366
ENSG00000160563	MED27	14.69	15.92	17.29	20.73	41.1164
ENSG00000119820	YIPF4	11.4	12.43	12.55	16.08	41.0526
ENSG00000111790	FGFR1OP2	15.51	17.35	17.46	21.87	41.0058
ENSG00000186272	ZNF17	3.93	4.24	4.32	5.54	40.9669
ENSG00000169100	SLC25A6	116.69	144.66	147.33	164.49	40.9632
ENSG00000113209	PCDHB5	0.83	0.86	0.87	1.17	40.9639
ENSG00000071537	SEL1L	10.28	12.63	14.03	14.49	40.9533
ENSG00000167380	ZNF226	11.75	13.31	13.82	16.56	40.9362
ENSG00000135655	USP15	23.6	27.96	28.95	33.26	40.9322
ENSG00000114480	GBE1	4.94	5.24	6.68	6.96	40.8907
ENSG00000184277	TM2D3	13.6	16.3	17.12	19.16	40.8824
ENSG00000163655	GMPS	60.3	60.43	62.71	84.94	40.8624
ENSG00000165732	DDX21	19.63	20.38	22.46	27.65	40.8558
ENSG00000100604	CHGA	0.71	0.8	0.89	1	40.8451
ENSG00000108883	EFTUD2	54.77	58.31	63.69	77.13	40.8253
ENSG00000154839	SKA1	9.88	12.51	12.53	13.91	40.7895
ENSG00000257591	ZNF625	12.14	12.83	14.56	17.09	40.7743
ENSG00000110514	MADD	10.67	11.69	12.16	15.02	40.7685
ENSG00000123066	MED13L	27.6	31.87	34.85	38.85	40.7609
ENSG00000058262	SEC61A1	38.55	44.08	48.6	54.24	40.7004
ENSG00000162998	FRZB	22.29	25.95	31.09	31.36	40.6909
ENSG00000173889	PHC3	11.57	13.99	16.08	16.27	40.6223
ENSG00000197157	SND1	41.43	42.57	53.21	58.24	40.5745
ENSG00000078018	MAP2	91.82	110.05	113.33	129.06	40.5576
ENSG00000119777	TMEM214	9.45	10.12	12.99	13.28	40.5291
ENSG00000136731	UGGT1	22.98	28.07	30.18	32.29	40.5135
ENSG00000116731	PRDM2	16.86	19.61	20.94	23.69	40.5101
ENSG00000160953	PWWP3A	19.29	20.15	20.16	27.1	40.4873
ENSG00000124784	RIOK1	8.14	8.36	9.98	11.43	40.4177
ENSG00000144895	EIF2A	33.46	34.34	36.26	46.98	40.4065
ENSG00000128656	CHN1	34.51	35.94	38.13	48.45	40.3941
ENSG00000240849	PEDS1	9.31	10.86	12.55	13.07	40.3867
ENSG00000128016	ZFP36	1.04	1.31	1.44	1.46	40.3846
ENSG00000238227	TMEM250	7.81	7.96	8.91	10.96	40.3329
ENSG00000115514	TXNDC9	16.84	17.78	20.02	23.63	40.3207
ENSG00000107185	RGP1	4.74	5.47	5.91	6.65	40.2954
ENSG00000087152	ATXN7L3	19.2	21.09	22.28	26.93	40.2604
ENSG00000143376	SNX27	15.31	16.83	16.85	21.47	40.2351
ENSG00000087053	MTMR2	21.43	24.5	24.64	30.05	40.224
ENSG00000103111	MON1B	9.41	11.77	12.48	13.19	40.17
ENSG00000106263	EIF3B	47.2	49.05	51.88	66.16	40.1695
ENSG00000155393	HEATR3	5.13	5.34	5.9	7.19	40.1559
ENSG00000007080	CCDC124	30.61	35.45	36.58	42.89	40.1176
ENSG00000175115	PACS1	12.49	13.85	14.14	17.5	40.1121
ENSG00000067596	DHX8	14.56	17.13	17.17	20.4	40.1099
ENSG00000281706	LINC01012	2.17	2.3	2.47	3.04	40.0922
ENSG00000093000	NUP50	35.8	38.29	42.79	50.15	40.0838
ENSG00000160710	ADAR	44.69	53.74	57.44	62.59	40.0537
ENSG00000106636	YKT6	23.1	25.93	29.91	32.35	40.0433
ENSG00000183655	KLHL25	5.22	5.5	5.94	7.31	40.0383
ENSG00000163374	YY1AP1	18.26	19.89	21.99	25.57	40.0329
ENSG00000108479	GALK1	3.95	3.99	4.11	5.53	40
ENSG00000273270	AC090114,2	2.7	3.59	3.61	3.78	40
ENSG00000127022	CANX	63.87	75.99	84.14	89.4	39.9718
ENSG00000146223	RPL7L1	31.91	37.14	38.12	44.66	39.9561
ENSG00000055332	EIF2AK2	13.94	14.45	15.33	19.5	39.8852
ENSG00000127527	EPS15L1	15.3	17.21	18.35	21.4	39.8693
ENSG00000106799	TGFBR1	57.5	70.66	73.32	80.42	39.8609
ENSG00000173875	ZNF791	5.72	6.21	7.02	8	39.8601
ENSG00000084463	WBP11	41.35	42.98	46.95	57.82	39.8307
ENSG00000127946	HIP1	27.68	33.68	34.93	38.7	39.8121
ENSG00000170445	HARS1	22.64	24.33	27.45	31.65	39.7968
ENSG00000173950	XXYLT1	15.18	16.97	19.47	21.22	39.7892
ENSG00000117069	ST6GALNAC5	18.13	19.4	24.92	25.34	39.7683
ENSG00000284832	POLR2A	32.69	35.82	38.01	45.68	39.7369
ENSG00000259363	AC090825,1	4.81	5.02	5.06	6.72	39.7089
ENSG00000197696	NMB	2.67	2.87	2.93	3.73	39.7004
ENSG00000196428	TSC22D2	11.77	12.57	13.21	16.43	39.5922
ENSG00000113719	ERGIC1	33.67	37.51	39.18	46.99	39.5604
ENSG00000173848	NET1	15.27	15.94	17.21	21.31	39.5547
ENSG00000120333	MRPS14	10.65	11.97	13.64	14.86	39.5305
ENSG00000168297	PXK	3.09	3.45	3.69	4.31	39.4822
ENSG00000125945	ZNF436	3.85	4.58	4.79	5.37	39.4805
ENSG00000283009	ZNF436	3.85	4.58	4.79	5.37	39.4805
ENSG00000168259	DNAJC7	43.57	49.68	54.31	60.77	39.4767
ENSG00000143761	ARF1	79.7	86.05	100.17	111.15	39.4605
ENSG00000154582	ELOC	35.16	39.93	44.33	49.03	39.4482
ENSG00000186889	TMEM17	2.13	2.34	2.57	2.97	39.4366
ENSG00000102580	DNAJC3	6.62	7.07	7.61	9.23	39.426
ENSG00000198108	CHSY3	1.32	1.37	1.82	1.84	39.3939
ENSG00000169895	SYAP1	14.32	16.52	18.97	19.96	39.3855
ENSG00000135334	AKIRIN2	20.27	24.25	27	28.25	39.3685
ENSG00000152359	POC5	6.15	7.37	7.63	8.57	39.3496
ENSG00000196566	AL138767,1	0.89	0.97	1.16	1.24	39.3258
ENSG00000242419	PCDHGC4	6.16	6.67	6.93	8.58	39.2857
ENSG00000181830	SLC35C1	2.98	3.01	3.38	4.15	39.2617
ENSG00000172315	TP53RK	7.11	7.91	8.5	9.9	39.2405
ENSG00000173706	HEG1	14.68	16.89	17.41	20.44	39.2371
ENSG00000114999	TTL	26.89	27.66	31.99	37.44	39.2339
ENSG00000166311	SMPD1	4.64	4.75	5.68	6.46	39.2241
ENSG00000272142	LYRM4-AS1	2.32	2.35	2.43	3.23	39.2241
ENSG00000055070	SZRD1	35.39	40.54	47.31	49.27	39.2201
ENSG00000126524	SBDS	16.26	16.8	20.67	22.63	39.1759
ENSG00000187372	PCDHB13	1.2	1.35	1.36	1.67	39.1667
ENSG00000221988	PPT2	5.11	5.7	6.95	7.11	39.1389
ENSG00000112763	BTN2A1	7.21	8.13	9.94	10.03	39.1123
ENSG00000120265	PCMT1	22.81	26.68	28.52	31.73	39.1057
ENSG00000198355	PIM3	5.97	6.39	7.28	8.3	39.0285
ENSG00000158201	ABHD3	3.69	3.83	4.1	5.13	39.0244
[truncated: 837 more rows]

## Sheet: KO-NSCs
KO-NSCs		[TPM]
gene_ID	Gene_name	KO-NSC_1	KO-NSC_2	KO-NSC_3	KO-NSC_4	change_%
ENSG00000229327	AL391839,1	1.15	0.63	0.48	0	100
ENSG00000284057	AP001273,2	1.17	0.53	0.35	0	100
ENSG00000256040	PAPPA-AS1	1.43	0.65	0.62	0	100
ENSG00000277945	AC107308,1	1.47	1.39	1.18	0	100
ENSG00000270828		1.5	0.27	0.17	0	100
ENSG00000276390	AC004241,3	1.74	1.59	1.13	0	100
ENSG00000281468	AC006504,7	2.24	2.19	1.77	0	100
ENSG00000273275	AC017083,2	2.39	0.67	0.32	0	100
ENSG00000285323		3.19	1.92	1.81	0	100
ENSG00000215695	RSC1A1	3.41	2.48	2.33	0	100
ENSG00000212440		3.57	2.93	1.53	0	100
ENSG00000231884	NDUFB1P1	4.91	4.12	0.53	0	100
ENSG00000201806		8.06	3.94	3.11	0	100
ENSG00000273727	U1	10.91	5.56	3.24	0	100
ENSG00000274630	AC125257,2	28.67	23.7	18.2	0	100
ENSG00000079689	SCGN	1.8	0.76	0.28	0.01	99.4444
ENSG00000197487	GALP	2.41	0.33	0.27	0.04	98.3402
ENSG00000273645	KBTBD11	3.75	3.64	2.92	0.11	97.0667
ENSG00000241131	LINC02032	4.76	3.02	1.43	0.18	96.2185
ENSG00000238276	AL354863,1	6.97	3.11	1.15	0.28	95.9828
ENSG00000260548	AL035425,2	3.85	1.23	0.78	0.16	95.8442
ENSG00000254768	AC104009,1	1.97	1.75	0.43	0.1	94.9239
ENSG00000136535	TBR1	9.24	4.51	0.92	0.47	94.9134
ENSG00000279566	ZNF43	6.8	6.09	5.59	0.37	94.5588
ENSG00000271133	AC004130,2	1.89	1.24	1.09	0.11	94.1799
ENSG00000129991	TNNI3	1.8	0.55	0.13	0.11	93.8889
ENSG00000188801	ZNF322P1	1.3	0.87	0.54	0.08	93.8462
ENSG00000146374	RSPO3	5.03	1.86	0.92	0.31	93.837
ENSG00000163508	EOMES	9.66	3.61	1.48	0.61	93.6853
ENSG00000137766	UNC13C	1.22	0.64	0.26	0.08	93.4426
ENSG00000145808	ADAMTS19	2.99	2.58	0.73	0.21	92.9766
ENSG00000207110		3.44	2.34	1.37	0.25	92.7326
ENSG00000226702	MIR217HG	1.07	0.95	0.35	0.08	92.5234
ENSG00000272807	AC007038,1	2.13	1.98	1.43	0.16	92.4883
ENSG00000200997	RNVU1-34	11.14	8.93	6.16	0.88	92.1005
ENSG00000227449	FGF7P6	1.94	1.76	0.66	0.16	91.7526
ENSG00000091664	SLC17A6	4.82	3.22	1.28	0.4	91.7012
ENSG00000077274	CAPN6	5.34	1.76	0.48	0.45	91.573
ENSG00000138722	MMRN1	7.28	5.67	3.83	0.62	91.4835
ENSG00000265179	AP000894,2	2.79	1.54	0.27	0.24	91.3978
ENSG00000226352	PSPC1-AS2	1.48	0.98	0.97	0.13	91.2162
ENSG00000261409	AL035425,3	4.54	1.85	1	0.4	91.1894
ENSG00000251349	MSANTD3-TMEFF1	26.31	24.93	21.14	2.4	90.878
ENSG00000275769	AC068792,1	1.81	1.14	0.62	0.17	90.6077
ENSG00000236106	AC010729,1	1.35	0.57	0.5	0.13	90.3704
ENSG00000158164	TMSB15A	241.96	177.63	140.37	23.47	90.3
ENSG00000147724	FAM135B	1.03	0.28	0.19	0.1	90.2913
ENSG00000176399	DMRTA1	11.38	6.17	3.4	1.11	90.246
ENSG00000225826	LINC00626	1.02	0.39	0.13	0.1	90.1961
ENSG00000273284	AP001033,2	1.6	1.48	0.96	0.16	90
ENSG00000282033	AC074387,1	1.58	1.1	0.44	0.16	89.8734
ENSG00000183793	NPIPA5	2.34	1.43	0.79	0.24	89.7436
ENSG00000105048	TNNT1	9.71	4.87	1.4	1.01	89.5984
ENSG00000144331	ZNF385B	3.07	0.98	0.76	0.32	89.5765
ENSG00000164841	TMEM74	2.78	1.59	0.83	0.29	89.5683
ENSG00000139292	LGR5	1.52	0.96	0.23	0.16	89.4737
ENSG00000188611	ASAH2	1.8	1.47	1.05	0.19	89.4444
ENSG00000263958	AC091138,1	2.83	1.59	1.57	0.3	89.3993
ENSG00000138653	NDST4	3.96	2.85	1.3	0.42	89.3939
ENSG00000184611	KCNH7	1.21	0.55	0.37	0.13	89.2562
ENSG00000227794	RPS18	205.88	161.08	103.3	22.78	88.9353
ENSG00000259856	RAB43P1	1.8	1.21	1.1	0.2	88.8889
ENSG00000225715	PSMA1P1	1.06	0.45	0.37	0.12	88.6792
ENSG00000187475	H1-6	1.85	0.7	0.59	0.21	88.6486
ENSG00000143355	LHX9	6.31	3.32	1.09	0.73	88.4311
ENSG00000153822	KCNJ16	1.71	0.89	0.54	0.2	88.3041
ENSG00000080031	PTPRH	1.28	0.86	0.19	0.15	88.2813
ENSG00000134709	HOOK1	1.85	1.41	0.67	0.22	88.1081
ENSG00000197921	HES5	9.21	3.2	2.14	1.1	88.0565
ENSG00000288658	AC010980,1	2.93	1.74	1.35	0.35	88.0546
ENSG00000207205	RNVU1-15	89.97	47.41	46.49	10.75	88.0516
ENSG00000271971	AC120053,1	3.39	3.06	2.24	0.42	87.6106
ENSG00000157470	FAM81A	2.32	1.15	0.98	0.29	87.5
ENSG00000198848	CES1	1.17	1.1	0.22	0.15	87.1795
ENSG00000229152	ANKRD10-IT1	6.44	5.92	4.78	0.83	87.1118
ENSG00000267340		1.93	1.47	1.12	0.25	87.0466
ENSG00000288385	MG910337,1	1.99	0.97	0.41	0.26	86.9347
ENSG00000231165	TRBV26OR9-2	2.99	1.15	1	0.4	86.6221
ENSG00000222724	RNU2-63P	26.99	26.74	19.68	3.64	86.5135
ENSG00000273951	AL031667,3	1.11	1.01	0.77	0.15	86.4865
ENSG00000281763	DHX36	22.43	13.71	12.13	3.04	86.4467
ENSG00000234257	SOD2P1	1.09	0.85	0.65	0.15	86.2385
ENSG00000186369	LINC00643	2.31	0.98	0.48	0.32	86.1472
ENSG00000078114	NEBL	10.04	6.3	2.25	1.4	86.0558
ENSG00000204789	ZNF204P	1.49	1.31	0.87	0.21	85.906
ENSG00000177511	ST8SIA3	1.56	1.27	0.68	0.22	85.8974
ENSG00000198216	CACNA1E	2.12	1.18	0.37	0.3	85.8491
ENSG00000273711	AC005520,5	3.79	2.94	2.75	0.54	85.752
ENSG00000107295	SH3GL2	1.12	0.43	0.3	0.16	85.7143
ENSG00000132749	TESMIN	2.34	1.86	1.73	0.34	85.4701
ENSG00000187772	LIN28B	13.31	7.74	3.83	1.94	85.4245
ENSG00000079101	CLUL1	2.6	2.02	1.17	0.38	85.3846
ENSG00000050628	PTGER3	1.23	0.93	0.55	0.18	85.3659
ENSG00000121211	MND1	15.47	15.06	14.03	2.28	85.2618
ENSG00000259436	AC010247,2	2.37	1.41	0.78	0.35	85.2321
ENSG00000261335	AC005837,1	1	0.73	0.34	0.15	85
ENSG00000145721	LIX1	6.24	3.63	3.09	0.94	84.9359
ENSG00000132541	RIDA	13.87	12.75	11.23	2.11	84.7873
ENSG00000131951	LRRC9	3.13	1.43	0.84	0.48	84.6645
ENSG00000165973	NELL1	2.57	1.33	1.11	0.4	84.4358
ENSG00000230847	OCLNP1	1.22	0.82	0.72	0.19	84.4262
ENSG00000157404	KIT	6.26	2.56	2.02	0.99	84.1853
ENSG00000121898	CPXM2	1.01	0.71	0.31	0.16	84.1584
ENSG00000235447	TRAPPC13P1	2.55	1.54	1.3	0.41	83.9216
ENSG00000230623	AC104461,1	2.28	1.95	1.72	0.37	83.7719
ENSG00000240204	SMKR1	1.29	0.97	0.34	0.21	83.7209
ENSG00000260907	AC015818,2	1.34	1.19	0.9	0.22	83.5821
ENSG00000135750	KCNK1	1.08	0.75	0.36	0.18	83.3333
ENSG00000147676	MAL2	1.5	1.17	0.82	0.25	83.3333
ENSG00000283649	ZDBF2	2.94	1.89	1.24	0.49	83.3333
ENSG00000213413	PVRIG	1.92	1.81	0.94	0.32	83.3333
ENSG00000255618	LINC02440	2.38	0.99	0.63	0.4	83.1933
ENSG00000272192	AC100812,1	1.66	1.15	0.44	0.28	83.1325
ENSG00000162374	ELAVL4	12.55	8.83	4.74	2.12	83.1076
ENSG00000266910	AC008507,1	1.18	0.76	0.68	0.2	83.0508
ENSG00000260317	AC009812,4	1.12	1.02	0.87	0.19	83.0357
ENSG00000198088	NUP62CL	10.53	8.93	5.24	1.79	83.0009
ENSG00000126733	DACH2	1.94	1.34	0.81	0.33	82.9897
ENSG00000260912	AL158206,1	1.52	0.95	0.91	0.26	82.8947
ENSG00000276334	AL133243,2	1.52	1.26	1.19	0.26	82.8947
ENSG00000177551	NHLH2	14.02	8.87	5.36	2.41	82.8103
ENSG00000181541	MAB21L2	2.21	1.22	0.48	0.38	82.8054
ENSG00000101888	NXT2	18.31	17.37	12.29	3.21	82.4686
ENSG00000136014	USP44	4.14	2.43	1.35	0.75	81.8841
ENSG00000170989	S1PR1	2.58	1.17	0.92	0.47	81.7829
ENSG00000165997	ARL5B	12.91	11.4	8.62	2.36	81.7196
ENSG00000278356	AC005911,1	2.12	1.6	1.06	0.39	81.6038
ENSG00000198865	CCDC152	2.37	1.61	1.38	0.44	81.4346
ENSG00000228857	AC104653,1	1.02	0.77	0.5	0.19	81.3725
ENSG00000269600	AC016629,2	2.35	1.62	1.22	0.44	81.2766
ENSG00000089101	CFAP61	1.44	0.82	0.44	0.27	81.25
ENSG00000252355	RN7SKP287	2.61	2.07	0.95	0.49	81.2261
ENSG00000170893	TRH	17.99	12.52	5.92	3.4	81.1006
ENSG00000198478	SH3BGRL2	5.12	3.93	3.09	0.97	81.0547
ENSG00000172575	RASGRP1	4.42	2.37	1.45	0.84	80.9955
ENSG00000114405	C3orf14	26.55	23.06	19.58	5.05	80.9793
ENSG00000198963	RORB	1.84	1.73	1.13	0.35	80.9783
ENSG00000258571	PTTG4P	1.15	0.67	0.42	0.22	80.8696
ENSG00000215417	MIR17HG	19.95	19.35	10.72	3.85	80.7018
ENSG00000183036	PCP4	5.74	4.55	2.91	1.11	80.662
ENSG00000255240	AP001636,3	1.24	1.13	0.73	0.24	80.6452
ENSG00000189056	RELN	7.07	4.92	2.57	1.37	80.6223
ENSG00000123570	RAB9B	4.64	4.38	3.54	0.9	80.6034
ENSG00000183054	RGPD6	26.07	24.76	20.19	5.06	80.5907
ENSG00000170370	EMX2	27.83	19.45	9.97	5.41	80.5605
ENSG00000225507	AC069282,1	3.48	3.22	2.21	0.68	80.4598
ENSG00000257935	LHX5-AS1	21.51	15.83	8.03	4.23	80.3347
ENSG00000125355	TMEM255A	4.33	3.87	2.24	0.86	80.1386
ENSG00000115423	DNAH6	1.6	1.17	0.69	0.32	80
ENSG00000118997	DNAH7	1.39	1.29	1.18	0.28	79.8561
ENSG00000137720	C11orf1	11.75	11	7.39	2.37	79.8298
ENSG00000278811	LINC00624	1.33	1.22	1.03	0.27	79.6992
ENSG00000168952	STXBP6	1.92	1.56	0.89	0.39	79.6875
ENSG00000162409	PRKAA2	1.92	1.39	1.25	0.39	79.6875
ENSG00000161249	DMKN	3.19	2.58	0.76	0.65	79.6238
ENSG00000135333	EPHA7	4.45	2.76	1.52	0.91	79.5506
ENSG00000276644	DACH1	8.63	5.95	3.48	1.77	79.4902
ENSG00000286810	AL513128,3	1.17	1.05	0.48	0.24	79.4872
ENSG00000163909	HEYL	1.56	0.84	0.52	0.32	79.4872
ENSG00000179300	RTL3	1.26	1.16	0.68	0.26	79.3651
ENSG00000273990	RNVU1-26	12.18	7.64	5.27	2.52	79.3103
ENSG00000275291	RNVU1-26	12.18	7.64	5.27	2.52	79.3103
ENSG00000197705	KLHL14	5.92	5.73	3.69	1.23	79.223
ENSG00000165443	PHYHIPL	5.62	4.27	2.79	1.17	79.1815
ENSG00000137821	LRRC49	15.09	13.01	9.44	3.15	79.1252
ENSG00000081181	ARG2	6.44	4.35	3.16	1.35	79.0373
ENSG00000135363	LMO2	4.96	2.62	1.76	1.04	79.0323
ENSG00000261804	AC007342,4	6.52	5.79	4.17	1.37	78.9877
ENSG00000183850	ZNF730	17.25	14.77	11.71	3.63	78.9565
ENSG00000173376	NDNF	1.14	0.59	0.38	0.24	78.9474
ENSG00000270084	GAS5-AS1	3.17	2.71	2.2	0.67	78.8644
ENSG00000203965	EFCAB7	6.95	6.39	5.15	1.47	78.8489
ENSG00000201558	RNVU1-6	21.65	21.39	14.49	4.58	78.8453
ENSG00000109929	SC5D	38.62	37.25	33.92	8.17	78.8452
ENSG00000180667	YOD1	6.79	5.84	4.67	1.44	78.7923
ENSG00000197415	VEPH1	12.53	8.19	5.2	2.66	78.7709
ENSG00000269397	AC011503,2	1.36	1.21	0.91	0.29	78.6765
ENSG00000127184	COX7C	235.97	232.82	218.21	50.45	78.6202
ENSG00000197008	ZNF138	11.73	8.96	7.81	2.52	78.5166
ENSG00000106689	LHX2	24.36	13.94	7.3	5.25	78.4483
ENSG00000118276	B4GALT6	9.26	8.85	6.58	2.01	78.2937
ENSG00000180769	WDFY3-AS2	1.79	1.29	1.04	0.39	78.2123
ENSG00000104435	STMN2	72.46	52.58	30.94	15.79	78.2087
ENSG00000278765	AC004477,2	3.16	2.62	1.61	0.69	78.1646
ENSG00000162992	NEUROD1	1.46	0.89	0.68	0.32	78.0822
ENSG00000275854	AC084824,4	2.04	1.79	1.68	0.45	77.9412
ENSG00000257489	AC010203,1	1.13	0.82	0.52	0.25	77.8761
ENSG00000168843	FSTL5	4.79	3.99	2.79	1.06	77.8706
ENSG00000108231	LGI1	9.84	5.12	5.11	2.18	77.8455
ENSG00000198146	ZNF770	18.69	16.96	14.54	4.15	77.7956
ENSG00000122643	NT5C3A	21.09	18.66	15.39	4.69	77.762
ENSG00000136897	MRPL50	7.55	7.15	6.9	1.69	77.6159
ENSG00000184672	RALYL	1.91	1.87	1.28	0.43	77.4869
ENSG00000173947	PIFO	1.42	0.62	0.55	0.32	77.4648
ENSG00000124802	EEF1E1	26.2	21.58	19.9	5.91	77.4427
ENSG00000168348	INSM2	3.9	1.94	1.38	0.88	77.4359
ENSG00000251456	AC113398,2	2.29	2.23	1.4	0.52	77.2926
ENSG00000178662	CSRNP3	12.67	8.65	4.85	2.88	77.2691
ENSG00000147145	LPAR4	8.71	7.72	4.85	1.98	77.2675
ENSG00000166265	CYYR1	7.17	5.23	4.4	1.63	77.2664
ENSG00000213047	DENND1B	8.65	5.31	3.96	1.97	77.2254
ENSG00000271976	AC012467,2	2.29	1.98	1.51	0.53	76.8559
ENSG00000112742	TTK	24.39	21.29	20.44	5.68	76.7118
ENSG00000077279	DCX	45.87	35.29	20.63	10.7	76.6732
ENSG00000151575	TEX9	16.47	13.7	11.05	3.86	76.5634
ENSG00000275947	TMEM251	6.23	6.1	5.68	1.47	76.4045
ENSG00000169684	CHRNA5	9.63	8.18	6.19	2.28	76.324
ENSG00000106341	PPP1R17	3.87	2.59	1.24	0.92	76.2274
ENSG00000138769	CDKL2	1.68	0.88	0.6	0.4	76.1905
ENSG00000111834	RSPH4A	1.84	1.68	0.94	0.44	76.087
ENSG00000156876	SASS6	6.81	6.09	5.17	1.63	76.0646
ENSG00000107560	RAB11FIP2	16.04	9.4	8.06	3.84	76.0599
ENSG00000112981	NME5	3.8	3.46	3.3	0.91	76.0526
ENSG00000077080	ACTL6B	2.12	1.7	1.1	0.51	75.9434
ENSG00000123892	RAB38	5.64	4.32	3.65	1.36	75.8865
ENSG00000285222	GCNT2	2.72	1.73	1.15	0.66	75.7353
ENSG00000109255	NMU	29.54	23.62	16.66	7.21	75.5924
ENSG00000224578	HNRNPA1P48	11.02	9.79	6.45	2.69	75.5898
ENSG00000169064	ZBBX	1.84	1.78	1.25	0.45	75.5435
ENSG00000145692	BHMT	1.1	0.52	0.45	0.27	75.4545
ENSG00000177485	ZBTB33	24.13	23.11	20.38	5.99	75.1761
ENSG00000170917	NUDT6	6.18	4.05	3.57	1.54	75.0809
ENSG00000254266	PKIA-AS1	1.12	0.73	0.6	0.28	75
ENSG00000133134	BEX2	25.3	20.27	13.51	6.33	74.9802
ENSG00000143977	SNRPG	149.36	138.21	129.26	37.47	74.913
ENSG00000086300	SNX10	5.1	4.8	3.04	1.28	74.902
ENSG00000176018	LYSMD3	6.69	6.43	5.9	1.68	74.8879
ENSG00000145526	CDH18	2.07	1.04	0.79	0.52	74.8792
ENSG00000276048	AC012354,4	1.87	0.99	0.75	0.47	74.8663
ENSG00000162998	FRZB	8.46	7.78	6.47	2.14	74.7045
ENSG00000171757	LRRC34	4.7	4.5	4.1	1.19	74.6809
ENSG00000267302	RNFT1-DT	1.34	1.08	0.73	0.34	74.6269
ENSG00000184305	CCSER1	3.42	2.3	1.35	0.87	74.5614
ENSG00000106537	TSPAN13	18.66	16.57	14.33	4.75	74.5445
ENSG00000274618	H4C6	266.65	198.45	176.09	67.91	74.5322
ENSG00000169860	P2RY1	1.06	0.79	0.58	0.27	74.5283
ENSG00000278728	CNTNAP2	19.7	16.06	13.19	5.02	74.5178
ENSG00000146757	ZNF92	17.21	15.11	13.83	4.4	74.4335
ENSG00000166575	TMEM135	16.46	11.72	10.09	4.21	74.4228
ENSG00000107443	CCNJ	19.93	16.82	15.46	5.1	74.4104
ENSG00000133101	CCNA1	1.21	0.76	0.56	0.31	74.3802
ENSG00000226508	LINC01918	1.99	1.83	1.54	0.51	74.3719
ENSG00000028839	TBPL1	24.44	22.61	20.82	6.31	74.1817
ENSG00000133665	DYDC2	1.82	1.5	1.13	0.47	74.1758
ENSG00000259985	AC017100,1	2.98	2.9	1.89	0.77	74.1611
ENSG00000145428	RNF175	9.12	6.26	5.04	2.37	74.0132
ENSG00000058804	NDC1	16.94	14.23	13.1	4.41	73.9669
ENSG00000124785	NRN1	1.69	1.1	0.99	0.44	73.9645
ENSG00000254004	ZNF260	17.49	15.55	13.05	4.56	73.928
ENSG00000178966	RMI1	12.26	11	10.38	3.2	73.8989
ENSG00000228623	ZNF883	2.95	2.62	2.2	0.77	73.8983
ENSG00000274675	GTF2H2C_2	10.15	10.02	8	2.66	73.7931
ENSG00000170396	ZNF804A	2.44	1.81	1.23	0.64	73.7705
ENSG00000112218	GPR63	2.12	1.58	1.31	0.56	73.5849
ENSG00000198924	DCLRE1A	7.98	7.82	6.31	2.11	73.5589
ENSG00000257181	AC025423,4	11.19	9.06	7.6	2.96	73.5478
ENSG00000158806	NPM2	2.91	2.39	0.83	0.77	73.5395
ENSG00000214198	TTC41P	1.13	0.82	0.77	0.3	73.4513
ENSG00000256667	KLRA1P	2.26	1.98	1.42	0.6	73.4513
ENSG00000239827	SUGT1P3	2.22	1.76	1.09	0.59	73.4234
ENSG00000279232	AC008522,1	3.98	3.32	3.15	1.06	73.3668
ENSG00000117569	PTBP2	66.54	61.74	52.21	17.74	73.3393
ENSG00000235298	AL354733,3	15.32	13.89	8.64	4.1	73.2376
ENSG00000280870	MIR325HG	6.15	5.53	4.46	1.65	73.1707
ENSG00000104112	SCG3	9.79	9.08	6.31	2.63	73.1359
ENSG00000158427	TMSB15B	47.27	44.72	40.82	12.7	73.1331
ENSG00000189057	FAM111B	15.21	14.68	12.88	4.09	73.1098
ENSG00000145147	SLIT2	67.77	54.66	26.49	18.26	73.0559
ENSG00000116574	RHOU	6.34	4.87	3.61	1.71	73.0284
ENSG00000284984	RHOU	6.34	4.87	3.61	1.71	73.0284
ENSG00000165338	HECTD2	19.57	14.38	11.18	5.28	73.0199
ENSG00000205208	C4orf46	12.05	11.75	9.65	3.26	72.9461
ENSG00000064309	CDON	25.11	17.26	11.53	6.8	72.9192
ENSG00000179941	BBS10	6.79	6.73	5.38	1.84	72.9013
ENSG00000174695	TMEM167A	38.09	33.71	32.46	10.33	72.88
ENSG00000132436	FIGNL1	12.94	12.24	9.78	3.51	72.8748
ENSG00000189195	BTBD8	1.99	1.6	1.51	0.54	72.8643
ENSG00000120696	KBTBD7	4.16	3.63	3.01	1.13	72.8365
ENSG00000031691	CENPQ	8.29	7.83	7.17	2.26	72.7382
ENSG00000164604	GPR85	5.39	5.11	4.89	1.47	72.7273
ENSG00000230989	HSBP1	131.6	128.51	114.85	35.92	72.7052
ENSG00000147592	LACTB2	7.65	6.8	6.73	2.09	72.6797
ENSG00000282619	AF186192,6	1.72	1.28	0.83	0.47	72.6744
ENSG00000255085	AF186192,2	1.72	1.28	0.83	0.47	72.6744
ENSG00000286964	AL136169,1	1.35	1.12	0.87	0.37	72.5926
ENSG00000136122	BORA	9.74	8.92	7.27	2.67	72.5873
ENSG00000268058	BNIP3P40	1.64	1.17	0.9	0.45	72.561
ENSG00000181004	BBS12	2.58	2.29	2.2	0.71	72.4806
ENSG00000158815	FGF17	55.57	43.99	16.81	15.3	72.4672
ENSG00000205277	MUC12	4.61	2.49	1.53	1.27	72.4512
ENSG00000112319	EYA4	1.45	0.71	0.42	0.4	72.4138
ENSG00000087495	PHACTR3	2.79	2.02	1.26	0.77	72.4014
ENSG00000167646	DNAAF3	1.05	0.71	0.53	0.29	72.381
ENSG00000115252	PDE1A	1.81	1.8	1.57	0.5	72.3757
ENSG00000260232	PWRN4	1.52	0.99	0.79	0.42	72.3684
ENSG00000176714	CCDC121	3.29	1.85	1.77	0.91	72.3404
ENSG00000139826	ABHD13	4.3	4.1	3.68	1.19	72.3256
ENSG00000152926	ZNF117	14.88	13.8	10.21	4.12	72.3118
ENSG00000151665	PIGF	17.57	16.56	16.53	4.88	72.2254
ENSG00000260920	AL031985,3	3.59	3.16	2.59	1	72.1448
ENSG00000132623	ANKEF1	1.47	1.05	0.64	0.41	72.1088
ENSG00000057294	PKP2	3.26	1.91	1.17	0.91	72.0859
ENSG00000165695	AK8	1.11	0.9	0.59	0.31	72.0721
ENSG00000123307	NEUROD4	2.04	1.51	1.06	0.57	72.0588
ENSG00000168116	KIAA1586	17.7	16.31	12.85	4.96	71.9774
ENSG00000150773	PIH1D2	3.53	2.58	2.48	0.99	71.9547
ENSG00000274210	RNVU1-27	56.62	48.38	37.49	15.92	71.8827
ENSG00000169139	UBE2V2	62.36	58.08	54.74	17.57	71.8249
ENSG00000272255	AC113361,1	1.1	0.74	0.65	0.31	71.8182
ENSG00000163041	H3-3A	395.2	389.97	352.15	111.38	71.8168
ENSG00000182010	RTKN2	11.44	10.7	9.76	3.23	71.7657
ENSG00000082212	ME2	31.93	29.79	24.61	9.03	71.7194
ENSG00000204837	FGF7P3	3.04	1.34	1.31	0.86	71.7105
ENSG00000154719	MRPL39	23.08	20.74	19.26	6.55	71.6205
ENSG00000101349	PAK5	1.23	1.22	0.67	0.35	71.5447
ENSG00000074935	TUBE1	11.48	10.32	8.66	3.27	71.5157
ENSG00000281661	ZNF501	1.86	1.42	1.13	0.53	71.5054
ENSG00000124610	H1-1	56.65	40.83	34.43	16.17	71.4563
ENSG00000257056	LINC02282	4.99	3.18	1.88	1.43	71.3427
ENSG00000229644	NAMPTP1	1.08	1.05	0.95	0.31	71.2963
ENSG00000119328	ABITRAM	11.52	10.96	9.6	3.31	71.2674
ENSG00000175893	ZDHHC21	5.21	5.17	4.81	1.5	71.2092
ENSG00000287697	Z99127,3	1.25	1.24	0.81	0.36	71.2
ENSG00000187325	TAF9B	20.43	19.3	18.12	5.9	71.1209
ENSG00000205981	DNAJC19	23.5	19.34	16.83	6.79	71.1064
ENSG00000204406	MBD5	26.29	13.82	13.54	7.64	70.9395
ENSG00000275825	AC139494,4	4.29	2.83	2.73	1.25	70.8625
ENSG00000164070	HSPA4L	7.8	5.95	4.99	2.28	70.7692
ENSG00000182916	TCEAL7	68.78	63.03	54.19	20.13	70.7328
ENSG00000261762	AC027228,2	2.59	1.96	1.66	0.76	70.6564
ENSG00000221818	EBF2	3.61	3.03	1.69	1.06	70.6371
ENSG00000272316	AL021368,2	2.21	2.08	1.73	0.65	70.5882
ENSG00000196418	ZNF124	41.61	36.78	31.84	12.24	70.584
ENSG00000137968	SLC44A5	4.79	4.26	3.41	1.41	70.5637
ENSG00000183960	KCNH8	1.46	1.45	1	0.43	70.5479
ENSG00000139800	ZIC5	15.31	14.11	12.34	4.51	70.5421
ENSG00000160131	VMA21	18.51	17.42	15.74	5.46	70.5024
ENSG00000132437	DDC	2	1.37	0.94	0.59	70.5
ENSG00000231104	AC022395,1	1.83	1.27	0.88	0.54	70.4918
ENSG00000133740	E2F5	23.72	17.7	17.4	7	70.489
ENSG00000217527	RPS16P5	2.19	1.2	1.11	0.65	70.3196
ENSG00000276216	AC245014,3	67.15	50.91	30.8	19.94	70.3053
ENSG00000129295	LRRC6	7.37	5.47	4.89	2.19	70.2849
ENSG00000197969	VPS13A	10.26	9.27	7.26	3.06	70.1754
ENSG00000183833	CFAP91	4.99	2.92	1.63	1.49	70.1403
ENSG00000076351	SLC46A1	5.29	5.1	3.65	1.58	70.1323
ENSG00000279342	AP000866,6	4.82	4.33	3.87	1.44	70.1245
ENSG00000163291	PAQR3	14.44	12.5	9.13	4.32	70.0831
ENSG00000147251	DOCK11	10.43	9.42	8.34	3.13	69.9904
ENSG00000129084	PSMA1	96.58	96.15	87.58	29.03	69.942
ENSG00000256664	AC025423,2	22.85	22.42	19.9	6.88	69.8906
ENSG00000120526	NUDCD1	15.89	14.21	11.59	4.79	69.8553
ENSG00000278621	AC037198,2	1.69	1.26	0.61	0.51	69.8225
ENSG00000165521	EML5	1.06	0.82	0.51	0.32	69.8113
ENSG00000183150	GPR19	5	4.59	3.98	1.51	69.8
ENSG00000137876	RSL24D1	51.31	48.31	44.04	15.52	69.7525
ENSG00000088451	TGDS	5.45	4.56	3.56	1.65	69.7248
ENSG00000272033	AL136984,1	2.08	1.91	1.36	0.63	69.7115
ENSG00000171174	RBKS	2.54	1.95	1.4	0.77	69.685
ENSG00000117477	CCDC181	6.03	4.32	3.03	1.83	69.6517
ENSG00000130224	LRCH2	5.76	5.6	4.19	1.75	69.6181
ENSG00000153132	CLGN	7.04	5.84	4.75	2.14	69.6023
ENSG00000285704	AC004765,1	1.71	1.5	1.17	0.52	69.5906
ENSG00000285595	AC105114,2	1.97	1.31	0.92	0.6	69.5431
ENSG00000124767	GLO1	99.76	97.61	93.38	30.39	69.5369
ENSG00000278023	RDM1	1.28	1.13	1	0.39	69.5312
ENSG00000286473	AC133485,7	1.05	0.68	0.55	0.32	69.5238
ENSG00000147687	TATDN1	23.85	23.37	19.32	7.27	69.5178
ENSG00000282171	LINC02210	10.89	10.18	9.48	3.32	69.5133
ENSG00000152484	USP12	10.88	10.5	9.49	3.32	69.4853
ENSG00000148154	UGCG	10.42	9.1	7.11	3.18	69.4818
ENSG00000183281	PLGLB1	1.9	1.79	1.37	0.58	69.4737
ENSG00000144834	TAGLN3	48.96	30.55	20.39	14.99	69.3832
ENSG00000088035	ALG6	9.87	9.67	7.09	3.03	69.3009
ENSG00000255794	RMST	134.92	129.51	102.64	41.43	69.2929
ENSG00000180008	SOCS4	9.15	8.59	8.53	2.81	69.2896
ENSG00000147669	POLR2K	39.09	38.18	34.02	12.03	69.2249
ENSG00000134755	DSC2	9.37	8.13	5.6	2.89	69.1569
ENSG00000129682	FGF13	17.23	12.76	9.52	5.32	69.1236
ENSG00000196659	TTC30B	3.46	3.08	2.62	1.07	69.0751
ENSG00000158373	H2BC5	805.88	641.34	637.49	249.74	69.0103
ENSG00000153266	FEZF2	8.13	4.83	3.03	2.54	68.7577
ENSG00000115541	HSPE1	221.29	190.24	169.8	69.21	68.7243
ENSG00000233836	AC139769,1	9.74	9.49	8.6	3.05	68.6858
ENSG00000197061	H4C3	904.9	663.05	633.42	284.25	68.5877
ENSG00000057704	TMCC3	1.11	0.73	0.43	0.35	68.4685
ENSG00000146352	CLVS2	2.41	2.13	2.01	0.76	68.4647
ENSG00000100852	ARHGAP5	48.95	45.68	39.16	15.45	68.4372
ENSG00000100060	MFNG	3.04	1.34	0.97	0.96	68.4211
ENSG00000082258	CCNT2	18.45	17.21	17	5.83	68.4011
ENSG00000170743	SYT9	2.31	1.96	1.31	0.73	68.3983
ENSG00000267745	AC060766,7	5.94	5.76	4.38	1.88	68.3502
ENSG00000107105	ELAVL2	12.04	11.63	8.39	3.82	68.2724
ENSG00000226856	THORLNC	1.67	1.29	1.07	0.53	68.2635
ENSG00000173041	ZNF680	11.81	11.46	10.09	3.75	68.2472
ENSG00000185272	RBM11	1.29	1.01	0.76	0.41	68.2171
ENSG00000177182	CLVS1	1.95	1.28	0.68	0.62	68.2051
ENSG00000106355	LSM5	64.17	61.87	55.13	20.42	68.1783
ENSG00000235875	ARHGEF7-AS2	1.19	0.57	0.4	0.38	68.0672
ENSG00000102753	KPNA3	24.97	24.52	22.89	7.99	68.0016
ENSG00000111846	GCNT2	1	0.91	0.88	0.32	68
ENSG00000000460	C1orf112	15.84	13.39	11.5	5.07	67.9924
ENSG00000139133	ALG10	6.86	6.57	4.71	2.2	67.93
ENSG00000176076	KCNE5	6.89	5.57	5.18	2.21	67.9245
ENSG00000072133	RPS6KA6	2.93	2.92	1.81	0.94	67.9181
ENSG00000152382	TADA1	10.93	10.82	9.51	3.51	67.8866
ENSG00000143971	ETAA1	6.04	5.95	5.14	1.94	67.8808
ENSG00000188488	SERPINA5	1.12	0.69	0.58	0.36	67.8571
ENSG00000262402	MCUR1P1	1.15	0.85	0.55	0.37	67.8261
ENSG00000272398	CD24	145.76	128.92	106.4	46.91	67.817
ENSG00000163584	RPL22L1	48.86	46.06	43.99	15.73	67.806
ENSG00000225447	RPS15AP10	1.21	0.85	0.8	0.39	67.7686
ENSG00000171659	GPR34	1.02	0.78	0.7	0.33	67.6471
ENSG00000115421	PAPOLG	11.28	10.48	8.85	3.65	67.6418
ENSG00000159593	NAE1	57.58	53.96	45.67	18.64	67.6276
ENSG00000270277	AC009948,1	2.13	1.83	1.8	0.69	67.6056
ENSG00000155959	VBP1	47.51	42.47	40.94	15.4	67.5858
ENSG00000137944	KYAT3	15.63	13.76	12.84	5.07	67.5624
ENSG00000041515	MYO16	2.77	1.4	1.18	0.9	67.509
ENSG00000227230	AL606534,1	1.6	1.39	1.13	0.52	67.5
ENSG00000285417	BX571818,1	11.37	11.08	6.95	3.7	67.4582
ENSG00000257027	AC010186,3	3.62	3.53	3.31	1.18	67.4033
ENSG00000231607	DLEU2	13.07	12.35	10.51	4.27	67.3298
ENSG00000151287	TEX30	10.77	9.03	8.9	3.52	67.3166
ENSG00000276663	AC009090,3	1.56	1.29	0.69	0.51	67.3077
ENSG00000154813	DPH3	17.62	16.84	12.73	5.77	67.2531
ENSG00000260196	AC124798,1	1.19	0.66	0.6	0.39	67.2269
ENSG00000091009	RBM27	9.67	9.54	7.57	3.19	67.0114
ENSG00000149970	CNKSR2	6.84	4.61	3.42	2.26	66.9591
ENSG00000198553	KCNRG	1.63	1.55	1.33	0.54	66.8712
ENSG00000116752	BCAS2	32.94	29.16	25.98	10.92	66.8488
ENSG00000276787	FAN1	2.35	2.23	1.93	0.78	66.8085
ENSG00000163738	MTHFD2L	8.24	8.13	7.12	2.74	66.7476
ENSG00000221909	FAM200A	4.81	4.32	4.25	1.6	66.736
ENSG00000184005	ST6GALNAC3	18.94	17.11	15.67	6.31	66.6843
ENSG00000180855	ZNF443	6.21	5.87	5.67	2.07	66.6667
ENSG00000213467	HMGB1P37	1.02	0.99	0.62	0.34	66.6667
ENSG00000146414	SHPRH	12.6	10.12	7.67	4.2	66.6667
ENSG00000187240	DYNC2H1	10.54	8.82	7.48	3.52	66.6034
ENSG00000197557	TTC30A	2.93	2.75	2.37	0.98	66.5529
ENSG00000278932	CR381653,1	2.54	1.3	1.2	0.85	66.5354
ENSG00000116489	CAPZA1	84.65	83.89	76.3	28.41	66.4383
ENSG00000102098	SCML2	4.61	3.78	3.38	1.55	66.3774
ENSG00000153975	ZUP1	10.02	8.61	8.35	3.37	66.3673
ENSG00000259905	PWRN1	8.64	8.08	6.1	2.91	66.3194
ENSG00000108001	EBF3	5.4	4.44	2.98	1.82	66.2963
ENSG00000196890	H2BU1	5.01	4.54	3.53	1.69	66.2675
ENSG00000076770	MBNL3	15.79	13.31	11.05	5.33	66.2445
ENSG00000169446	MMGT1	10.6	10.02	9.44	3.58	66.2264
ENSG00000181201	H2BU2P	2.72	1.16	1.15	0.92	66.1765
ENSG00000285234	H2BU2P	2.72	1.16	1.15	0.92	66.1765
ENSG00000138382	METTL5	30.06	27.19	26.33	10.17	66.1677
ENSG00000126950	TMEM35A	7.49	7.27	5.58	2.54	66.0881
ENSG00000115507	OTX1	1.15	0.74	0.54	0.39	66.087
ENSG00000115392	FANCL	17.75	17.46	16.25	6.03	66.0282
ENSG00000254837	AP001372,2	2.59	2.55	2.35	0.88	66.0232
ENSG00000205268	PDE7A	23.22	19.05	16.02	7.89	66.0207
ENSG00000175548	ALG10B	5.65	4.54	3.7	1.92	66.0177
ENSG00000180346	TIGD2	4.97	4.24	4.16	1.69	65.996
ENSG00000128708	HAT1	45.43	42.72	39.43	15.46	65.9696
ENSG00000008394	MGST1	24.74	21.53	16.7	8.42	65.966
ENSG00000154582	ELOC	48.97	48.81	46.81	16.67	65.9588
ENSG00000179152	TCAIM	11.13	9.28	8.91	3.79	65.9479
ENSG00000111196	MAGOHB	31.53	28.9	26.51	10.74	65.9372
ENSG00000185842	DNAH14	20.38	17.56	15	6.95	65.8979
ENSG00000100567	PSMA3	100.86	91.87	83.95	34.4	65.8933
ENSG00000257126	FOXG1-AS1	2.49	1.92	1.74	0.85	65.8635
ENSG00000085871	MGST2	11.98	11.31	10.2	4.09	65.8598
ENSG00000274191	AC026333,4	1.23	0.69	0.44	0.42	65.8537
ENSG00000069956	MAPK6	32.37	29.43	24.79	11.07	65.8017
ENSG00000133818	RRAS2	16.52	15.46	13.19	5.65	65.799
ENSG00000155304	HSPA13	21.49	20.33	19.71	7.35	65.798
ENSG00000080224	EPHA6	3.42	3.06	2.32	1.17	65.7895
ENSG00000125246	CLYBL	10.17	6.78	5.24	3.48	65.7817
ENSG00000177468	OLIG3	2.86	1.74	1.35	0.98	65.7343
ENSG00000214114	MYCBP	11.23	9.01	7.33	3.85	65.7168
ENSG00000124207	CSE1L	73.84	65.41	60.35	25.33	65.6961
ENSG00000148798	INA	32.61	25.57	15.84	11.21	65.624
ENSG00000208892	SNORA49	672.42	615.74	549.99	231.58	65.5602
ENSG00000141646	SMAD4	58.26	57.89	54.13	20.07	65.551
ENSG00000278238	AL359513,1	1.19	0.97	0.74	0.41	65.5462
ENSG00000127328	RAB3IP	18.72	18.01	12.53	6.45	65.5449
ENSG00000143469	SYT14	2.06	1.99	1.84	0.71	65.534
ENSG00000274818	AC004825,2	1.01	0.84	0.8	0.35	65.3465
ENSG00000287979	AC253572,1	15.72	10.81	6.81	5.45	65.3308
ENSG00000053328	METTL24	2.22	1.71	1.2	0.77	65.3153
ENSG00000152749	GPR180	2.88	2.71	2.69	1	65.2778
ENSG00000125618	PAX8	20.9	11.93	8.45	7.26	65.2632
ENSG00000144681	STAC	1.84	1.5	0.75	0.64	65.2174
ENSG00000130226	DPP6	1.15	0.93	0.52	0.4	65.2174
ENSG00000127980	PEX1	11.69	10.87	10.61	4.07	65.1839
ENSG00000215218	UBE2QL1	1.78	1.16	0.72	0.62	65.1685
ENSG00000154639	CXADR	22.29	18.84	16.94	7.77	65.1413
ENSG00000023041	ZDHHC6	24.21	22.5	21.62	8.45	65.0971
ENSG00000135049	AGTPBP1	22.28	22.21	19.4	7.78	65.0808
ENSG00000276005	AC138749,8	2.09	1.52	1.46	0.73	65.0718
ENSG00000104047	DTWD1	14.63	12.95	11.96	5.11	65.0718
ENSG00000172292	CERS6	12.79	12.67	10.86	4.47	65.0508
ENSG00000177034	MTX3	8.01	7.6	5.9	2.8	65.0437
ENSG00000121621	KIF18A	16.17	15.82	14.42	5.66	64.9969
ENSG00000249626	AC024560,2	1.97	1.93	1.25	0.69	64.9746
ENSG00000250317	SMIM20	17.03	16	15.73	5.97	64.9442
ENSG00000174842	GLMN	10.61	9.35	8.93	3.72	64.9387
ENSG00000145908	ZNF300	8.38	8.31	7.24	2.94	64.9165
ENSG00000177853	ZNF518A	16.64	14.77	12.81	5.84	64.9038
ENSG00000188211	NCR3LG1	3.33	2.7	1.87	1.17	64.8649
ENSG00000230084	AC006059,1	6.4	6.04	5.74	2.25	64.8438
ENSG00000133119	RFC3	21.16	20.19	17.67	7.44	64.8393
ENSG00000008324	SS18L2	10.55	10.15	9.24	3.71	64.8341
ENSG00000187672	ERC2	6.91	6.06	4.16	2.43	64.8336
ENSG00000139343	SNRPF	46.93	45.36	37.21	16.51	64.8199
ENSG00000056277	ZNF280C	16.62	14.81	12.96	5.85	64.8014
ENSG00000067064	IDI1	64.1	57.43	52.6	22.58	64.7738
ENSG00000276368	H2AC14	555.61	453.07	443.7	195.82	64.7559
ENSG00000145725	PPIP5K2	35.04	29.83	26.75	12.36	64.726
ENSG00000091164	TXNL1	39.83	36.33	33.99	14.05	64.7251
ENSG00000140006	WDR89	8.71	8.18	7.1	3.08	64.6383
ENSG00000153485	TMEM251	6.08	5.81	5.55	2.15	64.6382
ENSG00000231205	ZNF826P	13.37	11.86	11.01	4.73	64.6223
ENSG00000127081	ZNF484	5.99	5.93	5.86	2.12	64.6077
ENSG00000143742	SRP9	254.99	242.6	214.69	90.36	64.5633
ENSG00000160201	U2AF1	97.44	86.48	56.8	34.59	64.5012
ENSG00000254539	AC239804,1	1.04	0.69	0.66	0.37	64.4231
ENSG00000160124	CCDC58	33.73	29.94	25.22	12.02	64.3641
ENSG00000129596	CDO1	17.98	14.05	12.6	6.41	64.3493
ENSG00000000003	TSPAN6	42.83	41.27	38.29	15.27	64.3474
ENSG00000162385	MAGOH	52.36	49.36	45.79	18.67	64.343
ENSG00000077152	UBE2T	33.16	30.87	29.92	11.84	64.2943
ENSG00000171262	FAM98B	12.63	10.31	10.14	4.51	64.2914
ENSG00000214182	PTMAP5	5.32	5.27	4.52	1.9	64.2857
ENSG00000196591	HDAC2	179.05	164.07	149.35	63.97	64.2725
ENSG00000250950	AC093752,2	3.05	2.58	2.23	1.09	64.2623
ENSG00000286757	AL137139,2	3.58	3.2	2.6	1.28	64.2458
ENSG00000213741	RPS29	515.49	442.22	428.72	184.41	64.2263
ENSG00000255717	SNHG1	49.92	46.63	37.25	17.88	64.1827
ENSG00000171714	ANO5	1.34	1.13	0.93	0.48	64.1791
ENSG00000061918	GUCY1B1	10.3	9.71	8.54	3.69	64.1748
ENSG00000162694	EXTL2	16.46	16.27	15.6	5.9	64.1555
ENSG00000125703	ATG4C	6.36	5.75	5.43	2.28	64.1509
ENSG00000260089	ADAM3B	1.31	1.27	1.16	0.47	64.1221
ENSG00000100442	FKBP3	91.47	88.81	83.55	32.85	64.0866
ENSG00000180787	ZFP3	1.03	0.81	0.79	0.37	64.0777
ENSG00000011258	MBTD1	13.44	12.48	11.43	4.83	64.0625
ENSG00000163946	TASOR	33.58	33.15	28.52	12.07	64.056
ENSG00000164167	LSM6	44.17	41.22	39.33	15.9	64.0027
ENSG00000172058	SERF1A	17.88	11.18	8.91	6.44	63.9821
ENSG00000134602	STK26	28.88	21.1	16.88	10.42	63.9197
ENSG00000150456	EEF1AKMT1	7.87	6.85	5.75	2.84	63.9136
ENSG00000030419	IKZF2	4.57	3.76	3.34	1.65	63.895
ENSG00000286723	AL021368,5	1.08	0.82	0.58	0.39	63.8889
ENSG00000102531	FNDC3A	26.86	24.89	20.47	9.7	63.8868
ENSG00000088986	DYNLL1	299.83	291.62	291.6	108.4	63.8462
ENSG00000155313	USP25	16.66	14.51	13.66	6.03	63.8055
ENSG00000097046	CDC7	20	19.48	17.91	7.24	63.8
ENSG00000091140	DLD	40.86	39.36	36.75	14.8	63.7788
ENSG00000196172	ZNF681	4.5	3.79	2.85	1.63	63.7778
ENSG00000183527	PSMG1	40.91	36.21	30.25	14.83	63.7497
ENSG00000128590	DNAJB9	8.44	8.12	5.93	3.06	63.7441
ENSG00000136783	NIPSNAP3A	12.71	12.49	11.02	4.61	63.7293
ENSG00000213160	KLHL23	23.67	22.93	17.33	8.59	63.7093
ENSG00000281601	ZNF780B	5.4	4.42	3.83	1.96	63.7037
ENSG00000114126	TFDP2	44.31	39.12	34.51	16.09	63.6877
ENSG00000140488	CELF6	1.1	0.8	0.69	0.4	63.6364
ENSG00000164076	CAMKV	6.05	3.28	2.62	2.2	63.6364
ENSG00000237440	ZNF737	9.34	9.19	6.95	3.4	63.5974
ENSG00000134595	SOX3	6.01	5.5	4.71	2.19	63.5607
ENSG00000162994	CLHC1	10.7	10.4	8.99	3.9	63.5514
ENSG00000138400	MDH1B	3.51	2.98	2.11	1.28	63.5328
ENSG00000156411	ATP5MPL	95.8	95.21	88.93	34.95	63.5177
ENSG00000225548	LINC01980	7.37	6.38	5.21	2.69	63.5007
ENSG00000271452	AC005034,5	1.89	1.8	1.3	0.69	63.4921
ENSG00000163568	AIM2	2.3	2.01	1.39	0.84	63.4783
ENSG00000166450	PRTG	23.12	18.92	12.32	8.45	63.4516
ENSG00000049130	KITLG	7.96	6.17	5.3	2.91	63.4422
ENSG00000101856	PGRMC1	152.92	147.62	140.37	55.95	63.4122
ENSG00000135341	MAP3K7	19.7	18	15.92	7.21	63.401
ENSG00000148019	CEP78	31.92	29.61	24.19	11.69	63.3772
ENSG00000007372	PAX6	11.1	7.3	4.98	4.07	63.3333
ENSG00000198856	OSTC	84.65	79.75	71.76	31.04	63.3314
ENSG00000075188	NUP37	18.44	15.89	15.25	6.77	63.2863
ENSG00000165359	INTS6L	6.56	6.27	5.39	2.41	63.2622
ENSG00000104427	ZC2HC1A	13.9	13.37	10.23	5.11	63.2374
ENSG00000106701	FSD1L	11.88	11.21	10.06	4.37	63.2155
ENSG00000163104	SMARCAD1	27.55	25.9	21.02	10.14	63.1942
ENSG00000135336	ORC3	20.94	20.6	17.29	7.71	63.1805
ENSG00000146247	PHIP	21.24	19.4	15.29	7.84	63.0885
ENSG00000189212	DPY19L2P1	1.57	1.25	1.2	0.58	63.0573
ENSG00000136108	CKAP2	59.08	58.01	56.9	21.83	63.0501
ENSG00000198015	MRPL42	39.65	34.4	28.62	14.66	63.0265
ENSG00000152240	HAUS1	50.62	49.29	44.22	18.73	62.9988
ENSG00000141428	C18orf21	17.57	16.02	15.88	6.51	62.9482
ENSG00000175054	ATR	11.2	9.34	8.93	4.15	62.9464
ENSG00000235833	AC017099,1	2.32	1.98	1.85	0.86	62.931
ENSG00000165209	STRBP	23.41	20.76	16.86	8.68	62.9218
ENSG00000145780	FEM1C	7.74	7.67	7.42	2.87	62.9199
ENSG00000146476	ARMT1	14.18	13.2	11.14	5.26	62.9055
ENSG00000111261	MANSC1	1.4	0.97	0.8	0.52	62.8571
ENSG00000049167	ERCC8	10.74	9.57	8.16	3.99	62.8492
ENSG00000171786	NHLH1	6.94	3.65	3.02	2.58	62.8242
ENSG00000056050	HPF1	30.2	28.49	25.52	11.23	62.8146
ENSG00000162607	USP1	39.06	38.79	33.56	14.53	62.8008
ENSG00000121741	ZMYM2	51.14	50.86	43.11	19.04	62.7689
ENSG00000256073	URB1-AS1	2.47	1.79	1.53	0.92	62.753
ENSG00000247746	USP51	3.3	2.85	2.31	1.23	62.7273
ENSG00000170222	ADPRM	3.86	3.76	3.4	1.44	62.6943
ENSG00000286458	AC083870,1	1.5	1.29	0.71	0.56	62.6667
ENSG00000266916	ZNF793-AS1	2.33	2.28	1.9	0.87	62.6609
ENSG00000116675	DNAJC6	3.96	3.92	2.71	1.48	62.6263
ENSG00000165588	OTX2	39.02	27.86	24.67	14.59	62.6089
ENSG00000117000	RLF	8.98	8.92	8.27	3.36	62.5835
ENSG00000167232	ZNF91	41.87	40.73	32.14	15.67	62.5746
ENSG00000270130	AC068790,7	2.35	2.21	1.94	0.88	62.5532
ENSG00000250284	AC109439,1	3.87	2.91	2.31	1.45	62.5323
ENSG00000114107	CEP70	10.86	10.77	9.93	4.07	62.523
ENSG00000171448	ZBTB26	5.87	5.67	4.98	2.2	62.5213
ENSG00000179387	ELMOD2	19.71	18.46	17.15	7.39	62.5063
ENSG00000243927	MRPS6	50.66	43.69	41.72	19.01	62.4753
ENSG00000108384	RAD51C	24.65	22.68	19.78	9.25	62.4746
ENSG00000169612	RAMAC	19.48	18.07	17.45	7.31	62.4743
ENSG00000110700	RPS13	431.05	404.26	399.23	161.76	62.473
ENSG00000079134	THOC1	39.37	34.9	29.72	14.78	62.4587
ENSG00000198791	CNOT7	67.97	61.8	58.86	25.54	62.4246
ENSG00000009844	VTA1	29.71	29.55	25.76	11.18	62.3696
ENSG00000116191	RALGPS2	18.49	15.23	12.07	6.96	62.358
ENSG00000174718	RESF1	19.82	16.94	15.43	7.47	62.3108
ENSG00000152503	TRIM36	14.75	11.54	7.72	5.56	62.3051
ENSG00000021776	AQR	16.09	14.96	12.83	6.07	62.2747
ENSG00000234840	LINC01239	2.25	1.36	1.05	0.85	62.2222
ENSG00000118939	UCHL3	22.72	17.17	15.58	8.59	62.1919
ENSG00000164338	UTP15	12.93	12.67	11.23	4.89	62.181
ENSG00000164187	LMBRD2	3.91	3.55	3.38	1.48	62.1483
ENSG00000185480	PARPBP	12.07	10.71	10.48	4.57	62.1375
ENSG00000286707	AC010896,1	1.03	0.87	0.85	0.39	62.1359
ENSG00000136960	ENPP2	19.57	18.55	17.95	7.41	62.1359
ENSG00000184752	NDUFA12	68.62	61.63	57.83	26.03	62.0665
ENSG00000196715	VKORC1L1	12.25	11.86	10.16	4.65	62.0408
ENSG00000171488	LRRC8C	1.58	1.15	0.9	0.6	62.0253
ENSG00000078177	N4BP2	14.19	12.94	12.12	5.39	62.0155
ENSG00000172348	RCAN2	6.63	6.42	5.9	2.52	61.991
ENSG00000165449	SLC16A9	5.86	4.68	3.22	2.23	61.9454
ENSG00000112031	MTRF1L	10.9	10.09	9.73	4.15	61.9266
ENSG00000076053	RBM7	18.49	16.69	16.4	7.04	61.9254
ENSG00000172915	NBEA	7.77	7	5.92	2.96	61.9048
ENSG00000284468	SLC25A24	12.12	10.36	9.25	4.62	61.8812
ENSG00000085491	SLC25A24	12.12	10.36	9.25	4.62	61.8812
ENSG00000154822	PLCL2	1.81	1.69	1.26	0.69	61.8785
ENSG00000284017	PLCL2	1.81	1.69	1.26	0.69	61.8785
ENSG00000008277	ADAM22	6.19	4.22	3.02	2.36	61.874
ENSG00000004779	NDUFAB1	50.52	50.34	46.15	19.27	61.8567
ENSG00000175768	TOMM5	94.08	77.4	74.67	35.89	61.8516
ENSG00000198814	GK	3.77	3.34	2.73	1.44	61.8037
ENSG00000066279	ASPM	16.3	15.87	14.63	6.23	61.7791
ENSG00000101773	RBBP8	24.04	21.73	17.63	9.19	61.772
ENSG00000198919	DZIP3	10.71	9.92	7.12	4.1	61.718
ENSG00000118402	ELOVL4	4.31	4.13	3.76	1.65	61.7169
ENSG00000170860	LSM3	15.62	14.04	13.21	5.98	61.7157
ENSG00000105185	PDCD5	91.21	84.61	78.18	34.92	61.7147
ENSG00000171016	PYGO1	7.39	7.24	5.78	2.83	61.705
ENSG00000095002	MSH2	41.3	39.88	35.5	15.82	61.6949
ENSG00000197238	H4C11	886.68	779.81	715.19	339.84	61.6728
ENSG00000259943	AL050341,2	4.59	4.24	3.68	1.76	61.6558
ENSG00000196981	WDR5B	2.29	2.1	1.77	0.88	61.5721
ENSG00000151233	GXYLT1	9.68	8.17	7.39	3.72	61.5702
ENSG00000106803	SEC61B	150.31	147.5	145.01	57.79	61.5528
ENSG00000066557	LRRC40	17.79	16.79	15.59	6.84	61.5514
ENSG00000249412	AC010285,1	1.43	1.33	1.17	0.55	61.5385
ENSG00000100433	KCNK10	2.78	1.45	1.19	1.07	61.5108
ENSG00000168566	SNRNP48	7.95	7.58	7.3	3.06	61.5094
ENSG00000213186	TRIM59	16.95	16.63	15.97	6.53	61.4749
ENSG00000275470	LENG8-AS1	1.09	0.99	0.43	0.42	61.4679
ENSG00000254806	SYS1-DBNDD2	1.66	1.07	1.02	0.64	61.4458
ENSG00000041357	PSMA4	139.55	138.48	130.55	53.81	61.4403
ENSG00000160345	C9orf116	11.33	9.28	7.82	4.37	61.4298
ENSG00000233237	LINC00472	14.44	12.06	11.08	5.57	61.4266
ENSG00000145386	CCNA2	36.13	34.15	31.06	13.94	61.4171
ENSG00000133640	LRRIQ1	4.12	3.68	1.85	1.59	61.4078
ENSG00000165392	WRN	12.9	11.86	10.35	4.98	61.3953
ENSG00000186871	ERCC6L	8.57	7.44	7.12	3.31	61.3769
ENSG00000162814	SPATA17	3.65	2.11	1.86	1.41	61.3699
ENSG00000257596	SCAT2	1.76	1.52	1.35	0.68	61.3636
ENSG00000163006	CCDC138	13.93	12.46	10	5.39	61.3065
ENSG00000052802	MSMO1	96.73	80.82	76.1	37.44	61.2943
ENSG00000196368	NUDT11	15.84	14.18	12.14	6.14	61.2374
ENSG00000176273	SLC35G1	4.2	3.83	3.06	1.63	61.1905
ENSG00000288632	AC133555,6	2.55	2.52	2.06	0.99	61.1765
ENSG00000174405	LIG4	4.84	4.63	4.47	1.88	61.157
ENSG00000165113	GKAP1	7.23	6.38	5.29	2.81	61.1342
ENSG00000003987	MTMR7	3.19	2.69	1.9	1.24	61.1285
ENSG00000053438	NNAT	303.05	197.09	143.06	117.8	61.1285
ENSG00000150627	WDR17	3.47	3.25	3.19	1.35	61.0951
ENSG00000196693	ZNF33B	14.43	12.31	9.07	5.62	61.0534
ENSG00000171806	METTL18	6.08	5.52	4.41	2.37	61.0197
ENSG00000250366	TUNAR	3.77	2.88	2.56	1.47	61.008
ENSG00000231965	AF131215,1	1	0.62	0.43	0.39	61
ENSG00000285026	AC270301,5	1	0.62	0.43	0.39	61
ENSG00000139116	KIF21A	18.33	14.57	13.99	7.15	60.9929
ENSG00000090060	PAPOLA	84.85	81.4	80	33.1	60.99
ENSG00000137713	PPP2R1B	20.89	17.02	13.69	8.15	60.9861
ENSG00000167080	B4GALNT2	1.05	0.95	0.74	0.41	60.9524
ENSG00000112232	KHDRBS2	4.43	3.1	2.69	1.73	60.9481
ENSG00000156875	MFSD14A	17.51	17.17	16.59	6.84	60.9366
ENSG00000119314	PTBP3	20.54	19.35	14.74	8.03	60.9056
ENSG00000132938	MTUS2	1.33	1.19	0.67	0.52	60.9023
ENSG00000153147	SMARCA5	47.28	46.53	37.6	18.49	60.8926
ENSG00000150787	PTS	24.65	23.26	21.68	9.64	60.8925
ENSG00000277157	H4C4	1137.15	758.46	731.39	444.75	60.8891
ENSG00000125629	INSIG2	9.43	8.06	7.24	3.69	60.8696
ENSG00000278212	AC134878,2	1.48	1.22	0.95	0.58	60.8108
ENSG00000111371	SLC38A1	50.15	40.35	33.01	19.68	60.7577
ENSG00000128694	OSGEPL1	7.82	7.44	7.41	3.07	60.7417
ENSG00000112290	WASF1	27.84	24.9	21.39	10.93	60.7399
ENSG00000134825	TMEM258	59.99	57.36	55.95	23.56	60.7268
ENSG00000177868	SVBP	27.62	25.38	23.88	10.85	60.7169
ENSG00000076685	NT5C2	31.69	29.84	28.27	12.45	60.7132
ENSG00000196247	ZNF107	9.57	8.61	8.46	3.76	60.7106
ENSG00000132321	IQCA1	2.62	2.32	1.32	1.03	60.687
ENSG00000132424	PNISR	72.25	69.52	53.86	28.41	60.6782
ENSG00000103599	IQCH	2.95	2.05	1.3	1.16	60.678
ENSG00000177889	UBE2N	77.49	77.39	75.66	30.55	60.5756
ENSG00000152932	RAB3C	6.11	5.29	4.13	2.41	60.5565
ENSG00000143228	NUF2	26.67	26.63	25.77	10.53	60.5174
ENSG00000137168	PPIL1	45.25	39.91	35.48	17.87	60.5083
ENSG00000164659	ELAPOR2	21.09	18.77	15.08	8.33	60.5026
ENSG00000196636	SDHAF3	10.15	9.79	7.96	4.01	60.4926
ENSG00000107679	PLEKHA1	8.78	8.42	6.95	3.47	60.4784
ENSG00000153044	CENPH	28.26	25.68	24.03	11.17	60.4742
ENSG00000173674	EIF1AX	29	23.72	21.51	11.47	60.4483
ENSG00000177076	ACER2	1.39	0.95	0.78	0.55	60.4317
ENSG00000213123	TCTEX1D2	32.31	31.79	26.44	12.79	60.4147
ENSG00000261799	AC007406,4	3.46	3.34	2.96	1.37	60.4046
ENSG00000124596	OARD1	16.98	15.88	13.78	6.73	60.3651
ENSG00000138399	FASTKD1	10.54	9	8.27	4.18	60.3416
ENSG00000213281	NRAS	34.58	33.43	30.78	13.72	60.3239
ENSG00000156261	CCT8	103.83	95.45	86.28	41.29	60.2331
ENSG00000006625	GGCT	21.85	19.4	17.4	8.7	60.1831
ENSG00000164542	KIAA0895	9.11	8.7	7.09	3.63	60.1537
ENSG00000102078	SLC25A14	24	19.5	18.91	9.57	60.125
ENSG00000145354	CISD2	14.82	14.28	12.99	5.91	60.1215
ENSG00000189007	ADAT2	2.58	2.32	1.54	1.03	60.0775
ENSG00000204147	ASAH2B	2.63	2.29	2.14	1.05	60.076
ENSG00000024526	DEPDC1	14.7	13.77	13.4	5.87	60.068
ENSG00000136161	RCBTB2	15.29	14.07	11.92	6.11	60.0392
ENSG00000156469	MTERF3	12.56	10.75	9.23	5.02	60.0318
ENSG00000104093	DMXL2	16.9	15.92	15.59	6.76	60
ENSG00000153140	CETN3	26.48	21.45	20.37	10.6	59.9698
ENSG00000188994	ZNF292	23.51	20.06	18.61	9.42	59.9319
ENSG00000270728	AL035413,1	1.92	1.39	1.28	0.77	59.8958
ENSG00000118246	FASTKD2	15.85	13.14	12.19	6.36	59.8738
ENSG00000182899	RPL35A	644.08	641.71	617.54	258.69	59.8357
ENSG00000173226	IQCB1	25.7	22.42	19.93	10.33	59.8054
ENSG00000151690	MFSD6	1.79	1.36	1.27	0.72	59.7765
ENSG00000139767	SRRM4	2.56	1.87	1.31	1.03	59.7656
ENSG00000189223	PAX8-AS1	6.65	4.74	3.17	2.68	59.6992
ENSG00000152092	ASTN1	6.55	5.96	3.83	2.64	59.6947
ENSG00000164118	CEP44	8.46	6.88	5.87	3.41	59.6927
ENSG00000162999	DUSP19	1.24	0.94	0.74	0.5	59.6774
ENSG00000079387	SENP1	18.18	15.45	14.84	7.34	59.626
ENSG00000245498	AP000866,1	2.97	2.27	1.83	1.2	59.596
ENSG00000229267	SNHG31	1.46	1.14	0.77	0.59	59.589
ENSG00000180530	NRIP1	12.61	9.77	9.35	5.1	59.5559
ENSG00000138617	PARP16	5.46	4.42	3.96	2.21	59.5238
ENSG00000271369	AC087783,1	6.1	5.97	4.84	2.47	59.5082
ENSG00000136810	TXN	136.18	126.52	117.9	55.18	59.4801
ENSG00000189367	KIAA0408	11.57	10.93	8.33	4.69	59.4641
ENSG00000112972	HMGCS1	318.44	311.46	263.92	129.24	59.4146
ENSG00000139187	KLRG1	2.71	2.18	1.32	1.1	59.4096
ENSG00000182004	SNRPE	179.75	162.08	149.63	72.97	59.4047
ENSG00000152270	PDE3B	5.54	3.46	3.24	2.25	59.3863
ENSG00000065615	CYB5R4	6.3	6.29	6.24	2.56	59.3651
ENSG00000138802	SEC24B	14.8	14.78	13.89	6.02	59.3243
ENSG00000146267	FAXC	10.3	8.43	7.2	4.19	59.3204
ENSG00000205189	ZBTB10	18.63	13.2	10.72	7.58	59.3129
ENSG00000189043	NDUFA4	59.86	52.84	52.6	24.37	59.2883
ENSG00000156925	ZIC3	30.72	25.5	20.71	12.51	59.2773
ENSG00000186976	EFCAB6	1.52	1.04	0.82	0.62	59.2105
ENSG00000122481	RWDD3	16.94	15.21	15.19	6.91	59.209
ENSG00000196437	ZNF569	5.17	5.15	4.22	2.11	59.1876
ENSG00000145604	SKP2	32.18	26.7	22.33	13.14	59.1672
ENSG00000241261	RPL17P19	1.2	1.08	0.83	0.49	59.1667
ENSG00000175455	CCDC14	43.36	39.11	31.8	17.71	59.1559
ENSG00000175110	MRPS22	28.35	28.23	21.22	11.59	59.1182
ENSG00000138439	FAM117B	7.38	7.08	5.78	3.02	59.0786
ENSG00000184349	EFNA5	22.99	19.54	13.76	9.41	59.0692
ENSG00000229419	RALGAPA1P1	2.32	2.23	1.88	0.95	59.0517
ENSG00000154760	SLFN13	12.35	11.93	9.15	5.06	59.0283
ENSG00000187801	ZFP69B	5.93	5.42	4.25	2.43	59.0219
ENSG00000259959	AC107068,1	1.61	1.41	1.02	0.66	59.0062
ENSG00000136273	HUS1	18.68	16.19	15.47	7.66	58.9936
ENSG00000136982	DSCC1	11.7	10.47	8.84	4.8	58.9744
ENSG00000001630	CYP51A1	71.52	66.12	59.96	29.35	58.9625
ENSG00000119616	FCF1	31.93	31.75	26.9	13.11	58.9414
ENSG00000156482	RPL30	579.92	556.88	540.93	238.11	58.9409
ENSG00000188428	BLOC1S5	8.2	7.48	6.27	3.37	58.9024
ENSG00000070269	TMEM260	9.94	8.59	7.15	4.09	58.8531
ENSG00000154640	BTG3	25.25	24.73	24.67	10.39	58.8515
ENSG00000100902	PSMA6	85.29	84.47	80.23	35.1	58.8463
ENSG00000164651	SP8	16.05	12.17	8.58	6.61	58.8162
ENSG00000139131	YARS2	13.45	13.11	11.39	5.54	58.8104
ENSG00000234345	ELF2P1	2.57	2.11	1.81	1.06	58.7549
ENSG00000115368	WDR75	22.27	21.25	16.04	9.19	58.7337
ENSG00000234056	LINC00463	1.09	0.9	0.82	0.45	58.7156
ENSG00000166415	WDR72	2.18	1.52	1.22	0.9	58.7156
ENSG00000233723	LINC01122	1.21	1.15	0.59	0.5	58.6777
ENSG00000066583	ISOC1	9.89	9.66	7.95	4.09	58.6451
ENSG00000196092	PAX5	8.69	8.53	3.69	3.6	58.5731
ENSG00000032742	IFT88	12.79	11.66	11.13	5.3	58.5614
ENSG00000261740	BOLA2-SMG1P6	20.53	17.17	16.29	8.51	58.5485
ENSG00000125691	RPL23	853.93	837.05	802.88	354.16	58.5259
ENSG00000120699	EXOSC8	44.94	38.13	35.45	18.65	58.5002
ENSG00000084628	NKAIN1	16.76	10.42	7.22	6.96	58.4726
ENSG00000100697	DICER1	32.93	29.85	20.58	13.68	58.4573
ENSG00000135338	LCA5	2.72	2.55	2.33	1.13	58.4559
ENSG00000111530	CAND1	85.68	75.77	72.56	35.61	58.4384
ENSG00000198060	MARCHF5	17.97	15.98	15.16	7.48	58.3751
ENSG00000269893	SNHG8	54.82	43.32	41.08	22.82	58.3729
ENSG00000155755	TMEM237	26.05	25.39	19.67	10.85	58.3493
ENSG00000186280	KDM4D	1.32	1.14	0.97	0.55	58.3333
ENSG00000271789	AL080317,1	1.44	1.36	1.17	0.6	58.3333
ENSG00000179331	RAB39A	4.41	3.64	3.14	1.84	58.2766
ENSG00000066651	TRMT11	13.95	12	11.18	5.83	58.2079
ENSG00000165704	HPRT1	27.92	22.77	21.04	11.67	58.202
ENSG00000163607	GTPBP8	10.03	9.23	9.17	4.2	58.1256
ENSG00000149554	CHEK1	46.51	44.59	39.7	19.48	58.1165
ENSG00000277936	MRPL45	7.09	6.72	5.59	2.97	58.11
ENSG00000008311	AASS	20.36	17.04	13.94	8.53	58.1041
ENSG00000235677	NPM1P26	1.05	1.02	0.92	0.44	58.0952
ENSG00000112282	MED23	11.08	10.56	9.14	4.65	58.0325
ENSG00000154721	JAM2	14.55	12.14	12.11	6.11	58.0069
ENSG00000133678	TMEM254	14	11.69	10.02	5.88	58
ENSG00000117906	RCN2	106.02	96.58	88.03	44.54	57.9891
ENSG00000006652	IFRD1	28.03	22.8	21.38	11.79	57.9379
ENSG00000148688	RPP30	36.25	34.42	28.71	15.25	57.931
ENSG00000083457	ITGAE	21.15	20.08	18.82	8.9	57.9196
ENSG00000270638	AL023806,1	1.33	1.19	0.91	0.56	57.8947
ENSG00000235369	RPL36AP15	2.61	1.66	1.42	1.1	57.8544
ENSG00000162971	TYW5	5.48	4.97	4.68	2.31	57.8467
ENSG00000181450	ZNF678	11.86	11.16	10.83	5	57.8415
ENSG00000177054	ZDHHC13	7.13	6.13	5.56	3.01	57.784
ENSG00000128915	ICE2	24.08	19.56	17.94	10.17	57.7658
ENSG00000188342	GTF2F2	16.21	14.68	13.53	6.85	57.7421
ENSG00000153922	CHD1	29.29	28.55	25.48	12.38	57.733
ENSG00000132196	HSD17B7	10.17	8.83	7.87	4.3	57.7188
ENSG00000152782	PANK1	11.65	10.49	9.64	4.93	57.6824
ENSG00000185875	THNSL1	3.45	3.15	2.42	1.46	57.6812
ENSG00000225400	RAB28P5	1.89	1.71	1.6	0.8	57.672
ENSG00000115109	EPB41L5	20.79	20.35	16.97	8.8	57.672
ENSG00000267920	SNX6P1	1.11	0.91	0.8	0.47	57.6577
ENSG00000271147	ARMCX5-GPRASP2	10.01	9.02	7.75	4.24	57.6424
ENSG00000145087	STXBP5L	3.61	2.92	2.83	1.53	57.6177
ENSG00000168803	ADAL	7.38	6.2	5.28	3.13	57.5881
ENSG00000163689	CFAP20DC	3.89	3.62	2.59	1.65	57.5835
ENSG00000170522	ELOVL6	24.17	23.62	19.61	10.26	57.5507
ENSG00000107789	MINPP1	8.55	8.26	7.78	3.63	57.5439
ENSG00000172172	MRPL13	21.49	19.37	18.64	9.13	57.5151
ENSG00000176165	FOXG1	26.9	21.7	15.2	11.43	57.5093
ENSG00000108094	CUL2	21.45	20.21	19.71	9.12	57.4825
ENSG00000129028	THAP10	3.9	2.96	2.75	1.66	57.4359
ENSG00000126787	DLGAP5	38.69	35.75	32.42	16.47	57.4309
ENSG00000270820	AC016727,1	2.23	2.2	2.09	0.95	57.3991
ENSG00000235381	AL596202,1	1.69	1.24	1.15	0.72	57.3964
ENSG00000013503	POLR3B	6.22	4.74	3.72	2.65	57.3955
ENSG00000047346	FAM214A	10.32	8.94	8.35	4.4	57.3643
ENSG00000197372	ZNF675	13.1	12.83	10.32	5.59	57.3282
ENSG00000152683	SLC30A6	10.73	10.71	7.86	4.58	57.3159
ENSG00000237513	AC007384,1	1.92	1.79	1.57	0.82	57.2917
ENSG00000147488	ST18	4.94	4.79	2.39	2.11	57.2874
ENSG00000154174	TOMM70	23.36	23.27	20.5	9.98	57.2774
ENSG00000082146	STRADB	19.98	19.28	18.86	8.54	57.2573
ENSG00000167842	MIS12	15.86	13.81	13.79	6.78	57.2509
ENSG00000169116	PARM1	10.08	7.33	6.18	4.31	57.2421
ENSG00000163075	CFAP221	3.32	3.18	2.45	1.42	57.2289
ENSG00000148835	TAF5	5.12	4.29	3.77	2.19	57.2266
ENSG00000168246	UBTD2	27.33	24.57	19.38	11.69	57.2265
ENSG00000165156	ZHX1	11.5	11.21	9.83	4.92	57.2174
ENSG00000117133	RPF1	17.78	15.58	15.3	7.61	57.1991
ENSG00000171533	MAP6	38.52	33.3	23.9	16.49	57.1911
ENSG00000138688	KIAA1109	24.69	24.46	21.64	10.57	57.1891
ENSG00000163510	CWC22	14.97	13.4	10.44	6.41	57.181
ENSG00000157426	AASDH	5.09	4.97	4.54	2.18	57.1709
ENSG00000260804	LINC01963	7.12	7.06	6.34	3.05	57.1629
ENSG00000187049	TMEM216	6.58	6.29	5.63	2.82	57.1429
ENSG00000164040	PGRMC2	20.21	17.38	12.25	8.67	57.1004
ENSG00000129990	SYT5	2.68	1.97	1.24	1.15	57.0896
ENSG00000167554	ZNF610	7.01	6.02	4.85	3.01	57.0613
ENSG00000133739	LRRCC1	10.05	9.67	7.64	4.32	57.0149
ENSG00000185495	AC138393,1	2.53	2.15	1.91	1.09	56.917
ENSG00000163682	RPL9	430.95	421.26	382.56	185.78	56.8906
ENSG00000121481	RNF2	23.19	20.48	20.45	10.01	56.8348
ENSG00000142892	PIGK	10.4	10.2	9.15	4.49	56.8269
ENSG00000010270	STARD3NL	41.2	36.85	34.92	17.79	56.8204
ENSG00000143162	CREG1	6.6	6.55	5.33	2.85	56.8182
ENSG00000101166	PRELID3B	35.13	34.29	33.41	15.17	56.8175
ENSG00000113161	HMGCR	98.72	87.31	81.6	42.65	56.797
ENSG00000259456	ADNP-AS1	2.06	1.92	1.71	0.89	56.7961
ENSG00000272008	AL139274,2	1.18	1.01	0.85	0.51	56.7797
ENSG00000164211	STARD4	39.02	35.04	27.87	16.9	56.6889
ENSG00000108666	C17orf75	20.94	19.58	16.03	9.07	56.6858
ENSG00000134255	CEPT1	9.61	8.8	8.17	4.17	56.6077
ENSG00000176208	ATAD5	10.83	9.96	9.17	4.7	56.602
ENSG00000163655	GMPS	55.65	55.54	49.62	24.17	56.5678
ENSG00000152193	OBI1	14.73	14.47	12.51	6.4	56.5513
ENSG00000242474	AC093627,5	1.38	1.27	0.98	0.6	56.5217
ENSG00000288472	AC093627,29	1.38	1.27	0.98	0.6	56.5217
ENSG00000172476	RAB40A	2.69	2.21	1.64	1.17	56.5056
ENSG00000273447	AC004067,1	2.23	2.17	1.33	0.97	56.5022
ENSG00000184575	XPOT	27	26.01	25.95	11.75	56.4815
ENSG00000228335	AC073063,1	1.24	0.99	0.55	0.54	56.4516
ENSG00000277463	AC080038,2	1.01	0.87	0.54	0.44	56.4356
ENSG00000198185	ZNF334	7.43	6.55	5.69	3.24	56.393
ENSG00000255517	AP002748,4	2.43	2.36	1.8	1.06	56.3786
ENSG00000174574	AKIRIN1	47.65	46.71	43.93	20.79	56.3694
ENSG00000184515	BEX5	4.19	3.22	2.21	1.83	56.3246
ENSG00000006740	ARHGAP44	2.77	2.02	1.48	1.21	56.3177
ENSG00000177888	ZBTB41	5.47	5.31	4.82	2.39	56.3071
ENSG00000272599	AC016394,1	4.21	3.93	3.67	1.84	56.2945
ENSG00000011201	ANOS1	3.59	2.71	2.39	1.57	56.2674
ENSG00000180817	PPA1	59.15	51.54	49.67	25.88	56.2468
ENSG00000172167	MTBP	7.63	6.98	6.24	3.34	56.2254
ENSG00000233871	DLG5-AS1	1.05	0.87	0.54	0.46	56.1905
ENSG00000176542	USF3	5.91	5.71	4.75	2.59	56.176
ENSG00000120533	ENY2	75.64	65.13	58.82	33.15	56.174
ENSG00000138772	ANXA3	13.21	9.97	8.04	5.79	56.1696
ENSG00000166432	ZMAT1	4.54	4.09	3.08	1.99	56.1674
ENSG00000118193	KIF14	8.94	8.28	7.07	3.92	56.1521
ENSG00000203667	COX20	26.51	24.99	22.13	11.66	56.0166
ENSG00000099204	ABLIM1	21.37	15.55	12.6	9.4	56.0131
ENSG00000146263	MMS22L	17.05	13.62	12.11	7.5	56.0117
ENSG00000232864	NUCKS1P1	2.25	1.83	1.52	0.99	56
ENSG00000198040	ZNF84	25.16	24.53	20.44	11.08	55.9618
ENSG00000179902	C1orf194	2.27	1.82	1.64	1	55.9471
ENSG00000124613	ZNF391	4.63	3.68	3.01	2.04	55.9395
ENSG00000170837	GPR27	2.61	2.32	1.56	1.15	55.9387
ENSG00000171497	PPID	28.12	23.86	20.98	12.4	55.9033
ENSG00000163918	RFC4	43.04	41.35	38.22	18.98	55.9015
ENSG00000164796	CSMD3	1.02	0.99	0.47	0.45	55.8824
ENSG00000163539	CLASP2	36.05	30.51	24.79	15.91	55.8669
ENSG00000143727	ACP1	78	74.77	68.92	34.48	55.7949
ENSG00000134900	TPP2	29.43	27	23.84	13.02	55.7594
ENSG00000184007	PTP4A2	113.63	110.94	101.87	50.29	55.7423
ENSG00000287978	AC245407,2	3.93	2.98	2.62	1.74	55.7252
ENSG00000248866	USP46-DT	2.37	1.96	1.81	1.05	55.6962
ENSG00000096093	EFHC1	28.81	27.54	21.56	12.77	55.6751
ENSG00000268129	AC026304,1	1.94	1.61	1.1	0.86	55.6701
ENSG00000149054	ZNF215	3.88	2.82	2.75	1.72	55.6701
ENSG00000156239	N6AMT1	3.97	3.57	3.12	1.76	55.6675
ENSG00000149948	HMGA2	107.15	95.3	64.47	47.54	55.6323
ENSG00000133997	MED6	21.09	20.97	18.44	9.36	55.6188
ENSG00000120675	DNAJC15	10.7	10.54	8.56	4.75	55.6075
ENSG00000136522	MRPL47	36.92	34.06	31.88	16.39	55.6067
ENSG00000138083	SIX3	15.33	12.69	7.63	6.81	55.5773
ENSG00000155868	MED7	8.59	7.98	7.69	3.82	55.5297
ENSG00000277564	RBFOX2	9.82	9.64	7.08	4.37	55.499
ENSG00000141441	GAREM1	5.12	4.76	4.34	2.28	55.4688
ENSG00000109805	NCAPG	36.71	35.71	29.63	16.35	55.4617
ENSG00000141431	ASXL3	15.19	13.44	10.7	6.77	55.4312
ENSG00000112304	ACOT13	10.5	10.21	8.06	4.68	55.4286
ENSG00000182141	ZNF708	16.64	15.25	13.97	7.42	55.4087
ENSG00000166004	CEP295	13.05	12.64	11.26	5.82	55.4023
ENSG00000155636	RBM45	7.06	6.94	5.99	3.15	55.3824
ENSG00000107362	ABHD17B	10.39	9.9	9.07	4.64	55.3417
ENSG00000102053	ZC3H12B	2.55	2.5	1.9	1.14	55.2941
ENSG00000144559	TAMM41	8.03	6.59	5.93	3.59	55.2927
ENSG00000083544	TDRD3	14.98	14.86	12.89	6.7	55.2737
ENSG00000178852	EFCAB13	2.66	2.47	1.97	1.19	55.2632
ENSG00000267751	AC009005,1	17.77	13.81	12.76	7.95	55.2617
ENSG00000109674	NEIL3	7.71	7.67	5.86	3.45	55.2529
ENSG00000249456	AL731577,2	8.67	8.48	6.64	3.88	55.248
ENSG00000163412	EIF4E3	9.25	8.05	7.58	4.14	55.2432
ENSG00000188811	NHLRC3	8.31	8.09	7.8	3.72	55.2347
ENSG00000274315	AC009318,3	1.72	1.61	1.5	0.77	55.2326
ENSG00000083097	DOP1A	10.22	9.87	8.45	4.58	55.1859
ENSG00000146143	PRIM2	16.51	16.05	15.28	7.4	55.1787
ENSG00000208308	SNORA40B	13.43	10.14	7.84	6.03	55.1005
ENSG00000146802	TMEM168	8.53	8.14	7.19	3.83	55.0996
ENSG00000119326	CTNNAL1	24.45	24.16	21.23	10.98	55.092
ENSG00000229692	SOS1-IT1	3.45	3.33	2.82	1.55	55.0725
ENSG00000164074	ABHD18	4.38	3.92	3.37	1.97	55.0228
ENSG00000145439	CBR4	13.14	11.44	10	5.91	55.0228
ENSG00000114742	WDR48	24.1	21.26	19.98	10.84	55.0207
ENSG00000143553	SNAPIN	25.32	24.12	24.04	11.4	54.9763
ENSG00000074266	EED	13.9	12.7	11.33	6.26	54.964
ENSG00000164305	CASP3	31.46	29.44	24.54	14.17	54.9587
ENSG00000118690	ARMC2	6.17	6.07	5.45	2.78	54.9433
ENSG00000198464	ZNF480	6.7	6.67	5.8	3.02	54.9254
ENSG00000147905	ZCCHC7	15.07	15.02	10.77	6.8	54.8772
ENSG00000174963	ZIC4	59.55	50.38	36.17	26.9	54.8279
ENSG00000269984	AC078795,1	1.46	1.3	1.19	0.66	54.7945
ENSG00000134759	ELP2	31.92	29.95	26.83	14.43	54.7932
ENSG00000198039	ZNF273	8.99	7.68	7.05	4.07	54.7275
ENSG00000064933	PMS1	15.77	13.69	11.89	7.14	54.7242
ENSG00000185246	PRPF39	17.07	16.8	15.48	7.73	54.7159
ENSG00000154548	SRSF12	8.59	8.07	7.93	3.89	54.7148
ENSG00000240891	PLCXD2	1.39	1.27	1.13	0.63	54.6763
ENSG00000119705	SLIRP	148.91	143.09	128.18	67.52	54.6572
ENSG00000134744	TUT4	39.03	37.68	32.61	17.7	54.6503
ENSG00000122779	TRIM24	49.62	44.31	36.09	22.51	54.6352
ENSG00000125870	SNRPB2	57.06	55.97	53.53	25.91	54.5917
ENSG00000099282	TSPAN15	8.01	7.89	4.28	3.64	54.5568
ENSG00000057608	GDI2	176.47	171.73	150.02	80.27	54.5135
ENSG00000164169	PRMT9	4.66	3.66	3.24	2.12	54.5064
ENSG00000124374	PAIP2B	2.11	2.05	1.67	0.96	54.5024
ENSG00000123472	ATPAF1	28.39	21.94	19.65	12.92	54.491
ENSG00000111247	RAD51AP1	25.68	25.11	20.18	11.69	54.4782
ENSG00000086061	DNAJA1	141.62	123.39	95.61	64.47	54.4768
ENSG00000144048	DUSP11	10.5	10.49	9.01	4.78	54.4762
ENSG00000116459	ATP5PB	125.19	123.67	111.61	57	54.4692
ENSG00000166845	C18orf54	12.78	12.22	8.46	5.82	54.4601
ENSG00000136891	TEX10	20.21	18.68	16.23	9.21	54.4285
ENSG00000270823	AC007938,2	2.5	2.44	1.8	1.14	54.4
ENSG00000198860	TSEN15	20.7	20.25	18.06	9.44	54.3961
ENSG00000180776	ZDHHC20	22.58	21.66	20.49	10.3	54.3844
ENSG00000131732	ZCCHC9	15.59	13.71	11.68	7.12	54.3297
ENSG00000145416	MARCHF1	3.7	3.43	2.76	1.69	54.3243
ENSG00000150768	DLAT	17.3	17.05	13.83	7.91	54.2775
ENSG00000102738	MRPS31	17.19	15.37	13.54	7.86	54.2757
ENSG00000138778	CENPE	19.9	15.21	11.8	9.1	54.2714
ENSG00000127561	SYNGR3	1.29	0.85	0.62	0.59	54.2636
ENSG00000230409	TCEA1P2	2.23	2.04	1.48	1.02	54.2601
ENSG00000137714	FDX1	5.05	5	4.64	2.31	54.2574
ENSG00000146386	ABRACL	36.9	33.48	31.29	16.89	54.2276
ENSG00000138160	KIF11	37.75	37.28	35	17.28	54.2252
ENSG00000078018	MAP2	78.3	62.35	53.85	35.85	54.2146
ENSG00000228716	DHFR	56.24	53.03	45.54	25.75	54.2141
ENSG00000189190	ZNF600	1.07	0.9	0.7	0.49	54.2056
ENSG00000226383	LINC01876	4.06	4.04	3.26	1.86	54.1872
ENSG00000106804	C5	4.78	4.41	3.36	2.19	54.1841
ENSG00000119013	NDUFB3	85.55	83.95	79.24	39.2	54.1788
ENSG00000117748	RPA2	30.84	27.11	24.92	14.14	54.1505
ENSG00000102678	FGF9	2.66	1.9	1.47	1.22	54.1353
ENSG00000113569	NUP155	23.48	22.25	20.24	10.77	54.1312
ENSG00000177565	TBL1XR1	57.58	55.2	49.69	26.42	54.116
ENSG00000115966	ATF2	28.21	27.27	24.32	12.95	54.0943
ENSG00000186777	ZNF732	5.38	4.72	4.44	2.47	54.0892
ENSG00000165349	SLC7A3	5.77	3.91	3.41	2.65	54.0728
ENSG00000285427	SOD2-OT1	1.85	1.3	1.07	0.85	54.0541
ENSG00000082515	MRPL22	35.48	34.28	33.39	16.31	54.0304
ENSG00000214765	SEPTIN7P2	8	7.8	7.69	3.68	54
ENSG00000062194	GPBP1	48	46.87	40.89	22.1	53.9583
ENSG00000100387	RBX1	31.44	31.04	29.99	14.48	53.944
ENSG00000111875	ASF1A	17.8	16.75	16.61	8.2	53.9326
ENSG00000139684	ESD	73.22	70.53	69.11	33.8	53.8377
ENSG00000106588	PSMA2	63.22	58.26	53.09	29.22	53.7804
ENSG00000129055	ANAPC13	38.07	35.24	32.13	17.62	53.7168
ENSG00000060749	QSER1	26.31	26.01	22.47	12.18	53.7058
ENSG00000138385	SSB	67.92	64.38	50.69	31.47	53.6661
ENSG00000066032	CTNNA2	9.03	8.37	7.24	4.19	53.5991
ENSG00000140386	SCAPER	9.61	9.5	7.8	4.46	53.59
ENSG00000245958	AC093752,1	12.17	11.75	10.79	5.65	53.5744
ENSG00000116120	FARSB	10.02	8.39	7.78	4.66	53.493
ENSG00000155903	RASA2	8.47	7.86	5.64	3.94	53.4829
ENSG00000120868	APAF1	13.09	11.87	10.71	6.09	53.4759
ENSG00000130227	XPO7	30.65	28.21	27.41	14.26	53.4747
ENSG00000112306	RPS12	590.39	557.28	539.11	274.71	53.4697
ENSG00000196268	ZNF493	13.49	10.88	10.32	6.28	53.447
ENSG00000155016	CYP2U1	3.2	2.91	2.61	1.49	53.4375
ENSG00000104490	NCALD	35.07	32.42	27.59	16.33	53.436
ENSG00000149548	CCDC15	3.5	3.23	2.51	1.63	53.4286
ENSG00000080298	RFX3	15.3	14.7	13.69	7.13	53.3987
ENSG00000110429	FBXO3	13.38	12.73	11.04	6.24	53.3632
ENSG00000110987	BCL7A	13.85	11.26	9.58	6.46	53.3574
ENSG00000135972	MRPS9	20.55	20.5	16.78	9.59	53.3333
ENSG00000213390	ARHGAP19	12.55	10.16	9.79	5.86	53.3068
ENSG00000153250	RBMS1	25.35	25.02	21.13	11.84	53.2939
ENSG00000079257	LXN	4.11	3.61	3.58	1.92	53.2847
ENSG00000107951	MTPAP	10.85	9.84	9.61	5.07	53.2719
ENSG00000220785	MTMR9LP	2.14	1.86	1.13	1	53.271
ENSG00000115947	ORC4	20.43	19.71	17.86	9.55	53.255
ENSG00000006757	PNPLA4	5.25	5.01	3.95	2.46	53.1429
ENSG00000104442	ARMC1	19.1	17.08	16.14	8.95	53.1414
ENSG00000240497	AC092919,1	1.13	1.06	0.81	0.53	53.0973
ENSG00000117054	ACADM	35.71	33.93	28.81	16.76	53.0664
ENSG00000072041	SLC6A15	4.92	3.9	3.21	2.31	53.0488
ENSG00000164944	VIRMA	24.76	22.43	22.15	11.65	52.9483
ENSG00000047230	CTPS2	26.97	26.32	23.27	12.69	52.9477
ENSG00000253719	ATXN7L3B	22.1	21.29	18.3	10.4	52.9412
ENSG00000100485	SOS2	15.25	14.82	14.09	7.18	52.918
ENSG00000166483	WEE1	43.66	42.35	40.89	20.56	52.9088
ENSG00000101557	USP14	35.68	33.85	30.62	16.81	52.8868
ENSG00000108506	INTS2	7.28	7.22	5.36	3.43	52.8846
ENSG00000141219	C17orf80	15.85	15.16	13.53	7.47	52.8707
ENSG00000214654	B3GNT10	6.98	6.92	4.34	3.29	52.8653
ENSG00000104231	ZFAND1	17.25	16.09	12.25	8.14	52.8116
ENSG00000143207	COP1	25.23	23.12	22.11	11.91	52.7943
ENSG00000197299	BLM	16.29	14.28	13.49	7.69	52.7931
ENSG00000067248	DHX29	12.92	12.58	11.51	6.1	52.7864
ENSG00000119927	GPAM	5.59	5.37	4.77	2.64	52.7728
ENSG00000109911	ELP4	10.5	9.41	8.33	4.96	52.7619
ENSG00000109606	DHX15	82.99	80.57	72.49	39.23	52.7292
ENSG00000001617	SEMA3F	4.95	3.56	2.55	2.34	52.7273
ENSG00000235299	MRPL53P1	1.29	0.95	0.62	0.61	52.7132
ENSG00000100522	GNPNAT1	13.49	12.15	10.4	6.38	52.7057
ENSG00000145868	FBXO38	21.83	21.17	17.16	10.34	52.634
ENSG00000138018	SELENOI	8.55	7.43	6.64	4.05	52.6316
ENSG00000168813	ZNF507	10.26	9.95	8.34	4.86	52.6316
ENSG00000213462	ERV3-1	16.16	13.27	13.05	7.66	52.599
ENSG00000124486	USP9X	45.44	44.06	36.04	21.55	52.5748
ENSG00000163322	ABRAXAS1	8.96	8.92	8.12	4.25	52.567
ENSG00000172296	SPTLC3	4.49	3.59	2.58	2.13	52.5612
ENSG00000161813	LARP4	25.39	22.76	20.65	12.05	52.5404
ENSG00000111581	NUP107	46.55	40.38	37.21	22.1	52.5242
ENSG00000145996	CDKAL1	14.78	12.99	11.72	7.02	52.5034
ENSG00000147654	EBAG9	12.33	11.82	10.62	5.86	52.4736
ENSG00000006459	KDM7A	3.45	3.34	3.15	1.64	52.4638
ENSG00000113522	RAD50	15.13	13.09	10.76	7.2	52.4124
ENSG00000231107	LINC01508	2.92	1.84	1.65	1.39	52.3973
ENSG00000138430	OLA1	70.81	69.41	62.87	33.71	52.3937
ENSG00000259209	AC004943,1	2.98	2.81	2.05	1.42	52.349
ENSG00000105143	SLC1A6	2.77	2.04	1.77	1.32	52.3466
ENSG00000129003	VPS13C	15.77	14.19	13.42	7.52	52.3145
ENSG00000243422	RPL23AP49	1.09	0.91	0.69	0.52	52.2936
ENSG00000131469	RPL27	601.63	596.5	595.81	287.06	52.2863
ENSG00000170959	DCDC1	1.36	1.23	0.93	0.65	52.2059
ENSG00000137992	DBT	4.31	3.86	3.42	2.06	52.2042
ENSG00000178568	ERBB4	7.07	6.16	5.51	3.38	52.1924
ENSG00000266839	AC008088,1	1.15	1.1	0.7	0.55	52.1739
ENSG00000168234	TTC39C	7.92	6.8	4.81	3.79	52.1465
ENSG00000228506	AL513550,1	2.57	2.54	2.51	1.23	52.1401
ENSG00000182481	KPNA2	185.09	181.41	169.67	88.65	52.1044
ENSG00000122435	TRMT13	7.82	7.31	6.62	3.75	52.046
ENSG00000169288	MRPL1	21.33	19.29	15.92	10.23	52.0394
ENSG00000224046	AC005076,1	1.23	1.08	0.67	0.59	52.0325
ENSG00000198729	PPP1R14C	2.46	2.13	1.28	1.18	52.0325
ENSG00000174606	ANGEL2	16.05	14.7	13.04	7.7	52.0249
ENSG00000116906	GNPAT	35.37	34.35	32.58	16.97	52.0215
ENSG00000096060	FKBP5	17.15	16.56	11.77	8.23	52.0117
ENSG00000038274	MAT2B	27.65	27.47	23.11	13.27	52.0072
ENSG00000140463	BBS4	16.69	16.67	14.48	8.01	52.0072
ENSG00000168522	FNTA	28.09	26.9	25.98	13.49	51.9758
ENSG00000166012	TAF1D	67.08	65.59	56.76	32.22	51.9678
ENSG00000138078	PREPL	23.92	22.52	21.92	11.49	51.9649
ENSG00000213190	MLLT11	76.85	71.73	64.77	36.92	51.9584
ENSG00000196284	SUPT3H	11.74	9.93	8.58	5.65	51.8739
ENSG00000283085	TPBG	5.07	3.74	3.01	2.44	51.8738
ENSG00000196865	NHLRC2	12.55	9.48	8.93	6.04	51.8725
ENSG00000247137	AP000873,2	5.13	4.35	3.39	2.47	51.8519
ENSG00000046604	DSG2	13.27	10.34	6.82	6.39	51.8463
ENSG00000117620	SLC35A3	6.25	5.66	4.55	3.01	51.84
ENSG00000149311	ATM	20.42	18.09	15.51	9.84	51.8119
ENSG00000211456	SACM1L	18.48	15.79	14.55	8.91	51.7857
ENSG00000106066	CPVL	6.24	4.97	4.57	3.01	51.7628
ENSG00000097096	SYDE2	2.84	2.23	1.72	1.37	51.7606
ENSG00000152413	HOMER1	13.82	12.67	10.35	6.67	51.7366
ENSG00000084453	SLCO1A2	4.1	3.15	2.44	1.98	51.7073
ENSG00000116679	IVNS1ABP	49.62	48.4	36.23	23.98	51.6727
ENSG00000173436	MICOS10	62.74	61.65	55.18	30.33	51.6576
ENSG00000121274	TENT4B	3.93	3.49	3.42	1.9	51.6539
ENSG00000164347	GFM2	17.91	15.37	14.26	8.66	51.6471
ENSG00000053770	AP5M1	16.44	15	13.52	7.95	51.6423
ENSG00000028203	VEZT	38.71	37.7	33.75	18.73	51.6146
ENSG00000028116	VRK2	13.59	12.15	8.86	6.58	51.582
ENSG00000187134	AKR1C1	4.17	3.22	2.94	2.02	51.5588
ENSG00000125851	PCSK2	3.24	2.66	2.61	1.57	51.5432
ENSG00000138095	LRPPRC	44.81	35.19	34.55	21.72	51.5287
ENSG00000171365	CLCN5	4.6	3.95	3.19	2.23	51.5217
ENSG00000105948	TTC26	6.33	5.2	5.09	3.07	51.5008
ENSG00000146250	PRSS35	1.34	1.15	0.84	0.65	51.4925
ENSG00000132970	WASF3	12.28	11.78	10.85	5.96	51.4658
ENSG00000101752	MIB1	22.83	19.61	15.36	11.11	51.336
ENSG00000120156	TEK	2.73	2.23	1.5	1.33	51.2821
ENSG00000072571	HMMR	31.46	26.79	23.65	15.33	51.2715
ENSG00000246250	AC087521,2	1.97	1.64	1.51	0.96	51.269
ENSG00000115594	IL1R1	3.3	2.79	2.27	1.61	51.2121
ENSG00000151490	PTPRO	4.96	4.1	2.83	2.42	51.2097
ENSG00000184785	SMIM10	2.09	2.08	2.07	1.02	51.1962
ENSG00000068615	REEP1	4.2	3.61	3.04	2.05	51.1905
ENSG00000180376	CCDC66	22.16	19.27	17.31	10.82	51.1733
ENSG00000198087	CD2AP	7.88	6.49	6.2	3.85	51.1421
ENSG00000104147	OIP5	10.09	9.18	8.99	4.93	51.1397
ENSG00000286918	AL035411,3	6.16	6.14	5.43	3.01	51.1364
ENSG00000243317	STMP1	32.21	31.96	31.07	15.74	51.1332
ENSG00000178538	CA8	1.33	0.86	0.78	0.65	51.1278
ENSG00000101938	CHRDL1	9.35	9.15	5.98	4.57	51.123
ENSG00000233184	AC093157,1	5.79	5.17	4.53	2.83	51.1226
ENSG00000096401	CDC5L	20.23	19.57	16.85	9.89	51.1122
ENSG00000262860	LSM14A	49.09	48.35	43.42	24	51.1102
ENSG00000111785	RIC8B	8.58	7.89	7.13	4.2	51.049
ENSG00000182150	ERCC6L2	13.4	12.94	11.44	6.56	51.0448
ENSG00000203880	PCMTD2	12.35	12.07	11.6	6.05	51.0121
ENSG00000115233	PSMD14	61.69	55.16	50.61	30.23	50.9969
ENSG00000138115	CYP2C8	1.02	0.88	0.58	0.5	50.9804
ENSG00000122884	P4HA1	17.58	17.18	16.83	8.62	50.967
ENSG00000120265	PCMT1	31.87	31.74	30.49	15.63	50.957
ENSG00000134987	WDR36	12.64	12.55	10.67	6.2	50.9494
ENSG00000141424	SLC39A6	43.17	42.85	38.71	21.19	50.915
ENSG00000198818	SFT2D1	14.48	14.31	14.17	7.11	50.8978
ENSG00000258311	AC009779,3	3.36	2.06	1.91	1.65	50.8929
ENSG00000128059	PPAT	13.45	10.71	9.03	6.61	50.855
ENSG00000034533	ASTE1	3.52	3.29	3.04	1.73	50.8523
ENSG00000143919	CAMKMT	4.17	4.14	3.44	2.05	50.8393
ENSG00000145425	RPS3A	769.54	737.11	707.3	378.33	50.8369
ENSG00000137513	NARS2	14.03	13.11	10.43	6.9	50.8197
ENSG00000030066	NUP160	27.48	23.33	21.61	13.52	50.8006
ENSG00000080345	RIF1	24.59	23.17	21.44	12.1	50.793
ENSG00000168288	MMADHC	45.66	43.9	42.61	22.47	50.7884
ENSG00000281556	AC243960,18	2.54	2.19	1.56	1.25	50.7874
ENSG00000166037	CEP57	28.69	27.98	24.16	14.12	50.7842
ENSG00000175175	PPM1E	7.31	6.85	5.69	3.6	50.7524
ENSG00000087053	MTMR2	26.65	25.72	23.51	13.13	50.7317
ENSG00000107672	NSMCE4A	34.72	32.66	27.6	17.11	50.72
ENSG00000242797	GLYCTK-AS1	3	2.46	1.68	1.48	50.6667
ENSG00000044459	CNTLN	7.5	7.17	5.39	3.7	50.6667
ENSG00000172771	EFCAB12	1.56	0.97	0.8	0.77	50.641
ENSG00000288558	DUS4L-BCAP29	1.74	1.64	1.62	0.86	50.5747
ENSG00000203666	EFCAB2	9.77	9.02	6.2	4.83	50.5629
ENSG00000124789	NUP153	24.81	23.82	20.73	12.27	50.5441
ENSG00000117155	SSX2IP	12.05	10.6	9.67	5.96	50.5394
ENSG00000198707	CEP290	12.53	9.93	6.62	6.2	50.5188
ENSG00000229989	MIR181A1HG	7.15	6.85	6	3.54	50.4895
ENSG00000155561	NUP205	31.08	26.91	25.36	15.39	50.4826
ENSG00000164329	TENT2	17.97	17.31	15.13	8.9	50.473
ENSG00000251595	ABCA11P	6.56	5.02	4.27	3.25	50.4573
ENSG00000204909	SPINK9	3.31	2.22	1.68	1.64	50.4532
ENSG00000261251	Z97055,2	1.19	1.11	1.01	0.59	50.4202
ENSG00000120162	MOB3B	7.36	6.82	5.56	3.65	50.4076
ENSG00000109184	DCUN1D4	31.85	29.94	24.54	15.8	50.3925
ENSG00000148730	EIF4EBP2	51.07	47.65	44.19	25.34	50.3818
ENSG00000185065	AC000068,1	1.31	1.1	0.88	0.65	50.3817
ENSG00000205325	AC005863,1	1.33	1.3	1.1	0.66	50.3759
ENSG00000168824	NSG1	9	8.28	5.57	4.47	50.3333
ENSG00000162415	ZSWIM5	3.26	2.37	1.81	1.62	50.3067
ENSG00000109339	MAPK10	49.02	47.42	42.6	24.37	50.2856
ENSG00000078668	VDAC3	85.19	80.68	75.06	42.36	50.2759
ENSG00000174460	ZCCHC12	5.61	5.26	4.3	2.79	50.2674
ENSG00000143493	INTS7	11.36	11.33	9.75	5.65	50.2641
ENSG00000108375	RNF43	2.01	1.73	1.61	1	50.2488
ENSG00000129810	SGO1	14.41	12.89	12.05	7.17	50.2429
ENSG00000169914	OTUD3	6.47	6	4.53	3.22	50.2318
ENSG00000188732	FAM221A	9.14	7.55	6.54	4.55	50.2188
ENSG00000276276	ARL17B	2.45	2.18	2.17	1.22	50.2041
ENSG00000143190	POU2F1	12.35	10.36	8.29	6.15	50.2024
ENSG00000141380	SS18	44.03	43.81	38.38	21.93	50.1931
ENSG00000114480	GBE1	7.83	7.53	6.28	3.9	50.1916
ENSG00000070669	ASNS	27.54	21.3	15.74	13.72	50.1816
ENSG00000136527	TRA2B	128.74	126.06	110.67	64.17	50.1554
ENSG00000114098	ARMC8	17.49	16.86	14.74	8.73	50.0858
ENSG00000188612	SUMO2	310.17	305.17	288.09	154.88	50.0661
ENSG00000132964	CDK8	13.91	13.14	10.57	6.95	50.0359
ENSG00000244041	LINC01011	1.58	1.16	1.15	0.79	50
ENSG00000272849	AC084018,1	2.54	2.31	1.77	1.27	50
ENSG00000272173	U47924,2	2.62	2.12	1.67	1.31	50
ENSG00000052795	FNIP2	10.1	9.73	7.1	5.05	50
ENSG00000164654	MIOS	16.61	15.26	14.77	8.31	49.9699
ENSG00000127920	GNG11	13.65	13.21	12.22	6.83	49.9634
ENSG00000153201	RANBP2	28.8	27.31	22.04	14.43	49.8958
ENSG00000158406	H4C8	699.87	498.6	468.61	350.68	49.8936
ENSG00000196632	WNK3	11.65	10.94	7.13	5.84	49.8712
ENSG00000104626	ERI1	16.12	14.31	11.12	8.09	49.8139
ENSG00000158092	NCK1	15.02	11.52	10.55	7.54	49.8003
ENSG00000181163	NPM1	606.04	540.23	446.93	304.41	49.7706
ENSG00000109390	NDUFC1	25.48	25.3	24.82	12.8	49.7645
ENSG00000241058	NSUN6	7.92	7.55	6.37	3.98	49.7475
ENSG00000130935	NOL11	31.22	29.89	24.57	15.69	49.7438
ENSG00000197147	LRRC8B	3.7	3.3	2.95	1.86	49.7297
ENSG00000106086	PLEKHA8	19.41	14.81	13.3	9.76	49.7166
ENSG00000186448	ZNF197	7.17	6.74	5.52	3.61	49.6513
ENSG00000281709	ZNF197	7.17	6.74	5.52	3.61	49.6513
ENSG00000170892	TSEN34	1.41	1.23	1.22	0.71	49.6454
ENSG00000040275	SPDL1	20.89	20.12	16.06	10.52	49.641
ENSG00000170681	CAVIN4	2.6	2.33	1.83	1.31	49.6154
ENSG00000120705	ETF1	50.61	46.35	43.99	25.51	49.5949
ENSG00000183439	TRIM61	1.13	1.06	0.87	0.57	49.5575
ENSG00000082068	WDR70	19.17	18.76	14	9.67	49.5566
ENSG00000175279	CENPS	16.49	13.41	13.33	8.32	49.5452
ENSG00000128833	MYO5C	3.27	2.83	1.93	1.65	49.5413
ENSG00000183814	LIN9	6.54	6.06	5.33	3.3	49.5413
ENSG00000284052	AC006460,2	1.09	0.67	0.61	0.55	49.5413
ENSG00000106688	SLC1A1	1.07	0.88	0.7	0.54	49.5327
ENSG00000145723	GIN1	4.14	3.87	3.18	2.09	49.5169
ENSG00000135766	EGLN1	15.36	15.27	13.24	7.76	49.4792
ENSG00000100580	TMED8	5.68	5.48	4.61	2.87	49.4718
ENSG00000114391	RPL24	710.38	681.33	633.27	358.97	49.4679
ENSG00000065609	SNAP91	3.34	3.25	2.37	1.69	49.4012
ENSG00000106462	EZH2	43.06	39.29	32.22	21.8	49.373
ENSG00000236526	AL035448,1	1.54	1.51	1.37	0.78	49.3506
ENSG00000162441	LZIC	23.02	21.95	20.83	11.66	49.3484
ENSG00000203760	CENPW	30.32	27.17	25.79	15.37	49.3074
ENSG00000147854	UHRF2	30.21	29.71	24.99	15.32	49.2883
ENSG00000021574	SPAST	22.42	21.76	17.38	11.37	49.2864
ENSG00000186094	AGBL4	1.34	1.08	0.87	0.68	49.2537
ENSG00000285077	ARHGAP11B	3.86	3.85	3.83	1.96	49.2228
ENSG00000069702	TGFBR3	1.87	1.66	1.39	0.95	49.1979
ENSG00000100473	COCH	1.79	1.49	1.33	0.91	49.162
ENSG00000166024	R3HCC1L	7.43	7.34	6.06	3.78	49.1252
ENSG00000112378	PERP	3.32	3.08	2.74	1.69	49.0964
ENSG00000176624	MEX3C	26.77	26.16	23.25	13.63	49.0848
ENSG00000130741	EIF2S3	133.11	129.65	126.77	67.79	49.0722
ENSG00000129518	EAPP	18.23	18	17.55	9.29	49.04
ENSG00000282978	AC110994,2	1.04	0.92	0.85	0.53	49.0385
ENSG00000277401	TJP1	21.55	21.29	19.75	10.99	49.0023
ENSG00000079841	RIMS1	4.47	3.96	3.59	2.28	48.9933
ENSG00000183520	UTP11	38.59	38.03	30.87	19.69	48.9764
ENSG00000121892	PDS5A	34.65	33.84	29.52	17.68	48.9755
ENSG00000100095	SEZ6L	8.03	6.26	4.92	4.1	48.9415
ENSG00000112245	PTP4A1	43.91	41.53	32.78	22.42	48.941
ENSG00000207165	SNORA70	361.56	358.02	340.24	184.63	48.9352
ENSG00000233860	SHROOM3-AS1	4.6	3.54	3.08	2.35	48.913
ENSG00000065135	GNAI3	16.85	16.52	15.61	8.61	48.9021
ENSG00000151500	THYN1	30.49	28.16	26.08	15.58	48.9013
ENSG00000100519	PSMC6	63.56	57	53.94	32.49	48.8829
ENSG00000031003	FAM13B	17.37	16.22	14.63	8.88	48.8774
ENSG00000143179	UCK2	27.32	21.56	16.71	13.97	48.8653
ENSG00000129317	PUS7L	10.48	8.27	7.13	5.37	48.7595
ENSG00000164032	H2AZ1	429.53	380.81	367.04	220.18	48.7393
ENSG00000056097	ZFR	41.9	41.07	37.49	21.48	48.7351
ENSG00000115758	ODC1	175.46	138.57	108.94	89.96	48.7291
ENSG00000170448	NFXL1	7.54	5.24	4.54	3.87	48.6737
ENSG00000128656	CHN1	43.06	41.05	34.73	22.11	48.653
ENSG00000189180	ZNF33A	15.74	14.89	11.98	8.09	48.6023
ENSG00000177125	ZBTB34	5.72	5.01	4.95	2.94	48.6014
ENSG00000175606	TMEM70	10.66	10.01	9.55	5.48	48.5929
ENSG00000147679	UTP23	8.51	6.45	6.44	4.38	48.5311
ENSG00000185420	SMYD3	11.56	10.23	9.6	5.95	48.5294
ENSG00000174796	THAP6	7.34	6.28	6.17	3.78	48.5014
ENSG00000166405	RIC3	7.32	6.52	4.83	3.77	48.4973
ENSG00000136169	SETDB2	3.61	3.53	3.39	1.86	48.4765
ENSG00000286621	AC064843,1	1.3	1	0.85	0.67	48.4615
ENSG00000144036	EXOC6B	16.49	15.46	13.85	8.5	48.4536
ENSG00000127252	PLAAT1	1.92	1.49	1.04	0.99	48.4375
ENSG00000270903	HNRNPA3P9	1.26	1.05	0.97	0.65	48.4127
ENSG00000183023	SLC8A1	9.36	7.78	5.22	4.83	48.3974
ENSG00000137601	NEK1	5.89	5.8	4.68	3.04	48.3871
ENSG00000180263	FGD6	6.95	6.32	4.56	3.59	48.3453
ENSG00000187118	CMC1	9.92	9.52	8.82	5.13	48.2863
ENSG00000186522	SEPTIN10	52.36	51.74	45.87	27.08	48.2811
ENSG00000231562	AL512593,1	1.45	1.24	1.15	0.75	48.2759
ENSG00000135045	C9orf40	8.97	7.34	7.11	4.64	48.272
ENSG00000215199	YWHAZP6	2.3	2.16	1.95	1.19	48.2609
ENSG00000273807	AC244489,1	18.26	13.63	9.66	9.45	48.2475
ENSG00000110318	CEP126	1.14	1.07	0.96	0.59	48.2456
ENSG00000114942	EEF1B2	128.46	120.72	103.99	66.53	48.2096
ENSG00000283391	EEF1B2	128.46	120.72	103.99	66.53	48.2096
ENSG00000091483	FH	33.92	33.06	30.41	17.57	48.2017
ENSG00000077097	TOP2B	94.98	92.18	72	49.2	48.1996
ENSG00000159023	EPB41	35.77	28.65	22.88	18.53	48.1968
ENSG00000148187	MRRF	15.77	13.95	12.19	8.17	48.1928
ENSG00000169714	CNBP	127.3	119.45	111.54	65.97	48.1775
ENSG00000136521	NDUFB5	41.92	39.98	38.09	21.73	48.1632
ENSG00000142875	PRKACB	18.41	16.83	13.52	9.55	48.126
ENSG00000109472	CPE	35.29	31.82	23.89	18.31	48.1156
ENSG00000125772	GPCPD1	16.12	14.91	11.18	8.37	48.0769
ENSG00000285103	AL451123,1	1.29	0.9	0.81	0.67	48.062
ENSG00000108947	EFNB3	9.8	7.56	5.95	5.09	48.0612
ENSG00000102763	VWA8	6.18	5.63	5.04	3.21	48.0583
ENSG00000258441	LINC00641	12.49	12.04	10.1	6.49	48.0384
ENSG00000175581	MRPL48	23.94	20.06	19.62	12.44	48.0368
ENSG00000120437	ACAT2	175.72	140.04	121.52	91.32	48.031
ENSG00000107938	EDRF1	13.29	12.15	9.91	6.92	47.9308
ENSG00000134594	RAB33A	9.79	8.43	7.09	5.1	47.906
ENSG00000198298	ZNF485	1.9	1.5	1.19	0.99	47.8947
ENSG00000152409	JMY	2.13	1.95	1.61	1.11	47.8873
ENSG00000020922	MRE11	15.94	12.96	12.19	8.31	47.867
ENSG00000169213	RAB3B	4.45	3.86	2.96	2.32	47.8652
ENSG00000083635	NUFIP1	4.87	4.55	4.43	2.54	47.8439
ENSG00000113643	RARS1	47.45	45.66	41.27	24.76	47.8188
ENSG00000100077	GRK3	4.12	3.52	2.42	2.15	47.8155
ENSG00000137500	CCDC90B	56.35	53.16	49.03	29.42	47.7906
ENSG00000114857	NKTR	43.5	42.25	34.61	22.72	47.7701
ENSG00000131263	RLIM	15.46	15.14	13.5	8.08	47.7361
ENSG00000196670	ZFP62	13.91	13.32	11.89	7.27	47.7354
ENSG00000108064	TFAM	25.81	24.21	21.19	13.49	47.7334
ENSG00000137269	LRRC1	3.06	2.98	2.44	1.6	47.7124
ENSG00000151725	CENPU	44.9	42.4	39.9	23.49	47.6837
ENSG00000273344	PAXIP1-AS1	2.35	2.17	2.02	1.23	47.6596
ENSG00000272145	NFYC-AS1	2.12	1.79	1.39	1.11	47.6415
ENSG00000111843	TMEM14C	23.05	22.02	18.67	12.07	47.6356
ENSG00000284936	TMEM14C	23.05	22.02	18.67	12.07	47.6356
ENSG00000080822	CLDND1	40.73	39.78	33.83	21.33	47.6307
ENSG00000144161	ZC3H8	7.69	7.11	4.52	4.03	47.5943
ENSG00000263465	SRSF8	9.06	8.68	7.47	4.75	47.5717
ENSG00000162928	PEX13	10.16	9.19	8.15	5.33	47.5394
ENSG00000088448	ANKRD10	62	59.01	52.45	32.53	47.5323
ENSG00000053900	ANAPC4	11.95	11.65	9.35	6.27	47.5314
ENSG00000088727	KIF9	5.16	4.87	4.45	2.71	47.4806
ENSG00000135968	GCC2	12.96	12.19	8.79	6.81	47.4537
ENSG00000198018	ENTPD7	5.67	5.43	4.5	2.98	47.4427
ENSG00000156831	NSMCE2	17.75	17.53	17.26	9.33	47.4366
ENSG00000281649	EBLN3P	17.84	17.43	15.16	9.38	47.4215
ENSG00000178177	LCORL	12.55	10.83	10.49	6.6	47.4104
ENSG00000152422	XRCC4	6.73	5.65	5.11	3.54	47.3997
ENSG00000132953	XPO4	8.84	8.57	7.24	4.65	47.3982
ENSG00000164941	INTS8	35.7	31.71	31.41	18.78	47.395
ENSG00000153207	AHCTF1	16.88	15.77	13.7	8.88	47.3934
ENSG00000168438	CDC40	7.73	6.58	6.3	4.07	47.348
ENSG00000177432	NAP1L5	3.74	3.26	3.04	1.97	47.3262
ENSG00000197170	PSMD12	36.08	34.34	29.84	19.01	47.3115
ENSG00000106603	COA1	43.46	42.44	38.27	22.9	47.3079
ENSG00000115904	SOS1	18.01	14.2	13.37	9.49	47.3071
ENSG00000196323	ZBTB44	10.34	10.04	9.83	5.45	47.2921
ENSG00000004864	SLC25A13	26.84	25.85	22.44	14.15	47.2802
ENSG00000106484	MEST	216.75	176.27	170.12	114.28	47.2757
ENSG00000122483	CCDC18	6.65	6.16	4.57	3.51	47.218
ENSG00000091972	CD200	20.23	19	15.72	10.68	47.2071
ENSG00000153879	CEBPG	12.89	12.08	11.07	6.81	47.1683
ENSG00000116161	CACYBP	58.02	53.87	48.53	30.66	47.1562
ENSG00000121579	NAA50	53.04	49.65	48.7	28.03	47.1531
ENSG00000188021	UBQLN2	15.89	15.81	14.09	8.4	47.1366
ENSG00000213585	VDAC1	105.47	102.44	99.64	55.79	47.1034
ENSG00000138381	ASNSD1	21.27	18.95	17.27	11.26	47.0616
ENSG00000049883	PTCD2	5.25	3.98	3.79	2.78	47.0476
ENSG00000071994	PDCD2	32.58	31.38	31.04	17.26	47.0227
ENSG00000138286	FAM149B1	12.47	11.82	11.11	6.61	46.9928
ENSG00000006634	DBF4	31.34	27.69	24.35	16.62	46.9687
ENSG00000121766	ZCCHC17	26.34	25.69	24.73	13.97	46.9628
ENSG00000154814	OXNAD1	7.52	6.43	5.14	3.99	46.9415
ENSG00000280594	BTG3-AS1	1.96	1.24	1.09	1.04	46.9388
ENSG00000281317	BTG3-AS1	1.96	1.24	1.09	1.04	46.9388
ENSG00000111850	SMIM8	5.88	5.85	5.09	3.12	46.9388
ENSG00000166439	RNF169	8.91	8.58	8.52	4.73	46.9136
ENSG00000151806	GUF1	10.86	9.7	8.34	5.77	46.8692
ENSG00000118482	PHF3	23.46	22.04	18.77	12.47	46.8457
ENSG00000153956	CACNA2D1	10.25	10.04	9.89	5.45	46.8293
ENSG00000038210	PI4K2B	5.83	5.58	4.97	3.1	46.8268
ENSG00000170855	TRIAP1	12.41	11.92	11.43	6.61	46.7365
ENSG00000139146	SINHCAF	41.99	34.75	30.48	22.39	46.6778
ENSG00000182890	GLUD2	1.5	1.23	1.17	0.8	46.6667
ENSG00000288118	GLUD2	1.5	1.23	1.17	0.8	46.6667
ENSG00000129315	CCNT1	14.34	13.16	11.51	7.65	46.6527
ENSG00000254377	MIR124-2HG	27.87	26.9	24.71	14.87	46.6451
ENSG00000138764	CCNG2	35.28	31.48	30.45	18.83	46.627
ENSG00000147274	RBMX	238.88	231.37	221.76	127.52	46.6175
ENSG00000082458	DLG3	33.35	32.12	30.15	17.81	46.5967
ENSG00000134901	POGLUT2	11.83	11.54	10.32	6.32	46.5765
ENSG00000130177	CDC16	36.91	36.35	33.88	19.74	46.5186
ENSG00000288295	MCTS1	29.78	23.84	23.51	15.93	46.5077
ENSG00000168906	MAT2A	108.56	101.92	90.46	58.08	46.4996
ENSG00000184445	KNTC1	38.35	31.99	28.16	20.52	46.4928
ENSG00000269837	IPO5P1	10.82	8.98	7.16	5.79	46.488
ENSG00000143498	TAF1A	8.37	7.7	5.51	4.48	46.4755
ENSG00000145979	TBC1D7	16.12	15.38	13.83	8.63	46.464
ENSG00000138780	GSTCD	12.85	12.29	10.57	6.88	46.4591
ENSG00000206557	TRIM71	7.97	6.69	5.06	4.27	46.4241
ENSG00000235652	FBXO30-DT	46.22	44.26	38.22	24.77	46.4085
ENSG00000126261	UBA2	82.71	80.04	78.14	44.33	46.4031
ENSG00000100815	TRIP11	14.94	14.52	11.27	8.01	46.3855
ENSG00000115365	LANCL1	18.55	17.49	15.04	9.95	46.3612
ENSG00000130348	QRSL1	6.02	5.29	5.21	3.23	46.3455
ENSG00000214029	ZNF891	3.39	3.25	2.8	1.82	46.3127
ENSG00000112996	MRPS30	18.44	17.59	17.01	9.9	46.3124
ENSG00000117262	GPR89A	9.12	8.34	7.13	4.9	46.2719
ENSG00000287202	AC008119,1	1.47	1.37	1.22	0.79	46.2585
ENSG00000137807	KIF23	29.91	29.55	28.19	16.08	46.2387
ENSG00000184613	NELL2	84.68	64.71	48.7	45.55	46.2093
ENSG00000145348	TBCK	16.43	14.83	14.24	8.84	46.196
ENSG00000143033	MTF2	29.44	26.96	23.25	15.84	46.1957
ENSG00000197771	MCMBP	29.92	29.77	28.85	16.1	46.1898
ENSG00000175322	ZNF519	17.02	15.89	13.41	9.16	46.181
ENSG00000121988	ZRANB3	7.84	6.37	4.6	4.22	46.1735
ENSG00000233369	GTF2IP4	105.18	98.71	88.86	56.62	46.1685
ENSG00000165678	GHITM	36.57	31.83	30.01	19.69	46.1581
ENSG00000099251	HSD17B7P2	1.82	1.54	1.38	0.98	46.1538
ENSG00000288374	HSD17B7P2	1.82	1.54	1.38	0.98	46.1538
ENSG00000086712	TXLNG	10.53	10.41	8.92	5.67	46.1538
ENSG00000134202	GSTM3	23.25	22.7	22.18	12.52	46.1505
ENSG00000081479	LRP2	9.97	7.41	6.66	5.37	46.1384
ENSG00000076554	TPD52	4.27	3.08	2.81	2.3	46.1358
ENSG00000126773	PCNX4	48.94	41.68	37.96	26.37	46.1177
ENSG00000120594	PLXDC2	7.42	6.76	5.54	4	46.0916
ENSG00000228065	LINC01515	4.73	3.95	3.24	2.55	46.0888
ENSG00000163558	PRKCI	13.15	12.05	11.2	7.09	46.0837
ENSG00000287014	AC087883,2	1.91	1.35	1.22	1.03	46.0733
ENSG00000230392	AC004835,1	1.91	1.17	1.06	1.03	46.0733
ENSG00000022567	SLC45A4	4.19	4.18	2.52	2.26	46.0621
ENSG00000163449	TMEM169	10.6	10.07	6.27	5.72	46.0377
ENSG00000139973	SYT16	1	0.95	0.64	0.54	46
ENSG00000165416	SUGT1	34.69	34.63	32.45	18.75	45.9498
ENSG00000171208	NETO2	31.79	31.41	23.86	17.19	45.9264
ENSG00000113460	BRIX1	25.13	22.6	19.38	13.6	45.8814
ENSG00000198270	TMEM116	6.19	5.04	3.93	3.35	45.8805
ENSG00000269911	FAM226B	3.64	3.07	2.28	1.97	45.8791
ENSG00000120685	PROSER1	21.08	19.45	16.79	11.41	45.8729
ENSG00000168795	ZBTB5	10.25	9.5	9.27	5.55	45.8537
ENSG00000117543	DPH5	26.72	22.2	18.92	14.47	45.8458
ENSG00000182134	TDRKH	8.27	8.03	6.14	4.48	45.8283
ENSG00000111144	LTA4H	29.09	27.4	24.78	15.76	45.8233
ENSG00000173542	MOB1B	15.32	14.3	13.46	8.3	45.8225
ENSG00000181007	ZFP82	3.82	3.78	3.15	2.07	45.8115
ENSG00000119787	ATL2	24.47	22.79	19.94	13.26	45.8112
ENSG00000202354	RNY3	6339.32	4797.96	4738.66	3435.54	45.8059
ENSG00000021826	CPS1	5.83	4.53	3.26	3.16	45.7976
ENSG00000048405	ZNF800	15.09	14.36	14.21	8.18	45.7919
ENSG00000156313	RPGR	4.98	4.11	3.21	2.7	45.7831
ENSG00000085760	MTIF2	15.95	13.08	10.66	8.65	45.768
ENSG00000169126	ARMC4	5.07	4.63	3.52	2.75	45.7594
ENSG00000141401	IMPA2	11.63	7.93	7.78	6.31	45.7438
ENSG00000249790	AC092490,1	18.78	17.39	12.84	10.21	45.6337
ENSG00000130024	PHF10	27.54	25.85	21.09	14.99	45.5701
ENSG00000240024	LINC00888	9.48	9.12	7.89	5.16	45.5696
ENSG00000081377	CDC14B	7.75	5.4	4.73	4.22	45.5484
ENSG00000166471	TMEM41B	14	13.7	11.35	7.63	45.5
ENSG00000273749	CYFIP1	27.52	26.71	23.68	15	45.4942
ENSG00000164221	CCDC112	13.04	11.46	9	7.11	45.4755
ENSG00000241837	ATP5PO	144.55	130.95	128.7	78.82	45.4722
ENSG00000196678	ERI2	16.87	16.02	15.4	9.2	45.4653
ENSG00000119285	HEATR1	18.19	15.47	15.22	9.93	45.4096
ENSG00000169519	METTL15	4.89	4.42	3.98	2.67	45.3988
ENSG00000008869	HEATR5B	6.7	6.35	5.37	3.66	45.3731
ENSG00000267547	AC060766,4	3.88	3.7	2.71	2.12	45.3608
ENSG00000139697	SBNO1	10.41	10.12	9	5.69	45.341
ENSG00000166181	API5	53.61	51.13	45.06	29.32	45.3087
ENSG00000109814	UGDH	54	47.19	33.09	29.54	45.2963
ENSG00000124171	PARD6B	2.12	1.97	1.58	1.16	45.283
ENSG00000268471	MIR4453HG	2.43	2.17	1.84	1.33	45.2675
ENSG00000127995	CASD1	16.4	14.05	13.5	8.98	45.2439
ENSG00000135913	USP37	9.66	8.74	8.19	5.29	45.2381
ENSG00000205611	LINC01597	1.68	1.52	1.17	0.92	45.2381
ENSG00000134326	CMPK2	1.57	1.41	1.31	0.86	45.2229
ENSG00000234585	CCT6P3	3.43	3.09	2.88	1.88	45.1895
ENSG00000087253	LPCAT2	3.83	3.1	2.67	2.1	45.1697
ENSG00000131791	PRKAB2	7.86	7.81	7.25	4.31	45.1654
ENSG00000178295	GEN1	19.54	16.16	12.77	10.72	45.1382
ENSG00000261770	AC006504,1	1.33	1.22	0.97	0.73	45.1128
ENSG00000213801	ZNF321P	2.35	2.13	1.91	1.29	45.1064
ENSG00000151743	AMN1	5.81	5.58	4.2	3.19	45.0947
ENSG00000108055	SMC3	28.92	27.64	21.72	15.88	45.0899
ENSG00000241697	TMEFF1	9.01	7.53	7.09	4.95	45.061
ENSG00000143315	PIGM	4.35	3.94	3.25	2.39	45.0575
ENSG00000134970	TMED7	25.76	25.65	22.31	14.16	45.0311
ENSG00000035499	DEPDC1B	19.93	17.94	16.68	10.97	44.9574
ENSG00000151229	SLC2A13	2.67	2.03	2.01	1.47	44.9438
ENSG00000100557	CCDC198	1.58	1.09	0.96	0.87	44.9367
ENSG00000159055	MIS18A	15.12	14.34	11.84	8.33	44.9074
ENSG00000147118	ZNF182	2.65	2.56	2.39	1.46	44.9057
ENSG00000132300	PTCD3	58.39	54.85	52.82	32.17	44.9049
ENSG00000196159	FAT4	9.02	8.92	8.02	4.97	44.9002
ENSG00000138686	BBS7	11.94	10.54	9.54	6.58	44.8911
ENSG00000049449	RCN1	116.18	114.8	98.32	64.04	44.8786
ENSG00000163661	PTX3	60.17	50.43	37.93	33.17	44.8729
ENSG00000109618	SEPSECS	2.92	2.48	2.41	1.61	44.863
ENSG00000067704	IARS2	20.84	20.42	18.57	11.5	44.8177
ENSG00000138663	COPS4	26.24	26.16	23.15	14.48	44.8171
ENSG00000266053	NDUFV2-AS1	2.41	1.87	1.76	1.33	44.8133
ENSG00000143653	SCCPDH	24.43	21.93	20.88	13.49	44.781
ENSG00000008988	RPS20	1092.77	1086.9	1049.33	603.43	44.7798
ENSG00000138738	PRDM5	6.79	5.39	5.03	3.75	44.7717
ENSG00000086589	RBM22	26.82	25.7	25.03	14.82	44.7427
ENSG00000272606	AC015982,2	1.61	1.35	1.29	0.89	44.7205
ENSG00000237335	PFDN6	7.63	6.98	6.9	4.22	44.692
ENSG00000224782	PFDN6	7.63	6.98	6.9	4.22	44.692
ENSG00000085382	HACE1	10.34	10.23	8.42	5.72	44.6809
ENSG00000278077	AL591926,6	1.88	1.59	1.21	1.04	44.6809
ENSG00000268119	AC010615,2	17.64	14.7	11.84	9.76	44.6712
ENSG00000186468	RPS23	1100.52	1054.43	1030.88	609.34	44.6316
ENSG00000228409	CCT6P1	3.9	3.85	3.34	2.16	44.6154
ENSG00000119844	AFTPH	6.86	6.68	5.84	3.8	44.6064
ENSG00000178917	ZNF852	2.67	2.52	2.04	1.48	44.5693
ENSG00000281626	ZNF852	2.67	2.52	2.04	1.48	44.5693
ENSG00000145332	KLHL8	8.46	7.19	6.44	4.69	44.5626
ENSG00000106069	CHN2	7.25	6.3	4.39	4.02	44.5517
ENSG00000174371	EXO1	16.14	15.51	13.08	8.95	44.5477
ENSG00000117475	BLZF1	9.6	9.19	7.28	5.33	44.4792
ENSG00000172845	SP3	36.67	34.89	33.36	20.36	44.4778
ENSG00000082213	C5orf22	19.27	19.16	17.08	10.7	44.4733
ENSG00000169679	BUB1	36.99	34.4	34.07	20.55	44.4444
ENSG00000186063	AIDA	20.48	19.35	18.85	11.38	44.4336
ENSG00000078053	AMPH	22.02	19.86	15.84	12.25	44.3688
ENSG00000123505	AMD1	30.57	27.17	26.71	17.02	44.3245
ENSG00000116885	OSCP1	7.02	5.72	5.64	3.91	44.302
ENSG00000059588	TARBP1	12.24	9.24	7.55	6.82	44.281
ENSG00000197798	FAM118B	13.71	13.44	13.14	7.64	44.2743
ENSG00000287222	AC234917,3	2.53	2.16	2.12	1.41	44.2688
ENSG00000186416	NKRF	7.21	6.91	6.03	4.02	44.2441
ENSG00000146457	WTAP	56.86	55.49	52.55	31.74	44.1787
ENSG00000116983	HPCAL4	1.2	1.12	0.72	0.67	44.1667
ENSG00000119862	LGALSL	8.47	8.46	7.02	4.73	44.1558
ENSG00000266472	MRPS21	42.01	40.94	39.61	23.47	44.1323
ENSG00000137812	KNL1	16.59	16.32	15.56	9.27	44.123
ENSG00000143036	SLC44A3	1.95	1.86	1.57	1.09	44.1026
ENSG00000157869	RAB28	12.54	11.32	10.51	7.01	44.0989
ENSG00000126953	TIMM8A	9.4	8.29	6.69	5.26	44.0426
ENSG00000186432	KPNA4	44.82	43.17	37.69	25.09	44.0205
ENSG00000185104	FAF1	26.99	25.78	21.43	15.12	43.9793
ENSG00000224985	AL590714,1	3.48	3.15	2.02	1.95	43.9655
ENSG00000165506	DNAAF2	7.53	6.34	5.47	4.22	43.9575
ENSG00000120688	WBP4	9.28	9	8.09	5.21	43.8578
ENSG00000144468	RHBDD1	12.73	9.72	9.36	7.15	43.8335
ENSG00000122406	RPL5	752.64	710.29	691.38	422.78	43.8271
ENSG00000179455	MKRN3	5.82	4.97	4.66	3.27	43.8144
ENSG00000285309	AL136295,18	3.45	2.86	2.53	1.94	43.7681
ENSG00000278784	AL136295,7	3.45	2.86	2.53	1.94	43.7681
ENSG00000259802	AC012640,2	2.88	1.96	1.65	1.62	43.75
ENSG00000035687	ADSS2	18.08	17.9	13.93	10.17	43.75
ENSG00000162639	HENMT1	4.55	4.52	2.89	2.56	43.7363
ENSG00000111224	PARP11	9.81	9	8.66	5.52	43.7309
ENSG00000119865	CNRIP1	8.97	8.96	8.76	5.05	43.7012
ENSG00000150756	ATPSCKMT	12.24	12.05	9.83	6.9	43.6275
ENSG00000107949	BCCIP	46.98	41.41	35.36	26.49	43.6143
ENSG00000120694	HSPH1	53	44.01	34.48	29.89	43.6038
ENSG00000132963	POMP	52.06	51.08	49.4	29.36	43.6035
ENSG00000077232	DNAJC10	55.32	52.05	47.12	31.21	43.5828
ENSG00000187790	FANCM	5.14	5.12	4.83	2.9	43.5798
ENSG00000277222	BTBD7	13.02	11.01	10.8	7.35	43.5484
ENSG00000287110	AC112484,5	1.47	0.93	0.84	0.83	43.5374
ENSG00000196345	ZKSCAN7	2.94	2.65	1.77	1.66	43.5374
ENSG00000272077	AC124045,1	1.31	1.15	0.97	0.74	43.5115
ENSG00000281102	AC092046,2	1.31	1.15	0.97	0.74	43.5115
ENSG00000162757	C1orf74	1.31	1.09	0.93	0.74	43.5115
ENSG00000176386	CDC26	23.5	21.33	19.58	13.28	43.4894
ENSG00000163535	SGO2	20.08	19.17	16.54	11.36	43.4263
ENSG00000158691	ZSCAN12	6.31	6.05	4.79	3.57	43.4231
ENSG00000129007	CALML4	1.82	1.46	1.39	1.03	43.4066
ENSG00000168958	MFF	40.32	37.62	37.1	22.82	43.4028
ENSG00000283079	LINC01515	4.38	3.64	3.26	2.48	43.379
ENSG00000231427	LINC01445	1.43	1.37	1.31	0.81	43.3566
ENSG00000285070	ADIPOR2	9.76	9.68	8.8	5.53	43.3402
ENSG00000006831	ADIPOR2	9.76	9.68	8.8	5.53	43.3402
ENSG00000157224	CLDN12	10.73	9.04	8.48	6.08	43.3364
ENSG00000153310	CYRIB	44.52	40.66	37.02	25.24	43.3064
ENSG00000147050	KDM6A	10.07	9.89	8.92	5.71	43.2969
ENSG00000173692	PSMD1	58.61	56.34	51.1	33.24	43.2861
ENSG00000112541	PDE10A	7.56	7.25	6	4.29	43.254
ENSG00000282269	PRR4	5.16	4.62	4.05	2.93	43.2171
ENSG00000196912	ANKRD36B	14.51	12.93	12.19	8.24	43.2116
ENSG00000144278	GALNT13	2.5	1.78	1.77	1.42	43.2
ENSG00000066136	NFYC	40.46	36	34.28	23	43.1537
ENSG00000114850	SSR3	68.88	67.17	61.34	39.16	43.1475
ENSG00000163714	U2SURP	67.76	67.47	56.71	38.53	43.1375
ENSG00000145675	PIK3R1	20.61	19	15.21	11.72	43.1344
ENSG00000159063	ALG8	29.99	24.77	24.16	17.06	43.1144
ENSG00000112312	GMNN	55.46	53.36	45.71	31.56	43.0941
ENSG00000234444	ZNF736	4.85	4.53	4.17	2.76	43.0928
ENSG00000112167	SAYSD1	6.08	5.65	5.15	3.46	43.0921
ENSG00000171492	LRRC8D	10.08	9.6	9.21	5.74	43.0556
ENSG00000271964	AC090948,1	1	0.99	0.96	0.57	43
ENSG00000075407	ZNF37A	7.21	6.8	5.96	4.11	42.9958
ENSG00000100578	KIAA0586	11.28	11.19	10.04	6.44	42.9078
ENSG00000112893	MAN2A1	18.37	17.65	16.35	10.49	42.896
ENSG00000166167	BTRC	12.15	10.64	10.21	6.94	42.8807
ENSG00000164442	CITED2	28.65	22.34	18.4	16.37	42.8621
ENSG00000286786	AC116158,3	1.05	0.9	0.74	0.6	42.8571
ENSG00000136709	WDR33	21.56	21.53	20.28	12.34	42.7644
ENSG00000134480	CCNH	21.97	19.05	18.28	12.58	42.7401
ENSG00000088756	ARHGAP28	16.37	15.87	12.59	9.38	42.7001
ENSG00000152977	ZIC1	135.5	116.3	96.58	77.74	42.6273
ENSG00000174013	FBXO45	7.77	7.07	6.36	4.46	42.5997
ENSG00000067177	PHKA1	2.7	2.62	2.12	1.55	42.5926
ENSG00000124356	STAMBP	22.19	21.43	19.78	12.74	42.5868
ENSG00000104695	PPP2CB	43.8	41.61	37.6	25.16	42.5571
ENSG00000196449	YRDC	6.42	5.21	4.62	3.69	42.5234
ENSG00000156504	FAM122B	17.57	16.9	14.54	10.1	42.5157
ENSG00000092978	GPATCH2	9.67	9.27	7.92	5.56	42.5026
ENSG00000144357	UBR3	13.67	12.68	11.57	7.86	42.5018
ENSG00000064703	DDX20	11.77	11.61	11.01	6.77	42.4809
ENSG00000198825	INPP5F	67.21	66.76	57.69	38.66	42.4788
ENSG00000100592	DAAM1	33.9	32.82	28.51	19.5	42.4779
ENSG00000284967	FDFT1	178.54	162.94	147.14	102.74	42.4555
ENSG00000261824	LINC00662	15.63	13.35	11.49	9	42.4184
ENSG00000111911	HINT3	9.76	9.74	9.09	5.62	42.418
ENSG00000112539	C6orf118	4.79	3.69	2.92	2.76	42.38
ENSG00000141030	COPS3	45.22	45	42.63	26.06	42.3706
ENSG00000146676	PURB	7.04	6.89	6.05	4.06	42.3295
ENSG00000100583	SAMD15	4.75	4.57	3.08	2.74	42.3158
ENSG00000135778	NTPCR	26.51	24.85	23.8	15.3	42.2859
ENSG00000029153	ARNTL2	4.59	4.13	3.84	2.65	42.2658
ENSG00000157259	GATAD1	12.07	10.87	10.16	6.97	42.2535
ENSG00000081154	PCNP	51.44	51.03	48.66	29.74	42.1851
ENSG00000183161	FANCF	8.89	7.67	7.06	5.14	42.1822
ENSG00000214870	AC004540,1	5.43	4.66	4.63	3.14	42.1731
ENSG00000112305	SMAP1	19.07	18.9	17.57	11.03	42.1605
ENSG00000268322	BNIP3P25	1.02	0.86	0.77	0.59	42.1569
ENSG00000164134	NAA15	30.4	28.18	23.4	17.6	42.1053
ENSG00000177842	ZNF620	7.23	6.35	5.38	4.19	42.047
ENSG00000122565	CBX3	111.62	110.95	101.15	64.72	42.0176
ENSG00000251022	THAP9-AS1	31.6	30.02	23.67	18.34	41.962
ENSG00000224429	LINC00539	2.05	1.59	1.42	1.19	41.9512
ENSG00000157764	BRAF	13.9	13.25	11.61	8.07	41.9424
ENSG00000120656	TAF12	16.07	15.81	14.1	9.33	41.9415
ENSG00000096063	SRPK1	41.2	37.94	32.78	23.95	41.8689
ENSG00000143815	LBR	60.06	54.37	51.56	34.92	41.8581
ENSG00000131023	LATS1	11.35	10.73	10.01	6.6	41.8502
ENSG00000232044	SILC1	9.46	8.49	7.24	5.51	41.7548
ENSG00000138029	HADHB	29.52	29.43	27.7	17.21	41.7005
ENSG00000177917	ARL6IP6	16.74	16.26	14.28	9.76	41.6965
ENSG00000180917	CMTR2	11.54	10.36	9.63	6.73	41.6811
ENSG00000196262	PPIA	1173.51	1148.49	1122.93	684.4	41.6792
ENSG00000172071	EIF2AK3	8.47	8.46	6.9	4.94	41.6765
ENSG00000141622	RNF165	9.79	7.62	6.89	5.71	41.6752
ENSG00000197302	ZNF720	12.23	10.49	8.42	7.14	41.619
ENSG00000103591	AAGAB	38.51	35.7	30.94	22.49	41.5996
ENSG00000259408	AC010809,2	1.01	0.98	0.63	0.59	41.5842
ENSG00000118965	WDR35	8.97	8.57	7.19	5.24	41.5831
ENSG00000197780	TAF13	23.86	23.68	20.81	13.94	41.5759
ENSG00000118418	HMGN3	79.49	79.42	73.21	46.45	41.565
ENSG00000062650	WAPL	17.95	17.9	15.6	10.49	41.5599
ENSG00000102172	SMS	70.21	59.91	52.7	41.05	41.5325
ENSG00000255330	AL096711,2	12.27	11.05	8.93	7.18	41.4833
ENSG00000148153	INIP	14.5	14.37	14.05	8.49	41.4483
ENSG00000103540	CCP110	11.27	10.82	8.96	6.6	41.4374
ENSG00000132485	ZRANB2	57.78	56.2	48.87	33.86	41.3984
ENSG00000170035	UBE2E3	121.93	105.27	96.16	71.47	41.3844
ENSG00000125378	BMP4	7.98	7.65	6.4	4.68	41.3534
ENSG00000111726	CMAS	22.49	21.12	18.93	13.19	41.3517
ENSG00000147586	MRPS28	39.16	34.09	26.09	22.97	41.3432
ENSG00000119318	RAD23B	45.61	44.43	43.48	26.77	41.3067
ENSG00000178162	FAR2P2	5.09	5.04	3.46	2.99	41.2574
ENSG00000101052	IFT52	30.79	28.46	28.44	18.09	41.2472
ENSG00000081721	DUSP12	18.46	17.07	14.83	10.85	41.2243
ENSG00000174628	IQCK	8.98	8.27	7.93	5.28	41.2027
ENSG00000064102	INTS13	11.88	10.06	9.43	6.99	41.1616
ENSG00000232859	LYRM9	3.28	2.58	2.34	1.93	41.1585
ENSG00000133083	DCLK1	21.45	18.65	15.61	12.63	41.1189
ENSG00000113615	SEC24A	9.69	9.54	8.55	5.71	41.0733
ENSG00000133104	SPART	30.13	29.41	29.09	17.76	41.0554
ENSG00000163848	ZNF148	23.49	22.61	21.02	13.85	41.0387
ENSG00000109084	TMEM97	61.35	53.14	44.75	36.18	41.0269
ENSG00000072736	NFATC3	17.94	17.86	16.94	10.59	40.9699
ENSG00000117519	CNN3	291.97	287.19	286.42	172.4	40.9528
ENSG00000144228	SPOPL	5.08	4.96	4.45	3	40.9449
ENSG00000180628	PCGF5	7.06	6.68	5.92	4.17	40.9348
ENSG00000105258	POLR2I	53.19	44.49	43.56	31.44	40.8911
ENSG00000151748	SAV1	11.57	10.6	10.54	6.84	40.8816
ENSG00000259768	AC004943,2	4.21	3.92	3.28	2.49	40.8551
ENSG00000077514	POLD3	16.89	16.71	13.04	9.99	40.8526
ENSG00000164024	METAP1	19.76	18.23	15.63	11.69	40.8401
ENSG00000151778	SERP2	5.24	5.12	3.92	3.1	40.8397
ENSG00000249102	AC034223,1	3.82	3.1	2.67	2.26	40.8377
ENSG00000111266	DUSP16	4.14	3.69	3.28	2.45	40.8213
ENSG00000280962	DUSP16	4.14	3.69	3.28	2.45	40.8213
ENSG00000110172	CHORDC1	13.4	12.15	8.72	7.93	40.8209
ENSG00000101413	RPRD1B	17.32	14.38	11.89	10.25	40.8199
ENSG00000205659	LIN52	7.7	7.13	6.62	4.56	40.7792
ENSG00000173588	CEP83	15.41	12.68	11.55	9.13	40.7528
ENSG00000138180	CEP55	19.59	19.53	19.48	11.61	40.7351
ENSG00000101812	H2BW2	1.13	1.04	0.93	0.67	40.708
ENSG00000166226	CCT2	122.85	106.98	98.35	72.85	40.7
ENSG00000151465	CDC123	57.85	55.17	50.71	34.33	40.6569
ENSG00000146731	CCT6A	94.44	93.68	82.49	56.05	40.6501
ENSG00000132825	PPP1R3D	1.55	1.43	1.21	0.92	40.6452
ENSG00000172115	CYCS	70.69	62.26	55.92	42.01	40.5715
ENSG00000197329	PELI1	16.15	15.71	12.51	9.6	40.5573
ENSG00000184047	DIABLO	34.26	29.39	27.77	20.38	40.5137
ENSG00000164934	DCAF13	39.03	35.92	29.17	23.22	40.5073
ENSG00000163788	SNRK	8.79	8.14	7.08	5.23	40.5006
ENSG00000082438	COBLL1	3.51	2.57	2.55	2.09	40.4558
ENSG00000171858	RPS21	496.68	461.38	437.23	295.76	40.4526
ENSG00000203875	SNHG5	89.52	89.5	85.25	53.33	40.4267
ENSG00000203778	FAM229B	18.15	16.36	14.14	10.82	40.3857
ENSG00000206149	HERC2P9	18.32	17.15	15.75	10.93	40.3384
ENSG00000112242	E2F3	14.83	14.6	13.17	8.85	40.3237
ENSG00000165525	NEMF	34.45	34.22	25.82	20.57	40.2903
ENSG00000065150	IPO5	92.04	82.87	76.98	54.96	40.2868
ENSG00000087502	ERGIC2	32.33	27.97	27.62	19.31	40.2722
ENSG00000185658	BRWD1	18.02	17.99	14.48	10.77	40.2331
ENSG00000196227	FAM217B	8.83	7.95	7.59	5.28	40.2039
ENSG00000118873	RAB3GAP2	14.72	14.32	13.88	8.81	40.1495
ENSG00000224287	MSL3P1	2.84	2.58	2.48	1.7	40.1408
ENSG00000108953	YWHAE	386.61	380.54	366.81	231.45	40.1335
ENSG00000101247	NDUFAF5	17	13.71	12.33	10.18	40.1176
ENSG00000115380	EFEMP1	5.26	3.47	3.46	3.15	40.1141
ENSG00000137055	PLAA	23.69	22.85	20.86	14.19	40.1013
ENSG00000101109	STK4	15.89	15.36	14.53	9.52	40.0881
ENSG00000164163	ABCE1	37.65	33.21	30.61	22.57	40.0531
ENSG00000181915	ADO	11.56	10.85	10.04	6.93	40.0519
ENSG00000111445	RFC5	18.96	17.3	15.19	11.37	40.0316
ENSG00000061987	MON2	15.99	15.91	13.89	9.59	40.025
ENSG00000198130	HIBCH	16.94	15.17	13.6	10.16	40.0236
ENSG00000106771	TMEM245	19.14	18.87	16.85	11.48	40.0209
ENSG00000107020	PLGRKT	16.55	16.1	14.66	9.93	40
ENSG00000166797	CIAO2A	36.28	33.27	29.96	21.77	39.9945
ENSG00000104549	SQLE	100.54	91.42	83.48	60.34	39.9841
ENSG00000096092	TMEM14A	10.61	10.53	9.38	6.37	39.9623
ENSG00000227345	PARG	22.64	21.35	19.34	13.6	39.9293
ENSG00000123485	HJURP	23.38	23.22	20.94	14.05	39.9059
ENSG00000261893	CLK2	9.9	8.49	7.35	5.95	39.899
ENSG00000136628	EPRS1	38.76	37.39	30.22	23.31	39.8607
ENSG00000117450	PRDX1	247.16	215.05	213.32	148.67	39.8487
ENSG00000115159	GPD2	16.14	15.79	12.74	9.71	39.8389
ENSG00000114686	MRPL3	73.98	69.2	52.84	44.52	39.8216
ENSG00000177189	RPS6KA3	8.69	8.43	7.61	5.23	39.8159
ENSG00000196628	TCF4	45.45	44.28	39.67	27.36	39.802
ENSG00000005059	MCUB	10.71	9.54	9.43	6.45	39.7759
ENSG00000101367	MAPRE1	70.56	68.04	55.13	42.53	39.7251
ENSG00000285312	C6orf52	1.16	1.12	0.78	0.7	39.6552
ENSG00000137434	C6orf52	1.16	1.12	0.78	0.7	39.6552
ENSG00000222328	RNU2-2P	5395.44	4844.67	4303.11	3256.25	39.6481
ENSG00000154518	ATP5MC3	109.47	93.39	92	66.08	39.6364
ENSG00000108010	GLRX3	61.58	55.13	54.16	37.19	39.607
ENSG00000089682	RBM41	15.58	14.52	10.67	9.41	39.6021
ENSG00000164815	ORC5	11.65	10.6	9.54	7.04	39.5708
ENSG00000136159	NUDT15	16.05	13.71	11.11	9.71	39.5016
ENSG00000133935	ERG28	18.46	17	14.3	11.17	39.4908
ENSG00000183137	CEP57L1	14.05	13.82	11.92	8.51	39.4306
ENSG00000214736	TOMM6	110.88	99.51	91.66	67.2	39.3939
ENSG00000135018	UBQLN1	50.53	46.5	42.74	30.63	39.3825
ENSG00000074201	CLNS1A	73.51	72.11	66.08	44.58	39.3552
ENSG00000142166	IFNAR1	15.48	15.32	14.48	9.39	39.3411
ENSG00000132031	MATN3	5.95	5.63	5.03	3.61	39.3277
ENSG00000112419	PHACTR2	16.43	15.08	14.43	9.97	39.3183
ENSG00000179195	ZNF664	68.93	68.7	61.28	41.83	39.3152
ENSG00000143479	DYRK3	3.18	2.76	2.59	1.93	39.3082
ENSG00000108651	UTP6	28.7	25.52	23.39	17.44	39.2334
ENSG00000170085	SIMC1	14.39	13.45	10.56	8.75	39.1939
ENSG00000174197	MGA	24.14	23.86	21.34	14.68	39.1881
ENSG00000243725	TTC4	14.78	13.18	11.4	8.99	39.1746
ENSG00000285571	AL513548,4	1.66	1.37	1.07	1.01	39.1566
ENSG00000264895	AC006141,1	1.15	1.12	0.82	0.7	39.1304
ENSG00000283022	HYDIN	2.07	2.02	1.6	1.26	39.1304
ENSG00000157423	HYDIN	2.07	2.02	1.6	1.26	39.1304
ENSG00000121644	DESI2	22.04	21.7	21.06	13.43	39.0653
ENSG00000156787	TBC1D31	8.55	8.24	7.85	5.21	39.0643
ENSG00000254585	MAGEL2	3.61	3.38	2.81	2.2	39.0582
ENSG00000004766	VPS50	11.43	11.26	10.92	6.97	39.0201
ENSG00000197713	RPE	18.92	18.08	16.2	11.54	39.0063
ENSG00000155100	OTUD6B	7.41	6.85	5.62	4.52	39.0013
ENSG00000154114	TBCEL	11.54	10.54	9.64	7.04	38.9948
ENSG00000147601	TERF1	21.34	21.13	17.15	13.02	38.9878
ENSG00000010244	ZNF207	89.84	88.46	87.62	54.82	38.9804
ENSG00000091656	ZFHX4	31.98	29.04	20.59	19.54	38.8993
ENSG00000100027	YPEL1	12.65	12.01	8.78	7.73	38.8933
ENSG00000099194	SCD	212.59	199.04	197.94	129.95	38.8729
ENSG00000142856	ITGB3BP	22.3	16.69	16.16	13.64	38.8341
ENSG00000262473	GART	1.65	1.35	1.09	1.01	38.7879
ENSG00000005483	KMT2E	41.08	38.3	32.2	25.15	38.778
ENSG00000180182	MED14	21.98	20.83	18.7	13.46	38.7625
ENSG00000262771	SSBP1	94.24	93.51	92.91	57.72	38.7521
ENSG00000149084	HSD17B12	40.44	33.9	31.96	24.77	38.7488
ENSG00000269994	AL513318,1	6.56	6.16	5.7	4.02	38.7195
ENSG00000198721	ECI2	30.44	26.96	26.92	18.66	38.6991
ENSG00000166860	ZBTB39	6.65	6.28	5.34	4.08	38.6466
ENSG00000213066	CEP43	14.88	14.03	12.6	9.13	38.6425
ENSG00000119703	ZC2HC1C	1.45	1.18	1.06	0.89	38.6207
ENSG00000120800	UTP20	9.97	8.55	7.25	6.12	38.6158
ENSG00000227051	C14orf132	18.06	16.54	13.48	11.09	38.5936
ENSG00000055044	NOP58	42.3	39.44	31.58	25.98	38.5816
ENSG00000165417	GTF2A1	15.33	15.32	14.79	9.42	38.5519
ENSG00000123737	EXOSC9	32.67	31.25	27.91	20.08	38.5369
ENSG00000260257	AL035071,1	6.08	5.22	4.63	3.74	38.4868
ENSG00000152154	TMEM178A	9.85	7.62	7.03	6.06	38.4772
ENSG00000150753	CCT5	196.67	176.4	156.4	121	38.4756
ENSG00000111639	MRPL51	140.25	133.73	131.69	86.34	38.4385
ENSG00000088538	DOCK3	2.55	2.13	1.98	1.57	38.4314
ENSG00000170558	CDH2	112.47	109.69	105.11	69.26	38.4191
ENSG00000166352	IFTAP	25.3	25.06	21.16	15.59	38.3794
ENSG00000125249	RAP2A	14.43	14.35	13.47	8.9	38.3229
ENSG00000109133	TMEM33	25.26	24.81	22.84	15.58	38.3215
ENSG00000145736	GTF2H2	5.48	4.93	4.01	3.38	38.3212
ENSG00000152404	CWF19L2	7.83	7.7	6.05	4.83	38.3142
ENSG00000184117	NIPSNAP1	62.02	59.41	45.03	38.27	38.2941
ENSG00000065883	CDK13	27.82	26.31	21.67	17.17	38.2818
ENSG00000134297	PLEKHA8P1	5.08	4.44	3.98	3.14	38.189
ENSG00000116793	PHTF1	26.27	22.1	21.53	16.24	38.1804
ENSG00000176749	CDK5R1	10.74	10.51	8.09	6.64	38.175
ENSG00000180423	HARBI1	3.67	3.06	2.78	2.27	38.1471
ENSG00000196584	XRCC2	8.9	7.65	7.25	5.51	38.0899
ENSG00000112759	SLC29A1	15.47	14.74	11.57	9.58	38.0737
ENSG00000123607	TTC21B	16	15.71	15.04	9.91	38.0625
ENSG00000187189	TSPYL4	24.82	23.01	19.36	15.38	38.0338
ENSG00000136450	SRSF1	174.92	160.85	148.26	108.47	37.9888
ENSG00000110218	PANX1	21.05	20.14	17.77	13.06	37.9572
ENSG00000144909	OSBPL11	9.12	8.35	7.77	5.66	37.9386
ENSG00000106571	GLI3	36.86	36.04	28.32	22.89	37.9002
ENSG00000102921	N4BP1	13.96	12.46	11.92	8.67	37.894
ENSG00000116698	SMG7	24.95	24.3	23.78	15.5	37.8758
ENSG00000083312	TNPO1	72.8	65.75	62.49	45.26	37.8297
ENSG00000132341	RAN	491.55	423.1	388.26	305.64	37.8212
ENSG00000100814	CCNB1IP1	35.55	29.13	25.36	22.11	37.8059
ENSG00000116747	RO60	36.49	34.9	31.86	22.71	37.7638
ENSG00000215424	MCM3AP-AS1	7.39	6.5	6.13	4.6	37.7537
ENSG00000164548	TRA2A	62.17	57.27	56.01	38.71	37.7352
ENSG00000134690	CDCA8	22.17	21.15	19.98	13.81	37.7086
ENSG00000145495	MARCHF6	49.69	45.67	42.63	30.96	37.6937
ENSG00000284980	AGPAT5	10.38	9.14	7.54	6.47	37.6686
ENSG00000155189	AGPAT5	10.38	9.14	7.54	6.47	37.6686
ENSG00000204272	NBDY	31.01	29.5	28.51	19.33	37.6653
ENSG00000249709	ZNF564	5.55	5.54	5.2	3.46	37.6577
ENSG00000167840	ZNF232	10.42	9.47	8.64	6.5	37.62
ENSG00000136937	NCBP1	25.52	21.64	18.99	15.92	37.6176
ENSG00000260708	AL118516,1	4.23	3.95	3.47	2.64	37.5887
ENSG00000198732	SMOC1	19.47	18.24	12.38	12.16	37.5449
ENSG00000141425	RPRD1A	26.29	24.84	24	16.42	37.5428
ENSG00000149547	EI24	48.55	42.97	40	30.34	37.5077
ENSG00000155906	RMND1	12.54	11.85	10.67	7.84	37.4801
ENSG00000151779	NBAS	17.8	17.12	15.84	11.13	37.4719
ENSG00000163811	WDR43	28.11	25.64	21.14	17.58	37.46
ENSG00000174804	FZD4	2.03	1.77	1.52	1.27	37.4384
ENSG00000080608	PUM3	23.11	20.58	17.91	14.46	37.4297
ENSG00000120616	EPC1	17.1	14.89	14.68	10.7	37.4269
ENSG00000163867	ZMYM6	6.36	6.2	5.29	3.98	37.4214
ENSG00000026652	AGPAT4	12.14	9.94	9.73	7.6	37.397
ENSG00000171960	PPIH	35.64	29.42	27.87	22.32	37.3737
ENSG00000158402	CDC25C	11.75	11.45	9.82	7.36	37.3617
ENSG00000118007	STAG1	22.27	22.26	18.74	13.95	37.3597
ENSG00000179454	KLHL28	5.95	5.28	4.92	3.73	37.3109
ENSG00000132434	LANCL2	9.89	8.98	7.68	6.2	37.3104
ENSG00000187742	SECISBP2	26.47	26.13	22.87	16.6	37.2875
ENSG00000142731	PLK4	29.34	27.87	23.8	18.4	37.287
ENSG00000165675	ENOX2	13.5	12.81	10.72	8.47	37.2593
ENSG00000081019	RSBN1	9.24	7.88	7.3	5.8	37.2294
ENSG00000129493	HEATR5A	10.25	10.05	9	6.44	37.1707
ENSG00000166348	USP54	16.54	15.25	15.18	10.41	37.0617
ENSG00000165060	FXN	12.71	12.28	11.5	8	37.0574
ENSG00000234741	GAS5	94.93	93.97	85.15	59.76	37.0484
ENSG00000172795	DCP2	22.31	21.41	20.45	14.05	37.0238
ENSG00000186329	TMEM212	13.46	12.88	10.82	8.48	36.9985
ENSG00000241343	RPL36A	448.7	397.2	371.59	282.71	36.9935
ENSG00000224281	SLC25A5-AS1	1.19	1.13	1	0.75	36.9748
ENSG00000184220	CMSS1	26.63	25.76	22	16.79	36.9508
ENSG00000101407	TTI1	17.08	16.65	15.06	10.77	36.9438
ENSG00000131844	MCCC2	9.38	8.78	7.46	5.92	36.887
ENSG00000144366	GULP1	28.25	23.78	21.1	17.83	36.885
ENSG00000092208	GEMIN2	16.05	13.79	12.08	10.13	36.8847
ENSG00000196476	C20orf96	6.86	6.22	5.77	4.33	36.8805
ENSG00000136925	TSTD2	12.94	12.47	10.83	8.18	36.7852
ENSG00000139517	LNX2	3.29	3.12	2.45	2.08	36.7781
ENSG00000276180	H4C9	108.36	73.51	71.6	68.51	36.7756
ENSG00000112079	STK38	15.23	15.06	12.53	9.63	36.7695
ENSG00000151092	NGLY1	14.09	13.61	11.87	8.91	36.7637
ENSG00000134444	RELCH	11.22	11.06	9.5	7.1	36.7201
ENSG00000285967	NIPBL-DT	7.71	6.95	5.65	4.88	36.7056
ENSG00000184319	RPL23AP82	18.83	18.19	17.93	11.92	36.6968
ENSG00000094916	CBX5	152.36	151.69	123.95	96.54	36.6369
ENSG00000131747	TOP2A	99.47	96.78	91.02	63.05	36.6141
ENSG00000214050	FBXO16	4.7	4.41	3.64	2.98	36.5957
ENSG00000129595	EPB41L4A	13.33	12.21	9.08	8.46	36.5341
ENSG00000066933	MYO9A	13.73	12.66	11.24	8.72	36.4894
ENSG00000115484	CCT4	100.03	88.52	81.59	63.56	36.4591
ENSG00000239900	ADSL	37.12	33.52	32.62	23.59	36.4494
ENSG00000125885	MCM8	13.62	12.37	11.49	8.66	36.417
ENSG00000065911	MTHFD2	39.3	27.41	25.49	24.99	36.4122
ENSG00000227953	LINC01341	1.54	1.41	1.38	0.98	36.3636
ENSG00000056736	IL17RB	1.54	1.47	1.37	0.98	36.3636
ENSG00000159111	MRPL10	11.22	10.84	10.55	7.14	36.3636
ENSG00000196586	MYO6	8.64	8.48	7.09	5.5	36.3426
ENSG00000261098	AP000766,1	1.02	0.97	0.71	0.65	36.2745
ENSG00000170153	RNF150	4.77	4.49	3.66	3.04	36.2683
ENSG00000072849	DERL2	35.63	35.42	30.68	22.72	36.2335
ENSG00000110958	PTGES3	161.85	156.67	143.19	103.29	36.1816
ENSG00000116984	MTR	14.1	13.9	10.8	9	36.1702
ENSG00000155438	NIFK	46.57	42.95	37.08	29.73	36.1606
ENSG00000169155	ZBTB43	5.2	5.06	4.96	3.32	36.1538
ENSG00000142149	HUNK	4.85	3.46	3.14	3.1	36.0825
ENSG00000188613	NANOS1	2.55	2.3	1.72	1.63	36.0784
ENSG00000106853	PTGR1	25.34	24.66	22.2	16.2	36.0695
ENSG00000227782	AC002553,1	1.5	1.04	1.01	0.96	36
ENSG00000173660	UQCRH	145.55	142.59	141.22	93.16	35.9945
ENSG00000072210	ALDH3A2	27.37	23.44	22.58	17.52	35.9883
ENSG00000117016	RIMS3	5.68	5.36	3.91	3.64	35.9155
ENSG00000171951	SCG2	8.02	7.68	5.79	5.14	35.9102
ENSG00000164603	BMT2	6.22	6.19	5.4	3.99	35.8521
ENSG00000112294	ALDH5A1	3.91	3.76	3.33	2.51	35.8056
ENSG00000136492	BRIP1	11.01	9.93	9.43	7.07	35.7856
ENSG00000233183	AL138889,1	1.23	1.22	0.94	0.79	35.7724
ENSG00000131437	KIF3A	12.19	11.56	8.37	7.83	35.767
ENSG00000116106	EPHA4	26.09	25.67	23.69	16.76	35.7608
ENSG00000134057	CCNB1	106.74	105.82	97.72	68.57	35.7598
ENSG00000141698	NT5C3B	34.57	32.56	31.29	22.22	35.7246
ENSG00000163082	SGPP2	1.12	1.09	0.73	0.72	35.7143
ENSG00000134077	THUMPD3	27.73	27.28	23.78	17.83	35.7014
ENSG00000261140	AC093525,4	2.92	2.55	2.05	1.88	35.6164
ENSG00000127720	METTL25	4.13	4	3.85	2.66	35.5932
ENSG00000122026	RPL21	582.98	550.15	504.45	375.53	35.5844
ENSG00000245970	AP003352,1	1.66	1.53	1.2	1.07	35.5422
ENSG00000214013	GANC	6.5	6.21	6.05	4.19	35.5385
ENSG00000271122	AC018647,2	3.63	3.34	3.14	2.34	35.5372
ENSG00000163597	SNHG16	59.36	55.63	49.82	38.27	35.529
ENSG00000103035	PSMD7	55.46	53.08	49.78	35.79	35.467
ENSG00000163938	GNL3	44.01	39.11	31.67	28.41	35.4465
ENSG00000141404	GNAL	8.24	8.18	7.14	5.32	35.4369
ENSG00000141198	TOM1L1	9.37	8.91	7.95	6.05	35.4322
ENSG00000198252	STYX	6.78	6.4	4.93	4.38	35.3982
ENSG00000273314	AC005229,4	1.67	1.55	1.33	1.08	35.3293
ENSG00000001460	STPG1	3.51	2.88	2.78	2.27	35.3276
ENSG00000244055	AC007566,1	1.7	1.35	1.3	1.1	35.2941
ENSG00000237298	TTN-AS1	21.99	19.42	19.03	14.23	35.2888
ENSG00000129159	KCNC1	2.16	1.62	1.45	1.4	35.1852
ENSG00000078674	PCM1	96.47	81.37	75.34	62.53	35.1819
ENSG00000285023	CHORDC1	13.4	12.15	8.72	8.69	35.1493
ENSG00000065548	ZC3H15	42.31	39.67	34.7	27.46	35.0981
ENSG00000135597	REPS1	22.68	21.27	20.29	14.72	35.097
ENSG00000139726	DENR	35.98	35	30.52	23.36	35.075
ENSG00000070061	ELP1	26	21.88	18.44	16.91	34.9615
ENSG00000158528	PPP1R9A	10.54	9.54	8.11	6.86	34.9146
ENSG00000276966	H4C5	259.74	215.95	200.32	169.1	34.8964
ENSG00000163875	MEAF6	45.31	42.5	41.62	29.5	34.893
ENSG00000017260	ATP2C1	30.48	30.09	25.2	19.86	34.8425
ENSG00000172954	LCLAT1	11.26	10.71	8.94	7.34	34.8135
ENSG00000152990	ADGRA3	26.14	25.79	24.71	17.04	34.8125
ENSG00000119203	CPSF3	38.47	35.63	27.48	25.08	34.8063
ENSG00000072756	TRNT1	13.85	13.28	10.39	9.03	34.8014
ENSG00000183340	JRKL	4.95	4.64	3.91	3.23	34.7475
ENSG00000163933	RFT1	8.35	7.42	6.8	5.45	34.7305
ENSG00000204177	BMS1P1	6.08	5.89	4.89	3.97	34.7039
ENSG00000125743	SNRPD2	190.45	184.02	181.87	124.37	34.6968
ENSG00000132286	TIMM10B	13.52	12.74	12.32	8.83	34.6893
ENSG00000113811	SELENOK	33.04	30.92	30.61	21.58	34.6852
ENSG00000116898	MRPS15	42.93	41.29	39.21	28.06	34.6378
ENSG00000051825	MPHOSPH9	32.39	31.94	28.82	21.18	34.6094
ENSG00000137996	RTCA	20.79	20.1	16.63	13.6	34.5839
ENSG00000106772	PRUNE2	6.55	5.85	5.49	4.29	34.5038
ENSG00000128050	PAICS	105.05	99.51	87.11	68.85	34.4598
ENSG00000114388	NPRL2	8.07	7.72	6.93	5.29	34.4486
ENSG00000113013	HSPA9	73.58	72.64	61.38	48.28	34.3843
ENSG00000187736	NHEJ1	10.56	10.13	7.59	6.93	34.375
ENSG00000101935	AMMECR1	9.6	8.95	6.75	6.3	34.375
ENSG00000188725	SMIM15	29.17	26.3	24.26	19.16	34.3161
ENSG00000121022	COPS5	35.72	34.8	33.05	23.47	34.2945
ENSG00000107566	ERLIN1	10.18	9.66	9.48	6.69	34.2829
ENSG00000175161	CADM2	2.6	2.4	2	1.71	34.2308
ENSG00000167377	ZNF23	5.47	5.24	4.49	3.6	34.1865
[truncated: 325 more rows]
