# Supplementary material for: HTT loss-of-function contributes to RNA deregulation in developing Huntington’s disease neurons
Source: Cell Biosci. 2025 Jul 9;15:100. doi: 10.1186/s13578-025-01443-5 (PMC12239503; doi:10.1186/s13578-025-01443-5)
Supplement: Supplementary file 11 — Supplementary Material 11: Supplementary Table 9. GO analysis of genes increasing and decreasing in time in HD and KO-NSCs. [file 13578_2025_1443_MOESM11_ESM.xlsx]

## Sheet: increasing HD specific BP
Supplementary Table 9. GO analysis of genes increasing and decreasing in time in HD and KO-NSCs
increasing genes specific for HD; BP
ID	Description	GeneRatio	BgRatio	pvalue	p.adjust	qvalue	geneID	Count
GO:0043161	proteasome-mediated ubiquitin-dependent protein catabolic process	98/2001	489/20772	1.47271e-12	8.86569e-09	7.8379e-09	FOXF2/DAB2/SH3RF3/RHOBTB3/ECRG4/HERC2/SPSB4/TRIM2/PABIR1/FZR1/KLHL15/PSMC3/ZSWIM8/HSPA1B/OS9/FBXO45/GIPC1/BAG5/PJA2/AXIN2/PSMC5/AGAP3/CALR/KCTD10/ZNF598/RNF126/PELI1/HSP90B1/FEM1B/KAT5/SYVN1/ERLIN1/AKT1/PSMD1/PSMD12/RBCK1/RNF217/UFD1/UBE2K/PHF20L1/PSMC1/LTN1/ANAPC10/NSFL1C/CANX/CCAR2/HSPA5/TRIP12/USP7/FBXO9/UBXN2A/MAPK9/HSP90AB1/SEL1L/CANX/AKIRIN2/PSMD4/PSMD6/STUB1/FEM1A/FAF2/KLHL42/SELENOS/USP9X…	98
GO:0016197	endosomal transport	59/2001	268/20772	1.07584e-09	3.23827e-06	2.86286e-06	REPS2/TBC1D10C/ZDHHC2/RHOBTB3/TRIM27/ATP9A/TRIM27/CHMP4A/RBSN/VPS29/GBF1/CORO1C/ANKRD50/STX12/BLTP3B/EVI5/RNF126/VPS16/VPS37C/AP5Z1/STAM2/RAB35/LMTK2/VPS51/ARHGAP44/RAB6A/USP7/CLTCL1/VPS50/CLTC/RGP1/SNX27/YKT6/EPS15L1/VPS35L/CHMP4B/RAB14/RAB7A/VPS4A/ZFYVE16/VTI1B/SNX3/GOLT1B/WASH6P/CHMP6/VPS26C/UBAP1/WASHC2C/TBC1D10A/ACAP2/ATP6AP1/REPS1/STX10/GGA3/VCP/SNX4/PLEKHJ1/PICALM/GOSR1	59
GO:0042254	ribosome biogenesis	66/2001	331/20772	8.22347e-09	1.65018e-05	1.45887e-05	WDR46/DHX37/BOP1/BOP1/PPAN/RRP9/UTP23/WDR46/WDR46/LTV1/NOP14/RRP7A/NSUN4/GTPBP4/LYAR/PES1/ZNF658/NOC2L/MPHOSPH6/SDE2/USP36/DDX10/DDX3X/ABCE1/TBL3/ISG20L2/NOL10/EIF4A3/EXOSC6/GRWD1/DDX21/RIOK1/EIF2A/HEATR3/RPL7L1/WBP11/SBDS/WDR55/DDX56/BYSL/RCL1/ZNF622/NOP16/DHX29/PELP1/BUD23/METTL16/NOP58/UTP11/NSUN3/RPUSD1/UTP14A/MTREX/DCAF13/EXOSC4/NOLC1/DIS3/KRR1/MRM2/RRP8/DROSHA/PAK1IP1/PAK1IP1/NUP88/NIP7/RRP…	66
GO:0001503	ossification	85/2001	477/20772	1.71534e-08	2.58158e-05	2.2823e-05	CYP24A1/MGP/CER1/PTGS2/TWIST1/CTSK/MSX2/TNC/FGFR3/WNT3/WNT3/ADGRV1/GDF10/TMEM119/TENT5A/RFLNB/DDR2/PTN/SMPD3/BMP5/CDK6/PTCH1/RASSF2/ITGA11/ENPP1/SNAI2/GPM6B/EGFR/ANKH/FOXC1/ROR2/BMPR1B/VCAN/COL6A1/XYLT1/SOX9/LTBP3/BCOR/MMP16/ZHX3/BCL2/IFITM1/FERMT2/GLI2/SHOX2/PRKACA/IL6ST/TPM4/PBX1/DCHS1/AXIN2/SATB2/HSD17B4/GTPBP4/CHSY1/YAP1/PRKACA/LRP3/AKT1/CAT/BMPR2/OSTF1/TWSG1/FIGNL1/CDH11/CLTC/DDX21/SND1/ADAR…	85
GO:0018205	peptidyl-lysine modification	75/2001	417/20772	7.99962e-08	7.13629e-05	6.30898e-05	TWIST1/PAX5/EYA1/SNAI2/CBX4/PLOD2/SNCA/TRIM27/TRIM27/BCOR/NNAT/KMT5A/P3H4/H1-2/NELFE/NELFE/NELFE/NELFE/NELFE/HCFC1/ZBED1/KMT2C/CXXC1/NOC2L/BRPF1/NFYA/KAT5/TAF4/PAXIP1/PHF20L1/MSL3/ASH2L/GLYR1/NAA60/JADE3/DDX21/ATXN7L3/BRPF3/RUVBL2/NCOA6/TOLLIP/MORF4L2/SET/WDR82/ATP7A/TRRAP/HDAC2/SNW1/TAF5L/EP400/SIRT3/ASH1L/TAF2/MORF4L1/EPC1/DHPS/SUPT20H/RUVBL1/MRGBP/SKIC8/DR1/TRIM28/UBA2/NELFA/KMT5B/EEF1AKMT1/EE…	75
GO:0006364	rRNA processing	50/2001	237/20772	8.29801e-08	7.13629e-05	6.30898e-05	WDR46/DHX37/BOP1/BOP1/PPAN/RRP9/UTP23/WDR46/WDR46/NOP14/RRP7A/NSUN4/GTPBP4/LYAR/PES1/MPHOSPH6/SDE2/USP36/DDX10/TBL3/NOL10/EIF4A3/EXOSC6/DDX21/RIOK1/RPL7L1/WBP11/SBDS/WDR55/DDX56/BYSL/RCL1/PELP1/BUD23/METTL16/NOP58/UTP11/NSUN3/RPUSD1/UTP14A/MTREX/DCAF13/EXOSC4/NOLC1/DIS3/KRR1/MRM2/RRP8/DROSHA/RRP36	50
GO:0016482	cytosolic transport	44/2001	195/20772	6.44044e-08	7.13629e-05	6.30898e-05	KIF5A/TBC1D10C/DAB2/RHOBTB3/TRIM27/ATP9A/TRIM27/TANC2/PPFIA2/MSN/RBSN/VPS29/GBF1/NF2/BLTP3B/ACTR2/EVI5/RNF126/LMTK2/VPS51/RAB6A/USP7/CLTCL1/AP1G1/CLTC/MAP2/RGP1/MTMR2/YKT6/PXK/DNAJC13/RAB21/RAB14/RAB7A/VTI1B/SNX3/GOLT1B/WASH6P/WASHC2C/TBC1D10A/STX10/PLEKHJ1/GOSR1/CCDC91	44
GO:0034975	protein folding in endoplasmic reticulum	9/2001	12/20772	1.17958e-07	8.87635e-05	7.84732e-05	ERO1B/CALR/HSP90B1/CANX/HSPA5/CANX/DNAJC3/PDIA3/P4HB	9
GO:0072594	establishment of protein localization to organelle	83/2001	487/20772	1.86943e-07	0.000125044	0.000110548	APOD/PTGS2/CHMP4A/CBLB/HK1/NAGPA/PEX3/TRAF3IP2/KPNA1/PPP3R1/AIFM1/SPCS3/AKT1/PRKCD/TIMM21/SNUPN/VPS37C/STAM2/ZNF827/HSPA4/NUP188/USP36/LRWD1/SEC61A2/HSPA5/GDAP1/IPO13/ING1/MON1A/SRP68/MED1/SEC61A1/MON1B/HEATR3/NUP50/PXK/AKIRIN2/RUVBL2/POM121/CHMP4B/SSR3/USP9X/HSPD1/UBE2L3/TARDBP/RAB7A/VPS4A/KPNA3/ZFYVE16/IPO7/KPNB1/IPO11/SEC61G/VPS41/NABP2/GSK3A/CCT7/TOMM40/NMT1/SH3GLB1/UBAP1/TOMM40L/NUP214/HSPA8…	83
GO:0034470	ncRNA processing	80/2001	475/20772	5.09411e-07	0.000278787	0.000246467	WDR46/DHX37/BOP1/BOP1/PPAN/RRP9/UTP23/HENMT1/WDR46/WDR46/NSUN2/DUS3L/NOP14/RRP7A/NSUN4/SPOUT1/GTPBP4/LYAR/PES1/MPHOSPH6/ADAT1/SRRT/SDE2/TSN/USP36/DDX10/DDX3X/TBL3/TRMT1L/TYW1B/TSNAX/TRMT61A/NOL10/EIF4A3/TRMO/EXOSC6/DDX21/RIOK1/ADAR/RPL7L1/WBP11/TP53RK/SBDS/WDR55/DDX56/TRMT6/BYSL/RCL1/PELP1/NCBP2/ANKRD16/BUD23/GRSF1/METTL16/TYW1/NOP58/UTP11/NSUN3/SARS1/RPUSD1/UTP14A/MTREX/DCAF13/EXOSC4/NOLC1/DIS3/…	80
GO:0016072	rRNA metabolic process	54/2001	279/20772	4.94059e-07	0.000278787	0.000246467	WDR46/POLR1G/DHX37/BOP1/BOP1/PPAN/RRP9/UTP23/WDR46/WDR46/GTF3C1/NOP14/RRP7A/NSUN4/GTPBP4/LYAR/PES1/MPHOSPH6/SDE2/USP36/DDX10/TBL3/NOL10/EIF4A3/EXOSC6/DDX21/RIOK1/RPL7L1/WBP11/SBDS/WDR55/DDX56/BYSL/RCL1/PELP1/BUD23/METTL16/NOP58/UTP11/NSUN3/POLR1B/RPUSD1/UTP14A/MTREX/DCAF13/EXOSC4/NOLC1/DIS3/KRR1/MACROH2A1/MRM2/RRP8/DROSHA/RRP36	54
GO:0016055	Wnt signaling pathway	81/2001	485/20772	6.15243e-07	0.000308647	0.000272866	IGFBP6/WNT9B/FZD10/WNT3/RARG/WNT3/RNF43/TGFB1I1/BICC1/DAB2/ADGRA2/NKD1/GPRC5B/FZD7/APCDD1/AMER2/FOXO1/CSNK2B/SOSTDC1/SNAI2/RBMS3/TMEM198/EGFR/SOX13/TNIK/EDNRA/MDFI/DACT3/AMER1/ROR2/FRAT2/SOX9/GPC4/CTNND2/FERMT2/DISC1/TMEM131L/AMOTL1/SEMA5A/AXIN2/KPNA1/YAP1/TTC21B/CBY1/NDRG2/ANKRD6/DDX3X/MARK2/CCAR2/TCF7L2/GNAQ/RAC1/NXN/LATS1/FRZB/PPM1B/RUVBL2/HMGXB4/PKD1/CSNK1D/SNX3/GSK3A/DDB1/LIMD1/MESD/RUVBL1/R…	81
GO:0198738	cell-cell signaling by wnt	81/2001	487/20772	7.29593e-07	0.000337857	0.00029869	IGFBP6/WNT9B/FZD10/WNT3/RARG/WNT3/RNF43/TGFB1I1/BICC1/DAB2/ADGRA2/NKD1/GPRC5B/FZD7/APCDD1/AMER2/FOXO1/CSNK2B/SOSTDC1/SNAI2/RBMS3/TMEM198/EGFR/SOX13/TNIK/EDNRA/MDFI/DACT3/AMER1/ROR2/FRAT2/SOX9/GPC4/CTNND2/FERMT2/DISC1/TMEM131L/AMOTL1/SEMA5A/AXIN2/KPNA1/YAP1/TTC21B/CBY1/NDRG2/ANKRD6/DDX3X/MARK2/CCAR2/TCF7L2/GNAQ/RAC1/NXN/LATS1/FRZB/PPM1B/RUVBL2/HMGXB4/PKD1/CSNK1D/SNX3/GSK3A/DDB1/LIMD1/MESD/RUVBL1/R…	81
GO:0071364	cellular response to epidermal growth factor stimulus	16/2001	43/20772	1.09446e-06	0.000470616	0.000416058	ERBB4/DAB2/SNAI2/EGFR/ZFP36L2/FOXC1/SOX9/PPP1R9B/IQGAP1/AKT1/BAIAP2/MED1/ZFP36/SYAP1/PTPN11/ERRFI1	16
GO:0034504	protein localization to nucleus	60/2001	332/20772	1.31499e-06	0.000494766	0.000437408	NGFR/APOD/PTGS2/CBLB/SUN2/SOX9/DCLK2/FERMT2/TRAF3IP2/NF2/RRP7A/KPNA1/YAP1/CALR/LMNB2/RAP1GDS1/PPP3R1/CIZ1/AKT1/PRKCD/SNUPN/DNAJB6/NUP188/TCF7L2/IPO13/ING1/MED1/LATS1/HEATR3/NUP50/AKIRIN2/BYSL/POM121/TARDBP/KPNA3/IPO7/KPNB1/IPO11/CCT7/XPA/MFHAS1/PLRG1/ARL2BP/NUP214/NUP62/NOLC1/TRIM28/POM121C/UFM1/CTDNEP1/CTDNEP1/PIK3R2/SIN3A/ELAVL1/KPNA6/RBM22/PIN1/NUP88/LAMTOR5/SUN1	60
GO:0042147	retrograde transport, endosome to Golgi	28/2001	110/20772	1.24412e-06	0.000494766	0.000437408	TBC1D10C/RHOBTB3/TRIM27/ATP9A/TRIM27/RBSN/VPS29/GBF1/BLTP3B/EVI5/RNF126/VPS51/RAB6A/USP7/CLTCL1/CLTC/RGP1/YKT6/RAB7A/VTI1B/SNX3/GOLT1B/WASH6P/WASHC2C/TBC1D10A/STX10/PLEKHJ1/GOSR1	28
GO:0051568	histone H3-K4 methylation	21/2001	71/20772	1.96154e-06	0.000694616	0.00061409	BCOR/H1-2/NELFE/NELFE/NELFE/NELFE/NELFE/HCFC1/KMT2C/CXXC1/NFYA/PAXIP1/ASH2L/NCOA6/WDR82/SNW1/ASH1L/SKIC8/NELFA/WDR5B/SETMAR	21
GO:0021543	pallium development	43/2001	213/20772	2.23651e-06	0.000747989	0.000661275	KCNA2/POU3F2/POU3F3/PAX5/DLX1/CDK6/TUBB2A/EGFR/LAMB1/PLCB1/DLX2/SRGAP2/FEZ1/SUN2/SRGAP2C/BTBD3/DCLK2/CCDC85C/DISC1/NDE1/FBXO45/ROBO1/NF2/PPP1R9B/TUBB2B/FAT4/SRF/GART/LRP8/DAB1/AKIRIN2/CRK/IGF1R/TACC2/NOTCH2NLC/RHOA/NARS1/BNIP3/XAB2/OGDH/PTEN/CDON/SUN1	43
GO:0021987	cerebral cortex development	33/2001	146/20772	2.62536e-06	0.000831824	0.000735391	KCNA2/POU3F2/POU3F3/PAX5/TUBB2A/EGFR/LAMB1/PLCB1/SRGAP2/SUN2/SRGAP2C/BTBD3/CCDC85C/DISC1/NDE1/FBXO45/ROBO1/PPP1R9B/TUBB2B/FAT4/GART/LRP8/DAB1/AKIRIN2/CRK/TACC2/NOTCH2NLC/RHOA/NARS1/BNIP3/XAB2/CDON/SUN1	33
GO:0010975	regulation of neuron projection development	78/2001	480/20772	2.89845e-06	0.000872433	0.000771292	WNT3/EPHA3/WNT3/POU3F2/LPAR1/PMP22/PRRX1/DDR2/ALKAL2/PTN/TOX/DAB2/CTNNA2/BMP5/RTN4RL1/PTPRD/EFNB2/PTPRD/MYLIP/TNIK/ROR2/CNTN1/FEZ1/TANC2/NR2F1/PPFIA2/CDKL5/DNM3/PDLIM5/ITM2C/EFNB3/SEMA3A/SEMA3D/PTPRG/LRRC4C/MYCBP2/DISC1/SHOX2/ROBO1/PLXNC1/SEMA5A/BAG5/TUBB2B/ULK2/RAP1A/SRF/PLXNB2/AKT1/DBN1/BMPR2/BAIAP2/PTPN9/LRP8/KIDINS220/MARK2/HSPA5/ARHGAP44/DAB1/MAP2/CHN1/DDX56/RAB21/YTHDF1/HDAC2/CRK/SNX3/RAPGE…	78
GO:0002062	chondrocyte differentiation	28/2001	116/20772	3.84474e-06	0.00105206	0.000930096	CYTL1/MSX2/FGFR3/RARG/RFLNB/SMPD3/TRPS1/SNAI2/BMPR1B/SOX9/LTBP3/SHOX2/AXIN2/CHSY1/BMPR2/LNPK/GLG1/TWSG1/RB1/SOX6/TGFBR1/HMGA2/SERPINH1/PTPN11/EXT2/CREB3L2/MEX3C/CCN2	28
GO:0030166	proteoglycan biosynthetic process	20/2001	68/20772	3.76671e-06	0.00105206	0.000930096	CYTL1/DSEL/DSE/BMPR1B/CHST12/XYLT1/GAL3ST4/NDST3/CHSY1/SLC2A10/CHST10/BMPR2/CSGALNACT2/GLCE/TCF7L2/CANT1/B3GALT6/FAM20B/CHPF2/EXT2	20
GO:0070849	response to epidermal growth factor	16/2001	47/20772	4.27117e-06	0.00111793	0.000988332	ERBB4/DAB2/SNAI2/EGFR/ZFP36L2/FOXC1/SOX9/PPP1R9B/IQGAP1/AKT1/BAIAP2/MED1/ZFP36/SYAP1/PTPN11/ERRFI1	16
GO:0006913	nucleocytoplasmic transport	62/2001	361/20772	5.0005e-06	0.00120412	0.00106453	APOD/PTGS2/CBLB/FRAT2/TRAF3IP2/PRKACA/NRDE2/NSUN2/LTV1/CASC3/KPNA1/CALR/PRKACA/PPP3R1/HSPA9/AKT1/PRKCD/SNUPN/GLE1/NUP188/MALT1/RANBP3/ABCE1/POLDIP3/IPO13/CDKN1B/ING1/MED1/EIF4A3/HEATR3/NUP50/AKIRIN2/POM121/NCBP2/PKD1/TARDBP/KPNA3/PTPN11/IPO7/MAGOHB/KPNB1/IPO11/DDX19A/NUP214/PRKAG1/ALYREF/NUP62/RBM8A/NOLC1/TRIM28/PPM1A/NCBP1/POM121C/UFM1/PIK3R2/CHTOP/ELAVL1/KPNA6/RBM22/NUP88/NUP43/XPO4	62
GO:0051169	nuclear transport	62/2001	361/20772	5.0005e-06	0.00120412	0.00106453	APOD/PTGS2/CBLB/FRAT2/TRAF3IP2/PRKACA/NRDE2/NSUN2/LTV1/CASC3/KPNA1/CALR/PRKACA/PPP3R1/HSPA9/AKT1/PRKCD/SNUPN/GLE1/NUP188/MALT1/RANBP3/ABCE1/POLDIP3/IPO13/CDKN1B/ING1/MED1/EIF4A3/HEATR3/NUP50/AKIRIN2/POM121/NCBP2/PKD1/TARDBP/KPNA3/PTPN11/IPO7/MAGOHB/KPNB1/IPO11/DDX19A/NUP214/PRKAG1/ALYREF/NUP62/RBM8A/NOLC1/TRIM28/PPM1A/NCBP1/POM121C/UFM1/PIK3R2/CHTOP/ELAVL1/KPNA6/RBM22/NUP88/NUP43/XPO4	62
GO:0021537	telencephalon development	54/2001	302/20772	6.03927e-06	0.00138086	0.00122078	KCNA2/FOXB1/ID2/POU3F2/RFX4/POU3F3/LPAR1/PAX5/ERBB4/DLX1/RTN4RL1/CDK6/TUBB2A/EGFR/LAMB1/PLCB1/DLX2/SRGAP2/FEZ1/SUN2/SRGAP2C/BTBD3/SEMA3A/DCLK2/CCDC85C/DISC1/NDE1/FBXO45/CORO1C/ROBO1/NF2/PPP1R9B/TUBB2B/FAT4/SRF/GART/LRP8/SECISBP2/DAB1/AKIRIN2/CRK/ZSWIM6/UCHL5/IGF1R/TACC2/NOTCH2NLC/RHOA/NARS1/BNIP3/XAB2/OGDH/PTEN/CDON/SUN1	54
GO:0006457	protein folding	46/2001	243/20772	6.24979e-06	0.00138086	0.00122078	HYPK/HSPA1B/NUDCD3/ERO1B/BAG5/PDIA6/CALR/HSP90B1/HSPA9/PDIA4/DNAJC21/CLPX/PPIB/DNAJB12/HSPA4/SACS/DNAJB6/QSOX2/CANX/HSPA5/CRTAP/KHSRP/PPIL2/DNAJB11/HSP90AB1/UGGT1/CANX/DNAJC7/DNAJC3/PDIA3/DNAJC5/RUVBL2/HSPD1/SDF2L1/HSPH1/P4HB/AHSA1/CCT7/MESD/CCDC47/ST13/CDC37/HSPA8/DNAJA1/VBP1/PFDN6	46
GO:0006029	proteoglycan metabolic process	25/2001	100/20772	6.42261e-06	0.00138086	0.00122078	CYTL1/DCN/CNMD/DSEL/DSE/BMPR1B/CHST12/XYLT1/GAL3ST4/NDST3/CHSY1/SLC2A10/CHST10/BMPR2/HEXA/CSGALNACT2/PPARD/GLCE/TCF7L2/CANT1/B3GALT6/FAM20B/GPC1/CHPF2/EXT2	25
GO:0000375	RNA splicing, via transesterification reactions	63/2001	372/20772	6.70851e-06	0.00139259	0.00123115	SLC39A5/KHDRBS3/CELF2/QKI/YJU2/SFSWAP/IK/TFIP11/C9orf78/CASC3/NOVA1/DNAJC17/THRAP3/SF3B2/SDE2/RBM3/TSSC4/KHSRP/SFPQ/EIF4A3/SNRPB2/HNRNPR/EFTUD2/DHX8/RBM39/CWC15/SF3A3/CD2BP2/SRPK2/GPATCH1/NCBP2/SNRNP25/PRPF18/MAGOHB/METTL16/RBMXL1/SNW1/PRPF19/SMNDC1/PRPF4/ZMAT2/PLRG1/MTREX/PRPF8/SF3B4/FXR2/HSPA8/SNRNP200/CDC5L/ALYREF/RBM8A/CELF1/SYNCRIP/NCBP1/XAB2/SNRPD1/PQBP1/SF3A2/RBM22/TRA2A/HNRNPK/ESS2/DDX1	63
GO:0051216	cartilage development	42/2001	215/20772	6.94546e-06	0.00139372	0.00123215	OTOR/MGP/CER1/CTSK/CYTL1/MSX2/FGFR3/RARG/PRRX1/RFLNB/CNMD/SMPD3/BMP5/TRPS1/SNAI2/EVC/DLX2/BMPR1B/SOX9/LTBP3/SHOX2/AXIN2/SATB2/CHSY1/SRF/BMPR2/LNPK/GLG1/TWSG1/RB1/SOX6/FRZB/TGFBR1/HMGA2/SERPINH1/PKD1/PTPN11/ATP7A/EXT2/CREB3L2/MEX3C/CCN2	42
GO:2001020	regulation of response to DNA damage stimulus	60/2001	350/20772	7.48712e-06	0.00145395	0.00128539	TWIST1/EYA1/SNAI2/EGFR/PMAIP1/POLH/SPRED1/BCL2/KLHL15/KMT5A/YJU2/ZCWPW1/SPIRE1/TFIP11/MAP3K20/AXIN2/ACTR2/FEM1B/KAT5/HMGB1/PRKCD/TAF4/PAXIP1/CCAR2/TRIP12/FIGNL1/TELO2/ATXN7L3/HMGA2/RUVBL2/MORF4L2/BCLAF1/TRRAP/TAF5L/UCHL5/EP400/TAF2/MORF4L1/EPC1/SUPT20H/RUVBL1/FXR2/MRGBP/SMARCE1/SPRED2/TRIM28/CEBPG/ACTR5/EEF1E1/USP1/KMT5B/OTUB2/SLF2/TIMELESS/USP22/PBRM1/HNRNPK/TAF12/SETMAR/DEK	60
GO:2001022	positive regulation of response to DNA damage stimulus	37/2001	181/20772	8.23088e-06	0.00154843	0.00136892	EYA1/EGFR/PMAIP1/SPRED1/ZCWPW1/SPIRE1/MAP3K20/ACTR2/KAT5/HMGB1/PRKCD/PAXIP1/CCAR2/TELO2/RUVBL2/MORF4L2/BCLAF1/TRRAP/UCHL5/EP400/MORF4L1/EPC1/RUVBL1/FXR2/MRGBP/SMARCE1/SPRED2/TRIM28/CEBPG/ACTR5/EEF1E1/USP1/KMT5B/SLF2/TIMELESS/PBRM1/SETMAR	37
GO:0007015	actin filament organization	76/2001	478/20772	8.66522e-06	0.00158075	0.00139749	CDC42EP5/ESPN/LPAR1/RFLNB/KANK4/RGCC/CTNNA2/SYNPO/PHLDB2/PLEC/RND1/TRIM27/ARHGAP6/TRIM27/DLC1/NEDD9/LIMA1/HMCN1/BCL2/SHROOM2/FERMT2/EPS8/BCAR1/GAS2/PPM1F/SPIRE1/TPM4/RASA1/CORO1C/NF2/FCHSD2/PPP1R9B/SEMA5A/SORBS1/SPTAN1/ACTR2/WDR1/SRF/HSP90B1/ADD1/DBN1/TPM3/PRKCD/BAIAP2/SHROOM4/ACTR3/ARPC5/MTPN/RAC1/FER/LATS1/TMSB4X/TGFBR1/HIP1/ARF1/MARCKS/IQGAP2/CFL2/ARPC2/MSRB2/ARPC5L/DIAPH1/WASH6P/ARPC4/FAT1/AC…	76
GO:1903311	regulation of mRNA metabolic process	60/2001	353/20772	9.81628e-06	0.00170956	0.00151137	TENT5A/SLC39A5/ZFP36L2/KHDRBS3/CELF2/QKI/TRAF3IP2/TRAF5/SFSWAP/CASC3/NOVA1/AXIN2/FTO/TIRAP/THRAP3/AKT1/IKBKE/PRKCD/CNOT3/DCP1A/CNOT10/RBM3/SECISBP2/KHSRP/EIF4A3/ZFP36/MLH1/RBM39/ZC3H3/SRPK2/SERBP1/TENT4A/NCBP2/TARDBP/MAGOHB/YTHDF1/METTL16/RBMXL1/SNW1/PRPF19/NUDT21/SF3B4/FXR2/PATL1/HSPA8/RBM8A/CELF1/SYNCRIP/LARP4B/DIS3/NCBP1/CPSF7/SAMD4B/GTPBP1/APEX1/ELAVL1/ZC3H14/IGF2BP3/TRA2A/HNRNPK	60
GO:0034976	response to endoplasmic reticulum stress	52/2001	292/20772	1.00236e-05	0.00170956	0.00151137	TMEM117/PMAIP1/BCL2/OS9/PPP1R15A/PDIA6/CALR/ERMP1/HSP90B1/EIF4G1/EIF2S1/AIFM1/SYVN1/ERLIN1/PDIA4/UFD1/DNAJB12/PPP1R15B/DDX3X/MBTPS1/CANX/HSPA5/SEL1L/UGGT1/CANX/EIF2AK2/DNAJC3/PDIA3/MARCKS/STUB1/FAF2/SELENOS/ATP2A2/SDF2L1/USP13/P4HB/UBE4A/RNFT1/USP14/CCDC47/ECPAS/HM13/VCP/UFM1/CREB3L2/PIK3R2/RNF185/PTPN2/COPS5/PSMC6/MARCHF6/SEC16A	52
GO:0016573	histone acetylation	34/2001	162/20772	1.0456e-05	0.00170956	0.00151137	TWIST1/SNAI2/SNCA/HCFC1/NOC2L/BRPF1/NFYA/KAT5/TAF4/PHF20L1/MSL3/GLYR1/NAA60/JADE3/DDX21/ATXN7L3/BRPF3/RUVBL2/MORF4L2/SET/TRRAP/TAF5L/EP400/TAF2/MORF4L1/EPC1/SUPT20H/RUVBL1/MRGBP/DR1/SIN3A/USP22/TAF12/DEK	34
GO:0006413	translational initiation	30/2001	135/20772	1.05073e-05	0.00170956	0.00151137	PPP1R15A/EIF4G1/EIF2S1/EIF3C/CTIF/PPP1R15B/DDX3X/ABCE1/EIF3J/EIF1AD/EIF1/EIF2B3/EIF2A/EIF3B/KLHL25/EIF2AK2/DNAJC3/DHX29/NCBP2/BZW1/YTHDF1/DENR/RPS6KB1/EIF4G2/NCBP1/EIF2D/SH3BGRL/EIF5/COPS5/DDX1	30
GO:0001649	osteoblast differentiation	51/2001	286/20772	1.16896e-05	0.00185187	0.00163719	CYP24A1/TWIST1/MSX2/TNC/WNT3/WNT3/GDF10/TMEM119/TENT5A/DDR2/CDK6/PTCH1/RASSF2/ITGA11/SNAI2/BMPR1B/VCAN/COL6A1/SOX9/ZHX3/IFITM1/FERMT2/GLI2/SHOX2/PRKACA/IL6ST/TPM4/AXIN2/SATB2/HSD17B4/GTPBP4/YAP1/PRKACA/LRP3/AKT1/CAT/BMPR2/TWSG1/FIGNL1/CLTC/DDX21/SND1/ADAR/DNAJC13/CBFB/LIMD1/CCDC47/ILK/SNRNP200/ALYREF/SYNCRIP	51
GO:0060070	canonical Wnt signaling pathway	56/2001	325/20772	1.27549e-05	0.00196883	0.00174059	IGFBP6/WNT9B/FZD10/WNT3/RARG/WNT3/BICC1/DAB2/ADGRA2/NKD1/GPRC5B/FZD7/AMER2/FOXO1/SOSTDC1/SNAI2/RBMS3/TMEM198/EGFR/SOX13/EDNRA/DACT3/AMER1/FRAT2/SOX9/CTNND2/DISC1/TMEM131L/SEMA5A/AXIN2/KPNA1/YAP1/TTC21B/CBY1/ANKRD6/DDX3X/CCAR2/TCF7L2/GNAQ/LATS1/FRZB/PPM1B/RUVBL2/CSNK1D/GSK3A/LIMD1/RUVBL1/ILK/LYPD6/VCP/PPM1A/CTDNEP1/CTDNEP1/PIN1/CHD8/PTEN	56
GO:0034446	substrate adhesion-dependent cell spreading	25/2001	104/20772	1.34496e-05	0.00202416	0.0017895	HAS2/DAB2/FZD7/LAMB1/SRGAP2/NEDD9/FERMT2/LAMC1/CORO1C/DOCK5/DOCK1/CALR/AKIP1/RAC1/FER/RAB1A/RCC2/RCC2/ARPC2/P4HB/CRK/WASHC2C/ILK/RHOA/CDC42	25
GO:0007265	Ras protein signal transduction	61/2001	367/20772	1.68516e-05	0.0024743	0.00218746	NGFR/ARHGDIB/PLD1/ARHGAP24/LPAR1/RAPGEF5/KANK2/RASA3/RASA3/ARHGAP6/CADM4/RASA4/DLC1/RGL1/DBNL/RALB/ARHGEF1/STARD8/EPS8/RABL3/SPRY2/GBF1/DOCK5/ROBO1/HRAS/DOK3/RAP1A/KCTD10/IQSEC1/RHOB/RAB35/PSD3/GPSM2/ARHGAP44/RAC1/ARFGEF2/PIK3CB/RB1/RAB39A/MADD/NET1/HEG1/RAP2C/RAB21/GIT1/KPNB1/CRK/RAPGEF1/PHACTR4/MFN2/RAB15/NUP62/RHOA/CDC42/NISCH/KSR1/CBL/SH2B2/GNA12/GNA13/IQSEC2	61
GO:0000377	RNA splicing, via transesterification reactions with bulged adenosine as nucleophile	61/2001	368/20772	1.83404e-05	0.00256766	0.00226999	SLC39A5/KHDRBS3/CELF2/QKI/YJU2/SFSWAP/IK/TFIP11/C9orf78/CASC3/NOVA1/DNAJC17/THRAP3/SF3B2/SDE2/RBM3/TSSC4/SFPQ/EIF4A3/SNRPB2/HNRNPR/EFTUD2/DHX8/RBM39/CWC15/SF3A3/CD2BP2/SRPK2/GPATCH1/NCBP2/SNRNP25/PRPF18/MAGOHB/METTL16/RBMXL1/SNW1/PRPF19/PRPF4/ZMAT2/PLRG1/MTREX/PRPF8/SF3B4/FXR2/HSPA8/SNRNP200/CDC5L/ALYREF/RBM8A/CELF1/SYNCRIP/NCBP1/XAB2/SNRPD1/PQBP1/SF3A2/RBM22/TRA2A/HNRNPK/ESS2/DDX1	61
GO:0000398	mRNA splicing, via spliceosome	61/2001	368/20772	1.83404e-05	0.00256766	0.00226999	SLC39A5/KHDRBS3/CELF2/QKI/YJU2/SFSWAP/IK/TFIP11/C9orf78/CASC3/NOVA1/DNAJC17/THRAP3/SF3B2/SDE2/RBM3/TSSC4/SFPQ/EIF4A3/SNRPB2/HNRNPR/EFTUD2/DHX8/RBM39/CWC15/SF3A3/CD2BP2/SRPK2/GPATCH1/NCBP2/SNRNP25/PRPF18/MAGOHB/METTL16/RBMXL1/SNW1/PRPF19/PRPF4/ZMAT2/PLRG1/MTREX/PRPF8/SF3B4/FXR2/HSPA8/SNRNP200/CDC5L/ALYREF/RBM8A/CELF1/SYNCRIP/NCBP1/XAB2/SNRPD1/PQBP1/SF3A2/RBM22/TRA2A/HNRNPK/ESS2/DDX1	61
GO:0006379	mRNA cleavage	11/2001	27/20772	1.95061e-05	0.00266879	0.0023594	POLR1H/POLR1H/POLR1H/POLR1H/POLR1H/CSTF2T/CPSF2/NCBP2/NUDT21/NCBP1/CPSF7	11
GO:0031330	negative regulation of cellular catabolic process	50/2001	284/20772	2.02113e-05	0.00270383	0.00239037	TIMP3/TENT5A/SNCA/FEZ1/CHMP4A/TIMP2/BCL2/HIPK2/TRAF3IP2/TRAF5/NRDE2/NSUN2/GIPC1/BAG5/AXIN2/TIRAP/THRAP3/EIF4G1/AKT1/IKBKE/NRBP2/PHF20L1/USP36/CCAR2/SECISBP2/USP7/CTSA/RPTOR/DAP/HSP90AB1/ZFP36/MTMR2/RRAGA/TENT4A/CHMP4B/USP9X/TAB3/TARDBP/SCFD1/METTL16/GSK3A/UCHL5/USP14/EIF4G2/SYNCRIP/LARP4B/ELAVL1/POLDIP2/IGF2BP3/RNF41	50
GO:0042176	regulation of protein catabolic process	67/2001	419/20772	2.40481e-05	0.00314717	0.00278232	TIMP3/FOXF2/DAB2/SH3RF3/NKD1/FOXO1/MYLIP/ZDHHC2/EGFR/SNCA/AMER1/CBLB/SOX9/PABIR1/FZR1/TIMP2/PSMC3/MYCBP2/MSN/HSPA1B/PRKACA/GIPC1/BAG5/AXIN2/LPCAT1/PSMC5/LPCAT1/PRKACA/AKT1/PSMD1/RNF217/UBE2K/PHF20L1/PSMC1/CCAR2/USP7/CTSA/UBXN2A/MAPK9/CDKN1B/HSP90AB1/RGP1/STUB1/LDLR/IDE/PSME3IP1/USP9X/PKD1/USP13/CSNK1D/RAB7A/SNX3/RNFT1/GSK3A/UCHL5/USP14/DDB1/CHMP6/ANKIB1/PSMD3/GGA3/VCP/RNF41/RNF185/PIN1/GNA12/PSMC6	67
GO:0061640	cytoskeleton-dependent cytokinesis	26/2001	115/20772	2.89822e-05	0.00363485	0.00321346	PLEC/CHMP4A/SEPTIN9/SPIRE1/RASA1/EXOC3/ACTR2/SEPTIN11/KIF4A/RHOB/SEPTIN7/RAB35/ACTR3/EXOC7/SEPTIN5/SEPTIN6/TMEM250/ARF1/CHMP4B/VPS4A/CHMP6/NUP62/SEPTIN2/RHOA/EXOC2/POLDIP2	26
GO:0000271	polysaccharide biosynthetic process	19/2001	71/20772	2.89814e-05	0.00363485	0.00321346	HAS2/SMPD3/ENPP1/GYG1/NDST3/SORBS1/DYRK2/AKT1/AKT2/GYS1/CSGALNACT2/PPP1R3F/CLTC/GBE1/SELENOS/EPM2AIP1/GSK3A/EXT2/B4GALT5	19
GO:0035520	monoubiquitinated protein deubiquitination	13/2001	38/20772	3.18056e-05	0.00383277	0.00338844	TAF4/USP7/USP15/ATXN7L3/USP9X/TRRAP/TAF5L/TAF2/SUPT20H/USP16/USP1/USP22/TAF12	13
GO:0002063	chondrocyte development	12/2001	33/20772	3.18337e-05	0.00383277	0.00338844	MSX2/RARG/RFLNB/SMPD3/BMPR1B/SOX9/SHOX2/AXIN2/CHSY1/BMPR2/SERPINH1/MEX3C	12
GO:0061448	connective tissue development	50/2001	289/20772	3.25233e-05	0.00383902	0.00339396	OTOR/MGP/CER1/CTSK/CYTL1/MSX2/FGFR3/RARG/PRRX1/RFLNB/CNMD/SMPD3/BMP5/TRPS1/SNAI2/EVC/AMER1/DLX2/BMPR1B/SOX9/LTBP3/SHOX2/HRAS/AXIN2/SATB2/CHSY1/SRF/FTO/SH3PXD2B/BMPR2/LNPK/PAXIP1/PPARD/GLG1/TWSG1/RB1/SOX6/FRZB/TGFBR1/RASAL2/HMGA2/SERPINH1/PKD1/PTPN11/ATP7A/ACAT1/EXT2/CREB3L2/MEX3C/CCN2	50
GO:0043543	protein acylation	48/2001	274/20772	3.34276e-05	0.00386282	0.00341501	TWIST1/SPHK1/FOXO1/SNAI2/ZDHHC2/SNCA/HCFC1/NAA25/NOC2L/BRPF1/NFYA/KAT5/TAF4/PHF20L1/MSL3/CDYL/DDX3X/GLYR1/NAA60/JADE3/DDX21/ATXN7L3/BRPF3/PPM1B/RUVBL2/MORF4L2/SET/TRRAP/HDAC2/TAF5L/NMT1/EP400/TAF2/MORF4L1/EPC1/SUPT20H/RUVBL1/ZDHHC5/MRGBP/DR1/PPM1A/OGDH/SIN3A/ZDHHC8/USP22/TAF12/DEK/ZDHHC3	48
GO:0060828	regulation of canonical Wnt signaling pathway	47/2001	267/20772	3.54462e-05	0.00386282	0.00341501	IGFBP6/BICC1/DAB2/ADGRA2/NKD1/GPRC5B/FZD7/AMER2/FOXO1/SOSTDC1/SNAI2/RBMS3/TMEM198/EGFR/SOX13/DACT3/AMER1/SOX9/CTNND2/TMEM131L/SEMA5A/AXIN2/KPNA1/YAP1/TTC21B/CBY1/ANKRD6/DDX3X/CCAR2/TCF7L2/GNAQ/LATS1/FRZB/PPM1B/RUVBL2/CSNK1D/GSK3A/LIMD1/RUVBL1/ILK/LYPD6/VCP/PPM1A/CTDNEP1/CTDNEP1/PIN1/CHD8	47
GO:0006282	regulation of DNA repair	43/2001	237/20772	3.59332e-05	0.00386282	0.00341501	TWIST1/EYA1/EGFR/POLH/KLHL15/ZCWPW1/SPIRE1/TFIP11/AXIN2/ACTR2/KAT5/HMGB1/TAF4/TRIP12/FIGNL1/ATXN7L3/HMGA2/RUVBL2/MORF4L2/TRRAP/TAF5L/UCHL5/EP400/TAF2/MORF4L1/EPC1/SUPT20H/RUVBL1/MRGBP/SMARCE1/TRIM28/CEBPG/ACTR5/USP1/KMT5B/OTUB2/SLF2/TIMELESS/USP22/PBRM1/TAF12/SETMAR/DEK	43
GO:0036503	ERAD pathway	27/2001	123/20772	3.58483e-05	0.00386282	0.00341501	OS9/CALR/HSP90B1/SYVN1/ERLIN1/UFD1/DNAJB12/CANX/HSPA5/SEL1L/UGGT1/CANX/STUB1/FAF2/SELENOS/SDF2L1/USP13/UBE4A/RNFT1/USP14/CCDC47/ECPAS/HM13/VCP/RNF185/PSMC6/MARCHF6	27
GO:0007044	cell-substrate junction assembly	24/2001	103/20772	3.44106e-05	0.00386282	0.00341501	APOD/EPHA3/PHLDB2/PLEC/GPM6B/ARHGAP6/DLC1/BCL2/FERMT2/LAMC1/PPM1F/CORO1C/SORBS1/TLN1/RAC1/CDH11/VCL/RCC2/RCC2/PTPRA/ACTN1/RHOA/POLDIP2/PTEN	24
GO:0150115	cell-substrate junction organization	25/2001	110/20772	3.7309e-05	0.00387242	0.00342349	APOD/EPHA3/PHLDB2/PLEC/GPM6B/ARHGAP6/DLC1/BCL2/FERMT2/LAMC1/PPM1F/CORO1C/SORBS1/TLN1/IQSEC1/RAC1/CDH11/VCL/RCC2/RCC2/PTPRA/ACTN1/RHOA/POLDIP2/PTEN	25
GO:0043968	histone H2A acetylation	10/2001	24/20772	3.71354e-05	0.00387242	0.00342349	KAT5/MSL3/RUVBL2/MORF4L2/TRRAP/EP400/MORF4L1/EPC1/RUVBL1/MRGBP	10
GO:0030900	forebrain development	68/2001	434/20772	4.05821e-05	0.00414075	0.00366072	OLIG2/KCNA2/FOXB1/ID2/POU3F2/RFX4/POU3F3/LPAR1/PAX5/PRKG1/NR2F2/ERBB4/TOX/DLX1/RTN4RL1/CDK6/TUBB2A/EGFR/LAMB1/PLCB1/DLX2/SRGAP2/FEZ1/SUN2/SRGAP2C/BTBD3/DLC1/SEMA3A/DCLK2/CCDC85C/DISC1/NDE1/GLI2/FBXO45/CORO1C/ROBO1/NF2/PPP1R9B/SEMA5A/TUBB2B/FAT4/SRF/GART/TTC21B/FRS2/LRP8/TWSG1/SECISBP2/DAB1/AKIRIN2/ATP7A/CRK/ZSWIM6/UCHL5/IGF1R/TACC2/NOTCH2NLC/STIL/PCM1/RHOA/NARS1/BNIP3/XAB2/OGDH/SIN3A/PTEN/CDON/SU…	68
GO:0051656	establishment of organelle localization	72/2001	467/20772	4.182e-05	0.00419594	0.0037095	KIF5A/AP3B2/SMPD3/ADORA2B/KIFC1/SYBU/SNCA/ATP9A/FEZ1/ARHGAP21/CHMP4A/TANC2/PPFIA2/SUN2/SHROOM2/NDE1/SPRY2/SPIRE1/LIN7A/GBF1/MAD1L1/KIFAP3/SYNJ1/LTV1/EXOC3/MAP1S/LMNB2/KAT5/ABCE1/GPSM2/NSFL1C/RAB6A/EXOC7/CDT1/SEPTIN5/PREB/FER/KIF3B/CHGA/MAP2/YKT6/TTL/RAB1A/AP3S1/MLH1/CHMP4B/CSNK1D/RAB7A/VPS4A/KPNB1/ARFGAP3/CHMP6/MAP4/TRAPPC12/TRAPPC11/KIFC1/PCM1/NUP62/COPG2/CDC42/CBL/SNX4/DCTN2/EXOC2/MAPRE1/TMEM20…	72
GO:1902850	microtubule cytoskeleton organization involved in mitosis	35/2001	181/20772	4.86438e-05	0.00480059	0.00424406	KIFC1/CHMP4A/GNAI1/SUN2/HSPA1B/NDE1/SPRY2/MAP1S/KAT5/KIF4A/GPSM2/NSFL1C/PRC1/CLTC/DCTN6/KIF3B/SBDS/LSM14A/CHMP4B/PKD1/KPNB1/CHMP6/MAP4/TACC2/PTPA/KIFC1/STIL/NUP62/RHOA/KIF2A/VCP/BCCIP/DCTN2/POLDIP2/MAPRE1	35
GO:0006900	vesicle budding from membrane	21/2001	86/20772	5.01282e-05	0.00486729	0.00430303	AP3B2/CHMP4A/GBF1/PREB/SEC31A/RAB1A/AP3S1/CHMP4B/SEC24A/CSNK1D/RAB7A/VPS4A/ARFGAP3/SNX3/CHMP6/TRAPPC12/TRAPPC11/MIA3/PICALM/SEC24D/SEC16A	21
GO:0150116	regulation of cell-substrate junction organization	19/2001	74/20772	5.40691e-05	0.00516661	0.00456765	APOD/EPHA3/PHLDB2/GPM6B/ARHGAP6/DLC1/FERMT2/PPM1F/CORO1C/TLN1/IQSEC1/RAC1/VCL/RCC2/RCC2/PTPRA/RHOA/POLDIP2/PTEN	19
GO:0048041	focal adhesion assembly	22/2001	93/20772	5.63291e-05	0.00529845	0.00468421	APOD/EPHA3/PHLDB2/GPM6B/ARHGAP6/DLC1/BCL2/FERMT2/PPM1F/CORO1C/SORBS1/TLN1/RAC1/CDH11/VCL/RCC2/RCC2/PTPRA/ACTN1/RHOA/POLDIP2/PTEN	22
GO:0030111	regulation of Wnt signaling pathway	57/2001	351/20772	6.12023e-05	0.00566827	0.00501115	IGFBP6/WNT3/WNT3/RNF43/BICC1/DAB2/ADGRA2/NKD1/GPRC5B/FZD7/APCDD1/AMER2/FOXO1/SOSTDC1/SNAI2/RBMS3/TMEM198/EGFR/SOX13/MDFI/DACT3/AMER1/SOX9/CTNND2/DISC1/TMEM131L/SEMA5A/AXIN2/KPNA1/YAP1/TTC21B/CBY1/ANKRD6/DDX3X/CCAR2/TCF7L2/GNAQ/NXN/LATS1/FRZB/PPM1B/RUVBL2/HMGXB4/CSNK1D/SNX3/GSK3A/LIMD1/RUVBL1/ILK/LYPD6/VCP/PPM1A/CTDNEP1/CTDNEP1/PIN1/CHD8/PPP2R1A	57
GO:0007052	mitotic spindle organization	30/2001	148/20772	6.68244e-05	0.00578632	0.00511552	KIFC1/CHMP4A/GNAI1/SUN2/HSPA1B/MAP1S/KIF4A/GPSM2/PRC1/CLTC/DCTN6/KIF3B/SBDS/LSM14A/CHMP4B/PKD1/KPNB1/CHMP6/MAP4/TACC2/PTPA/KIFC1/STIL/NUP62/RHOA/KIF2A/VCP/BCCIP/DCTN2/POLDIP2	30
GO:0032874	positive regulation of stress-activated MAPK cascade	30/2001	148/20772	6.68244e-05	0.00578632	0.00511552	IGFBP6/SPHK1/TNFRSF19/TPD52L1/SH3RF3/FZD7/RASSF2/TNIK/PLCB1/SEMA3A/TAOK3/RELL1/HIPK2/TRAF5/STK39/MID1/HRAS/PJA2/TIRAP/HMGB1/ANKRD6/EIF2AK2/ZNF622/RIPK1/TRAF4/KLHDC10/CRK/MFHAS1/CCN2/MAPKBP1	30
GO:0051893	regulation of focal adhesion assembly	18/2001	69/20772	6.72828e-05	0.00578632	0.00511552	APOD/EPHA3/PHLDB2/GPM6B/ARHGAP6/DLC1/FERMT2/PPM1F/CORO1C/TLN1/RAC1/VCL/RCC2/RCC2/PTPRA/RHOA/POLDIP2/PTEN	18
GO:0090109	regulation of cell-substrate junction assembly	18/2001	69/20772	6.72828e-05	0.00578632	0.00511552	APOD/EPHA3/PHLDB2/GPM6B/ARHGAP6/DLC1/FERMT2/PPM1F/CORO1C/TLN1/RAC1/VCL/RCC2/RCC2/PTPRA/RHOA/POLDIP2/PTEN	18
GO:1900024	regulation of substrate adhesion-dependent cell spreading	17/2001	63/20772	6.70708e-05	0.00578632	0.00511552	HAS2/DAB2/NEDD9/FERMT2/CORO1C/DOCK5/DOCK1/CALR/RAC1/RCC2/RCC2/ARPC2/P4HB/CRK/WASHC2C/ILK/CDC42	17
GO:0034329	cell junction assembly	73/2001	483/20772	7.13729e-05	0.00596757	0.00527575	APOD/EPHA3/APLNR/IRX3/DNER/ERBB4/SLITRK3/LRRTM1/PTPRD/EFNB2/PTPRD/SNAI2/PHLDB2/PLEC/GPM6B/PCDHB16/SNCA/ARHGAP6/ADGRL3/BSN/SRGAP2/DNM3/PDLIM5/SRGAP2C/EFNB3/DLC1/DBNL/GPC4/BCL2/CTNND2/MYCBP2/LRRC4B/FERMT2/LAMC1/PRKACA/PPM1F/FBXO45/CORO1C/JAM3/MYO9A/RAP1A/SORBS1/WDR1/PRKACA/SRF/TLN1/EIF4G1/PLXNB2/LRFN4/TLN2/PCDHB14/RAC1/CDH11/VCL/FER/PCDHB5/PCDHB13/RCC2/RCC2/SDK1/PTPRA/CRK/RAPGEF1/ACTN1/RHOA/CAPZA1/…	73
GO:0051170	import into nucleus	34/2001	177/20772	7.10913e-05	0.00596757	0.00527575	APOD/PTGS2/CBLB/TRAF3IP2/KPNA1/PPP3R1/AKT1/PRKCD/SNUPN/NUP188/IPO13/ING1/MED1/HEATR3/NUP50/AKIRIN2/POM121/TARDBP/KPNA3/IPO7/KPNB1/IPO11/NUP214/PRKAG1/NUP62/NOLC1/TRIM28/POM121C/UFM1/PIK3R2/ELAVL1/KPNA6/RBM22/NUP88	34
GO:0000910	cytokinesis	36/2001	192/20772	7.47276e-05	0.00616247	0.00544806	PLEC/CHMP4A/SEPTIN9/SPIRE1/RASA1/GIPC1/EXOC3/ACTR2/SEPTIN11/KIF4A/RHOB/SEPTIN7/RAB35/ACTR3/EXOC7/SEPTIN5/PRC1/SEPTIN6/KIF3B/TMEM250/ARF1/CALM1/CHMP4B/VPS4A/GIT1/CHMP6/IGF1R/SH3GLB1/KLHL9/NUP62/SEPTIN2/RHOA/CDC42/EXOC2/POLDIP2/PIN1	36
GO:0048193	Golgi vesicle transport	53/2001	322/20772	7.6172e-05	0.0061967	0.00547832	ATP9A/BNIP1/RBSN/SPIRE1/GBF1/PITPNB/BLTP3B/RABEP1/VPS51/ARCN1/YIPF5/RAB6A/AP1G1/ARFGEF2/PREB/KDELR2/SEC31A/YIPF4/YKT6/ERGIC1/RAB1A/AP3S1/GOSR2/ERGIC2/VPS35L/SEC24A/RAB14/CSNK1D/SCFD1/P4HB/COPA/ARFGAP3/VTI1B/SNX3/COG4/GOLT1B/COPB2/TRAPPC12/TRAPPC11/RER1/SCYL1/GGA3/VCP/COPG2/CREB3L2/EXOC2/MIA3/GOLGA5/COPG1/GOSR1/SEC24D/CCDC91/SEC16A	53
GO:0032872	regulation of stress-activated MAPK cascade	39/2001	215/20772	8.13979e-05	0.00638518	0.00564495	IGFBP6/SPHK1/TNFRSF19/TPD52L1/SH3RF3/FZD7/FOXO1/RASSF2/SIRPA/EGFR/TNIK/PLCB1/SEMA3A/TAOK3/RELL1/HIPK2/TRAF5/STK39/MID1/HRAS/PJA2/TIRAP/HMGB1/ANKRD6/FAS/EIF2AK2/ZNF622/RIPK1/HIPK3/TRAF4/KLHDC10/CRK/IGF1R/MFHAS1/ZMYND11/DNAJA1/CCN2/MAPKBP1/COPS5	39
GO:0061035	regulation of cartilage development	19/2001	76/20772	8.00739e-05	0.00638518	0.00564495	CTSK/RARG/RFLNB/SMPD3/TRPS1/SNAI2/BMPR1B/SOX9/LTBP3/SHOX2/AXIN2/BMPR2/LNPK/GLG1/SOX6/FRZB/TGFBR1/PTPN11/CCN2	19
GO:0006890	retrograde vesicle-mediated transport, Golgi to endoplasmic reticulum	16/2001	58/20772	8.16709e-05	0.00638518	0.00564495	ATP9A/BNIP1/GBF1/PITPNB/ARCN1/RAB6A/KDELR2/ERGIC1/ERGIC2/SCFD1/COPA/COG4/COPB2/RER1/SCYL1/COPG2	16
GO:0033692	cellular polysaccharide biosynthetic process	17/2001	64/20772	8.32148e-05	0.00642247	0.00567792	HAS2/ENPP1/GYG1/NDST3/SORBS1/DYRK2/AKT1/AKT2/GYS1/CSGALNACT2/PPP1R3F/GBE1/SELENOS/EPM2AIP1/GSK3A/EXT2/B4GALT5	17
GO:0070304	positive regulation of stress-activated protein kinase signaling cascade	30/2001	150/20772	8.6475e-05	0.00658961	0.00582568	IGFBP6/SPHK1/TNFRSF19/TPD52L1/SH3RF3/FZD7/RASSF2/TNIK/PLCB1/SEMA3A/TAOK3/RELL1/HIPK2/TRAF5/STK39/MID1/HRAS/PJA2/TIRAP/HMGB1/ANKRD6/EIF2AK2/ZNF622/RIPK1/TRAF4/KLHDC10/CRK/MFHAS1/CCN2/MAPKBP1	30
GO:0006606	protein import into nucleus	33/2001	172/20772	9.23491e-05	0.00694927	0.00614364	APOD/PTGS2/CBLB/TRAF3IP2/KPNA1/PPP3R1/AKT1/PRKCD/SNUPN/NUP188/IPO13/ING1/MED1/HEATR3/NUP50/AKIRIN2/POM121/TARDBP/KPNA3/IPO7/KPNB1/IPO11/NUP214/NUP62/NOLC1/TRIM28/POM121C/UFM1/PIK3R2/ELAVL1/KPNA6/RBM22/NUP88	33
GO:0032456	endocytic recycling	22/2001	96/20772	9.36155e-05	0.0069576	0.00615101	ZDHHC2/ATP9A/VPS29/ANKRD50/STX12/RAB35/LMTK2/VPS51/ARHGAP44/VPS50/SNX27/VPS35L/RAB14/RAB7A/SNX3/WASH6P/VPS26C/WASHC2C/ACAP2/ATP6AP1/GGA3/SNX4	22
GO:0070302	regulation of stress-activated protein kinase signaling cascade	39/2001	218/20772	0.000110677	0.0080811	0.00714426	IGFBP6/SPHK1/TNFRSF19/TPD52L1/SH3RF3/FZD7/FOXO1/RASSF2/SIRPA/EGFR/TNIK/PLCB1/SEMA3A/TAOK3/RELL1/HIPK2/TRAF5/STK39/MID1/HRAS/PJA2/TIRAP/HMGB1/ANKRD6/FAS/EIF2AK2/ZNF622/RIPK1/HIPK3/TRAF4/KLHDC10/CRK/IGF1R/MFHAS1/ZMYND11/DNAJA1/CCN2/MAPKBP1/COPS5	39
GO:0008286	insulin receptor signaling pathway	27/2001	131/20772	0.000112759	0.0080811	0.00714426	FOXO1/TNS2/ENPP1/SLC27A4/BCAR1/PIP4K2B/PIP4K2B/HRAS/SORBS1/AKT1/AKT2/PRKCD/BAIAP2/ZNF592/NCOA5/FER/AP3S1/IDE/PTPRA/PTPN11/GSK3A/IGF1R/ZNF106/RPS6KB1/SH2B2/PIK3R2/PTPN2	27
GO:0018210	peptidyl-threonine modification	27/2001	131/20772	0.000112759	0.0080811	0.00714426	SPHK1/CSNK2B/GALNT4/CADM4/SPRED1/BCL2/HIPK2/SPRY2/STK39/PRKACA/GALNT2/PRKACA/GRK2/EIF4G1/DYRK2/AKT1/PRKCD/UBE2K/LMTK2/MARK2/RPTOR/TGFBR1/CALM1/HIPK3/CDC42BPA/GSK3A/SPRED2	27
GO:0048705	skeletal system morphogenesis	41/2001	234/20772	0.000120395	0.00852677	0.00753827	OTOR/MGP/DSCAML1/CER1/HAS2/TWIST1/MSX2/WNT9B/FGFR3/RARG/TBX15/TMEM119/PAX5/EYA1/PRRX1/RFLNB/SMPD3/FREM1/MDFI/FOXC1/DLX2/BMPR1B/TBX1/SOX9/LTBP3/MMP16/SHOX2/AXIN2/SATB2/SLC39A3/CHSY1/BMPR2/GLG1/EIF4A3/SOX6/TGFBR1/SERPINH1/PKD1/MED12/EXT2/CCN2	41
GO:0018393	internal peptidyl-lysine acetylation	34/2001	182/20772	0.000125699	0.00879895	0.00777889	TWIST1/SNAI2/SNCA/HCFC1/NOC2L/BRPF1/NFYA/KAT5/TAF4/PHF20L1/MSL3/GLYR1/NAA60/JADE3/DDX21/ATXN7L3/BRPF3/RUVBL2/MORF4L2/SET/TRRAP/TAF5L/EP400/TAF2/MORF4L1/EPC1/SUPT20H/RUVBL1/MRGBP/DR1/SIN3A/USP22/TAF12/DEK	34
GO:0006401	RNA catabolic process	57/2001	361/20772	0.000133336	0.00922621	0.00815662	TENT5A/ZFP36L2/ZHX2/ZSWIM8/HSPA1B/TRAF3IP2/TRAF5/NRDE2/NSUN2/CASC3/AXIN2/FTO/TIRAP/THRAP3/AKT1/IKBKE/PRKCD/CTIF/CNOT3/DCP1A/CNOT10/SECISBP2/KHSRP/EIF4A3/GSPT1/EXOSC6/SND1/ZFP36/MLH1/SERBP1/NUDT12/TENT4A/NCBP2/WDR82/TARDBP/MAGOHB/GRSF1/YTHDF1/METTL16/PPP1R8/MTREX/FXR2/PATL1/RBM8A/EXOSC4/CELF1/SYNCRIP/LARP4B/DIS3/DICER1/NCBP1/SAMD4B/GTPBP1/APEX1/ELAVL1/ZC3H14/IGF2BP3	57
GO:0006446	regulation of translational initiation	21/2001	92/20772	0.00014207	0.00971886	0.00859215	PPP1R15A/EIF4G1/EIF2S1/CTIF/PPP1R15B/DDX3X/EIF1/EIF3B/KLHL25/EIF2AK2/DNAJC3/DHX29/NCBP2/BZW1/YTHDF1/RPS6KB1/EIF4G2/NCBP1/SH3BGRL/EIF5/DDX1	21
GO:0006997	nucleus organization	29/2001	147/20772	0.00014466	0.00978486	0.00865051	PLEC/CHMP4A/SUN2/HIPK2/LEMD2/PITPNB/LMNB2/KAT5/PHF2/USP36/NSFL1C/PSME4/UBXN2A/TMEM43/SRPK2/SERBP1/CHMP4B/TARDBP/VPS4A/CHMP6/POLR1B/EPC1/ANKLE2/NOLC1/CTDNEP1/CTDNEP1/RRP8/PHF8/SUN1	29
GO:0006888	endoplasmic reticulum to Golgi vesicle-mediated transport	28/2001	140/20772	0.000146431	0.0097946	0.00865912	GBF1/ARCN1/YIPF5/PREB/KDELR2/SEC31A/YIPF4/YKT6/ERGIC1/RAB1A/ERGIC2/SEC24A/CSNK1D/SCFD1/P4HB/COPA/GOLT1B/COPB2/TRAPPC12/TRAPPC11/VCP/COPG2/CREB3L2/MIA3/COPG1/GOSR1/SEC24D/SEC16A	28
GO:0051168	nuclear export	34/2001	185/20772	0.000174316	0.0112665	0.00996038	FRAT2/PRKACA/NRDE2/NSUN2/LTV1/CASC3/CALR/PRKACA/HSPA9/GLE1/NUP188/MALT1/RANBP3/ABCE1/POLDIP3/CDKN1B/EIF4A3/POM121/NCBP2/PKD1/PTPN11/MAGOHB/DDX19A/NUP214/ALYREF/NUP62/RBM8A/PPM1A/NCBP1/POM121C/CHTOP/RBM22/NUP88/XPO4	34
GO:0031056	regulation of histone modification	31/2001	163/20772	0.000175109	0.0112665	0.00996038	TWIST1/APLNR/PAX5/SNAI2/SNCA/BCOR/NELFE/NELFE/NELFE/NELFE/NELFE/HCFC1/NOC2L/NFYA/PAXIP1/TRIP12/GLYR1/DDX21/RUVBL2/SET/C6orf89/SNW1/PRMT6/SKIC8/DR1/NELFA/OTUB2/SIN3A/CHTOP/RRP8/DEK	31
GO:1900026	positive regulation of substrate adhesion-dependent cell spreading	13/2001	44/20772	0.000175922	0.0112665	0.00996038	HAS2/DAB2/NEDD9/FERMT2/DOCK5/DOCK1/CALR/RAC1/ARPC2/P4HB/CRK/ILK/CDC42	13
GO:0051571	positive regulation of histone H3-K4 methylation	10/2001	28/20772	0.000173373	0.0112665	0.00996038	NELFE/NELFE/NELFE/NELFE/NELFE/HCFC1/PAXIP1/SNW1/SKIC8/NELFA	10
GO:0018394	peptidyl-lysine acetylation	35/2001	193/20772	0.000184855	0.011714	0.010356	TWIST1/SNAI2/SNCA/HCFC1/NOC2L/BRPF1/NFYA/KAT5/TAF4/PHF20L1/MSL3/GLYR1/NAA60/JADE3/DDX21/ATXN7L3/BRPF3/RUVBL2/MORF4L2/SET/TRRAP/HDAC2/TAF5L/EP400/TAF2/MORF4L1/EPC1/SUPT20H/RUVBL1/MRGBP/DR1/SIN3A/USP22/TAF12/DEK	35
GO:0006475	internal protein amino acid acetylation	34/2001	186/20772	0.000193923	0.0117921	0.010425	TWIST1/SNAI2/SNCA/HCFC1/NOC2L/BRPF1/NFYA/KAT5/TAF4/PHF20L1/MSL3/GLYR1/NAA60/JADE3/DDX21/ATXN7L3/BRPF3/RUVBL2/MORF4L2/SET/TRRAP/TAF5L/EP400/TAF2/MORF4L1/EPC1/SUPT20H/RUVBL1/MRGBP/DR1/SIN3A/USP22/TAF12/DEK	34
GO:0045931	positive regulation of mitotic cell cycle	28/2001	142/20772	0.0001883	0.0117921	0.010425	SPHK1/DDR2/RGCC/CCND2/EGFR/PLCB1/LSM11/PBX1/EIF4G1/AKT1/DDX3X/CDT1/RPTOR/RB1/TTL/RCC2/RCC2/PTPN11/PLRG1/RPS6KB1/STIL/TMOD3/APEX1/SIN3A/POLDIP2/DYNLT3/USP22/CDC25A	28
GO:0018107	peptidyl-threonine phosphorylation	25/2001	121/20772	0.000190969	0.0117921	0.010425	SPHK1/CSNK2B/CADM4/SPRED1/BCL2/HIPK2/SPRY2/STK39/PRKACA/PRKACA/GRK2/EIF4G1/DYRK2/AKT1/PRKCD/UBE2K/LMTK2/MARK2/RPTOR/TGFBR1/CALM1/HIPK3/CDC42BPA/GSK3A/SPRED2	25
GO:0010761	fibroblast migration	15/2001	56/20772	0.000193856	0.0117921	0.010425	TNS1/DDR2/PLEC/MACIR/CORO1C/IQGAP1/AKT1/RAC1/FER/RCC2/RCC2/ILK/TMEM201/GNA12/GNA13	15
GO:0032885	regulation of polysaccharide biosynthetic process	12/2001	39/20772	0.000203023	0.012222	0.0108051	HAS2/SMPD3/ENPP1/SORBS1/DYRK2/AKT1/AKT2/PPP1R3F/CLTC/SELENOS/EPM2AIP1/GSK3A	12
GO:0032330	regulation of chondrocyte differentiation	15/2001	57/20772	0.000239915	0.0142999	0.0126421	RARG/RFLNB/TRPS1/SNAI2/BMPR1B/SOX9/LTBP3/SHOX2/AXIN2/LNPK/GLG1/SOX6/TGFBR1/PTPN11/CCN2	15
GO:0007173	epidermal growth factor receptor signaling pathway	24/2001	116/20772	0.000248676	0.0146768	0.0129753	REPS2/ERBB4/AFAP1L2/RASSF2/EGFR/CBLB/SOX9/PLAUR/RALB/BCAR1/MVB12B/RNF126/IQGAP1/AKT1/FER/HIP1/RAB7A/PTPN11/CHMP6/SHC3/NUP62/ERRFI1/CBL/PTPN2	24
GO:0002183	cytoplasmic translational initiation	12/2001	40/20772	0.000264822	0.015478	0.0136836	EIF4G1/EIF3C/EIF3J/EIF2B3/EIF3B/DHX29/NCBP2/DENR/NCBP1/EIF2D/SH3BGRL/EIF5	12
GO:0042063	gliogenesis	56/2001	363/20772	0.00027962	0.0161857	0.0143093	CCL2/OLIG1/OLIG2/ID2/POU3F2/CSPG4/LPAR1/DNER/NR3C1/PTN/DLX1/APCDD1/CDK6/LAMC3/PLEC/GPM6B/SOX13/LAMB1/ROR2/DLX2/CNTN1/SRGAP2/SUN2/SRGAP2C/SOX9/DISC1/TNFRSF21/IL6ST/NF2/SYNJ1/WDR1/LAMB2/PPP3R1/AKT1/TTC21B/AKT2/LRP8/IFNGR1/DAB1/RB1/SOX6/EIF2B3/LDLR/PTPN11/HDAC2/PRPF19/GPC1/ILK/MED12/RHOA/BNIP3/DICER1/B4GALT5/NDUFS2/PTEN/SUN1	56
GO:0046328	regulation of JNK cascade	30/2001	160/20772	0.000285575	0.016373	0.0144749	TNFRSF19/TPD52L1/SH3RF3/FZD7/RASSF2/SIRPA/EGFR/TNIK/PLCB1/SEMA3A/TAOK3/HIPK2/TRAF5/HRAS/PJA2/TIRAP/HMGB1/ANKRD6/ZNF622/RIPK1/HIPK3/TRAF4/CRK/IGF1R/MFHAS1/ZMYND11/DNAJA1/CCN2/MAPKBP1/COPS5	30
GO:0032956	regulation of actin cytoskeleton organization	57/2001	372/20772	0.000296061	0.0166569	0.0147259	CDC42EP5/ARHGDIB/FZD10/EPHA3/LPAR1/KANK4/RGCC/CTNNA2/SYNPO/PHLDB2/GPM6B/TRIM27/ARHGAP6/TRIM27/DLC1/NEDD9/LIMA1/FERMT2/EPS8/PPM1F/RASA1/NF2/JAM3/FCHSD2/HRAS/SEMA5A/SPTAN1/WDR1/SLC4A2/IQGAP1/ADD1/PRKCD/BAIAP2/ARPC5/MTPN/ARHGAP44/RAC1/FER/LATS1/TMSB4X/TGFBR1/ARF1/IQGAP2/CFL2/ARPC2/CRK/ARPC5L/WASH6P/WASHC2C/TMOD3/RHOA/CAPZA1/CDC42/PIK3R2/CCN2/FSCN1/PAK1	57
GO:0140014	mitotic nuclear division	50/2001	315/20772	0.000293805	0.0166569	0.0147259	SPHK1/EDN3/SMPD3/RGCC/KIFC1/CHMP4A/KMT5A/HSPA1B/NDE1/EPS8/MAD1L1/PPP1R9B/IK/KAT5/KIF4A/NSFL1C/CDT1/CDKN1B/PRC1/RB1/KIF3B/LSM14A/TENT4A/CHMP4B/VPS4A/KPNB1/SH2B1/SMC2/WAPL/DSN1/PPP2R2D/CHMP6/ANAPC15/PDS5B/ANKLE2/KIFC1/USP16/FBXW5/NUP62/RHOA/KIF2A/BCCIP/CDC42/MACROH2A1/DCTN2/POLDIP2/MAPRE1/SLF2/PIN1/PPP2R1A	50
GO:0051895	negative regulation of focal adhesion assembly	8/2001	20/20772	0.000318653	0.0166808	0.014747	APOD/PHLDB2/ARHGAP6/DLC1/CORO1C/RCC2/RCC2/PTEN	8
GO:0150118	negative regulation of cell-substrate junction organization	8/2001	20/20772	0.000318653	0.0166808	0.014747	APOD/PHLDB2/ARHGAP6/DLC1/CORO1C/RCC2/RCC2/PTEN	8
GO:0061013	regulation of mRNA catabolic process	39/2001	229/20772	0.000317272	0.0166808	0.014747	TENT5A/ZFP36L2/TRAF3IP2/TRAF5/CASC3/AXIN2/FTO/TIRAP/THRAP3/AKT1/IKBKE/PRKCD/CNOT3/DCP1A/CNOT10/SECISBP2/KHSRP/EIF4A3/ZFP36/MLH1/SERBP1/TENT4A/TARDBP/MAGOHB/YTHDF1/METTL16/FXR2/PATL1/RBM8A/CELF1/SYNCRIP/LARP4B/DIS3/SAMD4B/GTPBP1/APEX1/ELAVL1/ZC3H14/IGF2BP3	39
GO:1903008	organelle disassembly	28/2001	146/20772	0.000305178	0.0166808	0.014747	CTSK/STING1/NEDD9/GBF1/RRP7A/ULK2/ATG3/KAT5/SLC25A5/USP36/MARK2/ATG4D/KLC1/ASCC2/GSK3A/ASCC3/DENR/VDAC1/CDC37/MFN2/VCP/BNIP3/UFM1/EIF2D/SREBF2/TEX264/RNF41/ATG13	28
GO:1904375	regulation of protein localization to cell periphery	27/2001	139/20772	0.000313153	0.0166808	0.014747	CPLX1/EPHA3/PRNP/DAB2/ZDHHC2/EGFR/GNAI1/GPC4/EPB41L2/PPP1R9B/HRAS/RAP1A/SORBS1/AKT1/PTPN9/GPSM2/ARHGAP44/CLTC/VPS4A/VTI1B/LDLRAP1/ZDHHC5/RER1/PIK3R2/ZDHHC8/PICALM/IQSEC2	27
GO:0030433	ubiquitin-dependent ERAD pathway	21/2001	97/20772	0.000310168	0.0166808	0.014747	OS9/CALR/HSP90B1/SYVN1/ERLIN1/UFD1/CANX/HSPA5/SEL1L/CANX/STUB1/FAF2/SELENOS/UBE4A/USP14/CCDC47/ECPAS/VCP/RNF185/PSMC6/MARCHF6	21
GO:0034637	cellular carbohydrate biosynthetic process	18/2001	77/20772	0.000302995	0.0166808	0.014747	HAS2/ENPP1/GYG1/NDST3/SORBS1/DYRK2/AKT1/AKT2/GYS1/CSGALNACT2/PPP1R3F/GBE1/SELENOS/EPM2AIP1/GSK3A/GOT1/EXT2/B4GALT5	18
GO:0051569	regulation of histone H3-K4 methylation	11/2001	35/20772	0.000302332	0.0166808	0.014747	BCOR/NELFE/NELFE/NELFE/NELFE/NELFE/HCFC1/PAXIP1/SNW1/SKIC8/NELFA	11
GO:1903649	regulation of cytoplasmic transport	10/2001	30/20772	0.000331739	0.0172161	0.0152203	DAB2/ATP9A/MSN/NF2/USP7/MAP2/MTMR2/DNAJC13/RAB21/SNX3	10
GO:0061162	establishment of monopolar cell polarity	9/2001	25/20772	0.000342319	0.0173491	0.0153378	FOXJ1/LAMA1/MSN/GBF1/MYO9A/FAT1/RHOA/CDC42/FSCN1	9
GO:0051098	regulation of binding	61/2001	407/20772	0.000338594	0.0173491	0.0153378	TWIST1/MSX2/STING1/PRMT8/DAB2/UBASH3B/CSNK2B/MDFI/HEY2/FOXC1/CBLB/PLAUR/RALB/DISC1/HIPK2/PRKACA/TFIP11/GTPBP4/PRKACA/CTBP2/EIF4G1/ADD1/EIF2S1/EIF3C/AKT1/HMGB1/PRKCD/MARK2/TCF7L2/CDT1/EIF4A3/RB1/TMSB4X/MAP2/TGFBR1/CALM1/HMGA2/STUB1/IDE/PSME3IP1/ATP2A2/USP9X/PKD1/SYMPK/HDAC2/WAPL/CRK/LDLRAP1/NSD1/SUB1/TRIM28/CDC42/CEBPG/NCBP1/SIN3A/POLDIP2/MAPRE1/PIN1/CDON/LAMTOR5/DPH3	61
GO:0050684	gliogenesis	28/2001	147/20772	0.000342947	0.0173491	0.0153378	SLC39A5/KHDRBS3/CELF2/QKI/SFSWAP/NOVA1/THRAP3/RBM3/RBM39/ZC3H3/SRPK2/NCBP2/MAGOHB/METTL16/RBMXL1/SNW1/PRPF19/NUDT21/SF3B4/FXR2/HSPA8/RBM8A/CELF1/NCBP1/CPSF7/ZC3H14/TRA2A/HNRNPK	28
GO:0038127	ERBB signaling pathway	26/2001	133/20772	0.000361306	0.0181255	0.0160243	REPS2/ERBB4/AFAP1L2/RASSF2/EGFR/CBLB/SOX9/PLAUR/RALB/BCAR1/MVB12B/RNF126/IQGAP1/AKT1/FER/HIP1/STUB1/CUL5/RAB7A/PTPN11/CHMP6/SHC3/NUP62/ERRFI1/CBL/PTPN2	26
GO:0006402	mRNA catabolic process	49/2001	310/20772	0.000370786	0.0182253	0.0161124	TENT5A/ZFP36L2/ZHX2/HSPA1B/TRAF3IP2/TRAF5/CASC3/AXIN2/FTO/TIRAP/THRAP3/AKT1/IKBKE/PRKCD/CTIF/CNOT3/DCP1A/CNOT10/SECISBP2/KHSRP/EIF4A3/GSPT1/EXOSC6/SND1/ZFP36/MLH1/SERBP1/NUDT12/TENT4A/NCBP2/TARDBP/MAGOHB/YTHDF1/METTL16/FXR2/PATL1/RBM8A/EXOSC4/CELF1/SYNCRIP/LARP4B/DIS3/NCBP1/SAMD4B/GTPBP1/APEX1/ELAVL1/ZC3H14/IGF2BP3	49
GO:0048762	mesenchymal cell differentiation	45/2001	278/20772	0.000372376	0.0182253	0.0161124	HAS2/TWIST1/MSX2/EPHA3/EDN3/RFLNB/TGFB1I1/ERBB4/FOXF2/DAB2/OLFM1/RGCC/BMP5/SNAI2/PHLDB2/EDNRA/HEY2/FOXC1/DACT3/AMER1/TBX1/SOX9/SEMA3A/SPRED1/SEMA3D/BCL2/FERMT2/SPRY2/CORO1C/SEMA5A/AXIN2/PPP3R1/TCF7L2/FRZB/TGFBR1/HMGA2/HDAC2/POLR1B/PHACTR4/SPRED2/NOLC1/TRIM28/CDC42/USF3/PTEN	45
GO:0035307	positive regulation of protein dephosphorylation	14/2001	53/20772	0.000367451	0.0182253	0.0161124	PPP1R16B/DLC1/PPP1R15A/PRKCD/PPP1R15B/HSP90AB1/CALM1/SYMPK/PTPA/PPP1R7/ANKLE2/PPP2R5D/PIN1/GNA12	14
GO:0006473	protein acetylation	39/2001	231/20772	0.00037974	0.0184358	0.0162985	TWIST1/SPHK1/FOXO1/SNAI2/SNCA/HCFC1/NAA25/NOC2L/BRPF1/NFYA/KAT5/TAF4/PHF20L1/MSL3/DDX3X/GLYR1/NAA60/JADE3/DDX21/ATXN7L3/BRPF3/RUVBL2/MORF4L2/SET/TRRAP/HDAC2/TAF5L/EP400/TAF2/MORF4L1/EPC1/SUPT20H/RUVBL1/MRGBP/DR1/SIN3A/USP22/TAF12/DEK	39
GO:0010810	regulation of cell-substrate adhesion	40/2001	239/20772	0.000386615	0.0185941	0.0164385	APOD/HAS2/EPHA3/DAB2/FZD7/CDK6/PHLDB2/GPM6B/ARHGAP6/COL26A1/CCDC80/DLC1/ONECUT1/NEDD9/BCL2/FERMT2/DISC1/PPM1F/RASA1/CORO1C/DOCK5/NF2/DOCK1/CALR/TLN1/RAC1/VCL/PIK3CB/RCC2/RCC2/ARPC2/PTPRA/P4HB/CRK/WASHC2C/ILK/RHOA/CDC42/POLDIP2/PTEN	40
GO:0022029	telencephalon cell migration	17/2001	72/20772	0.000389179	0.0185941	0.0164385	FOXB1/POU3F2/POU3F3/EGFR/LAMB1/SRGAP2/SUN2/SRGAP2C/DISC1/FBXO45/ROBO1/SRF/LRP8/DAB1/RHOA/OGDH/SUN1	17
GO:0097152	mesenchymal cell apoptotic process	7/2001	16/20772	0.000397876	0.0186816	0.0165159	POU3F4/MSX2/PAX8/EDNRA/TBX1/SOX9/ETV6	7
GO:0071453	cellular response to oxygen levels	32/2001	178/20772	0.000400321	0.0186816	0.0165159	PTGS2/TWIST1/LPAR1/DDR2/RGCC/FOXO1/AK4/PMAIP1/BCL2/HIPK2/AIFM1/AKT1/PPARD/PDK3/FAS/ADO/RPTOR/CDKN1B/PIK3CB/MIEF1/STUB1/DDAH1/ATP7A/P4HB/KCNK2/TMEM199/ATP6AP1/BNIP3/CPEB4/CBL/ACAA2/NDUFS2	32
GO:0030010	establishment of cell polarity	30/2001	163/20772	0.000397196	0.0186816	0.0165159	FOXJ1/KIF26B/PHLDB2/FEZ1/LAMA1/MSN/NDE1/SPRY2/TRAF3IP2/GBF1/AMOTL1/JAM3/MYO9A/KAT5/MARK2/GPSM2/NSFL1C/HSP90AB1/SNX27/PKD1/CRK/MAP4/IGF1R/FAT1/RHOA/SDCCAG8/CDC42/FLOT2/FSCN1/MAPRE1	30
GO:0060485	mesenchyme development	53/2001	344/20772	0.000414113	0.0189494	0.0167526	CER1/HAS2/TWIST1/MSX2/EPHA3/APLNR/EDN3/RFLNB/TGFB1I1/ERBB4/FOXF2/DAB2/OLFM1/BNC2/RGCC/BMP5/SNAI2/PHLDB2/EDNRA/HEY2/FOXC1/DACT3/AMER1/TBX1/SOX9/SEMA3A/SPRED1/SEMA3D/BCL2/FERMT2/SPRY2/DCHS1/CORO1C/ROBO1/BASP1/SEMA5A/AXIN2/YAP1/PPP3R1/BMPR2/TCF7L2/FRZB/TGFBR1/HMGA2/HDAC2/POLR1B/PHACTR4/SPRED2/NOLC1/TRIM28/CDC42/USF3/PTEN	53
GO:0050000	chromosome localization	21/2001	99/20772	0.000415502	0.0189494	0.0167526	KIFC1/CHMP4A/NDE1/MAD1L1/MAP1S/ACTR2/KAT5/ACTR3/CDT1/TTL/MLH1/CHMP4B/VPS4A/KPNB1/CHMP6/TRAPPC12/KIFC1/NUP62/DCTN2/MAPRE1/SUN1	21
GO:0060349	bone morphogenesis	21/2001	99/20772	0.000415502	0.0189494	0.0167526	CER1/HAS2/TWIST1/MSX2/FGFR3/RARG/TMEM119/SMPD3/FREM1/FOXC1/BMPR1B/SOX9/LTBP3/MMP16/SHOX2/AXIN2/CHSY1/BMPR2/GLG1/SERPINH1/EXT2	21
GO:0031647	regulation of protein stability	56/2001	369/20772	0.000424607	0.0190756	0.0168642	ADGRV1/PRNP/RASSF2/MYLIP/SNCA/BCL2/HYPK/HSPA1B/RABL3/HCFC1/NF2/GIPC1/BAG5/STX12/MFSD1/GTPBP4/CALR/NCLN/SYVN1/SUGT1/PRKCD/PPIB/USP36/CCAR2/CRTAP/GNAQ/TELO2/USP7/CTSA/HSP90AB1/SEL1L/HIP1/STUB1/RUVBL2/USP9X/HSPD1/RAB21/TARDBP/USP13/DDOST/CCT7/SH3GLB1/RUVBL1/CDC37/HSPA8/GGA3/B4GALT5/DAD1/VBP1/FLOT2/WIZ/PIN1/POLR2E/PTEN/PFDN6/SEC16A	56
GO:0046330	positive regulation of JNK cascade	23/2001	113/20772	0.000424208	0.0190756	0.0168642	TNFRSF19/TPD52L1/SH3RF3/FZD7/RASSF2/TNIK/PLCB1/SEMA3A/TAOK3/HIPK2/TRAF5/HRAS/PJA2/TIRAP/HMGB1/ANKRD6/ZNF622/RIPK1/TRAF4/CRK/MFHAS1/CCN2/MAPKBP1	23
GO:0006998	nuclear envelope organization	15/2001	60/20772	0.000438892	0.0195714	0.0173025	CHMP4A/SUN2/LEMD2/LMNB2/NSFL1C/UBXN2A/TMEM43/CHMP4B/TARDBP/VPS4A/CHMP6/ANKLE2/CTDNEP1/CTDNEP1/SUN1	15
GO:0031345	negative regulation of cell projection organization	35/2001	202/20772	0.000451764	0.0199972	0.0176789	WNT3/WNT3/ARHGAP24/LPAR1/PMP22/PRNP/DAB2/RTN4RL1/EFNB2/MYLIP/NR2F1/DNM3/SRGAP2C/ITM2C/EFNB3/SEMA3A/SEMA3D/PTPRG/SPRY2/SEMA5A/BAG5/ULK2/YAP1/PRKCD/PTPN9/ARHGAP44/DAB1/MAP2/HDAC2/GSK3A/GORASP1/MAP4/RHOA/PTEN/YWHAH	35
GO:0051651	maintenance of location in cell	40/2001	241/20772	0.000459526	0.0201923	0.0178514	APLNR/CACNA1C/CACNA1C/CD4/UBASH3B/ITPR2/RASA3/RASA3/SNCA/PLCB1/ARHGAP21/SUN2/HK1/GSTO1/OS9/PRKACA/ATP7B/SPOUT1/IBTK/IBTK/PLCB2/CALR/PRKACA/HSP90B1/CIZ1/AKT1/DBN1/CHERP/HEXA/SLC30A4/GPSM2/HSPA5/KDELR2/TMSB4X/CALM1/DIAPH1/ARL2BP/RER1/FTH1/SUN1	40
GO:0010001	glial cell differentiation	42/2001	257/20772	0.00046846	0.0204357	0.0180666	OLIG1/OLIG2/ID2/POU3F2/LPAR1/DNER/NR3C1/PTN/DLX1/CDK6/LAMC3/PLEC/GPM6B/SOX13/ROR2/DLX2/CNTN1/SOX9/TNFRSF21/IL6ST/WDR1/LAMB2/PPP3R1/AKT1/TTC21B/AKT2/IFNGR1/DAB1/SOX6/EIF2B3/LDLR/PTPN11/HDAC2/PRPF19/GPC1/ILK/MED12/RHOA/BNIP3/DICER1/B4GALT5/PTEN	42
GO:0071826	ribonucleoprotein complex subunit organization	44/2001	273/20772	0.000472328	0.0204562	0.0180847	BOP1/BOP1/CELF2/PPAN/YJU2/SFSWAP/TFIP11/RRP7A/DNAJC17/EIF3C/SF3B2/TSSC4/EIF3J/SNRPB2/HSP90AB1/EIF3B/DHX8/ADAR/KLC1/RUVBL2/SF3A3/CD2BP2/SRPK2/DHX29/PRPF18/PRPF19/DENR/NUDT21/PRPF8/RUVBL1/SF3B4/SNRNP200/CELF1/VCP/DICER1/NCBP1/XAB2/CPSF7/EIF2D/SNRPD1/MRM2/SF3A2/EIF5/DDX1	44
GO:0061339	establishment or maintenance of monopolar cell polarity	9/2001	26/20772	0.000479078	0.0205274	0.0181477	FOXJ1/LAMA1/MSN/GBF1/MYO9A/FAT1/RHOA/CDC42/FSCN1	9
GO:0043484	regulation of RNA splicing	34/2001	195/20772	0.000480791	0.0205274	0.0181477	AHNAK/SLC39A5/KHDRBS3/CELF2/QKI/SFSWAP/NOVA1/THRAP3/RBM3/ATXN7L3/POLR2A/RBM39/SRPK2/GRSF1/TRRAP/METTL16/RBMXL1/SNW1/TAF5L/PRPF19/SUPT20H/SF3B4/FXR2/HSPA8/CLK3/RBM8A/CELF1/NCBP1/PQBP1/RBM22/TRA2A/USP22/HNRNPK/TAF12	34
GO:0032984	protein-containing complex disassembly	42/2001	258/20772	0.000508531	0.0215589	0.0190595	NCKAP5/CHMP4A/FRAT2/LIMA1/EPS8/MID1/SYNJ1/PPP1R9B/TFIP11/SEMA5A/DNAJC17/MAP1S/SPTAN1/WDR1/VPS16/ADD1/SSRP1/ABCE1/MTPN/MID1IP1/GSPT1/GRWD1/DHX8/CALM1/KLC1/CHMP4B/ATP2A2/SET/CFL2/VPS4A/CHMP6/IGF1R/SUPT16H/WASHC2C/HSPA8/TMOD3/SMARCE1/KIF2A/CAPZA1/VCP/BNIP3/VMP1	42
GO:0007059	chromosome segregation	71/2001	499/20772	0.000542867	0.0224607	0.0198568	NR3C1/KIFC1/CHMP4A/KMT5A/P3H4/HSPA1B/HAUS7/NDE1/ZCWPW1/EME2/MAD1L1/IK/C9orf78/MAP3K20/MSH5/MAP1S/ACTR2/KAT5/SLC25A5/KIF4A/TUBGCP2/ACTR3/MLH3/DDX3X/GPSM2/CDT1/NAA60/PRC1/RB1/LATS1/KIF3B/SKA1/TTL/MLH1/RCC2/RCC2/LSM14A/PSMC3IP/TUBGCP3/TENT4A/CHMP4B/USP9X/CSNK1D/VPS4A/KPNB1/SMC2/WAPL/DSN1/CIAO1/CHMP6/ANAPC15/PDS5B/TRAPPC12/KIFC1/STIL/SMARCE1/NUP62/RHOA/KIF2A/SKA2/BCCIP/CDC42/MACROH2A1/DCTN2/POLDIP2/M…	71
GO:0009100	glycoprotein metabolic process	63/2001	431/20772	0.000538033	0.0224607	0.0198568	CYTL1/ITM2A/DCN/PTX3/CNMD/DSEL/DSE/B3GLCT/ST6GALNAC3/GALNT4/PLCB1/BMPR1B/CHST12/ITM2C/XYLT1/GAL3ST4/PHLDA1/BCL2/NAGPA/GALNT10/FUT4/ST3GAL4/NDST3/GALNT2/CHSY1/SLC2A10/CHST10/SYVN1/BMPR2/HEXA/ST8SIA4/POGLUT3/CSGALNACT2/PPARD/GLCE/TCF7L2/CANT1/B3GALNT1/MGAT1/UGGT1/XXYLT1/ST6GALNAC5/RAB1A/B4GALT3/B3GALT6/FUT11/FAM20B/GANAB/DDOST/ATP7A/B3GNT5/DPY19L1/GORASP1/GPC1/CHPF2/EXT2/DPM1/B4GALT5/DAD1/RNF185/ST…	63
GO:0006479	protein methylation	35/2001	204/20772	0.000544727	0.0224607	0.0198568	PRMT8/PAX5/BCOR/KMT5A/H1-2/NELFE/NELFE/NELFE/NELFE/NELFE/HCFC1/KMT2C/CXXC1/NFYA/PAXIP1/ASH2L/RAB6A/PRMT2/GSPT1/PRDM2/PCMT1/NCOA6/WDR82/SNW1/PRMT6/ASH1L/SKIC8/NELFA/KMT5B/EEF1AKMT1/EEF2KMT/CHTOP/RRP8/WDR5B/SETMAR	35
GO:0008213	protein alkylation	35/2001	204/20772	0.000544727	0.0224607	0.0198568	PRMT8/PAX5/BCOR/KMT5A/H1-2/NELFE/NELFE/NELFE/NELFE/NELFE/HCFC1/KMT2C/CXXC1/NFYA/PAXIP1/ASH2L/RAB6A/PRMT2/GSPT1/PRDM2/PCMT1/NCOA6/WDR82/SNW1/PRMT6/ASH1L/SKIC8/NELFA/KMT5B/EEF1AKMT1/EEF2KMT/CHTOP/RRP8/WDR5B/SETMAR	35
GO:0016358	dendrite development	42/2001	259/20772	0.000551623	0.0225132	0.0199033	LPAR1/PRKG1/PTN/CTNNA2/BMP5/PTPRD/PTPRD/TNIK/SRGAP2/TANC2/PPFIA2/CDKL5/DNM3/PDLIM5/SRGAP2C/BTBD3/SEMA3A/CTNND2/DISC1/PPP1R9B/MAP1S/IQSEC1/DBN1/BAIAP2/LRP8/KIDINS220/ARHGAP44/DAB1/MAP2/RAB21/SDK1/HDAC2/CRK/GSK3A/GORASP1/RHOA/TBC1D24/CDC42/PQBP1/PICALM/PTEN/YWHAH	42
GO:0099175	regulation of postsynapse organization	22/2001	108/20772	0.000553481	0.0225132	0.0199033	PRNP/PTPRD/PTPRD/ROR2/TANC2/PPFIA2/CDKL5/DNM3/PDLIM5/NEDD9/LRRC4B/DISC1/AKT1/DBN1/BAIAP2/LRFN4/LRP8/ARHGAP44/HSPA8/CDC42/RPS6KA5/PTEN	22
GO:0032970	regulation of actin filament-based process	61/2001	415/20772	0.000565698	0.022841	0.0201931	CDC42EP5/ARHGDIB/FZD10/EPHA3/CACNA1C/CACNA1C/LPAR1/KANK4/RGCC/CTNNA2/SYNPO/PHLDB2/GPM6B/PDE4B/TRIM27/ARHGAP6/TRIM27/DLC1/NEDD9/LIMA1/FERMT2/EPS8/PPM1F/RASA1/NF2/JAM3/FCHSD2/HRAS/SEMA5A/SPTAN1/WDR1/SLC4A2/IQGAP1/ADD1/PRKCD/BAIAP2/ARPC5/MTPN/ARHGAP44/RAC1/FER/LATS1/TMSB4X/TGFBR1/ARF1/IQGAP2/ATP2A2/CFL2/ARPC2/CRK/ARPC5L/WASH6P/WASHC2C/TMOD3/RHOA/CAPZA1/CDC42/PIK3R2/CCN2/FSCN1/PAK1	61
GO:0009895	negative regulation of catabolic process	58/2001	390/20772	0.000569129	0.022841	0.0201931	TIMP3/TENT5A/EGFR/SNCA/FEZ1/CHMP4A/TIMP2/BCL2/MYCBP2/HIPK2/TRAF3IP2/TRAF5/NRDE2/CRTC3/NSUN2/GIPC1/BAG5/AXIN2/TIRAP/THRAP3/EIF4G1/AKT1/IKBKE/NRBP2/PHF20L1/USP36/CCAR2/SECISBP2/USP7/CTSA/RPTOR/DAP/HSP90AB1/ZFP36/RGP1/MTMR2/RRAGA/TENT4A/CHMP4B/PSME3IP1/USP9X/TAB3/TARDBP/GIT1/SCFD1/METTL16/SNX3/GSK3A/UCHL5/USP14/EIF4G2/SYNCRIP/LARP4B/ELAVL1/POLDIP2/IGF2BP3/RNF41/PIN1	58
GO:0031098	stress-activated protein kinase signaling cascade	44/2001	276/20772	0.000598046	0.0235556	0.0208248	CDC42EP5/IGFBP6/SPHK1/TNFRSF19/TPD52L1/SH3RF3/FZD7/FOXO1/RASSF2/SIRPA/EGFR/TNIK/PLCB1/SEMA3A/TAOK3/RELL1/HIPK2/TRAF5/STK39/MID1/HRAS/PJA2/MAP3K20/TIRAP/HMGB1/ANKRD6/FAS/MAPK9/ZFP36/EIF2AK2/ZNF622/RIPK1/HIPK3/TRAF4/KLHDC10/CRK/IGF1R/MFHAS1/ZMYND11/DNAJA1/RHOA/CCN2/MAPKBP1/COPS5	44
GO:0051403	stress-activated MAPK cascade	43/2001	268/20772	0.000598672	0.0235556	0.0208248	CDC42EP5/IGFBP6/SPHK1/TNFRSF19/TPD52L1/SH3RF3/FZD7/FOXO1/RASSF2/SIRPA/EGFR/TNIK/PLCB1/SEMA3A/TAOK3/RELL1/HIPK2/TRAF5/STK39/MID1/HRAS/PJA2/MAP3K20/TIRAP/HMGB1/ANKRD6/FAS/MAPK9/ZFP36/EIF2AK2/ZNF622/RIPK1/HIPK3/TRAF4/KLHDC10/CRK/IGF1R/MFHAS1/ZMYND11/DNAJA1/CCN2/MAPKBP1/COPS5	43
GO:0048026	positive regulation of mRNA splicing, via spliceosome	10/2001	32/20772	0.000595538	0.0235556	0.0208248	SLC39A5/THRAP3/RBM3/RBMXL1/SNW1/PRPF19/SF3B4/HSPA8/NCBP1/TRA2A	10
GO:0003188	heart valve formation	7/2001	17/20772	0.000620328	0.0242492	0.021438	TWIST1/OLFM1/HEY2/SOX9/DCHS1/CDH11/RHOA	7
GO:0021885	forebrain cell migration	17/2001	75/20772	0.000645107	0.0250551	0.0221505	FOXB1/POU3F2/POU3F3/EGFR/LAMB1/SRGAP2/SUN2/SRGAP2C/DISC1/FBXO45/ROBO1/SRF/LRP8/DAB1/RHOA/OGDH/SUN1	17
GO:0031589	cell-substrate adhesion	59/2001	401/20772	0.000673192	0.0256824	0.0227051	APOD/HAS2/EPHA3/DAB2/FZD7/CDK6/ITGA11/PHLDB2/GPM6B/FREM1/LAMB1/ARHGAP6/COL26A1/CCDC80/SRGAP2/PPFIA2/NID2/DLC1/ONECUT1/NEDD9/BCL2/FERMT2/DISC1/LAMC1/PPM1F/RASA1/CORO1C/DOCK5/NF2/JAM3/DOCK1/CALR/SORBS1/SRF/TLN1/SGCE/AKIP1/PPARD/RAC1/CDH11/VCL/PIK3CB/FER/RAB1A/RCC2/RCC2/PKD1/ARPC2/PTPRA/P4HB/CRK/ACTN1/WASHC2C/ILK/RHOA/CDC42/CCN2/POLDIP2/PTEN	59
GO:0016571	histone methylation	28/2001	153/20772	0.000668906	0.0256824	0.0227051	PRMT8/PAX5/BCOR/H1-2/NELFE/NELFE/NELFE/NELFE/NELFE/HCFC1/KMT2C/CXXC1/NFYA/PAXIP1/ASH2L/PRDM2/NCOA6/WDR82/SNW1/PRMT6/ASH1L/SKIC8/NELFA/KMT5B/CHTOP/RRP8/WDR5B/SETMAR	28
GO:0034314	Arp2/3 complex-mediated actin nucleation	14/2001	56/20772	0.000674058	0.0256824	0.0227051	CTNNA2/TRIM27/TRIM27/FCHSD2/ACTR2/ACTR3/ARPC5/ARF1/IQGAP2/ARPC2/ARPC5L/WASH6P/ARPC4/WASHC2C	14
GO:0006984	ER-nucleus signaling pathway	13/2001	50/20772	0.000695364	0.0258413	0.0228456	PPP1R15A/SPRING1/EIF2S1/ERLIN1/PPP1R15B/MBTPS1/HSPA5/EIF2A/SELENOS/ATP2A2/CCDC47/SREBF2/PTPN2	13
GO:0016578	histone deubiquitination	13/2001	50/20772	0.000695364	0.0258413	0.0228456	EPOP/TAF4/USP36/USP7/USP15/ATXN7L3/TRRAP/TAF5L/TAF2/SUPT20H/USP16/USP22/TAF12	13
GO:0000462	maturation of SSU-rRNA from tricistronic rRNA transcript (SSU-rRNA, 5.8S rRNA, LSU-rRNA)	12/2001	44/20772	0.000695398	0.0258413	0.0228456	WDR46/DHX37/UTP23/WDR46/WDR46/NOP14/TBL3/NOL10/BYSL/RCL1/DCAF13/RRP36	12
GO:0050685	positive regulation of mRNA processing	12/2001	44/20772	0.000695398	0.0258413	0.0228456	SLC39A5/THRAP3/RBM3/NCBP2/RBMXL1/SNW1/PRPF19/NUDT21/SF3B4/HSPA8/NCBP1/TRA2A	12
GO:0035966	response to topologically incorrect protein	34/2001	199/20772	0.000699888	0.0258486	0.022852	KLHL15/HSPA1B/OS9/PPP1R15A/ERMP1/RNF126/EIF2S1/HSPA9/UFD1/DNAJB12/HSPA4/PPP1R15B/MBTPS1/HSPA5/HSP90AB1/UGGT1/EIF2AK2/DNAJC3/AKIRIN2/STUB1/FAF2/SELENOS/HSPD1/SDF2L1/SERPINH1/HSPH1/HSPA8/MFN2/DNAJA1/VCP/CREB3L2/RNF185/PTPN2/COPS5	34
GO:2000779	regulation of double-strand break repair	26/2001	139/20772	0.000729327	0.0267716	0.023668	TWIST1/KLHL15/ZCWPW1/SPIRE1/TFIP11/ACTR2/KAT5/TRIP12/FIGNL1/HMGA2/RUVBL2/MORF4L2/TRRAP/EP400/MORF4L1/EPC1/RUVBL1/MRGBP/SMARCE1/KMT5B/OTUB2/SLF2/TIMELESS/PBRM1/SETMAR/DEK	26
GO:0098693	regulation of synaptic vesicle cycle	6/2001	13/20772	0.000748989	0.0271621	0.0240132	PLD1/LPAR1/BSN/PPP3R1/DNAJC5/SCRN1	6
GO:0098789	pre-mRNA cleavage required for polyadenylation	6/2001	13/20772	0.000748989	0.0271621	0.0240132	CSTF2T/CPSF2/NCBP2/NUDT21/NCBP1/CPSF7	6
GO:0048255	mRNA stabilization	15/2001	63/20772	0.000764802	0.0275695	0.0243734	TENT5A/TRAF3IP2/TRAF5/AXIN2/TIRAP/THRAP3/IKBKE/ZFP36/TENT4A/TARDBP/METTL16/SYNCRIP/LARP4B/ELAVL1/IGF2BP3	15
GO:0009101	glycoprotein biosynthetic process	52/2001	345/20772	0.00078321	0.027899	0.0246646	CYTL1/ITM2A/DSEL/DSE/B3GLCT/ST6GALNAC3/GALNT4/PLCB1/BMPR1B/CHST12/ITM2C/XYLT1/GAL3ST4/PHLDA1/BCL2/NAGPA/GALNT10/FUT4/ST3GAL4/NDST3/GALNT2/CHSY1/SLC2A10/CHST10/BMPR2/ST8SIA4/POGLUT3/CSGALNACT2/GLCE/TCF7L2/CANT1/B3GALNT1/MGAT1/UGGT1/XXYLT1/ST6GALNAC5/B4GALT3/B3GALT6/FUT11/FAM20B/DDOST/ATP7A/B3GNT5/DPY19L1/GORASP1/CHPF2/EXT2/DPM1/B4GALT5/DAD1/STT3A/CRPPA	52
GO:0032388	positive regulation of intracellular transport	35/2001	208/20772	0.000782684	0.027899	0.0246646	PTGS2/MLC1/PRNP/DAB2/ZDHHC2/FEZ1/MSN/CAPN10/PRKACA/NRDE2/NF2/HRAS/PRKACA/AKT2/PRKCD/USP36/MIEF1/MAP2/MTMR2/NCBP2/RAB21/UBE2L3/TARDBP/GSK3A/NMT1/SH3GLB1/LDLRAP1/PCM1/TRIM28/PPM1A/SREBF2/PIK3R2/RBM22/ATG13/XPO4	35
GO:0072665	protein localization to vacuole	18/2001	83/20772	0.000793122	0.0280858	0.0248299	NAGPA/MFSD1/MEAK7/VPS37C/STAM2/MON1A/MON1B/PXK/RAB7A/VPS4A/ZFYVE16/VPS41/SH3GLB1/UBAP1/HSPA8/GGA3/GPR137B/LAMTOR5	18
GO:0061136	regulation of proteasomal protein catabolic process	37/2001	224/20772	0.00080557	0.0283598	0.0250721	FOXF2/DAB2/SH3RF3/PABIR1/FZR1/PSMC3/HSPA1B/PRKACA/GIPC1/BAG5/AXIN2/PSMC5/PRKACA/AKT1/RNF217/UBE2K/PHF20L1/PSMC1/CCAR2/USP7/MAPK9/HSP90AB1/STUB1/PSME3IP1/USP9X/PKD1/USP13/CSNK1D/RNFT1/GSK3A/UCHL5/USP14/ANKIB1/VCP/RNF185/GNA12/PSMC6	37
GO:0007409	axonogenesis	65/2001	456/20772	0.000867721	0.0303702	0.0268494	DSCAML1/NGFR/FOXB1/S100B/KIF5A/WNT3/EPHA3/WNT3/POU3F2/EDN3/PRKG1/OLFM1/SLITRK3/CTNNA2/PTCH1/EFNB2/EDNRA/BMPR1B/CNTN1/FEZ1/CDKL5/EFNB3/SEMA3A/SEMA3D/LRRC4C/BCL2/MYCBP2/DISC1/NCAM1/GLI2/SHOX2/FBXO45/ROBO1/PLXNC1/SEMA5A/TUBB2B/ULK2/MAP1S/SRF/LAMB2/PLXNB2/BMPR2/BAIAP2/MARK2/DAB1/RAC1/CDH11/VCL/RAPH1/HSP90AB1/MAP2/CHN1/TTL/USP9X/RAB21/PTPN11/YTHDF1/IGF1R/B4GALT5/SIN3A/RPS6KA5/PICALM/PTEN/CRPPA/PAK1	65
GO:0016236	macroautophagy	53/2001	355/20772	0.000876758	0.0305092	0.0269723	DCN/STING1/FEZ1/CHMP4A/RALB/PRKACA/PIP4K2B/PIP4K2B/STX12/ULK2/CALR/PRKACA/ATG3/VPS16/AKT1/SLC25A5/VPS37C/STAM2/NRBP2/USP36/ATP6V1E1/NSFL1C/PIK3C2B/PLEKHM1/EXOC7/ATG4D/UBXN2A/RAB1A/CALM1/CHMP4B/ATP2A2/RAB7A/VPS4A/SCFD1/VTI1B/VPS41/CHMP6/SH3GLB1/VDAC1/CDC37/MFN2/VCP/BNIP3/VMP1/UFM1/SNX4/GNAI3/TEX264/POLDIP2/RNF41/CAPNS1/ATG13/ATP6V1B2	53
GO:0042059	negative regulation of epidermal growth factor receptor signaling pathway	9/2001	28/20772	0.000887046	0.0305144	0.0269769	EGFR/CBLB/RNF126/RAB7A/CHMP6/NUP62/ERRFI1/CBL/PTPN2	9
GO:0006469	negative regulation of protein kinase activity	39/2001	241/20772	0.000887022	0.0305144	0.0269769	NR2F2/UBASH3B/SH3BP5/PLEC/SNCA/TRIM27/TRIM27/CBLB/SPRED1/SPRY2/PPM1F/CORO1C/NF2/IBTK/IBTK/DBNDD1/PRKAR1A/DUSP7/AKT1/PRKCD/GNAQ/SH3BP5L/CDKN1B/PIK3CB/RB1/LATS1/ADAR/HEG1/HIPK3/IPO7/CHMP6/YWHAG/NUP62/DNAJA1/ERRFI1/CBL/MACROH2A1/PTEN/PTPN2	39
GO:0001837	epithelial to mesenchymal transition	33/2001	194/20772	0.000898962	0.0307486	0.0271839	HAS2/TWIST1/MSX2/EPHA3/RFLNB/TGFB1I1/FOXF2/DAB2/OLFM1/RGCC/BMP5/SNAI2/PHLDB2/EDNRA/HEY2/FOXC1/DACT3/SOX9/SPRED1/FERMT2/SPRY2/AXIN2/PPP3R1/TCF7L2/TGFBR1/HMGA2/HDAC2/POLR1B/SPRED2/NOLC1/TRIM28/USF3/PTEN	33
GO:0016050	vesicle organization	57/2001	389/20772	0.000907944	0.0307644	0.0271979	CPLX1/SPHK1/AP3B2/SNCA/CHMP4A/BCL2/SHROOM2/AP1B1/PLEKHF2/GBF1/CORO1C/SYNJ1/PIP4K2B/PIP4K2B/STX12/VPS16/AKT2/VPS37C/STAM2/ATP6V1E1/YIPF5/PLEKHM1/AP1G1/ARFGEF2/PREB/SEC31A/RAB39A/YIPF4/RAB1A/AP3S1/DNAJC13/GOSR2/CHMP4B/SEC24A/RAB14/CSNK1D/RAB7A/VPS4A/ZFYVE16/ARFGAP3/VTI1B/VPS41/SNX3/CHMP6/UBAP1/TRAPPC12/TRAPPC11/ATP6AP1/STX10/PLEKHJ1/GNAI3/MIA3/PICALM/GOSR1/SEC24D/ATP6V1B2/SEC16A	57
GO:0018022	peptidyl-lysine methylation	26/2001	141/20772	0.000909646	0.0307644	0.0271979	PAX5/BCOR/KMT5A/H1-2/NELFE/NELFE/NELFE/NELFE/NELFE/HCFC1/KMT2C/CXXC1/NFYA/PAXIP1/ASH2L/NCOA6/WDR82/SNW1/ASH1L/SKIC8/NELFA/KMT5B/EEF1AKMT1/EEF2KMT/WDR5B/SETMAR	26
GO:0035089	establishment of apical/basal cell polarity	8/2001	23/20772	0.000953417	0.0309231	0.0273382	FOXJ1/LAMA1/MSN/MYO9A/FAT1/RHOA/CDC42/FSCN1	8
GO:0035988	chondrocyte proliferation	8/2001	23/20772	0.000953417	0.0309231	0.0273382	FGFR3/DDR2/BMPR1B/SOX9/MMP16/BMPR2/HMGA2/CCN2	8
GO:1902683	regulation of receptor localization to synapse	8/2001	23/20772	0.000953417	0.0309231	0.0273382	CPLX1/GPC4/HRAS/RAP1A/DBN1/ARHGAP44/IQSEC2/ZDHHC3	8
GO:0060644	mammary gland epithelial cell differentiation	7/2001	18/20772	0.000931089	0.0309231	0.0273382	FOXB1/ID2/ERBB4/PTCH1/AKT1/AKT2/LATS1	7
GO:0033673	negative regulation of kinase activity	42/2001	266/20772	0.000955432	0.0309231	0.0273382	DDR2/NR2F2/UBASH3B/SH3BP5/PLEC/SNCA/TRIM27/TRIM27/CBLB/SPRED1/SPRY2/PPM1F/CORO1C/NF2/PIP4K2B/PIP4K2B/IBTK/IBTK/DBNDD1/PRKAR1A/DUSP7/AKT1/PRKCD/GNAQ/SH3BP5L/CDKN1B/PIK3CB/RB1/LATS1/ADAR/HEG1/HIPK3/IPO7/CHMP6/YWHAG/NUP62/DNAJA1/ERRFI1/CBL/MACROH2A1/PTEN/PTPN2	42
GO:0048024	regulation of mRNA splicing, via spliceosome	22/2001	112/20772	0.000925197	0.0309231	0.0273382	SLC39A5/KHDRBS3/CELF2/QKI/SFSWAP/NOVA1/THRAP3/RBM3/RBM39/SRPK2/METTL16/RBMXL1/SNW1/PRPF19/SF3B4/FXR2/HSPA8/RBM8A/CELF1/NCBP1/TRA2A/HNRNPK	22
GO:1901992	positive regulation of mitotic cell cycle phase transition	21/2001	105/20772	0.000939017	0.0309231	0.0273382	DDR2/RGCC/CCND2/EGFR/PLCB1/LSM11/PBX1/EIF4G1/AKT1/DDX3X/CDT1/RPTOR/RB1/RCC2/RCC2/PLRG1/STIL/TMOD3/APEX1/SIN3A/CDC25A	21
GO:0051303	establishment of chromosome localization	19/2001	91/20772	0.000938551	0.0309231	0.0273382	KIFC1/CHMP4A/NDE1/MAD1L1/MAP1S/KAT5/CDT1/TTL/MLH1/CHMP4B/VPS4A/KPNB1/CHMP6/TRAPPC12/KIFC1/NUP62/DCTN2/MAPRE1/SUN1	19
GO:0031346	positive regulation of cell projection organization	56/2001	382/20772	0.000990759	0.0318744	0.0281792	CDC42EP5/WNT3/EPHA3/WNT3/DDR2/ALKAL2/ENPP2/PTN/TOX/BMP5/PTPRD/PTPRD/ROR2/CNTN1/FEZ1/CDKL5/SEPTIN9/DNM3/NEDD9/DISC1/EPS8/SHOX2/CORO1C/ROBO1/PLXNC1/HRAS/SEMA5A/TUBB2B/RAP1A/ACTR2/SRF/PLXNB2/DBN1/SEPTIN7/BMPR2/BAIAP2/ACTR3/LRP8/KIDINS220/MARK2/HSPA5/PLEKHM1/RAC1/TGFBR1/DDX56/RAB21/ARPC2/ATP7A/SNX3/RAPGEF1/IGF1R/TBC1D24/CDC42/CREB3L2/FSCN1/SF3A2	56
GO:0007156	homophilic cell adhesion via plasma membrane adhesion molecules	30/2001	172/20772	0.000995414	0.0318744	0.0281792	DSCAML1/PCDH18/PCDH11X/PCDH9/CADM2/IGSF11/PCDHGA9/PCDHB16/CADM4/HMCN1/PCDHGC3/DCHS1/ROBO1/FAT4/PLXNB2/PCDHB14/PCDH1/PCDHGB1/PCDHGB6/PCDHB15/CDH11/PIK3CB/PCDHB5/PCDHGC4/PCDHB13/PKD1/SDK1/FAT1/PCDHB11/PCDH19	30
GO:0043087	regulation of GTPase activity	59/2001	408/20772	0.00103389	0.032124	0.0283999	CCL2/FZD10/EPHA3/ARHGAP24/PRKG1/TBC1D10C/ARAP2/RAPGEF5/FOXJ1/SLC27A4/SIPA1L2/RASA3/RASA3/ARHGAP6/SRGAP2/CDKL5/CBLB/RASA4/DOCK9/FGD5/RGL1/NEDD9/FERMT2/LRCH1/SPRY2/RASA1/CORO1C/MYO9A/PLXNC1/HRAS/AGAP3/RAP1A/EVI5/RAP1GDS1/IQGAP1/EIF2S1/PLXNB2/AKT2/AGAP1/ARHGAP44/TBC1D9B/CHN1/RGP1/NET1/RASAL2/RCC2/RCC2/IQGAP2/CRK/RAPGEF1/MMUT/TBC1D10A/RALGAPB/POLDIP2/PICALM/USP6NL/ZC3H15/GPR137B/PIN1	59
GO:0000209	protein polyubiquitination	43/2001	275/20772	0.00102286	0.032124	0.0283999	FOXF2/TRIM27/TRIM27/SPSB4/TRIM2/FZR1/BCL2/TRAF3IP2/TRAF5/UBE2E3/LNPEP/RNF126/PELI1/SYVN1/RBCK1/RNF217/UBE2K/UBE2Q2/DDX3X/ANAPC10/TRIP12/PPIL2/STUB1/KLHL42/CBFB/UBE2L3/TRAF4/SPOP/UBE3B/UBE3C/UBE4A/RNF216/PRPF19/MARCHF8/UBE2A/ANKIB1/AREL1/CBL/OTUB2/RNF41/RNF185/MARCHF6/UBE2R2	43
GO:0016051	carbohydrate biosynthetic process	37/2001	227/20772	0.00103522	0.032124	0.0283999	RBP4/HAS2/NR3C1/SMPD3/DSEL/FOXO1/DSE/ENPP1/SNCA/CHST12/SIK1/GYG1/FUT4/ST3GAL4/NDST3/SORBS1/DYRK2/CHST10/AKT1/AKT2/GYS1/CSGALNACT2/B3GALNT1/USP7/PPP1R3F/CLTC/GBE1/ST6GALNAC5/SELENOS/EPM2AIP1/GSK3A/DDB1/GOT1/EXT2/B4GALT5/SLC25A11/PTPN2	37
GO:0051028	mRNA transport	26/2001	142/20772	0.0010135	0.032124	0.0283999	QKI/NSUN2/CASC3/GLE1/NUP188/POLDIP3/KHSRP/EIF4A3/ZFP36/NUP50/ZC3H3/POM121/NCBP2/MAGOHB/DDX19A/NUP214/ALYREF/NUP62/RBM8A/NCBP1/POM121C/CETN3/CHTOP/IGF2BP3/NUP88/NUP43	26
GO:0006023	aminoglycan biosynthetic process	17/2001	78/20772	0.00103336	0.032124	0.0283999	HAS2/SMPD3/DSEL/DSE/CHST12/XYLT1/ST3GAL4/NDST3/CHSY1/HEXA/CSGALNACT2/GLCE/CLTC/B3GALT6/CHPF2/EXT2/B4GALT5	17
GO:0051310	metaphase plate congression	17/2001	78/20772	0.00103336	0.032124	0.0283999	KIFC1/CHMP4A/MAD1L1/MAP1S/KAT5/CDT1/TTL/MLH1/CHMP4B/VPS4A/KPNB1/CHMP6/TRAPPC12/KIFC1/NUP62/DCTN2/MAPRE1	17
GO:0034655	nucleobase-containing compound catabolic process	69/2001	494/20772	0.00106488	0.0322404	0.0285028	TENT5A/ENPP1/PDE4B/ZFP36L2/ZHX2/ZSWIM8/HSPA1B/TRAF3IP2/TRAF5/NRDE2/NUDT3/NSUN2/CASC3/AXIN2/FTO/TIRAP/THRAP3/AIFM1/AKT1/IKBKE/PRKCD/CTIF/CNOT3/DCP1A/CNOT10/SUCLG1/SECISBP2/KHSRP/MGAT1/NT5E/EIF4A3/GSPT1/EXOSC6/SND1/ZFP36/MLH1/SERBP1/NUDT12/TENT4A/NCBP2/WDR82/TARDBP/MAGOHB/GRSF1/YTHDF1/METTL16/PPP1R8/GSK3A/ACAT1/MTREX/FXR2/GALT/PATL1/RBM8A/EXOSC4/CELF1/VCP/SYNCRIP/LARP4B/DIS3/DICER1/NCBP1/SAMD4B/GTP…	69
GO:0048813	dendrite morphogenesis	27/2001	150/20772	0.00107111	0.0322404	0.0285028	PTN/CTNNA2/PTPRD/PTPRD/TNIK/TANC2/PPFIA2/CDKL5/DNM3/PDLIM5/BTBD3/SEMA3A/CTNND2/DBN1/BAIAP2/LRP8/KIDINS220/ARHGAP44/MAP2/RAB21/GORASP1/TBC1D24/CDC42/PQBP1/PICALM/PTEN/YWHAH	27
GO:1901796	regulation of signal transduction by p53 class mediator	22/2001	113/20772	0.00104631	0.0322404	0.0285028	TWIST1/SNAI2/PMAIP1/BOP1/BOP1/SPRED1/BCL2/KMT5A/YJU2/HIPK2/DYRK2/AKT1/USP7/USP15/TP53RK/PRMT6/SPRED2/EEF1E1/ARMC10/PAK1IP1/PAK1IP1/HNRNPK	22
GO:0005978	glycogen biosynthetic process	12/2001	46/20772	0.00107051	0.0322404	0.0285028	ENPP1/GYG1/SORBS1/DYRK2/AKT1/AKT2/GYS1/PPP1R3F/GBE1/SELENOS/EPM2AIP1/GSK3A	12
GO:0009250	glucan biosynthetic process	12/2001	46/20772	0.00107051	0.0322404	0.0285028	ENPP1/GYG1/SORBS1/DYRK2/AKT1/AKT2/GYS1/PPP1R3F/GBE1/SELENOS/EPM2AIP1/GSK3A	12
GO:0090148	membrane fission	12/2001	46/20772	0.00107051	0.0322404	0.0285028	CHMP4A/CORO1C/EXOC3/VPS37C/STAM2/EXOC7/CHMP4B/VPS4A/CHMP6/SH3GLB1/UBAP1/EXOC2	12
GO:0006470	protein dephosphorylation	45/2001	292/20772	0.001077	0.0322565	0.028517	PPP1R16B/EYA1/UBASH3B/CSNK2B/PTPRD/TNS2/PTPRD/DLC1/PTPRG/BCL2/PPP1R15A/PPM1F/PPP1R9B/DUSP7/HSP90B1/PPP3R1/PRKCD/PTPN9/PPP1R15B/PPP6R2/PPP4R1/HSP90AB1/MTMR2/CALM1/PPM1B/YWHAB/PTPRA/PTPN11/SYMPK/PPP1R8/PTPA/MFHAS1/PPP1R7/ANKLE2/PPM1A/CTDNEP1/CTDNEP1/PPP2R5D/PIN1/CTDSP2/PTEN/CDC25A/PPP2R1A/GNA12/PTPN2	45
GO:0030970	retrograde protein transport, ER to cytosol	9/2001	29/20772	0.00117736	0.0344063	0.0304176	OS9/HSP90B1/SYVN1/UFD1/SEL1L/FAF2/SELENOS/HM13/VCP	9
GO:0072207	metanephric epithelium development	9/2001	29/20772	0.00117736	0.0344063	0.0304176	WNT9B/PAX8/POU3F3/CALB1/SOX9/YAP1/LAMB2/PKD1/ACAT1	9
GO:1903513	endoplasmic reticulum to cytosol transport	9/2001	29/20772	0.00117736	0.0344063	0.0304176	OS9/HSP90B1/SYVN1/UFD1/SEL1L/FAF2/SELENOS/HM13/VCP	9
GO:0043414	macromolecule methylation	52/2001	351/20772	0.00116149	0.0344063	0.0304176	PRMT8/PAX5/BCOR/KMT5A/DNMT1/HENMT1/H1-2/NELFE/NELFE/NELFE/NELFE/NELFE/NSUN2/HCFC1/NSUN4/KMT2C/CXXC1/NFYA/PAXIP1/CBLL1/TRMT1L/ASH2L/TRMT61A/RAB6A/PRMT2/GATAD2A/GSPT1/TRMO/PRDM2/PCMT1/TRMT6/NCOA6/WDR82/BUD23/METTL16/SNW1/PRMT6/NSUN3/KDM1B/ASH1L/SKIC8/TRIM28/NELFA/KMT5B/EEF1AKMT1/EEF2KMT/SNRPD1/MRM2/CHTOP/RRP8/WDR5B/SETMAR	52
GO:0021795	cerebral cortex cell migration	14/2001	59/20772	0.00117386	0.0344063	0.0304176	POU3F2/POU3F3/EGFR/LAMB1/SRGAP2/SUN2/SRGAP2C/DISC1/FBXO45/ROBO1/LRP8/DAB1/RHOA/SUN1	14
GO:0090305	nucleic acid phosphodiester bond hydrolysis	43/2001	277/20772	0.0011849	0.0344595	0.0304646	POLR1H/POLR1H/POLR1H/POLR1H/POLR1H/ENPP2/PGBD5/ENPP1/BOP1/BOP1/UTP23/REXO5/ASTE1/EME2/NOP14/REXO1/SDE2/TSN/DCP1A/TBL3/CSTF2T/ISG20L2/TSNAX/CPSF2/SND1/ZFP36/RCL1/NUDT12/NCBP2/ENDOD1/PPP1R8/NUDT21/EXOSC4/DIS3/DICER1/NCBP1/ELAC1/CPSF7/APEX1/DROSHA/SETMAR/RRP36/DDX1	43
GO:0098787	mRNA cleavage involved in mRNA processing	6/2001	14/20772	0.00120425	0.0348538	0.0308132	CSTF2T/CPSF2/NCBP2/NUDT21/NCBP1/CPSF7	6
GO:0032386	regulation of intracellular transport	52/2001	352/20772	0.00123822	0.0353273	0.0312318	APOD/PTGS2/MLC1/PRNP/DAB2/ZDHHC2/ATP9A/FEZ1/FRAT2/MSN/CAPN10/OS9/PRKACA/NRDE2/NSUN2/NF2/HRAS/PRKACA/TTC21B/AKT2/PRKCD/USP36/ARHGAP44/YIPF5/USP7/MIEF1/MAP2/MTMR2/DNAJC13/NCBP2/ARV1/RAB21/UBE2L3/TARDBP/PTPN11/SCFD1/SNX3/GSK3A/NMT1/SH3GLB1/LDLRAP1/NUP214/PCM1/NOLC1/TRIM28/PPM1A/UFM1/SREBF2/PIK3R2/RBM22/ATG13/XPO4	52
GO:0045185	maintenance of protein location	19/2001	93/20772	0.00123456	0.0353273	0.0312318	CER1/CD4/IGSF11/MDFI/SUN2/HK1/OS9/CIZ1/AKT1/DBN1/HSPA5/KDELR2/LATS1/TMSB4X/YWHAB/PKD1/ARL2BP/RER1/SUN1	19
GO:0070972	protein localization to endoplasmic reticulum	18/2001	86/20772	0.00122658	0.0353273	0.0312318	CHMP4A/OS9/PPP1R15A/GBF1/SPCS3/SEC61A2/HSPA5/KDELR2/SRP68/SEC61A1/CHMP4B/SSR3/SEC61G/RER1/MIA3/BTF3/SRP54/SEC16A	18
GO:0051235	maintenance of location	54/2001	369/20772	0.00125565	0.0354884	0.0313743	CER1/APLNR/CACNA1C/CACNA1C/CD4/IGSF11/UBASH3B/ITPR2/ENPP1/RASA3/RASA3/MDFI/SNCA/PLCB1/ARHGAP21/SUN2/HK1/GSTO1/OS9/PRKACA/ATP7B/SPOUT1/IBTK/IBTK/PLCB2/CALR/PRKACA/FTO/HSP90B1/CIZ1/AKT1/DBN1/IKBKE/CHERP/HEXA/SLC30A4/GPSM2/HSPA5/KDELR2/LATS1/TMSB4X/CALM1/YWHAB/PKD1/SQLE/ABHD5/DIAPH1/COX17/ARL2BP/RER1/SREBF2/FTH1/PTPN2/SUN1	54
GO:0045739	positive regulation of DNA repair	26/2001	144/20772	0.00125239	0.0354884	0.0313743	EYA1/EGFR/ZCWPW1/SPIRE1/ACTR2/KAT5/HMGB1/RUVBL2/MORF4L2/TRRAP/UCHL5/EP400/MORF4L1/EPC1/RUVBL1/MRGBP/SMARCE1/TRIM28/CEBPG/ACTR5/USP1/KMT5B/SLF2/TIMELESS/PBRM1/SETMAR	26
GO:0050650	chondroitin sulfate proteoglycan biosynthetic process	8/2001	24/20772	0.0013104	0.0357093	0.0315695	CYTL1/DSE/CHST12/XYLT1/CHSY1/CSGALNACT2/B3GALT6/CHPF2	8
GO:0072243	metanephric nephron epithelium development	8/2001	24/20772	0.0013104	0.0357093	0.0315695	PAX8/POU3F3/CALB1/SOX9/YAP1/LAMB2/PKD1/ACAT1	8
GO:0000478	endonucleolytic cleavage involved in rRNA processing	7/2001	19/20772	0.00135244	0.0357093	0.0315695	BOP1/BOP1/UTP23/NOP14/SDE2/TBL3/RCL1	7
GO:0000479	endonucleolytic cleavage of tricistronic rRNA transcript (SSU-rRNA, 5.8S rRNA, LSU-rRNA)	7/2001	19/20772	0.00135244	0.0357093	0.0315695	BOP1/BOP1/UTP23/NOP14/SDE2/TBL3/RCL1	7
GO:0030206	chondroitin sulfate biosynthetic process	7/2001	19/20772	0.00135244	0.0357093	0.0315695	DSE/CHST12/XYLT1/CHSY1/CSGALNACT2/B3GALT6/CHPF2	7
GO:0007163	establishment or maintenance of cell polarity	38/2001	238/20772	0.00131979	0.0357093	0.0315695	FOXJ1/KIF26B/PHLDB2/FEZ1/LAMA1/MSN/NDE1/SPRY2/TRAF3IP2/LIN7A/GBF1/AMOTL1/JAM3/MYO9A/ACTR2/WDR1/KAT5/CAP1/ACTR3/MARK2/GPSM2/NSFL1C/RAC1/HSP90AB1/SNX27/PKD1/CRK/MAP4/IGF1R/FAT1/ILK/RHOA/SDCCAG8/CDC42/ATN1/FLOT2/FSCN1/MAPRE1	38
GO:0032869	cellular response to insulin stimulus	36/2001	222/20772	0.0013174	0.0357093	0.0315695	FOXO1/TNS2/ENPP1/SLC27A4/CAPN10/BCAR1/PIP4K2B/PIP4K2B/HRAS/SORBS1/AKT1/AKT2/PRKCD/BAIAP2/ZNF592/NCOA5/FER/RB1/SYAP1/AP3S1/IDE/SELENOS/PKM/PTPRA/PTPN11/GSK3A/IGF1R/ZNF106/YWHAG/RPS6KB1/GOT1/ERRFI1/LPIN2/SH2B2/PIK3R2/PTPN2	36
GO:0006368	transcription elongation by RNA polymerase II	23/2001	122/20772	0.0012855	0.0357093	0.0315695	NELFE/NELFE/NELFE/NELFE/NELFE/ZMYND8/ELL/MED22/ELOA/MED1/MED27/MED17/NCBP2/NELFCD/CCNK/SUPT16H/ZMYND11/SKIC8/ERCC3/NCBP1/NELFA/TCEA1/INTS5	23
GO:0034968	histone lysine methylation	23/2001	122/20772	0.0012855	0.0357093	0.0315695	PAX5/BCOR/H1-2/NELFE/NELFE/NELFE/NELFE/NELFE/HCFC1/KMT2C/CXXC1/NFYA/PAXIP1/ASH2L/NCOA6/WDR82/SNW1/ASH1L/SKIC8/NELFA/KMT5B/WDR5B/SETMAR	23
GO:1902373	negative regulation of mRNA catabolic process	16/2001	73/20772	0.00134696	0.0357093	0.0315695	TENT5A/TRAF3IP2/TRAF5/AXIN2/TIRAP/THRAP3/IKBKE/SECISBP2/ZFP36/TENT4A/TARDBP/METTL16/SYNCRIP/LARP4B/ELAVL1/IGF2BP3	16
GO:0032881	regulation of polysaccharide metabolic process	12/2001	47/20772	0.00131329	0.0357093	0.0315695	HAS2/SMPD3/ENPP1/SORBS1/DYRK2/AKT1/AKT2/PPP1R3F/CLTC/SELENOS/EPM2AIP1/GSK3A	12
GO:0048701	embryonic cranial skeleton morphogenesis	12/2001	47/20772	0.00131329	0.0357093	0.0315695	TWIST1/WNT9B/TBX15/PAX5/PRRX1/DLX2/TBX1/MMP16/SLC39A3/EIF4A3/TGFBR1/MED12	12
GO:0046627	negative regulation of insulin receptor signaling pathway	11/2001	41/20772	0.00133379	0.0357093	0.0315695	TNS2/ENPP1/SLC27A4/PIP4K2B/PIP4K2B/PRKCD/ZNF592/NCOA5/GSK3A/RPS6KB1/PTPN2	11
GO:1905168	positive regulation of double-strand break repair via homologous recombination	11/2001	41/20772	0.00133379	0.0357093	0.0315695	ACTR2/KAT5/RUVBL2/MORF4L2/TRRAP/EP400/MORF4L1/EPC1/RUVBL1/MRGBP/TIMELESS	11
GO:0006301	postreplication repair	10/2001	35/20772	0.0012965	0.0357093	0.0315695	POLH/REV1/POLK/USP10/ZBTB1/WDR33/UBE2A/VCP/USP1/POLDIP2	10
GO:2000643	positive regulation of early endosome to late endosome transport	5/2001	10/20772	0.00137384	0.0361159	0.031929	DAB2/MSN/NF2/MTMR2/RAB21	5
GO:0090174	organelle membrane fusion	24/2001	130/20772	0.00138008	0.0361222	0.0319346	CPLX1/SPHK1/SNCA/CHMP4A/BNIP1/PIP4K2B/PIP4K2B/STX12/VPS16/AKT2/YIPF5/PLEKHM1/RAB39A/YIPF4/GOSR2/CHMP4B/RAB7A/VPS4A/VTI1B/VPS41/CHMP6/STX10/GNAI3/GOSR1	24
GO:0032259	methylation	57/2001	396/20772	0.00138813	0.0361247	0.0319368	PRMT8/PAX5/BCOR/KMT5A/DNMT1/HENMT1/H1-2/NELFE/NELFE/NELFE/NELFE/NELFE/PRDM11/NSUN2/HCFC1/NSUN4/SPOUT1/KMT2C/CXXC1/NFYA/PAXIP1/CBLL1/TRMT1L/ASH2L/TRMT61A/RAB6A/PRMT2/GATAD2A/GSPT1/TRMO/PRDM2/PCMT1/TRMT6/NCOA6/WDR82/BUD23/ASMTL/METTL16/SNW1/PRMT6/NSUN3/KDM1B/ASH1L/NSD1/SKIC8/TRIM28/NELFA/KMT5B/EEF1AKMT1/EEF2KMT/SNRPD1/MRM2/CHTOP/RRP8/WDR5B/PRDM10/SETMAR	57
GO:1903050	regulation of proteolysis involved in protein catabolic process	41/2001	263/20772	0.00139975	0.0361247	0.0319368	FOXF2/DAB2/SH3RF3/PABIR1/FZR1/PSMC3/HSPA1B/DISC1/HIPK2/PRKACA/GIPC1/BAG5/AXIN2/PSMC5/PRKACA/AKT1/RNF217/UBE2K/PHF20L1/PSMC1/CCAR2/USP7/MAPK9/LATS1/HSP90AB1/STUB1/PSME3IP1/USP9X/PKD1/USP13/CSNK1D/RNFT1/GSK3A/UCHL5/USP14/ANKIB1/VCP/RNF185/PTEN/GNA12/PSMC6	41
GO:0072384	organelle transport along microtubule	19/2001	94/20772	0.00141018	0.0361247	0.0319368	KIF5A/AP3B2/SYBU/FEZ1/ARHGAP21/SUN2/NDE1/KIFAP3/MAP1S/RAB6A/KIF3B/MAP2/RAB1A/AP3S1/COPG2/CDC42/TMEM201/COPG1/SUN1	19
GO:1902369	negative regulation of RNA catabolic process	18/2001	87/20772	0.00140984	0.0361247	0.0319368	TENT5A/TRAF3IP2/TRAF5/NRDE2/NSUN2/AXIN2/TIRAP/THRAP3/IKBKE/SECISBP2/ZFP36/TENT4A/TARDBP/METTL16/SYNCRIP/LARP4B/ELAVL1/IGF2BP3	18
GO:0060350	endochondral bone morphogenesis	14/2001	60/20772	0.00139754	0.0361247	0.0319368	CER1/FGFR3/RARG/TMEM119/SMPD3/FOXC1/BMPR1B/SOX9/MMP16/SHOX2/AXIN2/BMPR2/SERPINH1/EXT2	14
GO:0045010	actin nucleation	15/2001	67/20772	0.00150032	0.0382709	0.0338342	CTNNA2/TRIM27/TRIM27/SPIRE1/FCHSD2/ACTR2/ACTR3/ARPC5/ARF1/IQGAP2/ARPC2/ARPC5L/WASH6P/ARPC4/WASHC2C	15
GO:0007254	JNK cascade	33/2001	200/20772	0.00152449	0.0387234	0.0342342	CDC42EP5/TNFRSF19/TPD52L1/SH3RF3/FZD7/RASSF2/SIRPA/EGFR/TNIK/PLCB1/SEMA3A/TAOK3/HIPK2/TRAF5/HRAS/PJA2/MAP3K20/TIRAP/HMGB1/ANKRD6/MAPK9/ZNF622/RIPK1/HIPK3/TRAF4/CRK/IGF1R/MFHAS1/ZMYND11/DNAJA1/CCN2/MAPKBP1/COPS5	33
GO:0043489	RNA stabilization	16/2001	74/20772	0.00156756	0.0396501	0.0350535	TENT5A/TRAF3IP2/TRAF5/NSUN2/AXIN2/TIRAP/THRAP3/IKBKE/ZFP36/TENT4A/TARDBP/METTL16/SYNCRIP/LARP4B/ELAVL1/IGF2BP3	16
GO:0072073	kidney epithelium development	27/2001	154/20772	0.00160244	0.0403627	0.0356835	CER1/WNT9B/PAX8/POU3F3/CALB1/IRX3/EYA1/TFAP2B/PTCH1/FOXJ1/EFNB2/KANK2/KIF26B/EDNRA/FOXC1/SOX9/BCL2/PBX1/DCHS1/BASP1/YAP1/LAMB2/IQGAP1/CAT/PKD1/ACAT1/ILK	27
GO:0072009	nephron epithelium development	23/2001	124/20772	0.00160995	0.0403829	0.0357013	WNT9B/PAX8/POU3F3/CALB1/IRX3/EYA1/TFAP2B/PTCH1/FOXJ1/KIF26B/EDNRA/FOXC1/SOX9/BCL2/PBX1/DCHS1/BASP1/YAP1/LAMB2/IQGAP1/PKD1/ACAT1/ILK	23
GO:0001952	regulation of cell-matrix adhesion	25/2001	139/20772	0.00162556	0.0406053	0.0358979	APOD/EPHA3/CDK6/PHLDB2/GPM6B/ARHGAP6/DLC1/ONECUT1/BCL2/FERMT2/DISC1/PPM1F/RASA1/CORO1C/NF2/TLN1/RAC1/VCL/PIK3CB/RCC2/RCC2/PTPRA/RHOA/POLDIP2/PTEN	25
GO:0071218	cellular response to misfolded protein	10/2001	36/20772	0.00164216	0.0408504	0.0361147	KLHL15/RNF126/UFD1/DNAJB12/UGGT1/AKIRIN2/STUB1/SDF2L1/VCP/RNF185	10
GO:0044380	protein localization to cytoskeleton	14/2001	61/20772	0.0016557	0.0410178	0.0362626	MID2/ABHD17C/DISC1/NUDCD3/MID1/PPP1R9B/NSFL1C/CSNK1D/DIAPH1/STIL/PCM1/NUP62/DCTN2/MAPRE1	14
GO:0019985	translesion synthesis	8/2001	25/20772	0.00176597	0.0433924	0.038362	POLH/REV1/POLK/USP10/ZBTB1/VCP/USP1/POLDIP2	8
GO:0072170	metanephric tubule development	8/2001	25/20772	0.00176597	0.0433924	0.038362	WNT9B/PAX8/POU3F3/CALB1/SOX9/YAP1/PKD1/ACAT1	8
GO:0045911	positive regulation of DNA recombination	16/2001	75/20772	0.00181772	0.0444824	0.0393256	ZCWPW1/ACTR2/KAT5/PAXIP1/EXOSC6/MLH1/RUVBL2/MORF4L2/TRRAP/EP400/MORF4L1/EPC1/RUVBL1/MRGBP/KMT5B/TIMELESS	16
GO:1903651	positive regulation of cytoplasmic transport	6/2001	15/20772	0.00184437	0.0449519	0.0397407	DAB2/MSN/NF2/MAP2/MTMR2/RAB21	6
GO:0010563	negative regulation of phosphorus metabolic process	68/2001	496/20772	0.00186378	0.0450601	0.0398363	PPP1R16B/DDR2/NR2F2/PRNP/UBASH3B/RASSF2/SH3BP5/ENPP1/SIRPA/PLEC/SNCA/TRIM27/TRIM27/CADM4/CBLB/SPRED1/SPRY2/PPP1R15A/PPM1F/CORO1C/NF2/PPP1R9B/PIP4K2B/PIP4K2B/LPCAT1/LPCAT1/IBTK/IBTK/DBNDD1/PRKAR1A/DUSP7/IQGAP1/EIF4G1/AKT1/PRKCD/PPP1R15B/GNAQ/SH3BP5L/CDKN1B/PIK3CB/RB1/LATS1/ADAR/DNAJC3/HEG1/CALM1/YWHAB/HIPK3/TARDBP/IPO7/GIT1/PPP1R8/GSK3A/CHMP6/PTPA/MFHAS1/ANKLE2/YWHAG/NUP62/DNAJA1/ERRFI1/SPRED2/CBL…	68
GO:0098813	nuclear chromosome segregation	55/2001	384/20772	0.00186201	0.0450601	0.0398363	KIFC1/CHMP4A/KMT5A/P3H4/HSPA1B/ZCWPW1/EME2/MAD1L1/IK/C9orf78/MAP3K20/MSH5/MAP1S/ACTR2/KAT5/KIF4A/ACTR3/MLH3/CDT1/PRC1/RB1/LATS1/KIF3B/TTL/MLH1/RCC2/RCC2/LSM14A/PSMC3IP/TENT4A/CHMP4B/VPS4A/KPNB1/SMC2/WAPL/DSN1/CHMP6/ANAPC15/PDS5B/TRAPPC12/KIFC1/SMARCE1/NUP62/RHOA/KIF2A/BCCIP/CDC42/MACROH2A1/DCTN2/POLDIP2/MAPRE1/SLF2/PBRM1/PPP2R1A/SUN1	55
GO:0001502	cartilage condensation	7/2001	20/20772	0.0019091	0.0450697	0.0398448	OTOR/MGP/BMPR1B/SOX9/SOX6/PKD1/CCN2	7
GO:2000641	regulation of early endosome to late endosome transport	7/2001	20/20772	0.0019091	0.0450697	0.0398448	DAB2/MSN/NF2/MTMR2/DNAJC13/RAB21/SNX3	7
GO:0110053	regulation of actin filament organization	44/2001	292/20772	0.00190806	0.0450697	0.0398448	CDC42EP5/LPAR1/KANK4/RGCC/CTNNA2/SYNPO/PHLDB2/TRIM27/ARHGAP6/TRIM27/DLC1/LIMA1/FERMT2/EPS8/PPM1F/RASA1/NF2/FCHSD2/SEMA5A/SPTAN1/WDR1/ADD1/PRKCD/BAIAP2/ARPC5/MTPN/RAC1/FER/LATS1/TMSB4X/TGFBR1/ARF1/CFL2/ARPC2/ARPC5L/WASH6P/WASHC2C/TMOD3/RHOA/CAPZA1/CDC42/PIK3R2/CCN2/PAK1	44
GO:0050657	nucleic acid transport	30/2001	179/20772	0.00190091	0.0450697	0.0398448	QKI/NRDE2/NSUN2/RFTN2/CASC3/SNUPN/GLE1/NUP188/POLDIP3/KHSRP/EIF4A3/ZFP36/NUP50/ZC3H3/POM121/NCBP2/MAGOHB/KPNB1/DDX19A/NUP214/ALYREF/NUP62/RBM8A/NCBP1/POM121C/CETN3/CHTOP/IGF2BP3/NUP88/NUP43	30
GO:0050658	RNA transport	30/2001	179/20772	0.00190091	0.0450697	0.0398448	QKI/NRDE2/NSUN2/RFTN2/CASC3/SNUPN/GLE1/NUP188/POLDIP3/KHSRP/EIF4A3/ZFP36/NUP50/ZC3H3/POM121/NCBP2/MAGOHB/KPNB1/DDX19A/NUP214/ALYREF/NUP62/RBM8A/NCBP1/POM121C/CETN3/CHTOP/IGF2BP3/NUP88/NUP43	30
GO:0006354	DNA-templated transcription elongation	26/2001	148/20772	0.00187887	0.0450697	0.0398448	NELFE/NELFE/NELFE/NELFE/NELFE/ZMYND8/ELL/MED22/ELOA/CCAR2/MED1/MED27/MED17/NCBP2/WDR82/NELFCD/CCNK/SUPT16H/ZMYND11/SKIC8/ALYREF/ERCC3/NCBP1/NELFA/TCEA1/INTS5	26
GO:0015931	nucleobase-containing compound transport	38/2001	243/20772	0.00193454	0.0454919	0.040218	SLC35D1/QKI/SLC25A53/NRDE2/NSUN2/RFTN2/CASC3/SLC35B1/SLC25A5/SNUPN/GLE1/NUP188/POLDIP3/KHSRP/EIF4A3/SLC25A6/ZFP36/NUP50/SLC35E3/ZC3H3/POM121/RIPK1/NCBP2/MAGOHB/KPNB1/DDX19A/NUP214/SLC35B3/ALYREF/NUP62/RBM8A/NCBP1/POM121C/CETN3/CHTOP/IGF2BP3/NUP88/NUP43	38
GO:0007051	spindle organization	37/2001	235/20772	0.00194904	0.0456546	0.0403619	KIFC1/CHMP4A/GNAI1/SUN2/HSPA1B/HAUS7/MAP1S/KIF4A/TUBGCP2/GPSM2/PRC1/CLTC/DCTN6/KIF3B/SBDS/MLH1/LSM14A/TUBGCP3/CHMP4B/PKD1/CSNK1D/KPNB1/CHMP6/MAP4/TACC2/PTPA/KIFC1/STIL/NUP62/RHOA/KIF2A/VCP/BCCIP/DCTN2/POLDIP2/MAPRE1/PPP2R1A	37
GO:0001945	lymph vessel development	9/2001	31/20772	0.0019865	0.0459951	0.0406629	NR2F2/SVEP1/EFNB2/FOXC1/CCBE1/TBX1/BMPR2/HEG1/PKD1	9
GO:0005979	regulation of glycogen biosynthetic process	9/2001	31/20772	0.0019865	0.0459951	0.0406629	ENPP1/SORBS1/DYRK2/AKT1/AKT2/PPP1R3F/SELENOS/EPM2AIP1/GSK3A	9
GO:0010962	regulation of glucan biosynthetic process	9/2001	31/20772	0.0019865	0.0459951	0.0406629	ENPP1/SORBS1/DYRK2/AKT1/AKT2/PPP1R3F/SELENOS/EPM2AIP1/GSK3A	9
GO:0090068	positive regulation of cell cycle process	44/2001	293/20772	0.00204088	0.0467991	0.0413737	MSX2/SPHK1/EDN3/DDR2/SMPD3/RGCC/CCND2/EGFR/PLCB1/LSM11/PBX1/MAD1L1/GIPC1/MAP3K20/EIF4G1/KAT5/AKT1/DDX3X/GPSM2/NSFL1C/CDT1/RPTOR/MED1/RB1/KIF3B/RCC2/RCC2/SH2B1/SMC2/IGF1R/PLRG1/STIL/TMOD3/NUP62/RHOA/CDC42/MACROH2A1/APEX1/SIN3A/CCN2/POLDIP2/WIZ/SLF2/CDC25A	44
GO:0061572	actin filament bundle organization	30/2001	180/20772	0.00207564	0.0467991	0.0413737	ESPN/LPAR1/RFLNB/RGCC/SYNPO/PHLDB2/ARHGAP6/DLC1/NEDD9/LIMA1/FERMT2/EPS8/PPM1F/SPIRE1/NF2/SORBS1/SRF/HSP90B1/ADD1/BAIAP2/RAC1/TGFBR1/MARCKS/ACTN1/RHOA/CDC42/PIK3R2/CCN2/FSCN1/PAK1	30
GO:0006405	RNA export from nucleus	19/2001	97/20772	0.00206947	0.0467991	0.0413737	NRDE2/NSUN2/CASC3/GLE1/NUP188/POLDIP3/EIF4A3/POM121/NCBP2/MAGOHB/DDX19A/NUP214/ALYREF/NUP62/RBM8A/NCBP1/POM121C/CHTOP/NUP88	19
GO:1903312	negative regulation of mRNA metabolic process	19/2001	97/20772	0.00206947	0.0467991	0.0413737	TENT5A/TRAF3IP2/TRAF5/SFSWAP/AXIN2/TIRAP/THRAP3/IKBKE/SECISBP2/ZFP36/TENT4A/TARDBP/METTL16/SYNCRIP/LARP4B/ELAVL1/ZC3H14/IGF2BP3/HNRNPK	19
GO:1900077	negative regulation of cellular response to insulin stimulus	11/2001	43/20772	0.00202949	0.0467991	0.0413737	TNS2/ENPP1/SLC27A4/PIP4K2B/PIP4K2B/PRKCD/ZNF592/NCOA5/GSK3A/RPS6KB1/PTPN2	11
GO:0006270	DNA replication initiation	10/2001	37/20772	0.00205879	0.0467991	0.0413737	PURA/POLA1/MCM2/CIZ1/LRWD1/TOPBP1/CDT1/NOC3L/WRNIP1/NBN	10
GO:0006891	intra-Golgi vesicle-mediated transport	10/2001	37/20772	0.00205879	0.0467991	0.0413737	RAB6A/GOSR2/COPA/VTI1B/COG4/COPB2/COPG2/GOLGA5/COPG1/GOSR1	10
GO:0045814	negative regulation of gene expression, epigenetic	22/2001	119/20772	0.0020983	0.0469212	0.0414817	TRIM27/TRIM27/DNMT1/JARID2/LMNB2/HMGB1/PHF2/TASOR2/USP7/RB1/HMGA2/KDM5A/PPHLN1/GSK3A/EPC1/CBX3/TRIM28/MACROH2A1/SIN3A/RRP8/PHF8/ZNF304	22
GO:2000781	positive regulation of double-strand break repair	18/2001	90/20772	0.00210444	0.0469212	0.0414817	ZCWPW1/SPIRE1/ACTR2/KAT5/RUVBL2/MORF4L2/TRRAP/EP400/MORF4L1/EPC1/RUVBL1/MRGBP/SMARCE1/KMT5B/SLF2/TIMELESS/PBRM1/SETMAR	18
GO:0006024	glycosaminoglycan biosynthetic process	16/2001	76/20772	0.00210042	0.0469212	0.0414817	HAS2/SMPD3/DSEL/DSE/CHST12/XYLT1/ST3GAL4/NDST3/CHSY1/HEXA/CSGALNACT2/GLCE/CLTC/B3GALT6/CHPF2/EXT2	16
GO:0099173	postsynapse organization	33/2001	204/20772	0.0021264	0.0472359	0.0417599	PRNP/SLITRK3/PTPRD/PTPRD/ZDHHC2/ROR2/TANC2/PPFIA2/CDKL5/DNM3/PDLIM5/NEDD9/CTNND2/LRRC4B/DISC1/AKT1/DBN1/BAIAP2/LRFN4/LRP8/ARHGAP44/MTMR2/ARF1/CRK/IGF1R/MESD/ACTN1/RER1/HSPA8/CDC42/ARHGEF9/RPS6KA5/PTEN	33
GO:0072698	protein localization to microtubule cytoskeleton	13/2001	56/20772	0.00214698	0.0475178	0.0420091	MID2/ABHD17C/DISC1/NUDCD3/MID1/NSFL1C/CSNK1D/DIAPH1/STIL/PCM1/NUP62/DCTN2/MAPRE1	13
GO:0048863	stem cell differentiation	40/2001	261/20772	0.00218603	0.0481243	0.0425452	TWIST1/MSX2/WNT3/WNT3/EDN3/ERBB4/PTN/A2M/CDK6/SNAI2/EDNRA/ZFP36L2/FOXC1/EPOP/TBX1/SOX9/SEMA3A/LTBP3/SEMA3D/BCL2/NSUN2/JARID2/CORO1C/SEMA5A/YAP1/SRF/KAT5/HSPA9/GATAD2A/MED1/SOX6/FRZB/ZFP36/EIF2AK2/HMGA2/HDAC2/NUDT21/PHACTR4/NOLC1/CDC42	40
GO:0048284	organelle fusion	28/2001	165/20772	0.00219037	0.0481243	0.0425452	CPLX1/SPHK1/SNCA/CHMP4A/BNIP1/PIP4K2B/PIP4K2B/STX12/VPS16/AKT2/YIPF5/PLEKHM1/GDAP1/RAB39A/YIPF4/GOSR2/CHMP4B/RAB7A/VPS4A/VTI1B/VPS41/CHMP6/MFN2/STX10/BNIP3/THG1L/GNAI3/GOSR1	28

## Sheet: increasing HD specific MF
increasing genes specific for HD; MF
ID	Description	GeneRatio	BgRatio	pvalue	p.adjust	qvalue	geneID	Count
GO:0043021	ribonucleoprotein complex binding	45/2043	186/20696	1.00607e-08	1.13686e-05	1.0389e-05	LETM2/NOMO3/BOP1/BOP1/NOMO1/NOMO3/MAP3K20/GTPBP4/PES1/GTPBP6/ZNF598/NCLN/EIF2S1/EIF3C/LTN1/DDX3X/ABCE1/RBM3/SEC61A2/HSPA5/SECISBP2/SRP68/EIF4A3/EIF1/SNRPB2/SEC61A1/SND1/EIF2A/SBDS/RBM39/CD2BP2/ZNF622/SERBP1/DHX29/LEMD3/YTHDF1/SEC61G/CCDC47/MTRES1/NOLC1/CPEB4/SNRPD1/PQBP1/EEFSEC/SRP54	45
GO:0045296	cadherin binding	69/2043	357/20696	3.76484e-08	2.12714e-05	1.94385e-05	AHNAK/CTNNA2/PHLDB2/PLEC/EGFR/SEPTIN9/PDLIM5/DOCK9/LIMA1/DBNL/CTNND2/DCHS1/HCFC1/GIPC1/LRRC59/PACSIN2/EXOC3/SPTAN1/TLN1/IQGAP1/ADD1/LASP1/DBN1/SEPTIN7/BMPR2/BAIAP2/DDX3X/MARK2/HSPA5/CDH11/VCL/FER/HSP90AB1/SND1/EIF2A/TXNDC9/YKT6/EPS15L1/PCMT1/RAB1A/PCBP1/LRRFIP1/SERBP1/YWHAB/DHX29/CHMP4B/CSNK1D/BZW1/EFHD2/PKM/PTPN11/AHSA1/SH3GLB1/RUVBL1/TBC1D10A/EIF4G2/TMPO/HSPA8/TMOD3/SEPTIN2/CAPZA1/SCYL1/CBL/FSC…	69
GO:0140034	methylation-dependent protein binding	22/2043	82/20696	9.8778e-06	0.00372064	0.00340004	CBX4/ZCWPW1/ZMYND8/CXXC1/PHF2/SPIN4/ZZEF1/PHF20L1/MSL3/LRWD1/CDYL/GLYR1/ING1/KDM5A/TDRD3/L3MBTL2/CBX3/ZMYND11/MSH6/RRP8/CHD8/PHF8	22
GO:0035064	methylated histone binding	21/2043	80/20696	2.24226e-05	0.00518813	0.00474108	CBX4/ZCWPW1/ZMYND8/CXXC1/PHF2/SPIN4/ZZEF1/MSL3/LRWD1/CDYL/GLYR1/ING1/KDM5A/TDRD3/L3MBTL2/CBX3/ZMYND11/MSH6/RRP8/CHD8/PHF8	21
GO:0140030	modification-dependent protein binding	39/2043	200/20696	2.64287e-05	0.00518813	0.00474108	CBX4/ZCWPW1/JARID2/ZMYND8/AGAP3/CXXC1/BRD9/BRD3/IKBKE/PHF2/SPIN4/ZZEF1/UFD1/PHF20L1/MSL3/LRWD1/CDYL/PSME4/GLYR1/ATAD2B/ING1/USP15/PSMD4/IDE/KDM5A/TDRD3/TAB3/ANKRD13B/L3MBTL2/ZBTB1/ANKRD13A/CBX3/PRPF8/ZMYND11/MSH6/VCP/RRP8/CHD8/PHF8	39
GO:0003713	transcription coactivator activity	55/2043	319/20696	2.95965e-05	0.00518813	0.00474108	TGFB1I1/MAML2/TRIM27/TRIM27/MID2/HIPK2/HCFC1/ZBED1/SRCAP/KMT2C/YAP1/THRAP3/CTBP2/KAT5/HMGB1/PHF2/MTDH/PRMT2/SERTAD2/MED1/MED27/ATXN7L3/CCDC124/ZXDC/NCOA6/KDM5A/PSMC3IP/MED17/TDRD3/RAP2C/CBFB/UBE2L3/DRAP1/SNW1/TAF5L/ACTN1/MED13/MAML3/ARL2BP/RUVBL1/USP16/MED12/SMARCE1/PSMD9/LPIN2/SUB1/TRIM28/ATN1/CEBPZ/PQBP1/APEX1/SIN3A/USP22/TAF12/COPS5	55
GO:0051015	actin filament binding	41/2043	216/20696	3.21388e-05	0.00518813	0.00474108	ESPN/CTNNA2/PLEC/EGFR/MYH3/LIMA1/DBNL/SHROOM2/FERMT2/GAS2/TPM4/CORO1C/MYO9A/PPP1R9B/MAP1S/SPTAN1/ACTR2/WDR1/TLN1/VPS16/IQGAP1/ADD1/LASP1/TPM3/SHROOM4/ACTR3/TLN2/ARPC5/HIP1/MARCKS/IQGAP2/CFL2/ARPC2/ARPC5L/ARPC4/ACTN1/PKNOX2/CAPZA1/FSCN1/TMEM201/PANX1	41
GO:0043022	ribosome binding	21/2043	84/20696	4.93647e-05	0.00697276	0.00637194	LETM2/NOMO3/NOMO1/NOMO3/MAP3K20/GTPBP6/ZNF598/NCLN/EIF2S1/EIF3C/SEC61A2/HSPA5/SRP68/SEC61A1/EIF2A/SBDS/SERBP1/YTHDF1/SEC61G/CCDC47/CPEB4	21
GO:0042393	histone binding	46/2043	258/20696	5.59474e-05	0.00702451	0.00641923	CBX4/SNCA/ZCWPW1/JARID2/SRCAP/ZMYND8/KMT2C/MCM2/CXXC1/BRD9/NOC2L/BRD3/KAT5/ATAD2/PHF2/SPIN4/ZZEF1/SSRP1/MSL3/LRWD1/CDYL/PSME4/GLYR1/ATAD2B/ING1/SAP30L/GRWD1/USP15/KDM5A/TDRD3/SET/IPO7/L3MBTL2/NAP1L4/PRMT6/KDM1B/CBX3/ZMYND11/USP16/MSH6/RRP8/WDR5B/CHD8/PHF8/DEK/CHAF1B	46
GO:0046332	SMAD binding	20/2043	80/20696	7.39961e-05	0.00836156	0.00764107	TGFB1I1/DAB2/RGCC/PURA/BMPR1B/FERMT2/HIPK2/AXIN2/RANBP3/USP15/TGFBR1/HMGA2/STUB1/ZC3H3/USP9X/IPO7/SNW1/TCF12/PPM1A/DROSHA	20
GO:0051539	4 iron, 4 sulfur cluster binding	13/2043	41/20696	0.000101067	0.0103824	0.00948777	ETFDH/RSAD1/DPH1/ABCE1/IREB2/TYW1B/NDUFV1/NUBP1/ACO2/TYW1/NUBP2/ACO1/NDUFS2	13
GO:0003743	translation initiation factor activity	15/2043	53/20696	0.000129601	0.0121421	0.0110959	EIF4G1/EIF2S1/EIF3C/EIF3J/EIF1AD/EIF1/EIF2B3/EIF2A/EIF3B/DHX29/DENR/EIF4G2/EIF2D/EIF5/COPS5	15
GO:0031625	ubiquitin protein ligase binding	57/2043	354/20696	0.000149227	0.0121421	0.0110959	NGFR/STING1/FOXO1/UBASH3B/RHOBTB3/EGFR/HERC2/RALB/BCL2/HSPA1B/TRAF5/PRKACA/MID1/CASC3/BAG5/AXIN2/CALR/PRKAR1A/PRKACA/HSPA9/ERLIN1/JAK1/PSMD1/IKBKE/SLC25A5/UBE2K/HLTF/HSPA5/USP7/CDKN1B/VCL/RB1/HSP90AB1/POLR2A/STUB1/FAF2/RRAGA/RIPK1/TOLLIP/HSPD1/CUL5/UBE2L3/USP13/TRAF4/SPOP/CRK/MFHAS1/UBE2A/HM13/HSPA8/MFN2/DNAJA1/VCP/TRIM28/PSMA3/SLF2/NDUFS2	57
GO:0046966	nuclear thyroid hormone receptor binding	11/2043	32/20696	0.000152787	0.0121421	0.0110959	THRAP3/TRIP12/GTF2H1/GTF2H1/PRMT2/MED1/NCOA6/MED17/MED13/NSD1/MED12	11
GO:0019208	phosphatase regulator activity	27/2043	131/20696	0.000169097	0.0121421	0.0110959	PPP1R16B/PTN/BMPR1B/PABIR1/PPP1R15A/PPP1R9B/PPP1R12B/PPP3R1/BMPR2/FRS2/PPP1R15B/LMTK2/PPP6R2/PPP1R16A/PPP4R1/EIF2AK2/CALM1/SET/PPP1R8/PPP2R2D/PTPA/PPP1R7/PHACTR4/ANKLE2/PPP2R5D/PPP2R1A/GNA12	27
GO:0051082	unfolded protein binding	29/2043	145/20696	0.000171924	0.0121421	0.0110959	HSPA1B/NUDCD3/ERO1B/CALR/HSP90B1/HSPA9/SYVN1/CLPX/PPIB/DNAJB6/CANX/CCAR2/HSPA5/DNAJB11/HSP90AB1/UGGT1/HEATR3/CANX/RUVBL2/HSPD1/SERPINH1/NAP1L4/CCT7/CDC37/HSPA8/DNAJA1/VBP1/PFDN6/CHAF1B	29
GO:0019001	guanyl nucleotide binding	66/2043	431/20696	0.000211924	0.0128446	0.0117378	GNL1/GNL1/GNL1/STING1/PRKG1/TUBB2A/AK4/RND1/GNAI1/SEPTIN9/DNM3/RALB/RABL3/PIP4K2B/PIP4K2B/HRAS/TUBB2B/GTPBP4/AGAP3/RAP1A/GTPBP6/DAPK1/URGCP/SEPTIN11/MMAA/RHOB/SEPTIN7/SEPHS1/RAB35/ADSS1/AGAP1/LANCL2/RAB6A/GNAQ/RAC1/SEPTIN5/MIEF1/GSPT1/SEPTIN6/RAB39A/EFTUD2/ARF1/RAB1A/RRAGA/RAP2C/RAB21/RAB14/RAB7A/ARL17A/MFHAS1/MFN2/RAB15/SEPTIN2/RAB18/RHOA/NOLC1/CDC42/DAP3/GTPBP1/THG1L/GNAI3/EEFSEC/SRP54/GNA12/EI…	66
GO:0032561	guanyl ribonucleotide binding	66/2043	431/20696	0.000211924	0.0128446	0.0117378	GNL1/GNL1/GNL1/STING1/PRKG1/TUBB2A/AK4/RND1/GNAI1/SEPTIN9/DNM3/RALB/RABL3/PIP4K2B/PIP4K2B/HRAS/TUBB2B/GTPBP4/AGAP3/RAP1A/GTPBP6/DAPK1/URGCP/SEPTIN11/MMAA/RHOB/SEPTIN7/SEPHS1/RAB35/ADSS1/AGAP1/LANCL2/RAB6A/GNAQ/RAC1/SEPTIN5/MIEF1/GSPT1/SEPTIN6/RAB39A/EFTUD2/ARF1/RAB1A/RRAGA/RAP2C/RAB21/RAB14/RAB7A/ARL17A/MFHAS1/MFN2/RAB15/SEPTIN2/RAB18/RHOA/NOLC1/CDC42/DAP3/GTPBP1/THG1L/GNAI3/EEFSEC/SRP54/GNA12/EI…	66
GO:0005525	GTP binding	63/2043	407/20696	0.000215971	0.0128446	0.0117378	GNL1/GNL1/GNL1/TUBB2A/AK4/RND1/GNAI1/SEPTIN9/DNM3/RALB/RABL3/PIP4K2B/PIP4K2B/HRAS/TUBB2B/GTPBP4/AGAP3/RAP1A/GTPBP6/DAPK1/URGCP/SEPTIN11/MMAA/RHOB/SEPTIN7/SEPHS1/RAB35/ADSS1/AGAP1/LANCL2/RAB6A/GNAQ/RAC1/SEPTIN5/GSPT1/SEPTIN6/RAB39A/EFTUD2/ARF1/RAB1A/RRAGA/RAP2C/RAB21/RAB14/RAB7A/ARL17A/MFHAS1/MFN2/RAB15/SEPTIN2/RAB18/RHOA/NOLC1/CDC42/DAP3/GTPBP1/THG1L/GNAI3/EEFSEC/SRP54/GNA12/EIF5/GNA13	63
GO:0030674	protein-macromolecule adaptor activity	60/2043	386/20696	0.000269259	0.0144956	0.0132465	PRNP/DAB2/SUN2/SPSB4/KLHL15/ZSWIM8/BNIP1/PEX3/GAS2/HCFC1/STON2/HRAS/STX12/SORBS1/TIRAP/IQGAP1/FEM1B/SRRT/FRS2/ZZEF1/BAIAP2/DCAF7/CDYL/AP1G1/RPTOR/GATAD2A/YKT6/KLHL25/HIP1/ELOC/AKIRIN2/STUB1/FEM1A/GOSR2/CUL5/TARDBP/PTPN11/KLHDC10/SH2B1/VTI1B/CRK/DDB1/APH1B/ARPC4/LDLRAP1/EPC1/ST13/HSPA8/NUP62/GNB2/STX10/NOLC1/KSR1/SH2B2/SH3BGRL/FSCN1/TIAL1/GOSR1/PSMC6/SUN1	60
GO:0003924	GTPase activity	55/2043	346/20696	0.000269387	0.0144956	0.0132465	GNL1/GNL1/GNL1/ARHGDIB/TUBB2A/RND1/GNAI1/SEPTIN9/DNM3/RALB/RGS3/RABL3/RASA1/HRAS/TUBB2B/GTPBP4/AGAP3/RAP1A/SEPTIN11/MMAA/RHOB/SEPTIN7/RAB35/AGAP1/DDX3X/RAB6A/GNAQ/RAC1/SEPTIN5/GSPT1/SEPTIN6/RAB39A/EFTUD2/TMEM250/ARF1/RAB1A/RRAGA/RAP2C/RAB21/RAB14/RAB7A/MMUT/ARL17A/MFN2/SEPTIN2/GNB2/RAB18/RHOA/CDC42/GTPBP1/GNAI3/EEFSEC/SRP54/GNA12/GNA13	55
GO:0051536	iron-sulfur cluster binding	17/2043	70/20696	0.00036319	0.0171875	0.0157065	GLRX2/ETFDH/CISD3/RSAD1/DPH1/KIF4A/ABCE1/IREB2/TYW1B/NDUFV1/NUBP1/ACO2/TYW1/NDUFV2/NUBP2/ACO1/NDUFS2	17
GO:0051540	metal cluster binding	17/2043	70/20696	0.00036319	0.0171875	0.0157065	GLRX2/ETFDH/CISD3/RSAD1/DPH1/KIF4A/ABCE1/IREB2/TYW1B/NDUFV1/NUBP1/ACO2/TYW1/NDUFV2/NUBP2/ACO1/NDUFS2	17
GO:0003779	actin binding	69/2043	464/20696	0.000365044	0.0171875	0.0157065	ESPN/TNS1/CTNNA2/SYNPO/PLEC/EGFR/SNCA/MYH3/AFAP1/PDLIM5/LIMA1/DBNL/SHROOM2/EPB41L2/FERMT2/MSN/SNTA1/EPS8/GAS2/SPIRE1/TPM4/CORO1C/NF2/MYO9A/PPP1R9B/GIPC1/MAP1S/SORBS1/SPTAN1/ACTR2/WDR1/TLN1/VPS16/IQGAP1/ADD1/LASP1/DBN1/TPM3/CAP1/SHROOM4/ACTR3/TLN2/ARPC5/NCALD/EPB41L1/VCL/FER/TMSB4X/HIP1/PXK/MARCKS/IQGAP2/CFL2/ARPC2/MSRB2/P4HB/ARPC5L/DIAPH1/WASH6P/ARPC4/ACTN1/PHACTR4/TMOD3/PKNOX2/CAPZA1/FSCN1/TMEM2…	69
GO:0005048	signal sequence binding	14/2043	52/20696	0.00038136	0.0172375	0.0157522	KPNA1/SEC61A2/KDELR2/SRP68/SEC61A1/POM121/KPNA3/KPNB1/TOMM40L/NUP214/NOLC1/POM121C/KPNA6/SRP54	14
GO:0051087	chaperone binding	24/2043	118/20696	0.000465247	0.0202203	0.018478	CP/PRNP/SLC12A2/BAG5/CALR/SYVN1/SUGT1/SACS/DNAJB6/HSPA5/CDKN1B/DNAJC3/STUB1/HSPD1/SDF2L1/USP13/ATP7A/AHSA1/CDC37/HSPA8/DNAJA1/OGDH/CDC25A/PFDN6	24
GO:0019888	protein phosphatase regulator activity	23/2043	112/20696	0.000524518	0.021952	0.0200605	PPP1R16B/PTN/PABIR1/PPP1R15A/PPP1R9B/PPP3R1/PPP1R15B/LMTK2/PPP6R2/PPP1R16A/PPP4R1/EIF2AK2/CALM1/SET/PPP1R8/PPP2R2D/PTPA/PPP1R7/PHACTR4/ANKLE2/PPP2R5D/PPP2R1A/GNA12	23
GO:0044389	ubiquitin-like protein ligase binding	57/2043	373/20696	0.000581425	0.0234646	0.0214428	NGFR/STING1/FOXO1/UBASH3B/RHOBTB3/EGFR/HERC2/RALB/BCL2/HSPA1B/TRAF5/PRKACA/MID1/CASC3/BAG5/AXIN2/CALR/PRKAR1A/PRKACA/HSPA9/ERLIN1/JAK1/PSMD1/IKBKE/SLC25A5/UBE2K/HLTF/HSPA5/USP7/CDKN1B/VCL/RB1/HSP90AB1/POLR2A/STUB1/FAF2/RRAGA/RIPK1/TOLLIP/HSPD1/CUL5/UBE2L3/USP13/TRAF4/SPOP/CRK/MFHAS1/UBE2A/HM13/HSPA8/MFN2/DNAJA1/VCP/TRIM28/PSMA3/SLF2/NDUFS2	57
GO:0051219	phosphoprotein binding	20/2043	94/20696	0.000738222	0.0287652	0.0262866	UBASH3B/CBX4/SNCA/CBLB/MID2/YES1/SH3BP2/MID1/RASA1/THRAP3/RB1/YWHAB/RRAGA/PTPN11/CRK/LDLRAP1/SHC3/CBL/PIK3R2/PIN1	20
GO:0032182	ubiquitin-like protein binding	24/2043	122/20696	0.000769208	0.0289735	0.0264769	SOBP/CBX4/HERC2/JARID2/STAM2/RBCK1/NSFL1C/UBXN2A/SERBP1/FAF2/TOLLIP/PELP1/TAB3/USP13/ASCC2/RNFT1/UBAP1/UBE2A/USP16/NUP62/GGA3/UBA2/OTUB2/RNF185	24
GO:0034450	ubiquitin-ubiquitin ligase activity	6/2043	13/20696	0.000854152	0.0305513	0.0279188	PELI1/UBE2K/PPIL2/STUB1/UBE4A/PRPF19	6
GO:0003899	DNA-directed 5'-3' RNA polymerase activity	12/2043	44/20696	0.000865169	0.0305513	0.0279188	POLR1H/POLR1H/POLR1H/POLR1H/POLR1H/POLR3D/POLR3B/POLR2A/POLR1B/POLR3A/POLR2E/POLR2B	12
GO:0003756	protein disulfide isomerase activity	7/2043	18/20696	0.00107815	0.0358325	0.032745	GLRX2/CRELD2/PDIA6/PDIA4/QSOX2/PDIA3/P4HB	7
GO:0016864	intramolecular oxidoreductase activity, transposing S-S bonds	7/2043	18/20696	0.00107815	0.0358325	0.032745	GLRX2/CRELD2/PDIA6/PDIA4/QSOX2/PDIA3/P4HB	7
GO:0016667	oxidoreductase activity, acting on a sulfur group of donors	14/2043	58/20696	0.00124488	0.0401918	0.0367286	MSRA/GLRX2/GSTO1/ERO1B/MSRA/PDIA6/PDIA4/QSOX2/TMX4/NXN/PDIA3/MSRB2/P4HB/TMX2	14
GO:0140098	catalytic activity, acting on RNA	66/2043	462/20696	0.00140084	0.0439708	0.040182	POLR1H/POLR1H/POLR1H/POLR1H/POLR1H/VARS1/DHX37/HENMT1/LRRC47/NSUN2/DUS3L/FARSA/NSUN4/FTO/AARSD1/POLR3D/YARS1/DCP1A/DDX10/DDX3X/DTD2/TRMT1L/TYW1B/ISG20L2/TSNAX/TRMT61A/EIF4A3/TRMO/POLR3B/DDX21/SND1/DHX8/HARS1/POLR2A/DDX56/RCL1/NUDT12/DHX29/PRPF18/BUD23/METTL16/TYW1/PPP1R8/DDX19A/NSUN3/SARS1/POLR1B/MTREX/MARS2/SNRNP200/EXOSC4/NARS1/WARS2/DIS3/DICER1/POLR3A/ELAC1/TARS1/APEX1/MRM2/THG1L/DROSHA/POLR2E…	66
GO:0003725	double-stranded RNA binding	16/2043	72/20696	0.00149219	0.0455723	0.0416455	MSN/ZNF346/MTDH/CLTC/HSP90AB1/DDX21/ADAR/EIF2AK2/LSM14A/LRRFIP1/HSPD1/ACTN1/DICER1/ZFR/ELAVL1/DDX1	16
GO:0001054	RNA polymerase I activity	7/2043	19/20696	0.00156263	0.0464676	0.0424636	POLR1H/POLR1H/POLR1H/POLR1H/POLR1H/POLR1B/POLR2E	7
GO:0015036	disulfide oxidoreductase activity	11/2043	41/20696	0.00162795	0.0471687	0.0431044	GLRX2/GSTO1/ERO1B/PDIA6/PDIA4/QSOX2/TMX4/NXN/PDIA3/P4HB/TMX2	11

## Sheet: decreasing KO specific BP
decreasing genes specific for KO; BP
ID	Description	GeneRatio	BgRatio	pvalue	p.adjust	qvalue	geneID	Count
GO:0034470	ncRNA processing	84/1673	475/20772	4.94855e-12	2.64005e-08	2.44615e-08	PIH1D2/DPH3/METTL5/DTWD1/FAM98B/LSM6/INTS6L/UTP15/METTL18/OSGEPL1/ADAT2/RPL35A/FCF1/WDR75/EXOSC8/DICER1/TRMT11/RPP30/TYW5/RPF1/ELP2/TUT4/TSEN15/NUP155/SSB/INTS2/ELP4/CDKAL1/RPL27/TRMT13/TENT4B/WDR36/INTS7/ERI1/NSUN6/NOL11/TSEN34/UTP11/UTP23/INTS8/TRIM71/BRIX1/TDRKH/ERI2/HEATR1/METTL15/SEPSECS/TARBP1/RPL5/HENMT1/YRDC/BMP4/INTS13/DCAF13/RPS21/UTP6/UTP20/NOP58/EXOSC9/NCBP1/WDR43/NIFK/THUMPD3/ELP1/TR…	84
GO:0006302	double-strand break repair	63/1673	318/20772	1.8142e-11	4.83937e-08	4.48393e-08	ACTL6B/RMI1/DCLRE1A/FIGNL1/UBE2V2/FAN1/MBTD1/CDC7/SMARCAD1/ATR/ERCC8/HPF1/USP51/RAD51C/PARPBP/RBBP8/MSH2/WRN/LIG4/UBE2N/HUS1/KDM4D/CHEK1/MMS22L/HMGA2/WDR48/RAD51AP1/RPA2/BCL7A/BLM/ABRAXAS1/RAD50/ATM/PSMD14/RIF1/NSMCE4A/MRE11/NSMCE2/XRCC4/RNF169/PHF10/GEN1/FANCM/INIP/XRCC2/EPC1/MCM8/BRIP1/MEAF6/NHEJ1/POLB/SETMAR/EYA3/TRIP13/SMARCC1/RUVBL1/HMGB2/PALB2/MCM6/ATRIP/XRCC5/KDM1A/XRCC6	63
GO:0006403	RNA localization	49/1673	221/20772	5.35158e-11	9.51689e-08	8.8179e-08	DHX36/NXT2/NDC1/MAGOHB/MAGOH/NUP37/ATR/THOC1/CCT8/CETN3/XPOT/ENY2/NUP155/SSB/NUP107/ATM/LRPPRC/NUP160/NUP153/NUP205/RANBP2/NPM1/AHCTF1/PARP11/CCT2/CCT6A/TERF1/NOP58/CCT5/SRSF1/SMG7/RAN/NCBP1/DCP2/CCT4/SRSF7/UPF2/NCBP2/PARN/RUVBL1/NAF1/ZNHIT3/DHX9/TPR/CCT3/POLR2D/IGF2BP3/SEH1L/NHP2	49
GO:0031123	RNA 3'-end processing	32/1673	110/20772	7.94887e-11	1.06018e-07	9.82314e-08	DHX36/PAPOLG/INTS6L/PAPOLA/EXOSC8/TUT4/SSB/MTPAP/VIRMA/INTS2/TENT4B/TENT2/INTS7/ERI1/INTS8/ERI2/WDR33/RPRD1B/RPS21/EXOSC9/NCBP1/RPRD1A/CPSF3/TRNT1/SNRPA/LARP7/NCBP2/PARN/PCF11/NUDT21/POLR2D/LSM11	32
GO:0007059	chromosome segregation	83/1673	499/20772	1.63285e-10	1.74225e-07	1.61428e-07	MND1/TTK/SASS6/ACTL6B/NDC1/RMI1/CENPQ/KIF18A/NUP37/SMARCAD1/HAUS1/RAD51C/ASPM/SMARCA5/NUF2/CENPH/DSCC1/DLGAP5/MIS12/KIF14/CLASP2/NCAPG/CENPE/KIF11/BCL7A/USP9X/ABRAXAS1/ATM/OIP5/LSM14A/SGO1/SPDL1/CENPS/CENPW/PDS5A/SETDB2/TOP2B/MRE11/ANAPC4/NSMCE2/NAA50/CDC16/KNTC1/KIF23/PHF10/GEN1/SMC3/MIS18A/BUB1/KNL1/BCCIP/FANCM/CDC26/SGO2/SRPK1/LATS1/WAPL/CIAO2A/HJURP/MAPRE1/TERF1/ZNF207/RAN/CCNB1IP1/CDCA8/STAG…	83
GO:0034502	protein localization to chromosome	33/1673	123/20772	4.26042e-10	3.70228e-07	3.43036e-07	TTK/CENPQ/H4C3/TASOR/ATR/MSH2/H4C11/H4C4/CCT8/MIS12/MTBP/RPA2/H4C8/SPDL1/EZH2/XRCC4/KNTC1/KNL1/WAPL/CCT2/CCT6A/TERF1/CCT5/H4C9/CCT4/MCM8/GNL3/H4C5/H4C2/BOD1/CHAMP1/CCT3/XRCC5	33
GO:0140053	mitochondrial gene expression	41/1673	177/20772	4.85772e-10	3.70228e-07	3.43036e-07	MRPL50/MRPL39/MRPL42/MRPS6/MTRF1L/FASTKD1/MTERF3/FASTKD2/MRPS22/YARS2/MRPL45/MRPL13/MRPL47/MRPS31/MRPL22/MRPS9/MRPL1/GFM2/LRPPRC/MRPL48/TFAM/QRSL1/MRPS30/MTIF2/PTCD3/IARS2/MRPS21/MRPS28/MRPL3/MRPL51/RMND1/MRPL10/TRNT1/MRPS15/MRPS7/DARS2/CDK5RAP1/TFB2M/SLC25A33/MALSU1/MRPL44	41
GO:0006310	DNA recombination	64/1673	354/20772	6.88641e-10	4.53783e-07	4.20454e-07	H1-6/MND1/RMI1/FIGNL1/H1-1/FAN1/MBTD1/CDC7/SMARCAD1/USP51/RAD51C/THOC1/PARPBP/RBBP8/MSH2/WRN/LIG4/UBE2N/HUS1/KDM4D/CHEK1/ATAD5/MMS22L/WDR48/RAD51AP1/RPA2/BLM/RAD50/KPNA2/ATM/PSMD14/RIF1/NSMCE4A/CENPS/TOP2B/MRE11/NSMCE2/XRCC4/ZRANB3/GEN1/EXO1/FANCM/INIP/XRCC2/CCNB1IP1/EPC1/TOP2A/MCM8/BRIP1/MEAF6/NHEJ1/POLB/MSH3/TRIP13/RUVBL1/HMGB2/PAXIP1/PALB2/DCAF1/MCM6/APEX1/XRCC5/KDM1A/XRCC6	64
GO:0006260	DNA replication	57/1673	299/20772	7.65519e-10	4.53783e-07	4.20454e-07	RMI1/NPM2/FAM111B/ETAA1/RFC3/CDC7/ORC3/ATR/THOC1/RBBP8/CCNA2/WRN/LIG4/SMARCA5/DSCC1/CHEK1/ATAD5/OBI1/MMS22L/RFC4/PRIM2/RPA2/RBMS1/ORC4/BLM/RAD50/CENPS/PDS5A/MRE11/DBF4/MCMBP/ZRANB3/USP37/GEN1/SMC3/FAF1/FANCM/GMNN/WAPL/POLD3/RFC5/ORC5/TERF1/SSBP1/MCM8/MEAF6/WDHD1/CCNE1/POLB/SETMAR/ORC1/RUVBL1/DHX9/MCM6/DNAJC2/RRM1/DTD1	57
GO:0033044	regulation of chromosome organization	55/1673	285/20772	9.51199e-10	5.07465e-07	4.70193e-07	DHX36/TTK/ACTL6B/TASOR/ATR/RESF1/LIG4/SMARCA5/NUF2/CCT8/DLGAP5/NCAPG/CENPE/BCL7A/RAD50/ATM/TENT4B/NSMCE4A/SPDL1/SETDB2/MRE11/ANAPC4/NSMCE2/CDC16/KNTC1/PHF10/GEN1/BUB1/CDC26/WAPL/CCT2/CCT6A/TERF1/ZNF207/SSBP1/CCT5/GTF2H2/CDCA8/DCP2/TOP2A/CCT4/CCNB1/GNL3/DYNC1LI1/SETMAR/SENP6/TRIP13/PARN/SMARCC1/RUVBL1/NAF1/ANAPC7/TPR/CCT3/XRCC5	55
GO:0000819	sister chromatid segregation	53/1673	272/20772	1.33981e-09	6.49808e-07	6.02081e-07	TTK/ACTL6B/KIF18A/RAD51C/SMARCA5/NUF2/DSCC1/DLGAP5/MIS12/KIF14/CLASP2/NCAPG/CENPE/KIF11/BCL7A/ABRAXAS1/ATM/LSM14A/SGO1/SPDL1/PDS5A/TOP2B/ANAPC4/NSMCE2/NAA50/CDC16/KNTC1/KIF23/PHF10/GEN1/SMC3/BUB1/BCCIP/CDC26/SGO2/LATS1/WAPL/MAPRE1/ZNF207/RAN/CDCA8/STAG1/TOP2A/CCNB1/MAP9/DYNC1LI1/BOD1/TRIP13/SMARCC1/CHAMP1/ANAPC7/TPR/SEH1L	53
GO:0032543	mitochondrial translation	35/1673	143/20772	1.88588e-09	8.38433e-07	7.76852e-07	MRPL50/MRPL39/MRPL42/MRPS6/MTRF1L/FASTKD2/MRPS22/YARS2/MRPL45/MRPL13/MRPL47/MRPS31/MRPL22/MRPS9/MRPL1/GFM2/LRPPRC/MRPL48/QRSL1/MRPS30/MTIF2/PTCD3/IARS2/MRPS21/MRPS28/MRPL3/MRPL51/RMND1/MRPL10/MRPS15/MRPS7/DARS2/CDK5RAP1/MALSU1/MRPL44	35
GO:0098813	nuclear chromosome segregation	66/1673	384/20772	3.20954e-09	1.31715e-06	1.22041e-06	MND1/TTK/ACTL6B/NDC1/RMI1/CENPQ/KIF18A/RAD51C/ASPM/SMARCA5/NUF2/DSCC1/DLGAP5/MIS12/KIF14/CLASP2/NCAPG/CENPE/KIF11/BCL7A/ABRAXAS1/ATM/LSM14A/SGO1/SPDL1/CENPS/PDS5A/TOP2B/MRE11/ANAPC4/NSMCE2/NAA50/CDC16/KNTC1/KIF23/PHF10/GEN1/SMC3/BUB1/KNL1/BCCIP/FANCM/CDC26/SGO2/LATS1/WAPL/MAPRE1/TERF1/ZNF207/RAN/CCNB1IP1/CDCA8/STAG1/TOP2A/BRIP1/CCNB1/MAP9/CCNE1/DYNC1LI1/BOD1/TRIP13/SMARCC1/CHAMP1/ANAPC7/TPR/SEH1L	66
GO:0006261	DNA-templated DNA replication	37/1673	162/20772	5.07844e-09	1.86422e-06	1.7273e-06	ETAA1/RFC3/CDC7/ORC3/ATR/THOC1/RBBP8/WRN/DSCC1/ATAD5/MMS22L/RFC4/PRIM2/ORC4/BLM/RAD50/CENPS/MRE11/DBF4/MCMBP/ZRANB3/GEN1/FANCM/GMNN/POLD3/RFC5/ORC5/TERF1/SSBP1/MCM8/WDHD1/CCNE1/POLB/SETMAR/ORC1/MCM6/RRM1	37
GO:0032200	telomere organization	44/1673	213/20772	5.24148e-09	1.86422e-06	1.7273e-06	DHX36/DCLRE1A/H3-3A/H4C3/HAT1/ATR/RAD51C/H4C11/WRN/H4C4/CCT8/HUS1/RPA2/BLM/RAD50/ATM/TENT4B/RIF1/NSMCE4A/H4C8/EZH2/MRE11/NSMCE2/EXO1/CCT2/CCT6A/TERF1/CCT5/DCP2/H4C9/CCT4/PTGES3/GNL3/H4C5/H4C2/CCNE1/PARN/RUVBL1/NAF1/CCT3/APEX1/XRCC5/XRCC6/NHP2	44
GO:0051054	positive regulation of DNA metabolic process	60/1673	340/20772	6.03331e-09	2.01173e-06	1.86397e-06	DHX36/ACTL6B/NPM2/EYA4/UBE2V2/RFC3/MBTD1/CDC7/ATR/USP1/RBBP8/MSH2/WRN/SMARCA5/UBE2N/CCT8/DSCC1/KDM4D/PARM1/ATAD5/ANXA3/RFC4/PRIM2/WDR48/RAD51AP1/BCL7A/USP9X/ABRAXAS1/RAD50/ATM/RIF1/MRE11/CEBPG/DBF4/PHF10/FAF1/MARCHF6-DT/CCT2/CCT6A/RFC5/TERF1/SSBP1/CCT5/EPC1/CCT4/PTGES3/GNL3/STPG1/MEAF6/SETMAR/OTUD4/EYA3/PARN/SMARCC1/RUVBL1/PAXIP1/NAF1/DHX9/CCT3/XRCC5	60
GO:0002181	cytoplasmic translation	39/1673	180/20772	9.58383e-09	3.00763e-06	2.78673e-06	RPS18/DHX36/RPL22L1/DPH3/RPS29/RPS13/RPL35A/RPL30/RPL23/RPL9/RPS12/DHX29/RPL27/RPS3A/NCK1/ETF1/RPL24/EIF2S3/CNBP/MCTS1/DPH5/RPS20/RPS23/RPL5/RPS21/NEMF/NCBP1/RPL36A/RPL21/ZC3H15/DENR/RPL31/RPL10A/NCBP2/RPL41/EIF2S2/DHX9/CPEB4/RPS5	39
GO:0042254	ribosome biogenesis	58/1673	331/20772	1.40305e-08	4.15849e-06	3.85306e-06	PIH1D2/RSL24D1/METTL5/LSM6/UTP15/METTL18/MTERF3/FASTKD2/RPL35A/FCF1/WDR75/EXOSC8/RPP30/RPF1/MRPL22/DHX29/RPL27/TENT4B/WDR36/ERI1/NPM1/NOL11/UTP11/UTP23/BRIX1/ERI2/HEATR1/METTL15/RPL5/DCAF13/RPS21/ABCE1/UTP6/UTP20/NOP58/EXOSC9/RAN/WDR43/NIFK/DDX52/LTV1/DDX21/MRPS7/RPF2/MPHOSPH6/TFB2M/NOL8/METTL17/NAF1/ZNHIT3/SRFBP1/ABT1/MALSU1/XRCC5/MRPL44/RPS5/NHP2/RIOK1	58
GO:0000725	recombinational repair	38/1673	183/20772	4.92218e-08	1.3821e-05	1.28059e-05	RMI1/FIGNL1/FAN1/MBTD1/CDC7/USP51/RAD51C/PARPBP/RBBP8/WRN/UBE2N/HUS1/KDM4D/CHEK1/MMS22L/WDR48/RAD51AP1/RPA2/BLM/ATM/PSMD14/RIF1/NSMCE4A/MRE11/NSMCE2/GEN1/FANCM/INIP/XRCC2/EPC1/MCM8/MEAF6/RUVBL1/PALB2/MCM6/XRCC5/KDM1A/XRCC6	38
GO:0042073	intraciliary transport	17/1673	47/20772	6.17162e-08	1.57277e-05	1.45725e-05	BBS12/IFT70B/DYNC2H1/IFT70A/DYNLL1/DYNLT2B/IFT88/LCA5/IFT56/SSX2IP/RPGR/WDR35/IFT52/TTC21B/PCM1/INTU/IFT22	17
GO:0032259	methylation	64/1673	396/20772	6.19084e-08	1.57277e-05	1.45725e-05	EOMES/BHMT/SNRPG/DYDC2/METTL5/SMAD4/SNRPF/FAM98B/EEF1AKMT1/ARMT1/RLF/RAMAC/WDR5B/METTL18/SMARCA5/SNRPE/PAX5/TRMT11/N6AMT1/PRMT9/VIRMA/TRMT13/PCMTD2/PCMT1/CAMKMT/RIF1/NSUN6/ETF1/EZH2/SMYD3/SETDB2/MTF2/DPH5/METTL15/MIS18A/PRDM5/TARBP1/WTAP/HENMT1/ATPSCKMT/KDM6A/NFYC/CMTR2/NDUFAF5/CLNS1A/KMT2E/MTR/BMT2/THUMPD3/METTL25/SNRPD2/NFYA/METTL2A/LARP7/SETMAR/BOD1/PRMT3/TFB2M/METTL17/PAXIP1/PRMT1/KANSL2/NSD1…	64
GO:1904872	regulation of telomerase RNA localization to Cajal body	11/1673	20/20772	7.60315e-08	1.84376e-05	1.70834e-05	CCT8/CCT2/CCT6A/CCT5/DCP2/CCT4/PARN/RUVBL1/NAF1/CCT3/NHP2	11
GO:0000070	mitotic sister chromatid segregation	42/1673	217/20772	8.18172e-08	1.8978e-05	1.75841e-05	TTK/KIF18A/SMARCA5/NUF2/DSCC1/DLGAP5/MIS12/KIF14/CLASP2/NCAPG/CENPE/KIF11/ABRAXAS1/ATM/LSM14A/SGO1/SPDL1/PDS5A/NSMCE2/NAA50/CDC16/KNTC1/KIF23/GEN1/SMC3/BUB1/BCCIP/WAPL/MAPRE1/ZNF207/RAN/CDCA8/STAG1/CCNB1/MAP9/DYNC1LI1/BOD1/TRIP13/CHAMP1/ANAPC7/TPR/SEH1L	42
GO:0006364	rRNA processing	44/1673	237/20772	1.42335e-07	2.82004e-05	2.61291e-05	PIH1D2/METTL5/LSM6/UTP15/METTL18/RPL35A/FCF1/WDR75/EXOSC8/RPP30/RPF1/RPL27/TENT4B/WDR36/ERI1/NOL11/UTP11/UTP23/BRIX1/ERI2/HEATR1/METTL15/RPL5/DCAF13/RPS21/UTP6/UTP20/NOP58/EXOSC9/WDR43/NIFK/DDX52/DDX21/RPF2/MPHOSPH6/TFB2M/NOL8/NAF1/ZNHIT3/SRFBP1/ABT1/MRPL44/NHP2/RIOK1	44
GO:0090670	RNA localization to Cajal body	11/1673	21/20772	1.48006e-07	2.82004e-05	2.61291e-05	CCT8/CCT2/CCT6A/CCT5/DCP2/CCT4/PARN/RUVBL1/NAF1/CCT3/NHP2	11
GO:0090671	telomerase RNA localization to Cajal body	11/1673	21/20772	1.48006e-07	2.82004e-05	2.61291e-05	CCT8/CCT2/CCT6A/CCT5/DCP2/CCT4/PARN/RUVBL1/NAF1/CCT3/NHP2	11
GO:0090672	telomerase RNA localization	11/1673	21/20772	1.48006e-07	2.82004e-05	2.61291e-05	CCT8/CCT2/CCT6A/CCT5/DCP2/CCT4/PARN/RUVBL1/NAF1/CCT3/NHP2	11
GO:0090685	RNA localization to nucleus	11/1673	21/20772	1.48006e-07	2.82004e-05	2.61291e-05	CCT8/CCT2/CCT6A/CCT5/DCP2/CCT4/PARN/RUVBL1/NAF1/CCT3/NHP2	11
GO:0032392	DNA geometric change	23/1673	86/20772	1.95765e-07	3.53327e-05	3.27376e-05	DHX36/RFC3/WRN/DSCC1/RFC4/BLM/RAD50/MRE11/ZRANB3/FANCM/RFC5/SSBP1/GTF2H2/TOP2A/MCM8/BRIP1/RUVBL1/HMGB2/DHX9/MCM6/DTD1/XRCC5/XRCC6	23
GO:0071459	protein localization to chromosome, centromeric region	16/1673	45/20772	1.98685e-07	3.53327e-05	3.27376e-05	TTK/CENPQ/H4C3/H4C11/H4C4/MIS12/MTBP/H4C8/SPDL1/KNTC1/KNL1/H4C9/H4C5/H4C2/BOD1/CHAMP1	16
GO:0000724	double-strand break repair via homologous recombination	36/1673	179/20772	2.53387e-07	4.32163e-05	4.00421e-05	RMI1/FIGNL1/FAN1/MBTD1/CDC7/USP51/RAD51C/PARPBP/RBBP8/WRN/UBE2N/HUS1/KDM4D/CHEK1/MMS22L/WDR48/RAD51AP1/RPA2/BLM/ATM/PSMD14/RIF1/NSMCE4A/MRE11/NSMCE2/GEN1/FANCM/INIP/XRCC2/EPC1/MCM8/MEAF6/RUVBL1/PALB2/MCM6/KDM1A	36
GO:0043414	macromolecule methylation	57/1673	351/20772	2.73873e-07	4.32163e-05	4.00421e-05	EOMES/BHMT/SNRPG/DYDC2/METTL5/SMAD4/SNRPF/FAM98B/EEF1AKMT1/ARMT1/RLF/RAMAC/WDR5B/METTL18/SMARCA5/SNRPE/PAX5/TRMT11/N6AMT1/PRMT9/VIRMA/TRMT13/PCMTD2/PCMT1/CAMKMT/RIF1/NSUN6/ETF1/EZH2/SMYD3/SETDB2/MTF2/METTL15/MIS18A/PRDM5/TARBP1/WTAP/HENMT1/ATPSCKMT/KDM6A/NFYC/CMTR2/CLNS1A/KMT2E/THUMPD3/SNRPD2/NFYA/METTL2A/LARP7/SETMAR/BOD1/PRMT3/TFB2M/PAXIP1/PRMT1/KANSL2/KDM1A	57
GO:0030071	regulation of mitotic metaphase/anaphase transition	24/1673	94/20772	2.75418e-07	4.32163e-05	4.00421e-05	TTK/ACTL6B/NUF2/DLGAP5/CENPE/BCL7A/ATM/SPDL1/ANAPC4/NSMCE2/CDC16/KNTC1/PHF10/GEN1/BUB1/CDC26/ZNF207/CDCA8/CCNB1/DYNC1LI1/TRIP13/SMARCC1/ANAPC7/TPR	24
GO:0071103	DNA conformation change	24/1673	94/20772	2.75418e-07	4.32163e-05	4.00421e-05	DHX36/RFC3/WRN/DSCC1/RFC4/BLM/RAD50/TOP2B/MRE11/ZRANB3/FANCM/RFC5/SSBP1/GTF2H2/TOP2A/MCM8/BRIP1/RUVBL1/HMGB2/DHX9/MCM6/DTD1/XRCC5/XRCC6	24
GO:0006913	nucleocytoplasmic transport	58/1673	361/20772	3.12019e-07	4.62395e-05	4.28434e-05	NXT2/RGPD6/EFCAB7/NEUROD1/NDC1/KPNA3/MAGOHB/CSE1L/MAGOH/NUP37/THOC1/TXN/RPL23/STRADB/XPOT/ENY2/NUP155/ATF2/SSB/XPO7/NUP107/KPNA2/NUP160/NUP153/NUP205/RANBP2/NPM1/XPO4/AHCTF1/RBM22/KPNA4/PIK3R1/ZIC1/BMP4/DUSP16/DUSP16/E2F3/NEMF/IPO5/YWHAE/STK4/ABCE1/GLI3/SMG7/TNPO1/RAN/NCBP1/STYX/HSPA9/LTV1/UPF2/NCBP2/IPO11/NF1/DHX9/TPR/POLR2D/SEH1L	58
GO:0051169	nuclear transport	58/1673	361/20772	3.12019e-07	4.62395e-05	4.28434e-05	NXT2/RGPD6/EFCAB7/NEUROD1/NDC1/KPNA3/MAGOHB/CSE1L/MAGOH/NUP37/THOC1/TXN/RPL23/STRADB/XPOT/ENY2/NUP155/ATF2/SSB/XPO7/NUP107/KPNA2/NUP160/NUP153/NUP205/RANBP2/NPM1/XPO4/AHCTF1/RBM22/KPNA4/PIK3R1/ZIC1/BMP4/DUSP16/DUSP16/E2F3/NEMF/IPO5/YWHAE/STK4/ABCE1/GLI3/SMG7/TNPO1/RAN/NCBP1/STYX/HSPA9/LTV1/UPF2/NCBP2/IPO11/NF1/DHX9/TPR/POLR2D/SEH1L	58
GO:0090305	nucleic acid phosphodiester bond hydrolysis	48/1673	277/20772	3.41819e-07	4.92866e-05	4.56666e-05	RIDA/DCLRE1A/LACTB2/TATDN1/FAN1/CNOT7/ENPP2/N4BP2/RBBP8/WRN/FCF1/EXOSC8/DICER1/RPP30/ATAD5/ZC3H12B/RAD50/ANGEL2/ASTE1/ERI1/TSEN34/UTP23/MRE11/ZRANB3/ERI2/GEN1/EXO1/FANCM/POLR2I/RPS21/UTP20/EXOSC9/HARBI1/N4BP1/NCBP1/DCP2/CPSF3/CNOT1/SETMAR/NCBP2/PARN/PCF11/NUDT21/ABT1/APEX1/MRPL44/POP5/NHP2	48
GO:0000956	nuclear-transcribed mRNA catabolic process	32/1673	152/20772	3.95852e-07	5.55756e-05	5.14937e-05	DHX36/MAGOHB/MAGOH/CNOT7/EXOSC8/ZCCHC7/TUT4/SSB/MTPAP/ATM/TENT4B/TENT2/ETF1/EXOSC9/SMG7/NBDY/NCBP1/NBAS/SECISBP2/DCP2/NANOS1/NT5C3B/CNOT1/UPF2/NCBP2/POLR2G/PARN/RC3H1/TNRC6C/CNOT9/DHX9/POLR2D	32
GO:0007091	metaphase/anaphase transition of mitotic cell cycle	24/1673	98/20772	6.31259e-07	8.41942e-05	7.80103e-05	TTK/ACTL6B/NUF2/DLGAP5/CENPE/BCL7A/ATM/SPDL1/ANAPC4/NSMCE2/CDC16/KNTC1/PHF10/GEN1/BUB1/CDC26/ZNF207/CDCA8/CCNB1/DYNC1LI1/TRIP13/SMARCC1/ANAPC7/TPR	24
GO:1902099	regulation of metaphase/anaphase transition of cell cycle	24/1673	98/20772	6.31259e-07	8.41942e-05	7.80103e-05	TTK/ACTL6B/NUF2/DLGAP5/CENPE/BCL7A/ATM/SPDL1/ANAPC4/NSMCE2/CDC16/KNTC1/PHF10/GEN1/BUB1/CDC26/ZNF207/CDCA8/CCNB1/DYNC1LI1/TRIP13/SMARCC1/ANAPC7/TPR	24
GO:0016126	sterol biosynthetic process	19/1673	66/20772	6.47827e-07	8.42965e-05	7.81052e-05	CES1/PRKAA2/SC5D/IDI1/MSMO1/INSIG2/HMGCS1/CYP51A1/HSD17B7/HMGCR/FDFT1/LBR/SQLE/ERG28/ERLIN1/MBTPS2/ACAA2/FDPS/NSDHL	19
GO:0009451	RNA modification	36/1673	186/20772	6.73537e-07	8.55552e-05	7.92714e-05	SNRPG/DPH3/METTL5/DTWD1/SNRPF/RAMAC/OSGEPL1/ADAT2/SNRPE/TRMT11/TYW5/ELP2/SSB/VIRMA/ELP4/CDKAL1/TRMT13/NSUN6/PUS7L/METTL15/SEPSECS/TARBP1/WTAP/HENMT1/YRDC/CMTR2/THUMPD3/ELP1/SNRPD2/METTL2A/LARP7/CDK5RAP1/PARN/TFB2M/NAF1/NHP2	36
GO:0006399	tRNA metabolic process	41/1673	226/20772	7.05921e-07	8.75834e-05	8.11507e-05	DPH3/DTWD1/FAM98B/LSM6/OSGEPL1/ADAT2/YARS2/EXOSC8/DICER1/TRMT11/RPP30/TYW5/ZCCHC7/ELP2/TSEN15/SSB/FARSB/ELP4/CDKAL1/TRMT13/NARS2/NSUN6/TSEN34/RARS1/QRSL1/SEPSECS/IARS2/TARBP1/YRDC/EPRS1/EXOSC9/THUMPD3/ELP1/TRNT1/METTL2A/DARS2/IARS1/CDK5RAP1/DTD1/LARS1/POP5	41
GO:0032508	DNA duplex unwinding	21/1673	80/20772	9.21247e-07	0.000111701	0.000103497	DHX36/RFC3/WRN/DSCC1/RFC4/BLM/RAD50/MRE11/FANCM/RFC5/SSBP1/GTF2H2/TOP2A/MCM8/BRIP1/RUVBL1/DHX9/MCM6/DTD1/XRCC5/XRCC6	21
GO:1904874	positive regulation of telomerase RNA localization to Cajal body	9/1673	16/20772	9.48263e-07	0.000112422	0.000104165	CCT8/CCT2/CCT6A/CCT5/CCT4/RUVBL1/NAF1/CCT3/NHP2	9
GO:0008334	histone mRNA metabolic process	10/1673	20/20772	9.74173e-07	0.000112983	0.000104685	SSB/MTPAP/ATM/TENT4B/TENT2/NCBP1/DCP2/CPSF3/NCBP2/LSM11	10
GO:0051236	establishment of RNA localization	35/1673	182/20772	1.11984e-06	0.000127114	0.000117778	NXT2/NDC1/MAGOHB/MAGOH/NUP37/ATR/THOC1/CETN3/XPOT/ENY2/NUP155/SSB/NUP107/ATM/LRPPRC/NUP160/NUP153/NUP205/RANBP2/NPM1/AHCTF1/PARP11/TERF1/SRSF1/SMG7/RAN/NCBP1/SRSF7/UPF2/NCBP2/DHX9/TPR/POLR2D/IGF2BP3/SEH1L	35
GO:0140014	mitotic nuclear division	51/1673	315/20772	1.2542e-06	0.000139399	0.000129161	TTK/NPM2/BORA/KIF18A/PHIP/SMARCA5/NUF2/DSCC1/CHEK1/DLGAP5/MIS12/MTBP/KIF14/CLASP2/NCAPG/CENPE/KIF11/ABRAXAS1/ATM/LSM14A/SGO1/SPDL1/SPAST/PDS5A/NSMCE2/NAA50/CDC16/KNTC1/KIF23/GEN1/SMC3/BUB1/BCCIP/WAPL/BMP4/MAPRE1/ZNF207/RAN/CDCA8/CDC25C/STAG1/CCNB1/TOM1L1/MAP9/DYNC1LI1/BOD1/TRIP13/CHAMP1/ANAPC7/TPR/SEH1L	51
GO:0071826	ribonucleoprotein complex subunit organization	46/1673	273/20772	1.33867e-06	0.000145574	0.000134882	RNVU1-15/RNVU1-6/SNRPG/PTBP2/PIH1D2/SNRPF/CELF6/ATR/RAMAC/FASTKD2/SNRPE/DICER1/PRPF39/SRSF12/SNRPB2/ZFAND1/DHX29/ATM/EIF2S3/NUFIP1/MCTS1/BRIX1/RPL5/DDX20/SRPK1/CLNS1A/SRSF1/NCBP1/GEMIN2/PTGES3/DENR/SNRPD2/MRPS7/SNRPA1/RPF2/RUVBL1/EIF2S2/NAF1/NUDT21/ZNHIT3/DHX9/ABT1/XRCC5/POLR2D/SF3B4/RPS5	46
GO:0044784	metaphase/anaphase transition of cell cycle	24/1673	102/20772	1.37331e-06	0.000145574	0.000134882	TTK/ACTL6B/NUF2/DLGAP5/CENPE/BCL7A/ATM/SPDL1/ANAPC4/NSMCE2/CDC16/KNTC1/PHF10/GEN1/BUB1/CDC26/ZNF207/CDCA8/CCNB1/DYNC1LI1/TRIP13/SMARCC1/ANAPC7/TPR	24
GO:0022618	ribonucleoprotein complex assembly	45/1673	265/20772	1.3977e-06	0.000145574	0.000134882	RNVU1-15/RNVU1-6/SNRPG/PTBP2/PIH1D2/SNRPF/CELF6/ATR/RAMAC/FASTKD2/SNRPE/DICER1/PRPF39/SRSF12/SNRPB2/DHX29/ATM/EIF2S3/NUFIP1/MCTS1/BRIX1/RPL5/DDX20/SRPK1/CLNS1A/SRSF1/NCBP1/GEMIN2/PTGES3/DENR/SNRPD2/MRPS7/SNRPA1/RPF2/RUVBL1/EIF2S2/NAF1/NUDT21/ZNHIT3/DHX9/ABT1/XRCC5/POLR2D/SF3B4/RPS5	45
GO:0031124	mRNA 3'-end processing	18/1673	63/20772	1.43518e-06	0.000145574	0.000134882	DHX36/PAPOLG/PAPOLA/MTPAP/VIRMA/TENT4B/TENT2/WDR33/RPRD1B/NCBP1/RPRD1A/CPSF3/SNRPA/NCBP2/PCF11/NUDT21/POLR2D/LSM11	18
GO:0045839	negative regulation of mitotic nuclear division	17/1673	57/20772	1.44619e-06	0.000145574	0.000134882	TTK/NUF2/CHEK1/MTBP/ATM/SPDL1/KNTC1/GEN1/BUB1/BMP4/ZNF207/CDCA8/CCNB1/TOM1L1/DYNC1LI1/TRIP13/TPR	17
GO:0071824	protein-DNA complex subunit organization	48/1673	292/20772	1.64476e-06	0.000161244	0.000149401	H1-6/H3-3A/H1-1/H4C3/SHPRH/HAT1/RAD51C/H4C11/SMARCA5/H4C4/CENPH/RPL23/CAND1/MED23/CHD1/DLGAP5/MIS12/TAF5/MED6/MED7/CENPE/ASF1A/OIP5/H4C8/NPM1/CENPW/PSMC6/SMYD3/NAP1L5/KNTC1/MIS18A/GMNN/TAF12/TAF13/HJURP/TCF4/TERF1/ITGB3BP/MED14/GTF2A1/TSPYL4/H4C9/H4C5/H4C2/TBP/SENP6/SMARCC1/HMGB2	48
GO:0051168	nuclear export	35/1673	185/20772	1.66231e-06	0.000161244	0.000149401	NXT2/MAGOHB/CSE1L/MAGOH/THOC1/TXN/STRADB/XPOT/ENY2/NUP155/SSB/XPO7/NUP107/NUP160/NUP153/RANBP2/NPM1/XPO4/RBM22/DUSP16/DUSP16/NEMF/YWHAE/ABCE1/SMG7/RAN/NCBP1/STYX/HSPA9/LTV1/UPF2/NCBP2/DHX9/TPR/POLR2D	35
GO:0044782	cilium organization	61/1673	410/20772	2.22662e-06	0.000212125	0.000196545	CFAP61/DNAH7/PIFO/RSPH4A/NME5/SNX10/BBS10/BBS12/DNAAF3/DNAAF11/IFT70B/DYNC2H1/IFT70A/DYNLL1/CEP78/CEP70/PIERCE1/DYNLT2B/IQCB1/IFT88/LCA5/TMEM237/CFAP221/TMEM216/ABLIM1/ARMC2/GDI2/RFX3/BBS4/IFT56/CCDC66/SSX2IP/CEP290/NEK1/CEP126/FAM149B1/TBC1D7/RPGR/ODAD2/BBS7/KIAA0586/WDR35/CCP110/IFT52/CEP83/MAPRE1/HYDIN/HYDIN/TBC1D31/TTC21B/RO60/PLK4/KIF3A/PCM1/MPHOSPH9/KIF24/CPLANE1/OFD1/INTU/DNAL1/IFT22	61
GO:0065004	protein-DNA complex assembly	45/1673	270/20772	2.35306e-06	0.00021884	0.000202767	H1-6/H3-3A/H1-1/H4C3/SHPRH/HAT1/RAD51C/H4C11/SMARCA5/H4C4/CENPH/CAND1/MED23/DLGAP5/MIS12/TAF5/MED6/MED7/CENPE/ASF1A/OIP5/H4C8/NPM1/CENPW/PSMC6/SMYD3/NAP1L5/KNTC1/MIS18A/GMNN/TAF12/TAF13/HJURP/TCF4/TERF1/ITGB3BP/MED14/GTF2A1/TSPYL4/H4C9/H4C5/H4C2/TBP/SENP6/HMGB2	45
GO:0006695	cholesterol biosynthetic process	17/1673	59/20772	2.46118e-06	0.00021884	0.000202767	CES1/PRKAA2/SC5D/IDI1/MSMO1/INSIG2/HMGCS1/CYP51A1/HSD17B7/HMGCR/FDFT1/LBR/ERLIN1/MBTPS2/ACAA2/FDPS/NSDHL	17
GO:0010965	regulation of mitotic sister chromatid separation	17/1673	59/20772	2.46118e-06	0.00021884	0.000202767	TTK/NUF2/DLGAP5/ATM/SPDL1/NSMCE2/CDC16/KNTC1/GEN1/BUB1/ZNF207/CDCA8/CCNB1/DYNC1LI1/TRIP13/ANAPC7/TPR	17
GO:1902653	secondary alcohol biosynthetic process	17/1673	59/20772	2.46118e-06	0.00021884	0.000202767	CES1/PRKAA2/SC5D/IDI1/MSMO1/INSIG2/HMGCS1/CYP51A1/HSD17B7/HMGCR/FDFT1/LBR/ERLIN1/MBTPS2/ACAA2/FDPS/NSDHL	17
GO:0000723	telomere maintenance	34/1673	181/20772	2.74646e-06	0.000240202	0.00022256	DHX36/DCLRE1A/ATR/RAD51C/WRN/CCT8/HUS1/RPA2/BLM/RAD50/ATM/TENT4B/RIF1/NSMCE4A/MRE11/NSMCE2/EXO1/CCT2/CCT6A/TERF1/CCT5/DCP2/CCT4/PTGES3/GNL3/CCNE1/PARN/RUVBL1/NAF1/CCT3/APEX1/XRCC5/XRCC6/NHP2	34
GO:0006999	nuclear pore organization	8/1673	14/20772	3.36345e-06	0.000284826	0.000263906	NDC1/NUP107/NUP153/NUP205/AHCTF1/TMEM170A/TPR/SEH1L	8
GO:1904814	regulation of protein localization to chromosome, telomeric region	8/1673	14/20772	3.36345e-06	0.000284826	0.000263906	CCT8/CCT2/CCT6A/TERF1/CCT5/CCT4/GNL3/CCT3	8
GO:1903311	regulation of mRNA metabolic process	54/1673	353/20772	3.63713e-06	0.000303189	0.000280921	DHX36/RIDA/ELAVL4/MAGOHB/MAGOH/CELF6/CNOT7/RBM7/PAPOLA/KHDRBS2/FASTKD1/FASTKD2/SRRM4/EXOSC8/CWC22/RBFOX2/SRSF12/TUT4/VIRMA/ANGEL2/TENT4B/TRA2B/NPM1/PTCD2/RBMX/TRIM71/WTAP/SRPK1/CLNS1A/EXOSC9/TRA2A/NCBP1/NBAS/SECISBP2/DCP2/NANOS1/NT5C3B/SRSF7/SNRPA/CNOT1/LARP7/NCBP2/POLR2G/PARN/HSPA8/RC3H1/TNRC6C/NUDT21/CNOT9/DHX9/APEX1/POLR2D/IGF2BP3/SF3B4	54
GO:0033045	regulation of sister chromatid segregation	24/1673	108/20772	4.03603e-06	0.000331265	0.000306934	TTK/ACTL6B/NUF2/DLGAP5/CENPE/BCL7A/ATM/SPDL1/ANAPC4/NSMCE2/CDC16/KNTC1/PHF10/GEN1/BUB1/CDC26/ZNF207/CDCA8/CCNB1/DYNC1LI1/TRIP13/SMARCC1/ANAPC7/TPR	24
GO:0031503	protein-containing complex localization	35/1673	194/20772	5.09129e-06	0.000408731	0.000378711	RELN/NDC1/BBS12/IFT70B/DYNC2H1/IFT70A/DYNLL1/ATR/DYNLT2B/IFT88/LCA5/ARHGAP44/SNAPIN/ERBB4/ATM/IFT56/SSX2IP/NSG1/MIOS/NPM1/SLC1A1/NETO2/RPGR/WDR35/IFT52/ABCE1/TERF1/TTC21B/RAN/PCM1/LTV1/VPS35/INTU/IFT22/SEH1L	35
GO:0051306	mitotic sister chromatid separation	17/1673	62/20772	5.19963e-06	0.000408731	0.000378711	TTK/NUF2/DLGAP5/ATM/SPDL1/NSMCE2/CDC16/KNTC1/GEN1/BUB1/ZNF207/CDCA8/CCNB1/DYNC1LI1/TRIP13/ANAPC7/TPR	17
GO:0070203	regulation of establishment of protein localization to telomere	7/1673	11/20772	5.36292e-06	0.000408731	0.000378711	CCT8/CCT2/CCT6A/TERF1/CCT5/CCT4/CCT3	7
GO:1904869	regulation of protein localization to Cajal body	7/1673	11/20772	5.36292e-06	0.000408731	0.000378711	CCT8/CCT2/CCT6A/CCT5/CCT4/LARP7/CCT3	7
GO:1904871	positive regulation of protein localization to Cajal body	7/1673	11/20772	5.36292e-06	0.000408731	0.000378711	CCT8/CCT2/CCT6A/CCT5/CCT4/LARP7/CCT3	7
GO:0016072	rRNA metabolic process	45/1673	279/20772	5.74092e-06	0.000431378	0.000399694	PIH1D2/METTL5/LSM6/UTP15/METTL18/RPL35A/FCF1/WDR75/EXOSC8/RPP30/RPF1/ZCCHC7/RPL27/TENT4B/WDR36/ERI1/NOL11/UTP11/UTP23/BRIX1/ERI2/HEATR1/METTL15/RPL5/DCAF13/RPS21/UTP6/UTP20/NOP58/EXOSC9/WDR43/NIFK/DDX52/DDX21/RPF2/MPHOSPH6/TFB2M/NOL8/NAF1/ZNHIT3/SRFBP1/ABT1/MRPL44/NHP2/RIOK1	45
GO:2001020	regulation of response to DNA damage stimulus	53/1673	350/20772	6.02632e-06	0.000446533	0.000413737	EEF1E1/ACTL6B/FIGNL1/EYA4/UBE2V2/TAF9B/TADA1/ETAA1/MBTD1/ATR/ARMT1/ERCC8/USP1/USP51/THOC1/PARPBP/RBBP8/SMARCA5/UBE2N/KDM4D/CHEK1/TAF5/ATAD5/ENY2/HMGA2/WDR48/RAD51AP1/RPA2/BCL7A/ABRAXAS1/SUPT3H/ATM/RIF1/NSMCE4A/CEBPG/RNF169/TRIAP1/PHF10/MARCHF6-DT/COPS3/TAF12/PARG/EPC1/TTI1/MEAF6/SETMAR/EYA3/SMARCC1/RUVBL1/PAXIP1/DHX9/ATRIP/KDM1A	53
GO:0006282	regulation of DNA repair	40/1673	237/20772	6.14005e-06	0.000448728	0.00041577	ACTL6B/FIGNL1/EYA4/UBE2V2/TADA1/MBTD1/ATR/ERCC8/USP1/USP51/PARPBP/RBBP8/UBE2N/KDM4D/CHEK1/TAF5/ENY2/HMGA2/WDR48/RAD51AP1/RPA2/BCL7A/ABRAXAS1/SUPT3H/RIF1/CEBPG/RNF169/PHF10/MARCHF6-DT/TAF12/PARG/EPC1/MEAF6/SETMAR/EYA3/SMARCC1/RUVBL1/DHX9/ATRIP/KDM1A	40
GO:0051028	mRNA transport	28/1673	142/20772	7.8152e-06	0.000558725	0.000517688	NXT2/NDC1/MAGOHB/MAGOH/NUP37/THOC1/CETN3/ENY2/NUP155/NUP107/LRPPRC/NUP160/NUP153/NUP205/RANBP2/AHCTF1/PARP11/SRSF1/SMG7/NCBP1/SRSF7/UPF2/NCBP2/DHX9/TPR/POLR2D/IGF2BP3/SEH1L	28
GO:0018205	peptidyl-lysine modification	60/1673	417/20772	7.85461e-06	0.000558725	0.000517688	EOMES/PRKAA2/ACTL6B/DYDC2/KIAA1586/TADA1/HAT1/SMAD4/HDAC2/MBTD1/EEF1AKMT1/MAP3K7/RLF/NDUFAB1/WDR5B/NNAT/METTL18/SMARCA5/SENP1/RWDD3/PAX5/CHEK1/TAF5/ENY2/N6AMT1/ATF2/SUPT3H/CAMKMT/RIF1/NSMCE4A/SUMO2/RANBP2/EZH2/UHRF2/SMYD3/SETDB2/NSMCE2/NAA50/UBA2/MTF2/PRDM5/ATPSCKMT/KDM6A/NFYC/TAF12/MSL3P1/EPC1/GNL3/MEAF6/NFYA/SETMAR/BOD1/DDX21/SENP6/ZNF451/RUVBL1/PAXIP1/SENP5/KANSL2/KDM1A	60
GO:0051784	negative regulation of nuclear division	17/1673	64/20772	8.30653e-06	0.000583097	0.00054027	TTK/NUF2/CHEK1/MTBP/ATM/SPDL1/KNTC1/GEN1/BUB1/BMP4/ZNF207/CDCA8/CCNB1/TOM1L1/DYNC1LI1/TRIP13/TPR	17
GO:0036297	interstrand cross-link repair	13/1673	40/20772	8.71237e-06	0.000603643	0.000559307	DCLRE1A/FAN1/FANCL/ATR/NEIL3/RAD51AP1/ERCC6L2/CENPS/FANCM/FANCF/MCM8/FANCI/FANCC	13
GO:0031297	replication fork processing	14/1673	46/20772	9.35797e-06	0.000640061	0.00059305	ETAA1/ATR/THOC1/RBBP8/WRN/MMS22L/BLM/RAD50/CENPS/MRE11/ZRANB3/GEN1/FANCM/SETMAR	14
GO:0015931	nucleobase-containing compound transport	40/1673	243/20772	1.13573e-05	0.0007514	0.000696212	RSC1A1/NXT2/NDC1/MAGOHB/MAGOH/NUP37/THOC1/LRRC8C/SLC25A24/SLC25A24/CETN3/XPOT/ENY2/NUP155/SSB/NUP107/SLC35A3/LRPPRC/NUP160/NUP153/NUP205/RANBP2/NPM1/AHCTF1/PARP11/SLC29A1/SRSF1/SMG7/RAN/NCBP1/SRSF7/UPF2/NCBP2/SLC25A4/SLC25A33/DHX9/TPR/POLR2D/IGF2BP3/SEH1L	40
GO:0000018	regulation of DNA recombination	27/1673	137/20772	1.13872e-05	0.0007514	0.000696212	H1-6/FIGNL1/H1-1/MBTD1/SMARCAD1/USP51/THOC1/PARPBP/RBBP8/MSH2/CHEK1/ATAD5/WDR48/RAD51AP1/RPA2/BLM/RAD50/KPNA2/RIF1/MRE11/ZRANB3/EPC1/MEAF6/MSH3/RUVBL1/PAXIP1/KDM1A	27
GO:0034508	centromere complex assembly	11/1673	30/20772	1.16079e-05	0.0007514	0.000696212	CENPH/DLGAP5/MIS12/CENPE/OIP5/CENPW/KNTC1/MIS18A/HJURP/ITGB3BP/SENP6	11
GO:0070202	regulation of establishment of protein localization to chromosome	7/1673	12/20772	1.19717e-05	0.0007514	0.000696212	CCT8/CCT2/CCT6A/TERF1/CCT5/CCT4/CCT3	7
GO:1903405	protein localization to nuclear body	7/1673	12/20772	1.19717e-05	0.0007514	0.000696212	CCT8/CCT2/CCT6A/CCT5/CCT4/LARP7/CCT3	7
GO:1904816	positive regulation of protein localization to chromosome, telomeric region	7/1673	12/20772	1.19717e-05	0.0007514	0.000696212	CCT8/CCT2/CCT6A/CCT5/CCT4/GNL3/CCT3	7
GO:1904867	protein localization to Cajal body	7/1673	12/20772	1.19717e-05	0.0007514	0.000696212	CCT8/CCT2/CCT6A/CCT5/CCT4/LARP7/CCT3	7
GO:0043161	proteasome-mediated ubiquitin-dependent protein catabolic process	67/1673	489/20772	1.24851e-05	0.000757666	0.000702017	YOD1/RNF175/KBTBD7/PSMA1/CLGN/SOCS4/PSMA3/GLMN/DNAJB9/FEM1C/ERCC8/SEC61B/PSMA4/SKP2/PSMA6/CUL2/KIF14/NHLRC3/TBL1XR1/RBX1/PSMA2/ANAPC13/FBXO3/USP14/COP1/FBXO38/USP9X/CD2AP/PSMD14/ARMC8/SUMO2/PSMC6/ANAPC4/PSMD12/UBQLN2/CDC16/TRIM71/AMN1/BBS7/FAF1/DNAJC10/CDC26/PSMD1/BTRC/FBXO45/PPP2CB/UBR3/PCNP/RAD23B/SPOPL/PELI1/NEMF/PLAA/UBQLN1/N4BP1/MARCHF6/DERL2/PSMD7/STYX/ERLIN1/DCAF12/ZYG11B/PSMB1/JKAMP/SMARC…	67
GO:0000377	RNA splicing, via transesterification reactions with bulged adenosine as nucleophile	54/1673	368/20772	1.24976e-05	0.000757666	0.000702017	RNVU1-15/RNVU1-6/SNRPG/PTBP2/LSM5/BCAS2/MAGOHB/SNRPF/U2AF1/MAGOH/LSM6/CELF6/AQR/RBM7/LSM3/KHDRBS2/PPIL1/SRRM4/SNRPE/CWC22/RBFOX2/PRPF39/SRSF12/SNRPB2/CDC5L/TRA2B/SRSF8/CDC40/RBMX/RBM22/WTAP/WBP4/DDX20/SRPK1/RBM41/CLNS1A/CWF19L2/CDK13/SRSF1/TRA2A/NCBP1/PPIH/GEMIN2/SNRPD2/SRSF7/SNRPA/SNRNP40/LARP7/NCBP2/SNRPA1/HSPA8/DHX9/KDM1A/SF3B4	54
GO:0000398	mRNA splicing, via spliceosome	54/1673	368/20772	1.24976e-05	0.000757666	0.000702017	RNVU1-15/RNVU1-6/SNRPG/PTBP2/LSM5/BCAS2/MAGOHB/SNRPF/U2AF1/MAGOH/LSM6/CELF6/AQR/RBM7/LSM3/KHDRBS2/PPIL1/SRRM4/SNRPE/CWC22/RBFOX2/PRPF39/SRSF12/SNRPB2/CDC5L/TRA2B/SRSF8/CDC40/RBMX/RBM22/WTAP/WBP4/DDX20/SRPK1/RBM41/CLNS1A/CWF19L2/CDK13/SRSF1/TRA2A/NCBP1/PPIH/GEMIN2/SNRPD2/SRSF7/SNRPA/SNRNP40/LARP7/NCBP2/SNRPA1/HSPA8/DHX9/KDM1A/SF3B4	54
GO:0050657	nucleic acid transport	32/1673	179/20772	1.54085e-05	0.000903639	0.000837269	NXT2/NDC1/MAGOHB/MAGOH/NUP37/THOC1/CETN3/XPOT/ENY2/NUP155/SSB/NUP107/LRPPRC/NUP160/NUP153/NUP205/RANBP2/NPM1/AHCTF1/PARP11/SRSF1/SMG7/RAN/NCBP1/SRSF7/UPF2/NCBP2/DHX9/TPR/POLR2D/IGF2BP3/SEH1L	32
GO:0050658	RNA transport	32/1673	179/20772	1.54085e-05	0.000903639	0.000837269	NXT2/NDC1/MAGOHB/MAGOH/NUP37/THOC1/CETN3/XPOT/ENY2/NUP155/SSB/NUP107/LRPPRC/NUP160/NUP153/NUP205/RANBP2/NPM1/AHCTF1/PARP11/SRSF1/SMG7/RAN/NCBP1/SRSF7/UPF2/NCBP2/DHX9/TPR/POLR2D/IGF2BP3/SEH1L	32
GO:0050684	regulation of mRNA processing	28/1673	147/20772	1.54135e-05	0.000903639	0.000837269	DHX36/MAGOHB/MAGOH/CELF6/RBM7/PAPOLA/KHDRBS2/SRRM4/CWC22/RBFOX2/SRSF12/VIRMA/TRA2B/PTCD2/RBMX/WTAP/SRPK1/CLNS1A/TRA2A/NCBP1/SRSF7/SNRPA/LARP7/NCBP2/HSPA8/NUDT21/DHX9/SF3B4	28
GO:0006479	protein methylation	35/1673	204/20772	1.58802e-05	0.000910976	0.000844068	BHMT/DYDC2/SMAD4/FAM98B/EEF1AKMT1/ARMT1/RLF/WDR5B/METTL18/SMARCA5/PAX5/N6AMT1/PRMT9/PCMTD2/PCMT1/CAMKMT/RIF1/ETF1/EZH2/SMYD3/SETDB2/MTF2/PRDM5/ATPSCKMT/KDM6A/NFYC/CLNS1A/NFYA/SETMAR/BOD1/PRMT3/PAXIP1/PRMT1/KANSL2/KDM1A	35
GO:0008213	protein alkylation	35/1673	204/20772	1.58802e-05	0.000910976	0.000844068	BHMT/DYDC2/SMAD4/FAM98B/EEF1AKMT1/ARMT1/RLF/WDR5B/METTL18/SMARCA5/PAX5/N6AMT1/PRMT9/PCMTD2/PCMT1/CAMKMT/RIF1/ETF1/EZH2/SMYD3/SETDB2/MTF2/PRDM5/ATPSCKMT/KDM6A/NFYC/CLNS1A/NFYA/SETMAR/BOD1/PRMT3/PAXIP1/PRMT1/KANSL2/KDM1A	35
GO:0006303	double-strand break repair via nonhomologous end joining	17/1673	67/20772	1.60992e-05	0.000913715	0.000846605	DCLRE1A/ERCC8/USP51/LIG4/KDM4D/HMGA2/ATM/PSMD14/RIF1/MRE11/XRCC4/NHEJ1/POLB/SETMAR/HMGB2/XRCC5/XRCC6	17
GO:0000729	DNA double-strand break processing	9/1673	21/20772	1.68024e-05	0.000924826	0.0008569	UBE2V2/SMARCAD1/RBBP8/UBE2N/BLM/RAD50/MRE11/BRIP1/SETMAR	9
GO:0036260	RNA capping	9/1673	21/20772	1.68024e-05	0.000924826	0.0008569	SNRPG/SNRPF/RAMAC/SNRPE/CMTR2/UTP20/NCBP1/SNRPD2/ABT1	9
GO:0060271	cilium assembly	55/1673	381/20772	1.6815e-05	0.000924826	0.0008569	DNAH7/RSPH4A/NME5/SNX10/BBS10/DNAAF3/DNAAF11/IFT70B/DYNC2H1/DYNLL1/CEP70/PIERCE1/DYNLT2B/IQCB1/IFT88/TMEM237/CFAP221/TMEM216/ABLIM1/ARMC2/GDI2/RFX3/BBS4/IFT56/CCDC66/SSX2IP/CEP290/NEK1/CEP126/FAM149B1/TBC1D7/RPGR/ODAD2/BBS7/KIAA0586/WDR35/CCP110/IFT52/CEP83/MAPRE1/HYDIN/HYDIN/TBC1D31/TTC21B/RO60/PLK4/KIF3A/PCM1/MPHOSPH9/KIF24/CPLANE1/OFD1/INTU/DNAL1/IFT22	55
GO:0000375	RNA splicing, via transesterification reactions	54/1673	372/20772	1.70597e-05	0.000928712	0.0008605	RNVU1-15/RNVU1-6/SNRPG/PTBP2/LSM5/BCAS2/MAGOHB/SNRPF/U2AF1/MAGOH/LSM6/CELF6/AQR/RBM7/LSM3/KHDRBS2/PPIL1/SRRM4/SNRPE/CWC22/RBFOX2/PRPF39/SRSF12/SNRPB2/CDC5L/TRA2B/SRSF8/CDC40/RBMX/RBM22/WTAP/WBP4/DDX20/SRPK1/RBM41/CLNS1A/CWF19L2/CDK13/SRSF1/TRA2A/NCBP1/PPIH/GEMIN2/SNRPD2/SRSF7/SNRPA/SNRNP40/LARP7/NCBP2/SNRPA1/HSPA8/DHX9/KDM1A/SF3B4	54
GO:0007004	telomere maintenance via telomerase	18/1673	75/20772	2.08911e-05	0.00111454	0.00103268	ATR/CCT8/RAD50/ATM/TENT4B/MRE11/CCT2/CCT6A/TERF1/CCT5/DCP2/CCT4/PTGES3/PARN/NAF1/CCT3/XRCC5/NHP2	18
GO:1905818	regulation of chromosome separation	18/1673	75/20772	2.08911e-05	0.00111454	0.00103268	TTK/NUF2/DLGAP5/NCAPG/ATM/SPDL1/NSMCE2/CDC16/KNTC1/GEN1/BUB1/ZNF207/CDCA8/CCNB1/DYNC1LI1/TRIP13/ANAPC7/TPR	18
GO:0051304	chromosome separation	19/1673	82/20772	2.12514e-05	0.00112253	0.00104009	TTK/SMARCAD1/NUF2/DLGAP5/NCAPG/ATM/SPDL1/NSMCE2/CDC16/KNTC1/GEN1/BUB1/ZNF207/CDCA8/CCNB1/DYNC1LI1/TRIP13/ANAPC7/TPR	19
GO:0000075	cell cycle checkpoint signaling	37/1673	224/20772	2.20386e-05	0.00115271	0.00106804	TTK/ETAA1/NAE1/ATR/THOC1/RBBP8/MSH2/NUF2/HUS1/CHEK1/RPA2/ATF2/BLM/ABRAXAS1/RAD50/ATM/CDC5L/INTS7/SPDL1/MRE11/TRIAP1/KNTC1/GEN1/BUB1/INIP/ZNF207/CDCA8/TTI1/BRIP1/CCNB1/DYNC1LI1/SETMAR/ORC1/CEP63/TRIP13/TPR/ATRIP	37
GO:0010212	response to ionizing radiation	28/1673	150/20772	2.27289e-05	0.00117727	0.0010908	FIGNL1/ATR/ERCC8/MSH2/WRN/LIG4/HUS1/KDM4D/CASP3/RAD51AP1/COP1/BLM/ABRAXAS1/ATM/INTS7/XRCC4/INIP/CLK2/XRCC2/NHEJ1/POLB/IKBIP/EYA3/PAXIP1/CLK2/XRCC5/KDM1A/XRCC6	28
GO:0010165	response to X-ray	11/1673	32/20772	2.35818e-05	0.0012097	0.00112085	ERCC8/MSH2/LIG4/CASP3/BLM/ATM/XRCC4/XRCC2/IKBIP/XRCC5/XRCC6	11
GO:0045005	DNA-templated DNA replication maintenance of fidelity	15/1673	56/20772	2.50662e-05	0.0012736	0.00118006	ETAA1/ATR/THOC1/RBBP8/WRN/MMS22L/BLM/RAD50/CENPS/MRE11/ZRANB3/GEN1/FANCM/MCM8/SETMAR	15
GO:0006278	RNA-templated DNA biosynthetic process	18/1673	76/20772	2.53347e-05	0.0012751	0.00118145	ATR/CCT8/RAD50/ATM/TENT4B/MRE11/CCT2/CCT6A/TERF1/CCT5/DCP2/CCT4/PTGES3/PARN/NAF1/CCT3/XRCC5/NHP2	18
GO:2001251	negative regulation of chromosome organization	21/1673	98/20772	2.84282e-05	0.00141443	0.00131054	TTK/SMARCA5/NUF2/RAD50/ATM/TENT4B/SPDL1/KNTC1/GEN1/BUB1/WAPL/TERF1/ZNF207/CDCA8/DCP2/TOP2A/CCNB1/DYNC1LI1/SETMAR/TRIP13/TPR	21
GO:2001252	positive regulation of chromosome organization	26/1673	136/20772	2.86333e-05	0.00141443	0.00131054	DHX36/TASOR/ATR/RESF1/LIG4/CCT8/NCAPG/RAD50/ATM/SETDB2/MRE11/NSMCE2/CCT2/CCT6A/TERF1/SSBP1/CCT5/GTF2H2/CCT4/GNL3/PARN/RUVBL1/NAF1/TPR/CCT3/XRCC5	26
GO:0043484	regulation of RNA splicing	33/1673	195/20772	3.64469e-05	0.00178389	0.00165287	PTBP2/TADA1/MBNL3/MAGOH/CELF6/RPS13/RBM7/KHDRBS2/PTBP3/SRRM4/CWC22/ENY2/RBFOX2/SRSF12/SUPT3H/TRA2B/RBMX/RBM22/WTAP/PIK3R1/TAF12/SRPK1/CLK2/CLNS1A/SRSF1/TRA2A/NCBP1/SRSF7/ILDR2/LARP7/HSPA8/CLK2/SF3B4	33
GO:0010639	negative regulation of organelle organization	56/1673	401/20772	3.68171e-05	0.00178563	0.00165448	S1PR1/STMN2/TTK/TMSB15B/SLIT2/FGF13/CAPZA1/SMAD4/CKAP2/SMARCA5/NUF2/CHEK1/MTBP/CLASP2/GDI2/MAP2/CTNNA2/RAD50/BBS4/ATM/TENT4B/NPM1/SPDL1/TJP1/TRIAP1/KNTC1/TBC1D7/GHITM/GEN1/BUB1/CYRIB/PIK3R1/ARHGAP28/WAPL/CCP110/BMP4/TMEM14A/MAPRE1/TERF1/ZNF207/CDCA8/NBDY/FXN/DCP2/TOP2A/CCNB1/TOM1L1/MPHOSPH9/KIF24/DYNC1LI1/ACAA2/SETMAR/PARL/SLC25A4/TRIP13/TPR	56
GO:2000779	regulation of double-strand break repair	26/1673	139/20772	4.23295e-05	0.00203448	0.00188506	ACTL6B/FIGNL1/UBE2V2/MBTD1/ATR/USP51/PARPBP/RBBP8/UBE2N/KDM4D/CHEK1/HMGA2/WDR48/RAD51AP1/RPA2/BCL7A/RIF1/RNF169/PHF10/EPC1/MEAF6/SETMAR/SMARCC1/RUVBL1/ATRIP/KDM1A	26
GO:1904851	positive regulation of establishment of protein localization to telomere	6/1673	10/20772	4.27749e-05	0.00203754	0.00188789	CCT8/CCT2/CCT6A/CCT5/CCT4/CCT3	6
GO:1990173	protein localization to nucleoplasm	7/1673	14/20772	4.48936e-05	0.00211954	0.00196386	CCT8/CCT2/CCT6A/CCT5/CCT4/LARP7/CCT3	7
GO:0008608	attachment of spindle microtubules to kinetochore	13/1673	46/20772	4.66609e-05	0.00218365	0.00202326	NUF2/MIS12/CENPE/ABRAXAS1/SGO1/KNL1/MAPRE1/ZNF207/CDCA8/CCNB1/BOD1/CHAMP1/SEH1L	13
GO:0006275	regulation of DNA replication	28/1673	156/20772	4.74821e-05	0.00220276	0.00204097	NPM2/RFC3/CDC7/ORC3/ATR/CCNA2/SMARCA5/DSCC1/ATAD5/OBI1/RFC4/BLM/PDS5A/DBF4/ZRANB3/USP37/SMC3/FAF1/GMNN/WAPL/RFC5/ORC5/TERF1/SSBP1/MEAF6/RUVBL1/DHX9/MCM6	28
GO:0007088	regulation of mitotic nuclear division	24/1673	125/20772	5.32447e-05	0.0024488	0.00226894	TTK/BORA/PHIP/NUF2/CHEK1/DLGAP5/MTBP/ATM/SPDL1/NSMCE2/CDC16/KNTC1/GEN1/BUB1/BMP4/ZNF207/CDCA8/CDC25C/CCNB1/TOM1L1/DYNC1LI1/TRIP13/ANAPC7/TPR	24
GO:0090501	RNA phosphodiester bond hydrolysis	31/1673	182/20772	5.45649e-05	0.00248807	0.00230532	RIDA/LACTB2/CNOT7/FCF1/EXOSC8/DICER1/RPP30/ZC3H12B/ANGEL2/ERI1/TSEN34/UTP23/ERI2/EXO1/POLR2I/RPS21/UTP20/EXOSC9/N4BP1/NCBP1/DCP2/CPSF3/CNOT1/NCBP2/PARN/PCF11/NUDT21/ABT1/APEX1/POP5/NHP2	31
GO:0007094	mitotic spindle assembly checkpoint signaling	13/1673	47/20772	5.97814e-05	0.00265778	0.00246257	TTK/NUF2/ATM/SPDL1/KNTC1/GEN1/BUB1/ZNF207/CDCA8/CCNB1/DYNC1LI1/TRIP13/TPR	13
GO:0071173	spindle assembly checkpoint signaling	13/1673	47/20772	5.97814e-05	0.00265778	0.00246257	TTK/NUF2/ATM/SPDL1/KNTC1/GEN1/BUB1/ZNF207/CDCA8/CCNB1/DYNC1LI1/TRIP13/TPR	13
GO:0071174	mitotic spindle checkpoint signaling	13/1673	47/20772	5.97814e-05	0.00265778	0.00246257	TTK/NUF2/ATM/SPDL1/KNTC1/GEN1/BUB1/ZNF207/CDCA8/CCNB1/DYNC1LI1/TRIP13/TPR	13
GO:0010833	telomere maintenance via telomere lengthening	19/1673	88/20772	6.03252e-05	0.0026598	0.00246444	DHX36/ATR/CCT8/RAD50/ATM/TENT4B/MRE11/CCT2/CCT6A/TERF1/CCT5/DCP2/CCT4/PTGES3/PARN/NAF1/CCT3/XRCC5/NHP2	19
GO:0007018	microtubule-based movement	59/1673	437/20772	6.16428e-05	0.00269561	0.00249762	CFAP61/RASGRP1/DNAH6/DNAH7/RSPH4A/NME5/HSBP1/BBS12/DNAAF11/VPS13A/IFT70B/DYNC2H1/IFT70A/DNAH14/AGTPBP1/KIF18A/DYNLL1/PIERCE1/KIF21A/WASF1/DYNLT2B/BLOC1S5/IFT88/LCA5/DLGAP5/CFAP221/KIF14/SNAPIN/ARMC2/SLIRP/DNAJA1/CENPE/KIF11/MAP2/RFX3/BBS4/LRPPRC/IFT56/SSX2IP/SPAST/AGBL4/KIF9/KIF23/RPGR/ODAD2/WDR35/IFT52/INTS13/HYDIN/HYDIN/TTC21B/KIF3A/PCM1/KIF24/DYNC1LI1/HSPA8/OFD1/INTU/IFT22	59
GO:1904358	positive regulation of telomere maintenance via telomere lengthening	12/1673	41/20772	6.2281e-05	0.00270138	0.00250297	DHX36/ATR/CCT8/ATM/CCT2/CCT6A/CCT5/CCT4/PARN/NAF1/CCT3/XRCC5	12
GO:0061077	chaperone-mediated protein folding	18/1673	82/20772	7.43924e-05	0.00320067	0.00296559	HSPE1/HSPA13/PDCD5/CCT8/PPID/FKBP5/HSPH1/CHORDC1/CCT2/CCT6A/CCT5/CCT4/PTGES3/CHORDC1/HSPA9/HSPA8/DNAJB14/CCT3	18
GO:0031577	spindle checkpoint signaling	13/1673	48/20772	7.59892e-05	0.00324322	0.00300501	TTK/NUF2/ATM/SPDL1/KNTC1/GEN1/BUB1/ZNF207/CDCA8/CCNB1/DYNC1LI1/TRIP13/TPR	13
GO:0006405	RNA export from nucleus	20/1673	97/20772	7.77015e-05	0.00326408	0.00302434	NXT2/MAGOHB/MAGOH/THOC1/XPOT/ENY2/NUP155/SSB/NUP107/NUP160/NUP153/NPM1/SMG7/RAN/NCBP1/UPF2/NCBP2/DHX9/TPR/POLR2D	20
GO:0042274	ribosomal small subunit biogenesis	20/1673	97/20772	7.77015e-05	0.00326408	0.00302434	LSM6/FCF1/NPM1/NOL11/UTP23/HEATR1/DCAF13/RPS21/UTP6/UTP20/WDR43/DDX52/LTV1/MRPS7/METTL17/SRFBP1/ABT1/XRCC5/RPS5/RIOK1	20
GO:0051983	regulation of chromosome segregation	25/1673	136/20772	7.92168e-05	0.00330173	0.00305923	TTK/ACTL6B/NUF2/DLGAP5/NCAPG/CENPE/BCL7A/ATM/SPDL1/ANAPC4/NSMCE2/CDC16/KNTC1/PHF10/GEN1/BUB1/CDC26/ZNF207/CDCA8/CCNB1/DYNC1LI1/TRIP13/SMARCC1/ANAPC7/TPR	25
GO:0071044	histone mRNA catabolic process	6/1673	11/20772	8.76694e-05	0.00362571	0.00335941	SSB/MTPAP/ATM/TENT4B/TENT2/DCP2	6
GO:0034501	protein localization to kinetochore	8/1673	20/20772	9.08766e-05	0.00367293	0.00340316	TTK/CENPQ/MIS12/MTBP/SPDL1/KNTC1/KNL1/CHAMP1	8
GO:0045653	negative regulation of megakaryocyte differentiation	8/1673	20/20772	9.08766e-05	0.00367293	0.00340316	H4C3/H4C11/H4C4/H4C8/H4C9/H4C5/H4C2/PRMT1	8
GO:1903083	protein localization to condensed chromosome	8/1673	20/20772	9.08766e-05	0.00367293	0.00340316	TTK/CENPQ/MIS12/MTBP/SPDL1/KNTC1/KNL1/CHAMP1	8
GO:0033046	negative regulation of sister chromatid segregation	13/1673	49/20772	9.58686e-05	0.00376073	0.00348451	TTK/NUF2/ATM/SPDL1/KNTC1/GEN1/BUB1/ZNF207/CDCA8/CCNB1/DYNC1LI1/TRIP13/TPR	13
GO:0033048	negative regulation of mitotic sister chromatid segregation	13/1673	49/20772	9.58686e-05	0.00376073	0.00348451	TTK/NUF2/ATM/SPDL1/KNTC1/GEN1/BUB1/ZNF207/CDCA8/CCNB1/DYNC1LI1/TRIP13/TPR	13
GO:0045841	negative regulation of mitotic metaphase/anaphase transition	13/1673	49/20772	9.58686e-05	0.00376073	0.00348451	TTK/NUF2/ATM/SPDL1/KNTC1/GEN1/BUB1/ZNF207/CDCA8/CCNB1/DYNC1LI1/TRIP13/TPR	13
GO:2000816	negative regulation of mitotic sister chromatid separation	13/1673	49/20772	9.58686e-05	0.00376073	0.00348451	TTK/NUF2/ATM/SPDL1/KNTC1/GEN1/BUB1/ZNF207/CDCA8/CCNB1/DYNC1LI1/TRIP13/TPR	13
GO:0000469	cleavage involved in rRNA processing	10/1673	31/20772	0.00010269	0.0039989	0.00370519	FCF1/EXOSC8/ERI1/UTP23/ERI2/RPS21/UTP20/EXOSC9/ABT1/NHP2	10
GO:0032212	positive regulation of telomere maintenance via telomerase	11/1673	37/20772	0.000107315	0.00414873	0.00384402	ATR/CCT8/ATM/CCT2/CCT6A/CCT5/CCT4/PARN/NAF1/CCT3/XRCC5	11
GO:0051783	regulation of nuclear division	27/1673	155/20772	0.000108987	0.00418306	0.00387582	TTK/NPM2/BORA/PHIP/NUF2/CHEK1/DLGAP5/MTBP/RAD51AP1/ATM/SPDL1/NSMCE2/CDC16/KNTC1/GEN1/BUB1/BMP4/ZNF207/CDCA8/CDC25C/CCNB1/TOM1L1/PDE3A/DYNC1LI1/TRIP13/ANAPC7/TPR	27
GO:0006401	RNA catabolic process	50/1673	361/20772	0.000115589	0.00440476	0.00408124	DHX36/RIDA/ELAVL4/LSM5/MAGOHB/MAGOH/LSM6/CNOT7/RBM7/FASTKD1/FASTKD2/EXOSC8/DICER1/ZCCHC7/SLIRP/TUT4/SSB/MTPAP/ANGEL2/ATM/TENT4B/LRPPRC/TENT2/NPM1/ETF1/ZCCHC17/TRIM71/EXOSC9/SMG7/NBDY/NCBP1/NBAS/SECISBP2/GAS5/DCP2/NANOS1/NT5C3B/CNOT1/UPF2/NCBP2/POLR2G/PARN/RC3H1/TNRC6C/NAF1/CNOT9/DHX9/APEX1/POLR2D/IGF2BP3	50
GO:0006457	protein folding	37/1673	243/20772	0.000129222	0.00488936	0.00453025	DNAJC19/HSPA4L/CLGN/HSPE1/VBP1/HSPA13/PDCD5/PPIL1/CCT8/PPID/DNAJA1/FKBP5/RANBP2/NKTR/PFDN6/PFDN6/HSPH1/DNAJC10/NFYC/PPIA/CHORDC1/CCT2/CCT6A/TTC4/TBCEL/CCT5/PPIH/NGLY1/CCT4/PTGES3/CHORDC1/HSPA9/NUDCD2/HSPA8/DNAJB14/DNAJC2/CCT3	37
GO:0001510	RNA methylation	19/1673	93/20772	0.000132155	0.00491904	0.00455775	SNRPG/METTL5/SNRPF/RAMAC/SNRPE/TRMT11/VIRMA/TRMT13/NSUN6/METTL15/TARBP1/WTAP/HENMT1/CMTR2/THUMPD3/SNRPD2/METTL2A/LARP7/TFB2M	19
GO:0043631	RNA polyadenylation	12/1673	44/20772	0.00013259	0.00491904	0.00455775	PAPOLG/PAPOLA/ZCCHC7/MTPAP/VIRMA/TENT4B/TENT2/WDR33/CPSF3/SNRPA/PCF11/NUDT21	12
GO:0071897	DNA biosynthetic process	33/1673	208/20772	0.000132938	0.00491904	0.00455775	RFC3/ATR/USP1/WRN/LIG4/CCT8/DSCC1/CHEK1/PARM1/RFC4/RAD50/ATM/TENT4B/LIN9/MRE11/POLD3/CCT2/CCT6A/RFC5/TERF1/CCT5/DCP2/CCT4/PTGES3/MEAF6/POLB/PARN/NAF1/DNAJC2/CCT3/RRM1/XRCC5/NHP2	33
GO:0099111	microtubule-based transport	34/1673	217/20772	0.000135973	0.00491904	0.00455775	RASGRP1/NME5/HSBP1/BBS12/DNAAF11/IFT70B/DYNC2H1/IFT70A/AGTPBP1/DYNLL1/WASF1/DYNLT2B/BLOC1S5/IFT88/LCA5/CFAP221/SNAPIN/MAP2/RFX3/LRPPRC/IFT56/SSX2IP/SPAST/AGBL4/RPGR/WDR35/IFT52/TTC21B/KIF3A/PCM1/HSPA8/OFD1/INTU/IFT22	34
GO:0043628	regulatory ncRNA 3'-end processing	8/1673	21/20772	0.000136461	0.00491904	0.00455775	EXOSC8/TENT4B/ERI1/ERI2/RPS21/EXOSC9/LARP7/PARN	8
GO:0046931	pore complex assembly	8/1673	21/20772	0.000136461	0.00491904	0.00455775	NDC1/CCT8/NUP107/NUP153/NUP205/AHCTF1/TMEM170A/CCT3	8
GO:0051315	attachment of mitotic spindle microtubules to kinetochore	8/1673	21/20772	0.000136461	0.00491904	0.00455775	NUF2/MIS12/CENPE/MAPRE1/CDCA8/BOD1/CHAMP1/SEH1L	8
GO:2000573	positive regulation of DNA biosynthetic process	18/1673	86/20772	0.000142441	0.00510014	0.00472555	RFC3/ATR/USP1/CCT8/DSCC1/PARM1/RFC4/ATM/CCT2/CCT6A/RFC5/CCT5/CCT4/PTGES3/PARN/NAF1/CCT3/XRCC5	18
GO:0051985	negative regulation of chromosome segregation	13/1673	51/20772	0.000149399	0.00524372	0.00485858	TTK/NUF2/ATM/SPDL1/KNTC1/GEN1/BUB1/ZNF207/CDCA8/CCNB1/DYNC1LI1/TRIP13/TPR	13
GO:1902100	negative regulation of metaphase/anaphase transition of cell cycle	13/1673	51/20772	0.000149399	0.00524372	0.00485858	TTK/NUF2/ATM/SPDL1/KNTC1/GEN1/BUB1/ZNF207/CDCA8/CCNB1/DYNC1LI1/TRIP13/TPR	13
GO:1905819	negative regulation of chromosome separation	13/1673	51/20772	0.000149399	0.00524372	0.00485858	TTK/NUF2/ATM/SPDL1/KNTC1/GEN1/BUB1/ZNF207/CDCA8/CCNB1/DYNC1LI1/TRIP13/TPR	13
GO:1901990	regulation of mitotic cell cycle phase transition	53/1673	394/20772	0.000156498	0.00545697	0.00505617	TTK/SASS6/ACTL6B/NPM2/NAE1/CDC7/RAD51C/RBBP8/NUF2/HUS1/CHEK1/DLGAP5/ATAD5/MTBP/KIF14/CENPE/RPA2/BCL7A/WEE1/BLM/ABRAXAS1/RAD50/ATM/SPDL1/EZH2/MRE11/ANAPC4/NSMCE2/TRIAP1/CDC16/KNTC1/PHF10/GEN1/BUB1/CDC26/CCNH/INIP/ZNF207/KMT2E/CDCA8/CDC25C/CCNB1/CPSF3/DYNC1LI1/FBXO7/ORC1/TRIP13/SMARCC1/ANAPC7/TPR/APEX1/RRM1/LSM11	53
GO:0070646	protein modification by small protein removal	30/1673	185/20772	0.000177369	0.00614457	0.00569327	YOD1/USP12/TADA1/USP25/USP1/USP51/UCHL3/SENP1/TAF5/ENY2/USP14/USP9X/ABRAXAS1/SUPT3H/PSMD14/OTUD3/USP37/COPS4/STAMBP/COPS3/TAF12/DESI2/OTUD6B/USP54/COPS5/SENP6/OTUD4/USP8/USP38/SENP5	30
GO:0007093	mitotic cell cycle checkpoint signaling	28/1673	168/20772	0.000179256	0.00616988	0.00571672	TTK/NAE1/RBBP8/MSH2/NUF2/HUS1/CHEK1/RPA2/ATF2/BLM/ABRAXAS1/RAD50/ATM/SPDL1/MRE11/TRIAP1/KNTC1/GEN1/BUB1/INIP/ZNF207/CDCA8/CCNB1/DYNC1LI1/SETMAR/ORC1/TRIP13/TPR	28
GO:0006413	translational initiation	24/1673	135/20772	0.000186287	0.00637078	0.00590286	EIF1AX/EIF4E3/PAIP2B/DHX29/RPS3A/EIF4EBP2/NCK1/NPM1/EIF2S3/MCTS1/MTIF2/EIF2AK3/CDC123/ABCE1/NCBP1/DENR/COPS5/PPP1R15B/NCBP2/POLR2G/EIF2S2/TPR/POLR2D/RPS5	24
GO:0010970	transport along microtubule	29/1673	177/20772	0.000188079	0.00639109	0.00592168	RASGRP1/HSBP1/BBS12/IFT70B/DYNC2H1/IFT70A/AGTPBP1/DYNLL1/WASF1/DYNLT2B/BLOC1S5/IFT88/LCA5/SNAPIN/MAP2/LRPPRC/IFT56/SSX2IP/SPAST/AGBL4/RPGR/WDR35/IFT52/TTC21B/KIF3A/PCM1/HSPA8/INTU/IFT22	29
GO:0007062	sister chromatid cohesion	14/1673	59/20772	0.000192298	0.00641193	0.00594099	RAD51C/DSCC1/SGO1/PDS5A/MRE11/NSMCE2/NAA50/MCMBP/SMC3/BUB1/SGO2/WAPL/STAG1/BOD1	14
GO:0016073	snRNA metabolic process	14/1673	59/20772	0.000192298	0.00641193	0.00594099	INTS6L/RBM7/EXOSC8/ICE2/ZCCHC7/INTS2/INTS7/ZC3H8/INTS8/INTS13/EXOSC9/LARP7/SNAPC3/NHP2	14
GO:0032210	regulation of telomere maintenance via telomerase	14/1673	59/20772	0.000192298	0.00641193	0.00594099	ATR/CCT8/ATM/TENT4B/CCT2/CCT6A/TERF1/CCT5/DCP2/CCT4/PARN/NAF1/CCT3/XRCC5	14
GO:0033151	V(D)J recombination	7/1673	17/20772	0.000204942	0.00674919	0.00625348	LIG4/ATM/XRCC4/NHEJ1/POLB/HMGB2/DCAF1	7
GO:0070200	establishment of protein localization to telomere	7/1673	17/20772	0.000204942	0.00674919	0.00625348	CCT8/CCT2/CCT6A/TERF1/CCT5/CCT4/CCT3	7
GO:0031023	microtubule organizing center organization	27/1673	161/20772	0.000208872	0.00680638	0.00630647	SASS6/TUBE1/HAUS1/CETN3/CEP44/CHEK1/CLASP2/CEP295/KIF11/BBS4/CNTLN/SSX2IP/SGO1/NPM1/GCC2/PARD6B/GEN1/CCP110/CHORDC1/XRCC2/PLK4/KIF3A/PCM1/CHORDC1/MAP9/CEP63/PATJ	27
GO:2000278	regulation of DNA biosynthetic process	24/1673	136/20772	0.000209231	0.00680638	0.00630647	RFC3/ATR/USP1/CCT8/DSCC1/CHEK1/PARM1/RFC4/ATM/TENT4B/CCT2/CCT6A/RFC5/TERF1/CCT5/DCP2/CCT4/PTGES3/MEAF6/PARN/NAF1/DNAJC2/CCT3/XRCC5	24
GO:0070198	protein localization to chromosome, telomeric region	10/1673	34/20772	0.000242865	0.00785262	0.00727587	ATR/CCT8/CCT2/CCT6A/TERF1/CCT5/CCT4/GNL3/CCT3/XRCC5	10
GO:0051321	meiotic cell cycle	44/1673	316/20772	0.000256318	0.00823768	0.00763264	TESMIN/MND1/TTK/CCNA1/NDC1/RMI1/NPM2/FIGNL1/KIF18A/RAD51C/RBM7/ASPM/RBBP8/SPATA17/NUF2/HUS1/RAD51AP1/ANAPC13/ORC4/RAD50/ATM/SGO1/CENPS/TOP2B/MRE11/ANAPC4/CDC16/TDRKH/SMC3/EXO1/BUB1/FANCM/CDC26/SGO2/TERF1/XRCC2/CCNB1IP1/CDC25C/TOP2A/BRIP1/PDE3A/CCNE1/TRIP13/ANAPC7	44
GO:1904356	regulation of telomere maintenance via telomere lengthening	15/1673	68/20772	0.000273104	0.00871346	0.00807348	DHX36/ATR/CCT8/ATM/TENT4B/CCT2/CCT6A/TERF1/CCT5/DCP2/CCT4/PARN/NAF1/CCT3/XRCC5	15
GO:0006368	transcription elongation by RNA polymerase II	22/1673	122/20772	0.000275315	0.00871346	0.00807348	MED23/GTF2F2/ENY2/MED6/MED7/ELP2/INTS2/ELP4/INTS7/EZH2/EAPP/INTS8/CCNT1/INTS13/POLR2I/MED14/CDK13/NCBP1/WDR43/LARP7/NCBP2/EAF1	22
GO:0033047	regulation of mitotic sister chromatid segregation	13/1673	54/20772	0.00027697	0.00871346	0.00807348	TTK/NUF2/ATM/SPDL1/KNTC1/GEN1/BUB1/ZNF207/CDCA8/CCNB1/DYNC1LI1/TRIP13/TPR	13
GO:2001022	positive regulation of response to DNA damage stimulus	29/1673	181/20772	0.000278068	0.00871346	0.00807348	EEF1E1/ACTL6B/EYA4/UBE2V2/MBTD1/ATR/USP1/RBBP8/UBE2N/KDM4D/WDR48/RAD51AP1/BCL7A/ABRAXAS1/ATM/RIF1/NSMCE4A/CEBPG/PHF10/MARCHF6-DT/EPC1/TTI1/MEAF6/SETMAR/EYA3/SMARCC1/RUVBL1/PAXIP1/DHX9	29
GO:0030490	maturation of SSU-rRNA	14/1673	61/20772	0.000279602	0.00871346	0.00807348	LSM6/FCF1/NOL11/UTP23/HEATR1/DCAF13/RPS21/UTP6/UTP20/WDR43/DDX52/SRFBP1/ABT1/RIOK1	14
GO:0000288	nuclear-transcribed mRNA catabolic process, deadenylation-dependent decay	17/1673	83/20772	0.000283629	0.00871346	0.00807348	DHX36/CNOT7/EXOSC8/TUT4/TENT4B/EXOSC9/DCP2/NANOS1/NT5C3B/CNOT1/POLR2G/PARN/RC3H1/TNRC6C/CNOT9/DHX9/POLR2D	17
GO:0009127	purine nucleoside monophosphate biosynthetic process	8/1673	23/20772	0.000284188	0.00871346	0.00807348	HPRT1/GMPS/PPAT/ADSS2/GART/ADSL/PAICS/DGUOK	8
GO:0051383	kinetochore organization	8/1673	23/20772	0.000284188	0.00871346	0.00807348	NUF2/CENPH/DLGAP5/MIS12/CENPE/CENPW/KNTC1/SENP6	8
GO:0008033	tRNA processing	26/1673	156/20772	0.000299785	0.00913917	0.00846792	DPH3/DTWD1/FAM98B/LSM6/OSGEPL1/ADAT2/TRMT11/RPP30/TYW5/ELP2/TSEN15/SSB/ELP4/CDKAL1/TRMT13/NSUN6/TSEN34/SEPSECS/TARBP1/YRDC/THUMPD3/ELP1/TRNT1/METTL2A/CDK5RAP1/POP5	26
GO:0051382	kinetochore assembly	7/1673	18/20772	0.000312107	0.00940728	0.00871634	CENPH/DLGAP5/MIS12/CENPE/CENPW/KNTC1/SENP6	7
GO:0061644	protein localization to CENP-A containing chromatin	7/1673	18/20772	0.000312107	0.00940728	0.00871634	H4C3/H4C11/H4C4/H4C8/H4C9/H4C5/H4C2	7
GO:0007052	mitotic spindle organization	25/1673	148/20772	0.000314472	0.00942532	0.00873306	TTK/SASS6/BORA/NUF2/CENPH/DLGAP5/CLASP2/EFHC1/CENPE/KIF11/ABRAXAS1/LSM14A/SPAST/CEP126/KIF23/SMC3/BCCIP/INTS13/ZNF207/RAN/CDCA8/STAG1/CCNB1/MAP9/TPR	25
GO:0046037	GMP metabolic process	9/1673	29/20772	0.000317021	0.00944865	0.00875467	NT5C2/HPRT1/GMPS/PPAT/GART/ADSL/PAICS/GDA/MAGI3	9
GO:0006402	mRNA catabolic process	43/1673	310/20772	0.000325234	0.00963957	0.00893157	DHX36/RIDA/ELAVL4/LSM5/MAGOHB/MAGOH/LSM6/CNOT7/FASTKD1/FASTKD2/EXOSC8/ZCCHC7/TUT4/SSB/MTPAP/ANGEL2/ATM/TENT4B/TENT2/NPM1/ETF1/TRIM71/EXOSC9/SMG7/NBDY/NCBP1/NBAS/SECISBP2/DCP2/NANOS1/NT5C3B/CNOT1/UPF2/NCBP2/POLR2G/PARN/RC3H1/TNRC6C/CNOT9/DHX9/APEX1/POLR2D/IGF2BP3	43
GO:0006400	tRNA modification	19/1673	100/20772	0.000354236	0.0104412	0.00967429	DPH3/DTWD1/OSGEPL1/ADAT2/TRMT11/TYW5/ELP2/SSB/ELP4/CDKAL1/TRMT13/NSUN6/SEPSECS/TARBP1/YRDC/THUMPD3/ELP1/METTL2A/CDK5RAP1	19
GO:0000380	alternative mRNA splicing, via spliceosome	16/1673	77/20772	0.00035713	0.0104686	0.00969973	MAGOH/CELF6/RBM7/KHDRBS2/SRRM4/RBFOX2/SRSF12/TRA2B/RBMX/WTAP/CDK13/SRSF1/NCBP1/NCBP2/DHX9/KDM1A	16
GO:0018022	peptidyl-lysine methylation	24/1673	141/20772	0.000365594	0.0106582	0.00987536	DYDC2/SMAD4/EEF1AKMT1/RLF/WDR5B/METTL18/PAX5/N6AMT1/CAMKMT/RIF1/EZH2/SMYD3/SETDB2/MTF2/PRDM5/ATPSCKMT/KDM6A/NFYC/NFYA/SETMAR/BOD1/PAXIP1/KANSL2/KDM1A	24
GO:0006378	mRNA polyadenylation	11/1673	42/20772	0.000369466	0.0107125	0.00992569	PAPOLG/PAPOLA/MTPAP/VIRMA/TENT4B/TENT2/WDR33/CPSF3/SNRPA/PCF11/NUDT21	11
GO:0072594	establishment of protein localization to organelle	61/1673	487/20772	0.000376943	0.0108702	0.0100718	NXT2/RGPD6/EFCAB7/RHOU/RHOU/DNAJC19/VPS13A/KPNA3/CSE1L/PEX1/SRP9/TOMM5/PDCD5/SEC61B/CCT8/RPL23/TOMM70/DNAJC15/DNAJA1/NUP155/ATF2/USP9X/NUP107/VPS13C/KPNA2/NUP153/RANBP2/PEX13/GCC2/RBM22/TIMM8A/KPNA4/MFF/SSR3/PIK3R1/ZIC1/BMP4/CCT2/CCT6A/E2F3/IPO5/RAB3GAP2/STK4/TOMM6/TERF1/CCT5/GLI3/TNPO1/RAN/CCT4/TIMM10B/NPEPPS/FBXO7/MTX2/PARL/IPO11/NF1/HSPA8/TPR/CCT3/UBE2D3	61
GO:0009066	aspartate family amino acid metabolic process	12/1673	49/20772	0.000398016	0.0114162	0.0105777	RIDA/BHMT/MTHFD2L/AASS/ASNS/SLC25A13/ASNSD1/ADSS2/SMS/MTR/SLC25A12/AASDHPPT	12
GO:0034504	protein localization to nucleus	45/1673	332/20772	0.00040068	0.0114312	0.0105916	NXT2/RGPD6/EFCAB7/KPNA3/CSE1L/PYGO1/WRN/CCT8/TXN/RPL23/NUP155/ATF2/NUP107/KPNA2/BBS4/CD2AP/NUP153/RANBP2/RBM22/KPNA4/PIK3R1/ZIC1/LATS1/EIF2AK3/BMP4/INTS13/DCLK1/CCT2/CCT6A/E2F3/IPO5/YWHAE/STK4/CCT5/GLI3/TNPO1/RAN/CCT4/LARP7/IPO11/NF1/RPF2/NOL8/TPR/CCT3	45
GO:0021543	pallium development	32/1673	213/20772	0.000453714	0.0128753	0.0119297	TBR1/EOMES/RELN/EMX2/NEUROD1/SLIT2/CDON/FGF13/ASPM/ZIC3/PAX5/ANXA3/KIF14/EFHC1/CASP3/BBS4/TENT2/TRA2B/EZH2/ARHGAP11B/PEX13/FAT4/ZIC1/FBXO45/YWHAE/GART/CDH2/CDK5R1/GLI3/RAN/NF1/KDM1A	32
GO:0046040	IMP metabolic process	7/1673	19/20772	0.000459949	0.0129832	0.0120296	NT5C2/HPRT1/PPAT/ADSS2/GART/ADSL/PAICS	7
GO:0006119	oxidative phosphorylation	27/1673	169/20772	0.000464478	0.013042	0.0120841	COX7C/TMEM135/DLD/NDUFA12/NDUFAB1/MSH2/NDUFA4/DNAJC15/ATP5PB/NDUFB3/NDUFC1/NDUFB5/GHITM/ATP5PO/ATPSCKMT/CYCS/FXN/UQCRH/CCNB1/NDUFS1/COX7A2L/UQCRC2/DGUOK/SLC25A33/AFG1L/UQCRFS1/ATP5F1B	27
GO:0098727	maintenance of cell number	31/1673	205/20772	0.000492924	0.0137683	0.0127571	EOMES/KIT/ACTL6B/PAX8/HDAC2/ASPM/LIG4/ZIC3/HMGA2/MED6/MED7/TUT4/BCL7A/RIF1/SS18/EZH2/SINHCAF/MTF2/PHF10/SMC3/ZIC1/BRAF/SAV1/MED14/CDH2/WDR43/GNL3/PCM1/CNOT1/SMARCC1/FANCC	31
GO:0046165	alcohol biosynthetic process	24/1673	144/20772	0.000502255	0.0139559	0.0129309	ASAH2/CES1/PRKAA2/SC5D/P2RY1/IDI1/PPIP5K2/MSMO1/PTS/INSIG2/ACER2/HMGCS1/CYP51A1/HSD17B7/HMGCR/DHFR/IMPA2/FDFT1/LBR/ERLIN1/MBTPS2/ACAA2/FDPS/NSDHL	24
GO:1903046	meiotic cell cycle process	35/1673	242/20772	0.000520573	0.0143899	0.013333	TESMIN/MND1/TTK/CCNA1/NDC1/RMI1/NPM2/FIGNL1/KIF18A/RAD51C/ASPM/SPATA17/NUF2/HUS1/RAD51AP1/ORC4/RAD50/ATM/SGO1/CENPS/TOP2B/MRE11/TDRKH/SMC3/BUB1/FANCM/SGO2/TERF1/CCNB1IP1/CDC25C/TOP2A/BRIP1/PDE3A/CCNE1/TRIP13	35
GO:0034655	nucleobase-containing compound catabolic process	61/1673	494/20772	0.000546353	0.0150247	0.0139212	DHX36/RIDA/ELAVL4/LSM5/PDE7A/MAGOHB/MAGOH/LSM6/CNOT7/RBM7/NUDT11/NT5C2/FASTKD1/FASTKD2/EXOSC8/DICER1/HPRT1/ADAL/ZCCHC7/SLIRP/TUT4/SSB/APAF1/MTPAP/ANGEL2/ATM/TENT4B/LRPPRC/TENT2/NPM1/ETF1/ENTPD7/ZCCHC17/TRIM71/PDE10A/NUDT15/EXOSC9/SMG7/NBDY/NCBP1/NBAS/SECISBP2/GAS5/DCP2/NANOS1/NT5C3B/CNOT1/UPF2/SETMAR/NCBP2/GDA/POLR2G/PARN/RC3H1/TNRC6C/NAF1/CNOT9/DHX9/APEX1/POLR2D/IGF2BP3	61
GO:0010948	negative regulation of cell cycle process	48/1673	366/20772	0.000556176	0.015156	0.0140429	TTK/ETAA1/NAE1/ATR/THOC1/RBBP8/MSH2/SMARCA5/NUF2/HUS1/CHEK1/MTBP/RPA2/ATF2/WEE1/BLM/ABRAXAS1/RAD50/ATM/CDC5L/INTS7/NPM1/SPDL1/EZH2/MRE11/TRIAP1/KNTC1/GEN1/BUB1/WAPL/INIP/CCP110/BMP4/TERF1/ZNF207/CDCA8/TTI1/BRIP1/CCNB1/TOM1L1/DYNC1LI1/FBXO7/SETMAR/ORC1/CEP63/TRIP13/TPR/ATRIP	48
GO:0007098	centrosome cycle	24/1673	145/20772	0.000556811	0.015156	0.0140429	SASS6/TUBE1/HAUS1/CETN3/CEP44/CHEK1/CEP295/KIF11/BBS4/CNTLN/SSX2IP/SGO1/NPM1/PARD6B/GEN1/CCP110/CHORDC1/XRCC2/PLK4/KIF3A/PCM1/CHORDC1/MAP9/CEP63	24
GO:0031125	rRNA 3'-end processing	5/1673	10/20772	0.000601587	0.0162094	0.0150189	EXOSC8/ERI1/ERI2/RPS21/EXOSC9	5
GO:2000234	positive regulation of rRNA processing	5/1673	10/20772	0.000601587	0.0162094	0.0150189	UTP15/WDR75/HEATR1/WDR43/RIOK1	5
GO:0007051	spindle organization	34/1673	235/20772	0.00061642	0.0164443	0.0152365	TTK/SASS6/BORA/HAUS1/TRIM36/ASPM/SPATA17/NUF2/CENPH/DLGAP5/CLASP2/EFHC1/CENPE/KIF11/ABRAXAS1/LSM14A/SPAST/CEP126/KIF23/SMC3/BCCIP/INTS13/MAPRE1/ZNF207/RAN/CDCA8/STAG1/CCNB1/MAP9/TUBB/SENP6/CEP63/MAPRE3/TPR	34
GO:0021987	cerebral cortex development	24/1673	146/20772	0.000616468	0.0164443	0.0152365	TBR1/EOMES/RELN/EMX2/SLIT2/CDON/FGF13/ASPM/PAX5/KIF14/EFHC1/BBS4/TRA2B/ARHGAP11B/PEX13/FAT4/FBXO45/YWHAE/GART/CDH2/CDK5R1/GLI3/NF1/KDM1A	24
GO:0030705	cytoskeleton-dependent intracellular transport	33/1673	226/20772	0.000624445	0.0165742	0.0153569	HOOK1/RASGRP1/HSBP1/BBS12/IFT70B/DYNC2H1/IFT70A/AGTPBP1/DYNLL1/WASF1/DYNLT2B/BLOC1S5/IFT88/LCA5/MAP6/SNAPIN/MAP2/LRPPRC/IFT56/SSX2IP/SPAST/AGBL4/RPGR/WDR35/IFT52/TTC21B/MYO6/KIF3A/PCM1/TUBB/HSPA8/INTU/IFT22	33
GO:0000460	maturation of 5.8S rRNA	10/1673	38/20772	0.000650746	0.0171868	0.0159245	FCF1/EXOSC8/RPF1/ERI1/ERI2/RPS21/UTP20/EXOSC9/MPHOSPH6/ABT1	10
GO:0006367	transcription initiation at RNA polymerase II promoter	22/1673	130/20772	0.000682762	0.0179435	0.0166256	DHX36/ELOC/CAND1/MED23/GTF2F2/TAF5/MED6/MED7/PSMC6/CCNH/TAF12/TAF13/POLR2I/E2F3/MED14/GTF2A1/GTF2H2/TBP/POLR2G/ZNF451/PAXIP1/POLR2D	22
GO:0035825	homologous recombination	15/1673	74/20772	0.000710814	0.0185496	0.0171872	MND1/RMI1/RAD51C/RBBP8/RAD51AP1/RAD50/ATM/CENPS/TOP2B/MRE11/FANCM/CCNB1IP1/TOP2A/BRIP1/TRIP13	15
GO:0006167	AMP biosynthetic process	6/1673	15/20772	0.000716256	0.0185496	0.0171872	HPRT1/PPAT/ADSS2/GART/ADSL/PAICS	6
GO:0006177	GMP biosynthetic process	6/1673	15/20772	0.000716256	0.0185496	0.0171872	HPRT1/GMPS/PPAT/GART/ADSL/PAICS	6
GO:0009060	aerobic respiration	32/1673	219/20772	0.00073946	0.0190581	0.0176583	COX7C/TMEM135/DLD/MDH1B/NDUFA12/NDUFAB1/MSH2/SLC25A14/NDUFA4/DNAJC15/ATP5PB/DLAT/NDUFB3/NDUFC1/FH/NDUFB5/GHITM/ATP5PO/ATPSCKMT/CYCS/FXN/ADSL/UQCRH/CCNB1/NDUFS1/COX7A2L/UQCRC2/DGUOK/SLC25A33/AFG1L/UQCRFS1/ATP5F1B	32
GO:0006354	DNA-templated transcription elongation	24/1673	148/20772	0.00075268	0.0193055	0.0178876	CCNT2/THOC1/MED23/GTF2F2/ENY2/MED6/MED7/ELP2/INTS2/ELP4/INTS7/EZH2/EAPP/INTS8/CCNT1/INTS13/POLR2I/MED14/CDK13/NCBP1/WDR43/LARP7/NCBP2/EAF1	24
GO:0045132	meiotic chromosome segregation	22/1673	131/20772	0.000759377	0.0193148	0.0178962	MND1/TTK/NDC1/RMI1/RAD51C/ASPM/NUF2/ATM/SGO1/CENPS/TOP2B/MRE11/SMC3/BUB1/FANCM/SGO2/TERF1/CCNB1IP1/TOP2A/BRIP1/CCNE1/TRIP13	22
GO:1900182	positive regulation of protein localization to nucleus	17/1673	90/20772	0.000760284	0.0193148	0.0178962	EFCAB7/CCT8/CD2AP/RBM22/PIK3R1/ZIC1/EIF2AK3/CCT2/CCT6A/IPO5/CCT5/GLI3/RAN/CCT4/LARP7/TPR/CCT3	17
GO:0007131	reciprocal meiotic recombination	14/1673	67/20772	0.000770877	0.0193992	0.0179744	MND1/RMI1/RAD51C/RAD51AP1/RAD50/ATM/CENPS/TOP2B/MRE11/FANCM/CCNB1IP1/TOP2A/BRIP1/TRIP13	14
GO:0140527	reciprocal homologous recombination	14/1673	67/20772	0.000770877	0.0193992	0.0179744	MND1/RMI1/RAD51C/RAD51AP1/RAD50/ATM/CENPS/TOP2B/MRE11/FANCM/CCNB1IP1/TOP2A/BRIP1/TRIP13	14
GO:0000959	mitochondrial RNA metabolic process	12/1673	53/20772	0.000852286	0.021297	0.0197328	FASTKD1/MTERF3/FASTKD2/YARS2/SLIRP/LRPPRC/TFAM/TRNT1/DARS2/CDK5RAP1/TFB2M/SLC25A33	12
GO:0009126	purine nucleoside monophosphate metabolic process	11/1673	46/20772	0.000854276	0.021297	0.0197328	NT5C2/HPRT1/GMPS/PPAT/ADSS2/GART/ADSL/PAICS/GDA/DGUOK/MAGI3	11
GO:0006520	amino acid metabolic process	43/1673	325/20772	0.000877623	0.0217773	0.0201778	RIDA/BHMT/DDC/KYAT3/MTHFD2L/CDO1/DLD/PTS/SLC38A1/YARS2/AASS/AASDH/GMPS/DHFR/FARSB/CTPS2/DBT/PPAT/NARS2/ASNS/ARHGAP11B/ODC1/RARS1/SLC25A13/ASNSD1/GLUD2/GLUD2/QRSL1/IARS2/ADSS2/SMS/HIBCH/EPRS1/GART/MCCC2/MTR/ALDH5A1/SLC25A12/AASDHPPT/DARS2/PSAT1/IARS1/LARS1	43
GO:0006352	DNA-templated transcription initiation	27/1673	176/20772	0.00088194	0.0217831	0.0201832	DHX36/TBPL1/TAF9B/ELOC/SMARCA5/CAND1/MED23/GTF2F2/TAF5/MED6/MED7/PSMC6/TFAM/CCNH/TAF12/TAF13/POLR2I/E2F3/MED14/GTF2A1/GTF2H2/TBP/POLR2G/ZNF451/TFB2M/PAXIP1/POLR2D	27
GO:1903313	positive regulation of mRNA metabolic process	28/1673	185/20772	0.000887233	0.0218128	0.0202107	DHX36/RIDA/CNOT7/EXOSC8/TUT4/TENT4B/TRA2B/RBMX/TRIM71/CLNS1A/EXOSC9/TRA2A/NCBP1/DCP2/NANOS1/NT5C3B/CNOT1/NCBP2/POLR2G/PARN/HSPA8/RC3H1/TNRC6C/NUDT21/CNOT9/DHX9/POLR2D/SF3B4	28
GO:0009168	purine ribonucleoside monophosphate biosynthetic process	7/1673	21/20772	0.000919791	0.0224068	0.020761	HPRT1/GMPS/PPAT/ADSS2/GART/ADSL/PAICS	7
GO:0016024	CDP-diacylglycerol biosynthetic process	7/1673	21/20772	0.000919791	0.0224068	0.020761	TAMM41/GPAM/AGPAT5/AGPAT5/AGPAT4/LCLAT1/CDS2	7
GO:0140013	meiotic nuclear division	32/1673	222/20772	0.000934244	0.0226554	0.0209914	TESMIN/MND1/TTK/CCNA1/NDC1/RMI1/NPM2/FIGNL1/KIF18A/RAD51C/ASPM/NUF2/RAD51AP1/ORC4/RAD50/ATM/SGO1/CENPS/TOP2B/MRE11/TDRKH/SMC3/BUB1/FANCM/SGO2/TERF1/CCNB1IP1/TOP2A/BRIP1/PDE3A/CCNE1/TRIP13	32
GO:0000466	maturation of 5.8S rRNA from tricistronic rRNA transcript (SSU-rRNA, 5.8S rRNA, LSU-rRNA)	8/1673	27/20772	0.000962218	0.0232282	0.0215222	FCF1/EXOSC8/ERI1/ERI2/RPS21/UTP20/EXOSC9/ABT1	8
GO:0032206	positive regulation of telomere maintenance	17/1673	92/20772	0.00098407	0.0236487	0.0219118	DHX36/ATR/CCT8/RAD50/ATM/MRE11/CCT2/CCT6A/TERF1/CCT5/CCT4/GNL3/PARN/RUVBL1/NAF1/CCT3/XRCC5	17
GO:0006338	chromatin remodeling	55/1673	446/20772	0.00102834	0.0245279	0.0227264	TBR1/EOMES/H1-6/ACTL6B/NPM2/H3-3A/H1-1/H4C3/SHPRH/HAT1/HDAC2/TASOR/SMARCAD1/RESF1/H4C11/ERCC6L/SMARCA5/H4C4/KDM4D/CHEK1/CHD1/RNF2/HMGA2/ASF1A/BCL7A/OIP5/ERCC6L2/RIF1/SS18/H4C8/NPM1/EZH2/CENPW/SMYD3/SETDB2/NAP1L5/ZRANB3/PHF10/MIS18A/KDM6A/GATAD1/CBX3/HJURP/ITGB3BP/TSPYL4/TTI1/H4C9/H4C5/H4C2/DDX21/SMARCC1/RUVBL1/HMGB2/TPR/KDM1A	55
GO:0001731	formation of translation preinitiation complex	5/1673	11/20772	0.00102985	0.0245279	0.0227264	DHX29/EIF2S3/MCTS1/DENR/EIF2S2	5
GO:2000232	regulation of rRNA processing	6/1673	16/20772	0.00106828	0.0253301	0.0234697	UTP15/METTL18/WDR75/HEATR1/WDR43/RIOK1	6
GO:0045739	positive regulation of DNA repair	23/1673	144/20772	0.0011843	0.0279568	0.0259035	ACTL6B/EYA4/UBE2V2/MBTD1/USP1/RBBP8/UBE2N/KDM4D/WDR48/RAD51AP1/BCL7A/ABRAXAS1/RIF1/CEBPG/PHF10/MARCHF6-DT/EPC1/MEAF6/SETMAR/EYA3/SMARCC1/RUVBL1/DHX9	23
GO:0071168	protein localization to chromatin	12/1673	55/20772	0.00120654	0.0283563	0.0262736	H4C3/TASOR/MSH2/H4C11/H4C4/H4C8/EZH2/WAPL/H4C9/MCM8/H4C5/H4C2	12
GO:0000184	nuclear-transcribed mRNA catabolic process, nonsense-mediated decay	11/1673	48/20772	0.00124669	0.0290075	0.026877	MAGOHB/MAGOH/ETF1/SMG7/NCBP1/NBAS/SECISBP2/DCP2/UPF2/NCBP2/PARN	11
GO:1900151	regulation of nuclear-transcribed mRNA catabolic process, deadenylation-dependent decay	8/1673	28/20772	0.00125297	0.0290075	0.026877	DHX36/CNOT7/TENT4B/NANOS1/CNOT1/RC3H1/TNRC6C/DHX9	8
GO:0009067	aspartate family amino acid biosynthetic process	7/1673	22/20772	0.001256	0.0290075	0.026877	BHMT/MTHFD2L/AASS/ASNS/ASNSD1/MTR/AASDHPPT	7
GO:0046341	CDP-diacylglycerol metabolic process	7/1673	22/20772	0.001256	0.0290075	0.026877	TAMM41/GPAM/AGPAT5/AGPAT5/AGPAT4/LCLAT1/CDS2	7
GO:0021537	telencephalon development	40/1673	302/20772	0.00127482	0.0293154	0.0271622	TBR1/EOMES/RELN/EMX2/NEUROD1/SLIT2/CDON/FGF13/AGTPBP1/WDR89/ASPM/ZIC3/PAX5/HPRT1/ANXA3/KIF14/EFHC1/CASP3/ERBB4/BBS4/TENT2/TRA2B/EZH2/ARHGAP11B/PEX13/FAT4/ZIC1/FBXO45/BMP4/YWHAE/GART/CDH2/CDK5R1/GLI3/RAN/SECISBP2/KCNC1/NF1/NRG3/KDM1A	40
GO:0006414	translational elongation	13/1673	63/20772	0.00132662	0.0303755	0.0281445	DPH3/SRP9/METTL18/EEF1B2/EEF1B2/DPH5/SEPSECS/NEMF/C6orf52/C6orf52/SECISBP2/EEF1A1/MRPL44	13
GO:1902850	microtubule cytoskeleton organization involved in mitosis	27/1673	181/20772	0.00135251	0.0307211	0.0284647	TTK/SASS6/BORA/NUF2/CENPH/DLGAP5/CLASP2/EFHC1/CENPE/KIF11/ABRAXAS1/LSM14A/SPDL1/SPAST/CEP126/KIF23/SMC3/BCCIP/INTS13/MAPRE1/ZNF207/RAN/CDCA8/STAG1/CCNB1/MAP9/TPR	27
GO:0006606	protein import into nucleus	26/1673	172/20772	0.00135323	0.0307211	0.0284647	NXT2/RGPD6/EFCAB7/KPNA3/CSE1L/RPL23/NUP155/ATF2/NUP107/KPNA2/NUP153/RANBP2/RBM22/KPNA4/PIK3R1/ZIC1/BMP4/E2F3/IPO5/STK4/GLI3/TNPO1/RAN/IPO11/NF1/TPR	26
GO:0032204	regulation of telomere maintenance	21/1673	129/20772	0.00148544	0.0335617	0.0310967	DHX36/ATR/CCT8/RAD50/ATM/TENT4B/NSMCE4A/MRE11/NSMCE2/CCT2/CCT6A/TERF1/CCT5/DCP2/CCT4/GNL3/PARN/RUVBL1/NAF1/CCT3/XRCC5	21
GO:0048024	regulation of mRNA splicing, via spliceosome	19/1673	112/20772	0.00149093	0.0335617	0.0310967	MAGOH/CELF6/RBM7/KHDRBS2/SRRM4/CWC22/RBFOX2/SRSF12/TRA2B/RBMX/WTAP/SRPK1/CLNS1A/TRA2A/NCBP1/SRSF7/LARP7/HSPA8/SF3B4	19
GO:0043508	negative regulation of JUN kinase activity	6/1673	17/20772	0.00153919	0.0345025	0.0319683	DUSP19/ZNF675/DNAJA1/AIDA/DUSP16/DUSP16	6
GO:0019827	stem cell population maintenance	29/1673	201/20772	0.00155625	0.0347389	0.0321875	EOMES/KIT/ACTL6B/PAX8/HDAC2/ASPM/LIG4/ZIC3/HMGA2/MED6/MED7/TUT4/BCL7A/RIF1/SS18/SINHCAF/MTF2/PHF10/SMC3/BRAF/SAV1/MED14/CDH2/WDR43/GNL3/PCM1/CNOT1/SMARCC1/FANCC	29
GO:0006450	regulation of translational fidelity	8/1673	29/20772	0.00160952	0.0357783	0.0331505	IARS2/YRDC/IARS1/CDK5RAP1/DNAJC2/DTD1/LARS1/RPS5	8
GO:0140694	non-membrane-bounded organelle assembly	54/1673	445/20772	0.00163253	0.0360499	0.0334021	TNNT1/PRKAA2/SASS6/SMAD4/HAUS1/CNOT7/ASPM/LSM3/CENPH/MTERF3/FASTKD2/CEP44/DLGAP5/MIS12/CLASP2/CEP295/CENPE/KIF11/MRPL22/DHX29/ABRAXAS1/LSM14A/NPM1/CENPW/KIF9/KNTC1/KIF23/BRIX1/SMC3/RPS23/RPL5/BCCIP/CCP110/SQLE/MAPRE1/ZNF207/CDCA8/NBDY/STAG1/PLK4/MAP9/CNOT1/TUBB/MRPS7/SENP6/CEP63/RPF2/RC3H1/MAPRE3/TPR/CDS2/ABT1/XRCC5/RPS5	54
GO:0006188	IMP biosynthetic process	5/1673	12/20772	0.00164877	0.0360499	0.0334021	HPRT1/PPAT/GART/ADSL/PAICS	5
GO:0009113	purine nucleobase biosynthetic process	5/1673	12/20772	0.00164877	0.0360499	0.0334021	HPRT1/GMPS/PPAT/GART/PAICS	5
GO:0032790	ribosome disassembly	5/1673	12/20772	0.00164877	0.0360499	0.0334021	GFM2/MRRF/MCTS1/MTIF2/DENR	5
GO:0006144	purine nucleobase metabolic process	7/1673	23/20772	0.00168116	0.0366062	0.0339176	HPRT1/GMPS/PPAT/GART/PAICS/GDA/KDM1A	7
GO:0022904	respiratory electron transport chain	22/1673	139/20772	0.00168793	0.0366062	0.0339176	COX7C/DLD/NDUFA12/NDUFAB1/NDUFA4/DNAJC15/NDUFB3/NDUFC1/NDUFB5/SLC25A13/GHITM/CYCS/GPD2/UQCRH/CCNB1/SLC25A12/NDUFS1/COX7A2L/UQCRC2/DGUOK/AFG1L/UQCRFS1	22
GO:1903320	regulation of protein modification by small protein conjugation or removal	37/1673	278/20772	0.00173954	0.0375219	0.034766	UBE2V2/GLMN/SVBP/UBE2N/RWDD3/SKP2/RPL23/MTBP/WDR48/DNAJA1/RBX1/IVNS1ABP/DCUN1D4/CENPS/TBC1D7/UBA2/COPS4/RPS20/RPL5/MARCHF6-DT/FANCM/BTRC/COPS3/PPIA/SPOPL/PELI1/PLAA/UBQLN1/N4BP1/GNL3/COPS5/AMER1/OTUD4/PRMT3/PAXIP1/FANCI/KDM1A	37
GO:0034968	histone lysine methylation	20/1673	122/20772	0.00174422	0.0375219	0.034766	DYDC2/SMAD4/RLF/WDR5B/PAX5/N6AMT1/RIF1/EZH2/SMYD3/SETDB2/MTF2/PRDM5/KDM6A/NFYC/NFYA/SETMAR/BOD1/PAXIP1/KANSL2/KDM1A	20
GO:0034243	regulation of transcription elongation by RNA polymerase II	17/1673	97/20772	0.00180027	0.0385722	0.0357391	MED23/MED6/MED7/INTS2/INTS7/EZH2/EAPP/INTS8/CCNT1/INTS13/MED14/CDK13/NCBP1/WDR43/LARP7/NCBP2/EAF1	17
GO:0045333	cellular respiration	36/1673	269/20772	0.00180881	0.0385999	0.0357649	COX7C/TMEM135/DLD/MDH1B/NDUFA12/NDUFAB1/MSH2/SLC25A14/NDUFA4/DNAJC15/ATP5PB/DLAT/NDUFB3/NDUFC1/FH/NDUFB5/SLC25A13/GHITM/ATP5PO/ATPSCKMT/CYCS/GPD2/IFNAR1/FXN/ADSL/UQCRH/CCNB1/SLC25A12/NDUFS1/COX7A2L/UQCRC2/DGUOK/SLC25A33/AFG1L/UQCRFS1/ATP5F1B	36
GO:0002562	somatic diversification of immune receptors via germline recombination within a single locus	14/1673	73/20772	0.0018501	0.0391679	0.0362911	THOC1/MSH2/LIG4/ATAD5/ATM/RIF1/XRCC4/EXO1/NHEJ1/POLB/MSH3/HMGB2/PAXIP1/DCAF1	14
GO:0016444	somatic cell DNA recombination	14/1673	73/20772	0.0018501	0.0391679	0.0362911	THOC1/MSH2/LIG4/ATAD5/ATM/RIF1/XRCC4/EXO1/NHEJ1/POLB/MSH3/HMGB2/PAXIP1/DCAF1	14
GO:0016579	protein deubiquitination	25/1673	167/20772	0.00189914	0.040047	0.0371056	YOD1/USP12/TADA1/USP25/USP1/USP51/UCHL3/TAF5/ENY2/USP14/USP9X/ABRAXAS1/SUPT3H/PSMD14/OTUD3/USP37/STAMBP/TAF12/DESI2/OTUD6B/USP54/COPS5/OTUD4/USP8/USP38	25
GO:0070979	protein K11-linked ubiquitination	8/1673	30/20772	0.00204179	0.0428857	0.0397359	UBE2T/ANAPC13/ANAPC4/CDC16/CDC26/UBE2E3/ANAPC7/UBE2D3	8
GO:0051170	import into nucleus	26/1673	177/20772	0.00204989	0.042887	0.039737	NXT2/RGPD6/EFCAB7/KPNA3/CSE1L/RPL23/NUP155/ATF2/NUP107/KPNA2/NUP153/RANBP2/RBM22/KPNA4/PIK3R1/ZIC1/BMP4/E2F3/IPO5/STK4/GLI3/TNPO1/RAN/IPO11/NF1/TPR	26
GO:2000781	positive regulation of double-strand break repair	16/1673	90/20772	0.00208021	0.0433513	0.0401672	ACTL6B/UBE2V2/MBTD1/RBBP8/UBE2N/KDM4D/WDR48/RAD51AP1/BCL7A/RIF1/PHF10/EPC1/MEAF6/SETMAR/SMARCC1/RUVBL1	16
GO:0010569	regulation of double-strand break repair via homologous recombination	14/1673	74/20772	0.00211594	0.0439242	0.0406981	FIGNL1/MBTD1/USP51/PARPBP/RBBP8/CHEK1/WDR48/RAD51AP1/RPA2/RIF1/EPC1/MEAF6/RUVBL1/KDM1A	14
GO:0009167	purine ribonucleoside monophosphate metabolic process	10/1673	44/20772	0.00219293	0.0449971	0.0416922	NT5C2/HPRT1/GMPS/PPAT/ADSS2/GART/ADSL/PAICS/GDA/MAGI3	10
GO:0050685	positive regulation of mRNA processing	10/1673	44/20772	0.00219293	0.0449971	0.0416922	DHX36/TRA2B/RBMX/CLNS1A/TRA2A/NCBP1/NCBP2/HSPA8/NUDT21/SF3B4	10
GO:0090503	RNA phosphodiester bond hydrolysis, exonucleolytic	10/1673	44/20772	0.00219293	0.0449971	0.0416922	CNOT7/EXOSC8/ANGEL2/ERI1/ERI2/EXOSC9/DCP2/CPSF3/CNOT1/PARN	10
GO:1903241	U2-type prespliceosome assembly	7/1673	24/20772	0.0022102	0.0451778	0.0418596	SNRPG/SNRPF/SNRPE/SNRPB2/SNRPD2/SNRPA1/SF3B4	7
GO:0042773	ATP synthesis coupled electron transport	19/1673	116/20772	0.0022666	0.0459784	0.0426014	COX7C/DLD/NDUFA12/NDUFAB1/NDUFA4/DNAJC15/NDUFB3/NDUFC1/NDUFB5/GHITM/CYCS/UQCRH/CCNB1/NDUFS1/COX7A2L/UQCRC2/DGUOK/AFG1L/UQCRFS1	19
GO:0042775	mitochondrial ATP synthesis coupled electron transport	19/1673	116/20772	0.0022666	0.0459784	0.0426014	COX7C/DLD/NDUFA12/NDUFAB1/NDUFA4/DNAJC15/NDUFB3/NDUFC1/NDUFB5/GHITM/CYCS/UQCRH/CCNB1/NDUFS1/COX7A2L/UQCRC2/DGUOK/AFG1L/UQCRFS1	19

## Sheet: decreasing KO specific MF
decreasing genes specific for KO; MF
ID	Description	GeneRatio	BgRatio	pvalue	p.adjust	qvalue	geneID	Count
GO:0140097	catalytic activity, acting on DNA	53/1744	249/20696	2.37538e-10	2.4514e-07	2.20285e-07	DHX36/DCLRE1A/TATDN1/FAN1/SHPRH/RFC3/SMARCAD1/RAD51C/N4BP2/RBBP8/MSH2/WRN/ERCC6L/LIG4/SMARCA5/DSCC1/DICER1/CHD1/ATAD5/RFC4/N6AMT1/HMGA2/NEIL3/PMS1/BLM/RAD50/TENT4B/ERCC6L2/TOP2B/MRE11/ZRANB3/GEN1/SMC3/EXO1/FANCM/WAPL/POLD3/RFC5/TERF1/XRCC2/TOP2A/MCM8/PTGES3/BRIP1/POLB/SETMAR/MSH3/RUVBL1/DHX9/MCM6/APEX1/XRCC5/XRCC6	53
GO:0008094	ATP-dependent activity, acting on DNA	34/1744	132/20696	2.43936e-09	1.25871e-06	1.13109e-06	DHX36/SHPRH/RFC3/SMARCAD1/RAD51C/MSH2/WRN/ERCC6L/SMARCA5/DSCC1/CHD1/ATAD5/RFC4/PMS1/BLM/RAD50/ERCC6L2/TOP2B/MRE11/ZRANB3/SMC3/FANCM/WAPL/RFC5/XRCC2/TOP2A/MCM8/BRIP1/MSH3/RUVBL1/DHX9/MCM6/XRCC5/XRCC6	34
GO:0003735	structural constituent of ribosome	40/1744	194/20696	9.2445e-08	3.18011e-05	2.85769e-05	RPS18/RSL24D1/RPL22L1/RPS29/MRPL42/MRPS6/RPS13/RPL35A/MRPS22/RPL30/RPL23/MRPL13/RPL9/MRPL47/MRPS31/MRPL22/RPS12/MRPS9/RPL27/MRPL1/RPS3A/RPL24/MRPS30/RPS20/RPS23/MRPS21/RPL5/RPS21/MRPL3/MRPL51/RPL36A/MRPL10/RPL21/MRPS15/RPL31/MRPS7/RPL10A/RPL41/MRPL44/RPS5	40
GO:0000049	tRNA binding	22/1744	81/20696	5.80499e-07	0.000149769	0.000134584	RPL35A/YARS2/TRMT11/TYW5/XPOT/SSB/NSUN6/EIF2S3/RARS1/SEPSECS/IARS2/YRDC/NEMF/C6orf52/C6orf52/THUMPD3/ELP1/TRNT1/DARS2/IARS1/DTD1/EEF1A1	22
GO:0015631	tubulin binding	61/1744	390/20696	1.81362e-06	0.000374331	0.000336379	HOOK1/STMN2/PIFO/DCX/EML5/CCDC181/FGF13/VBP1/AGTPBP1/KIF18A/STRBP/CEP70/TRIM36/PDCD5/KIF21A/MTUS2/SVBP/CETN3/CEP44/DLGAP5/MAP6/KIF14/CLASP2/EFHC1/CEP295/CENPE/KIF11/MAP2/NCALD/ABRAXAS1/DCDC1/BBS4/FNTA/LRPPRC/REEP1/CCDC66/CEP57/SPAST/AGBL4/JMY/KIF9/CACYBP/KIF23/SMC3/HSPH1/MAPRE1/CEP57L1/TBCEL/TERF1/ZNF207/CCT5/CDK5R1/KIF3A/KIF24/MAP9/POLB/KATNAL1/OFD1/MAPRE3/DNAL1/TPR	61
GO:0003678	DNA helicase activity	17/1744	58/20696	3.51153e-06	0.000603983	0.000542747	DHX36/RFC3/WRN/DSCC1/RFC4/BLM/RAD50/MRE11/FANCM/RFC5/MCM8/BRIP1/RUVBL1/DHX9/MCM6/XRCC5/XRCC6	17
GO:0000400	four-way junction DNA binding	8/1744	17/20696	3.04042e-05	0.00401024	0.00360366	RAD51C/MSH2/WRN/BLM/GEN1/FANCM/XRCC2/HMGB2	8
GO:0004520	DNA endonuclease activity	12/1744	37/20696	3.10872e-05	0.00401024	0.00360366	FAN1/RAD51C/N4BP2/RBBP8/DICER1/RAD50/MRE11/ZRANB3/GEN1/EXO1/SETMAR/APEX1	12
GO:0008168	methyltransferase activity	37/1744	219/20696	3.51731e-05	0.00403318	0.00362427	BHMT/METTL5/FAM98B/EEF1AKMT1/ARMT1/METTL18/TRMT11/N6AMT1/EED/PRMT9/TRMT13/PCMTD2/PCMT1/CAMKMT/NSUN6/EZH2/SMYD3/SETDB2/DPH5/METTL15/PRDM5/TARBP1/HENMT1/ATPSCKMT/CMTR2/NDUFAF5/MTR/BMT2/THUMPD3/METTL25/METTL2A/SETMAR/PRMT3/TFB2M/METTL17/PRMT1/NSD1	37
GO:0019783	ubiquitin-like protein peptidase activity	26/1744	134/20696	4.7267e-05	0.00487795	0.00438339	YOD1/USP12/ZUP1/ATG4C/USP25/USP1/USP51/UCHL3/SENP1/USP14/USP9X/PSMD14/OTUD3/USP37/COPS4/STAMBP/DESI2/OTUD6B/USP54/COPS5/SENP6/OTUD4/USP8/USP38/ALG13/SENP5	26
GO:0140098	catalytic activity, acting on RNA	64/1744	462/20696	5.39125e-05	0.00505797	0.00454516	DHX36/RIDA/NT5C3A/LACTB2/POLR2K/METTL5/DTWD1/CNOT7/AQR/YARS2/DICER1/TRMT11/RPP30/TYW5/POLR3B/ZC3H12B/PRIM2/TUT4/FARSB/DHX29/DHX15/CDKAL1/TRMT13/ANGEL2/NARS2/TENT2/ERI1/NSUN6/TSEN34/RARS1/QRSL1/ERI2/METTL15/SEPSECS/IARS2/EXO1/TARBP1/HENMT1/FANCM/DDX20/CMTR2/POLR2I/EPRS1/EXOSC9/N4BP1/DCP2/BRIP1/THUMPD3/CPSF3/TRNT1/RTCA/DDX52/METTL2A/CNOT1/DDX21/DARS2/IARS1/PARN/TFB2M/DHX9/APEX1/DTD1/LARS1/POP5	64
GO:0061578	K63-linked deubiquitinase activity	7/1744	14/20696	6.01606e-05	0.00517381	0.00464925	YOD1/USP14/USP9X/PSMD14/STAMBP/DESI2/OTUD4	7
GO:0016741	transferase activity, transferring one-carbon groups	38/1744	235/20696	7.39192e-05	0.00586805	0.0052731	BHMT/METTL5/FAM98B/EEF1AKMT1/ARMT1/METTL18/TRMT11/N6AMT1/EED/PRMT9/TRMT13/PCMTD2/PCMT1/CAMKMT/NSUN6/EZH2/SMYD3/SETDB2/DPH5/METTL15/PRDM5/TARBP1/HENMT1/ATPSCKMT/CMTR2/NDUFAF5/GART/MTR/BMT2/THUMPD3/METTL25/METTL2A/SETMAR/PRMT3/TFB2M/METTL17/PRMT1/NSD1	38
GO:0003697	single-stranded DNA binding	24/1744	127/20696	0.000139679	0.00977721	0.00878593	DHX36/MSH2/MMS22L/NEIL3/WDR48/RAD51AP1/RPA2/RBMS1/BLM/RAD50/LRPPRC/CNBP/ZRANB3/PURB/RAD23B/TERF1/SSBP1/MCM8/SETMAR/MSH3/POLR2G/HMGB2/DHX9/MCM6	24
GO:0004386	helicase activity	30/1744	175/20696	0.000142111	0.00977721	0.00878593	DHX36/SHPRH/RFC3/SMARCAD1/AQR/WRN/ERCC6L/SMARCA5/DSCC1/DICER1/CHD1/RFC4/BLM/DHX29/DHX15/RAD50/ERCC6L2/MRE11/FANCM/DDX20/RFC5/MCM8/BRIP1/DDX52/DDX21/RUVBL1/DHX9/MCM6/XRCC5/XRCC6	30
GO:0000217	DNA secondary structure binding	11/1744	37/20696	0.00016081	0.0103722	0.00932063	RAD51C/MSH2/WRN/HMGA2/NEIL3/RAD51AP1/BLM/GEN1/FANCM/XRCC2/HMGB2	11
GO:0140142	nucleocytoplasmic carrier activity	10/1744	32/20696	0.000201568	0.0119957	0.0107795	KPNA3/CSE1L/XPO7/KPNA2/XPO4/KPNA4/IPO5/TNPO1/RAN/IPO11	10
GO:0042162	telomeric DNA binding	11/1744	38/20696	0.000209227	0.0119957	0.0107795	WRN/ZBTB10/RPA2/BLM/RAD50/TERF1/SMG7/UPF2/APEX1/XRCC5/XRCC6	11
GO:0004536	deoxyribonuclease activity	14/1744	59/20696	0.00030751	0.0165776	0.0148968	DCLRE1A/TATDN1/FAN1/RAD51C/N4BP2/RBBP8/DICER1/RAD50/MRE11/ZRANB3/GEN1/EXO1/SETMAR/APEX1	14
GO:0048027	mRNA 5'-UTR binding	9/1744	28/20696	0.000330743	0.0165776	0.0148968	DHX36/RPS13/RPS3A/UTP23/RPL5/CCT5/GNL3/RPL41/IGF2BP3	9
GO:0004527	exonuclease activity	18/1744	88/20696	0.000337335	0.0165776	0.0148968	DCLRE1A/TATDN1/FAN1/CNOT7/ENPP2/WRN/RAD50/ANGEL2/ERI1/MRE11/ERI2/EXO1/EXOSC9/DCP2/CPSF3/CNOT1/PARN/APEX1	18
GO:0016796	exonuclease activity, active with either ribo- or deoxyribonucleic acids and producing 5'-phosphomonoesters	14/1744	60/20696	0.000370387	0.0166318	0.0149455	DCLRE1A/TATDN1/CNOT7/ANGEL2/ERI1/MRE11/ERI2/EXO1/EXOSC9/DCP2/CPSF3/CNOT1/PARN/APEX1	14
GO:0008017	microtubule binding	41/1744	281/20696	0.000385589	0.0166318	0.0149455	HOOK1/DCX/EML5/CCDC181/FGF13/KIF18A/STRBP/KIF21A/MTUS2/SVBP/CETN3/CEP44/DLGAP5/MAP6/KIF14/CLASP2/CEP295/CENPE/KIF11/MAP2/ABRAXAS1/DCDC1/FNTA/LRPPRC/REEP1/CCDC66/CEP57/SPAST/JMY/KIF9/KIF23/MAPRE1/CEP57L1/TERF1/ZNF207/KIF3A/KIF24/MAP9/POLB/KATNAL1/MAPRE3	41
GO:0004518	nuclease activity	35/1744	228/20696	0.000386785	0.0166318	0.0149455	RIDA/DCLRE1A/LACTB2/TATDN1/FAN1/RAD51C/CNOT7/ENPP2/N4BP2/RBBP8/WRN/DICER1/RPP30/ZC3H12B/RAD50/ANGEL2/ASTE1/ERI1/TSEN34/MRE11/ZRANB3/ERI2/GEN1/EXO1/FANCM/EXOSC9/HARBI1/N4BP1/DCP2/CPSF3/CNOT1/SETMAR/PARN/APEX1/POP5	35
GO:0019843	rRNA binding	17/1744	82/20696	0.000413678	0.0170766	0.0153453	RPS18/MRPS6/RPS13/FASTKD2/RPL23/RPF1/RPL9/ERI1/NPM1/UTP23/BRIX1/PTCD3/RPL5/DDX21/MRPS7/RPF2/RPS5	17
GO:0140662	ATP-dependent protein folding chaperone	12/1744	49/20696	0.000599553	0.0223318	0.0200677	HSPA4L/HSPE1/HSPA13/CCT8/HSPH1/CCT2/CCT6A/CCT5/CCT4/HSPA9/HSPA8/CCT3	12
GO:0000979	RNA polymerase II core promoter sequence-specific DNA binding	7/1744	19/20696	0.000605902	0.0223318	0.0200677	TBPL1/H3-3A/POU2F1/EZH2/H2AZ1/GTF2A1/TBP	7
GO:0046527	glucosyltransferase activity	7/1744	19/20696	0.000605902	0.0223318	0.0200677	UGCG/ALG6/ALG10/ALG10B/POGLUT2/ALG8/POGLUT1	7
GO:0043014	alpha-tubulin binding	11/1744	43/20696	0.000675894	0.0240525	0.0216139	TRIM36/EFHC1/NCALD/BBS4/FNTA/SPAST/HSPH1/TBCEL/CDK5R1/OFD1/DNAL1	11
GO:0140101	catalytic activity, acting on a tRNA	26/1744	158/20696	0.000727146	0.0250138	0.0224777	NT5C3A/DTWD1/YARS2/TRMT11/RPP30/TYW5/FARSB/CDKAL1/TRMT13/NARS2/NSUN6/TSEN34/RARS1/QRSL1/SEPSECS/IARS2/TARBP1/EPRS1/THUMPD3/TRNT1/METTL2A/DARS2/IARS1/DTD1/LARS1/POP5	26
GO:0101005	deubiquitinase activity	21/1744	119/20696	0.000910487	0.0303104	0.0272373	YOD1/USP12/ZUP1/USP25/USP1/USP51/UCHL3/USP14/USP9X/PSMD14/OTUD3/USP37/STAMBP/DESI2/OTUD6B/USP54/COPS5/OTUD4/USP8/USP38/ALG13	21
GO:0016888	endodeoxyribonuclease activity, producing 5'-phosphomonoesters	5/1744	11/20696	0.00126621	0.0395979	0.0355832	FAN1/DICER1/GEN1/EXO1/APEX1	5
GO:0051880	G-quadruplex DNA binding	5/1744	11/20696	0.00126621	0.0395979	0.0355832	DHX36/WRN/BLM/RAD50/CNBP	5
