# Supplementary material for: HTT loss-of-function contributes to RNA deregulation in developing Huntington’s disease neurons
Source: Cell Biosci. 2025 Jul 9;15:100. doi: 10.1186/s13578-025-01443-5 (PMC12239503; doi:10.1186/s13578-025-01443-5)
Supplement: Supplementary file 12 — Supplementary Material 12: Supplementary Table 10. Correlation analysis of expression level of selected TFs with subsequent passages of HD and KO-NSCs. [file 13578_2025_1443_MOESM12_ESM.xlsx]

## Sheet: Arkusz1
	Supplementary Table 10. Correlation analysis of expression level of selected TFs with subsequent passages of HD and KO-NSCs
	a. RNA-seq
		HD-NSCs TPM				Correlation		KO-NSCs TPM				Correlation
	Gene	p4	p5	p6	p7	r	p value	p4	p5	p6	p7	r	p value
	TWIST1	2.82	9.29	15.52	26.87	0.9882	0,0059 (**)	3.33	4.19	3.15	1.94	-0.7256	0.1372
	FOXD1	1.06	1.57	1.22	1.73	0.6944	0.1528	3.68	4.17	3	6.24	0.6018	0.1991
	MSX2	0.89	1.59	2.46	7.4	0.8935	0.0532	6.79	8.61	7.3	5.94	-0.4459	0.2771
	SIX1	3.11	2.9	3.31	4.61	0.8231	0.0884	3.87	3.91	3.8	3.42	-0.839	0.0805
	MEOX2	0.32	0.57	1.49	4.76	0.8985	0.0508	0.22	0.16	0.3	0.08	-0.3883	0.3059
	TBX1	3.11	4.1	5.06	6.4	0.9967	0,0017(**)	0.19	0.37	0.39	0.72	0.9413	0,0294 (*)
	TBX15	0.79	1.17	1.61	4.05	0.8983	0.0508	1.67	3.87	4.84	4.76	0.8951	0.0525
	b. RT-qPCR
		HD-NSCs Log2 FC				Correlation		KO-NSCs Log2 FC				Correlation
	Gene	p4	p5	p6	p7	r	p value	p4	p5	p6	p7	r	p value
	TWIST1	6.41126	8.29085	8.60191	9.19703	0.9303	0,0348(*)	6.70777	6.39456	6.45617	6.58537	-0.283	0.3585
	FOXD1	2.33468	2.0348	1.87803	1.91248	-0.8849	0.0576	3.08676	3.32804	3.20347	3.69896	0.8328	0.0836
	MSX2	3.4465	4.14452	4.89888	6.41896	0.9799	0,0101 (*)	6.52471	6.71497	6.43933	6.23361	-0.743	0.1285
	SIX1	6.47851	7.08519	7.03359	6.99949	0.6903	0.1549	7.15715	7.09811	7.071	8.06242	0.7259	0.137
	MEOX2	3.92932	4.94141	5.9892	7.80171	0.9886	0,0057(**)	3.58864	3.57907	3.37624	2.77442	-0.8921	0.054
	TBX1	6.42606	7.14645	7.1744	7.9193	0.9544	0,0228 (*)	3.66676	3.84605	3.98982	4.84132	0.9094	0,0453 (*)
	TBX15	5.07931	6.08697	6.55294	7.52518	0.991	0,0045 (**)	6.2412	7.97832	8.00434	8.45792	0.8813	0.0593
	control sample for RT-qPCR: IC1
	multiple t test
		p value <0.05
		p value <0.10
	p4-7 - passage number
	r-Pearson correlation
